# Supplementary material for: Deep phylogeny of cancer drivers and compensatory mutations
Source: Commun Biol. 2020 Oct 2;3:551. doi: 10.1038/s42003-020-01276-7 (PMC7532533; doi:10.1038/s42003-020-01276-7)
Supplement: Supplementary file 4 — Supplementary Data 2 [file 42003_2020_1276_MOESM4_ESM.xlsx]

## Sheet: Sheet1
Target Clade'	'Species in Group'	'Species w/ Driver in Group'	'Species w/ Driver'	Driver ID'	Driver Missense Rank'	Driver Cosmic Mutation Frequency'	Notes on presentation within the tree.	Notes on relevant protein structure and literature references to mutation.
The below are highlighted in Figure 2.
'Euteleostomi'	287	202	202	FAT1 T3845M'	2	5	Common among vertebrates including some primates. Rare or excluded among invertebrates.	3845 is contained in the Laminin G-like domain[3829-4009].
'Amniota'	218	151	160	KDM6A M806V'	4	7	Dominant among tetrapods up until primates. Rare or excluded among invertebrates and fish. Adjacent substitution T807M is also observed frequently but less ubiquitously among vertebrates.
'Protostomia'	162	118	152	PIK3CA H1047L'	4	565	Common among invertebrates and protists. Rare or excluded among vertebrates. Substitution H1047R is rarely observed across the tree.	1047 is one of three well established sites in PIK3CA frequently harboring missense mutations in cancer (E542, E545 and H1047). 1047 is in the PI3K/PI4K domain[797 – 1068]. H1047L has been observed in patients with CLAPO syndrome and macrodactyly.
'Amniota'	218	148	150	KDM6A I776T'	1	9	Presentation of I776T closely resembles that of M806V within the tree.
'Holometabola'	113	57	136	'ERBB2 R678Q'	5	54	Dominant among fish, present among roughly half of invertebrates. Excluded or rare among tetrapods.	678 is at the end of the transmembrane region[653 – 675] and at the beginning of a region required for interaction with KPNB1 and EEA1[676 – 689].
'Protostomia'	162	100	134	SETD2 P1470L'	2	7	Dominant among insects. Rare elsewhere.	1470 is in a region known to interact with TUBA1A[1418 – 1714].
'Sauria'	88	63	107	'PBRM1 A180G'	2	6	Dominant among crocodiles and birds, less common among other vertebrates. Rare among invertebrates.
'Dicondylia'	129	95	103	'AKT1 T211I'	4	4	Dominant among insects (and few chelicerata represented in tree). Rare elsewhere.	211 is within the kinase domain[150 – 408] and an ATP binding site(NCBI).
'Magnoliophyta'	98	94	98	RAC1 D65N'	5	3	Dominant among plants. Rare elsewhere.	65 is in the switch II region[60 - 77](NCBI). RAC1 is homologous to plant G proteins in the ROP family; however, plant specific guanine nucleotide exchange factors do not act on RAC1. D65N was shown to be important for substrate recognition(ROP). 65 interacts with TIAM1 in complexed crystal structure(TIAM1).
'leotiomyceta'	157	86	95	'ATM R2443Q'	5	17	Dominant among ascomycota, less common among basidiomycota, and rare elsewhere.	2443 is within the FAT domain[1940 – 2566]. Germline variants with this substitution are implicated in hereditary cancer predisposition.
'Arthropoda'	142	75	90	'ACVR2A D177E'	1	11	Dominant among insects. Rare elsewhere.	177 is in the cytoplasmic domain[162 – 513].
'Actinopterygii'	65	49	61	'SETD2 S1792N'	4	5	Dominant among fish. Less common elsewhere.
'Clupeocephala'	61	54	58	'BCOR P483L'	3	4	Dominant among fish, rare elsewhere.
'Sauria'	88	46	50	'RNF43 R519Q'	4	7	Dominant among birds, common among tetrapods through metatheria.	519 is in the Herpesvirus ICP4-like protein C-terminal region[312 - 669](NCBI).
'Cetartiodactyla'	25	23	24	'FAT1 S1310L'	1	6	Dominant among Cetartiodactyla. Rare or excluded elsewhere.	1310 is in the Cadherin 11 domain[1246 – 1357].
'Drosophilidae'	28	15	15	'AKT1 P51L'	4	4	Dominant among and exclusive to drosophilidae.	51 is a modified residue[Omega-N-methylarginine].
'Agaricomycetes'	18	10	10	'MAX H28R'	3	4	Dominant and exclusive among agaricomycetes.	28 is in the bHLH domain[23 – 74].
'Toxicofera'	7	7	7	'ERBB3 V104M'	4	6	Dominant and exclusive among toxicofera.	104 is in the Receptor L domain[56 - 167](NCBI). This residue is well established to frequently harbor missense mutations in cancer.
All common drivers.								Protein structure/literature references.
								Uniprot (unless otherwise specified)	https://www.uniprot.org/	UniProt Consortium. (2018). UniProt: a worldwide hub of protein knowledge. Nucleic acids research, 47(D1), D506-D515.
'Flavobacteriales'	368	185	623	'KEAP1 D422N'	3	7	Common across tree. Present in all major groups including metazoa; however presence in metazoa limited to outlier clade.	NCBI	https://www.ncbi.nlm.nih.gov/protein	Pruitt, K. D., & Maglott, D. R. (2001). RefSeq and LocusLink: NCBI gene-centered resources. Nucleic acids research, 29(1), 137-140.
'Bilateria'	461	248	249	'FAT1 V3323I'	2	5	Common across tree including presentation in primates.	ROP	https://www.sciencedirect.com/science/article/pii/S0014579308009939	Fricke, I., & Berken, A. (2009). Molecular basis for the substrate specificity of plant guanine nucleotide exchange factors for ROP. FEBS letters, 583(1), 75-80.
'Cyanobacteria/Melainabacteria group'	182	134	233	'SMC1A R790Q'	5	5	Common among bacteria and archaea. Also present in fungi and protists.	TIAM1	https://www.nature.com/articles/35047014.	Worthylake, D. K., Rossman, K. L., & Sondek, J. (2000). Crystal structure of Rac1 in complex with the guanine nucleotide exchange region of Tiam1. Nature, 408(6813), 682.
'Dikarya'	277	139	203	'STAG2 A300V'	1	5	Very common among fungi and protists, less common among plants, and still less among metazoa.
'Euteleostomi'	287	202	202	FAT1 T3845M'	2	5	Common among vertebrates including some primates. Rare or excluded among invertebrates.	3845 is contained in the Laminin G-like domain[3829-4009].
'Amniota'	218	151	160	KDM6A M806V'	4	7	Dominant among tetrapods up until primates. Rare or excluded among invertebrates and fish. Adjacent substitution T807M is also observed frequently but less ubiquitously among vertebrates.
'Protostomia'	162	118	152	PIK3CA H1047L'	4	565	Common among invertebrates and protists. Rare or excluded among vertebrates. Substitution H1047R is rarely observed across the tree.	1047 is one of three well established residues in PIK3CA frequently harboring missense mutations in cancer (E542, E545 and H1047). 1047 is in the PI3K/PI4K domain[797 – 1068]. H1047L has been observed in patients with CLAPO syndrome and macrodactyly.
'Amniota'	218	148	150	KDM6A I776T'	1	9	Presentation of I776T closely resembles that of M806V within the tree.
'Holometabola'	113	57	136	'ERBB2 R678Q'	5	54	Dominant among fish, present among roughly half of invertebrates. Excluded or rare among tetrapods.	678 is at the end of the transmembrane region[653 – 675] and at the beginning of a region required for interaction with KPNB1 and EEA1[676 – 689].
'Protostomia'	162	100	134	SETD2 P1470L'	2	7	Dominant among insects. Rare elsewhere.	1470 is in a region known to interact with TUBA1A[1418 – 1714].
'Sauria'	88	63	107	'PBRM1 A180G'	2	6	Dominant among crocodiles and birds, less common among other vertebrates. Rare among invertebrates.
'Mammalia'	130	71	104	'CDH1 R90Q'	5	5	Mainly present among vertebrates. Rare among invertebrates.
'Dicondylia'	129	95	103	'AKT1 T211I'	4	4	Dominant among insects (and few chelicerata represented in tree). Rare elsewhere.	211 is within the kinase domain[150 – 408] and an ATP binding site(NCBI).
'Magnoliophyta'	98	94	98	RAC1 D65N'	5	3	Dominant among plants. Rare elsewhere.	65 is in the switch II region[60 - 77](NCBI). RAC1 is homologous to plant G proteins in the ROP family; however, plant specific guanine nucleotide exchange factors do not act on RAC1. D65N was shown to be important for substrate recognition(ROP). 65 interacts with TIAM1 in complexed crystal structure(TIAM1).
'leotiomyceta'	157	86	95	'ATM R2443Q'	5	17	Dominant among ascomycota, less common among basidiomycota, and rare elsewhere.	2443 is within the FAT domain[1940 – 2566]. Germline variants with this substitution are implicated in hereditary cancer predisposition.
'Arthropoda'	142	75	90	'ACVR2A D177E'	1	11	Dominant among insects. Rare elsewhere.	177 is in the cytoplasmic domain[162 – 513].
'Dicondylia'	129	76	79	'CDH1 E841K'	5	5	Mainly present among (roughly half of all) insects and less common elsewhere.
'Eurotiomycetes'	78	43	74	'ATM F858L'	5	17	Common among fungi. Rare elsewhere.
'Actinopterygii'	65	49	61	'SETD2 S1792N'	4	5	Dominant among fish. Less common elsewhere.
'Passeriformes'	19	11	60	'EPHA2_outsideCensus E345Q'	2	3
'Clupeocephala'	61	54	58	'BCOR P483L'	3	4	Dominant among fish, rare elsewhere.
'Otomorpha'	14	9	55	'HIST1H1E_outsideCensus E42D'	3	3
'Sauria'	88	46	50	'RNF43 R519Q'	4	7	Dominant among birds, common among tetrapods through metatheria.	519 is in the Herpesvirus ICP4-like protein C-terminal region[312 - 669](NCBI).
'sordariomyceta'	55	36	44	'FBXW7 S582L'	5	44	Mainly or exclusively observed among fungi.
'Hypocreaceae'	7	4	35	'RHOA R5Q'	5	17	Common among fungi. Rare elsewhere.
'Tremellomycetes'	16	13	33	'NF1 D176E'	1	9	Common among fungi. Rare elsewhere.
'Amoebozoa'	10	8	30	'MAPK1 R135K'	2	5	Common among protists. Less common among fungi and plants.
'Micrococcaceae'	5	3	29	'SMC1A R586Q'	1	8	Mainly observed among bacteria.
'Myomorpha'	13	10	27	'KDM6A T846P'	1	9	Common among vertebrates (especially mammals). Less common among invertebrates.
'Diptera'	41	21	25	'KLF5_outsideCensus T88P'	5	4	Present mainly or exclusively in invertebrates.
'Cetartiodactyla'	25	23	24	'FAT1 S1310L'	1	6	Dominant among Cetartiodactyla. Rare or excluded elsewhere.	1310 is in the Cadherin 11 domain[1246 – 1357].
'Myomorpha'	13	10	19	'KDM6A T807M'	1	9	Common among mammals.
'Acanthaster'	1	1	19	'STK11 P281L'	4	13	Common among fish, less common elsewhere.
'Aplocheiloidei'	3	3	17	'ACVR2A P125S'	4	7	Common among fish, less common elsewhere.
'Myomorpha'	13	8	17	'KDM6A A858T'	3	4	Common among vertebrates. Rare or excluded among invertebrates.
'Coelacanthidae'	1	1	16	'CDH1 A634V'	4	6
'Brassicales'	11	9	16	'GNA11 Q209R'	2	8	Common among plants. Rare elsewhere (maybe exclusive to plants and protists).
'Drosophilidae'	28	15	15	'AKT1 P51L'	4	4	Dominant among and exclusive to drosophilidae.	51 is a modified residue[Omega-N-methylarginine].
'Strepsirrhini'	3	2	13	'HIST1H1E_outsideCensus A126T'	3	3
'Caprinae'	3	3	12	'CASP8 R68Q'	5	3	Mainly observed among tetrapods.
'Nematoda'	8	6	12	'MAX R75Q'	4	4	Dominant among nematodes. Common among fungi.
'Peronosporaceae'	4	4	12	'STAG2 R1045Q'	4	10
'Braconidae'	3	2	11	'SETD2 V775G'	4	5	Common among insects.
'Protacanthopterygii'	6	6	10	'BCOR S1371L'	2	7
'Agaricomycetes'	18	10	10	'MAX H28R'	3	4	Dominant and exclusive among agaricomycetes.	28 is in the bHLH domain[23 – 74].
'Kwoniella'	4	3	9	'ATM R337H'	2	6
'Cetacea'	9	5	9	'BRCA1 H619N'	2	24
'Amphipyrinae'	1	1	9	'PTPN11 A72T'	3	66
'Bifurcata'	9	7	8	'EPHA2_outsideCensus A112T'	2	3
'Plectosphaerellaceae'	4	3	8	'RASA1_outsideCensus R398Q'	1	5
'Dictyostelids'	5	3	8	'STAG2 M224I'	2	4
'montium subgroup'	2	2	7	'CDH1 A592T'	1	56
'Ambassidae'	1	1	7	'CDKN1A R84Q'	2	8
'Colletotrichum'	3	2	7	'CTCF R377H'	1	13
'Aleyrodidae'	1	1	7	'DNMT3A R882P'	2	5
'Toxicofera'	7	7	7	'ERBB3 V104M'	4	6	Dominant and exclusive among toxicofera.	104 is in the Receptor L domain[56 - 167](NCBI). This residue is well established to frequently harbor missense mutations in cancer.
'Candidatus Kryptobacter'	1	1	7	'KEAP1 G480W'	1	9
'Calyptratae'	3	3	7	'KLF5_outsideCensus P301S'	4	36
'Metschnikowiaceae'	6	4	7	'NF1 Y489C'	3	7
'Ampullariidae'	1	1	7	'RNF43 S607L'	1	10
'Gamasina'	3	2	6	'BRD7_outsideCensus P456L'	3	3
'Bathycoccaceae'	3	2	6	'CTCF R377C'	1	3
'Cordycipitaceae'	3	2	6	'RASA1_outsideCensus R427Q'	1	13
'Rhodophyta'	3	2	6	'U2AF1 Q157P'	1	6
'Equus'	5	3	6	'ZNF750_outsideCensus S503C'	2	120
'Amphipyrinae'	1	1	5	'CDH1 R732Q'	2	3
'Poeciliidae'	6	4	5	'EPHA2_outsideCensus R244H'	4	63
'Platyhelminthes'	4	3	5	'ERBB2 V842I'	3	37
'Filarioidea'	2	2	5	'ERBB3 G284R'	1	7
'Diprotodontia'	2	2	5	'FAT1 R1627Q'	4	27
'Babesia bigemina'	1	1	5	'NSD1 V1820M'	2	5
'Parasitiformes'	4	3	5	'PPP2R1A R183Q'	1	10
'Caenorhabditis elegans'	1	1	5	'STK11 F354L'	2	4
'Platyrrhini'	4	4	5	'ZNF750_outsideCensus E529K'	1	62
'Eremothecium sinecaudum'	1	1	4	'BAP1 D225N'	2	1333
'Lottia'	1	1	4	'BAP1 M1I'	3	99
'Coniophora'	1	1	4	'CTCF S354F'	3	3
'Chlorophyceae'	3	2	4	'EGFR T790M'	5	3
'Caenorhabditis'	3	3	4	'ERBB2 V777L'	5	5
'Lagomorpha'	2	2	4	'KANSL1_outsideCensus_cosmicName_KIAA1267 T166A'	3	7
'Cercospora'	1	1	4	'MAX L94F'	3	11
'Ampullariidae'	1	1	4	'NRAS G12D'	3	4
'Entamoeba nuttalli'	1	1	4	'PIK3CA E542K'	3	858
'Equus przewalskii'	1	1	4	'RAC1 A159V'	3	1896
'Echinodermata'	2	2	4	'TCF12 R439Q'	2	13
'Amphimedon'	1	1	4	'U2AF1 R156H'	5	30
'Callithrix jacchus'	1	1	4	'ZNF750_outsideCensus P447L'	3	3
'Caenorhabditis elegans'	1	1	3	'ACVR2A I458T'	2	4
'Acanthaster'	1	1	3	'ARID2 A1555S'	5	25
'Adrianichthyidae'	2	2	3	'BCOR N521K'	3	4
'Anabantidae'	1	1	3	'BCOR R540Q'	4	4
'Strigiformes'	2	2	3	'BRCA1 A622V'	3	25
'Candidatus Korarchaeota'	1	1	3	'EIF1AX G8R'	2	7
'Dipodidae'	1	1	3	'EIF1AX R13C'	3	3
'Cricetulus'	1	1	3	'EIF1AX R13L'	2	5
'Ampullariidae'	1	1	3	'EPHA2_outsideCensus E470K'	4	7
'Acanthaster'	1	1	3	'HIST1H1E_outsideCensus K75N'	3	4
'Dictyostelids'	5	3	3	'LZTR1 L255I'	1	6
'Macrosiphini'	3	2	3	'NFE2L2 R34G'	4	4
'Actiniaria'	2	2	3	'RHOA Y42C'	4	4
'Methanospirillaceae'	2	2	3	'SMC1A R188H'	2	3
'Aedes albopictus'	1	1	3	'SPOP W131G'	1	4
'Chondrichthyes'	2	2	3	'ZNF750_outsideCensus G701E'	4	16
'Aleyrodidae'	1	1	2	'ARHGAP35_outsideCensus R1147H'	3	3
'Gekko'	1	1	2	'CDKN2A P48L'	4	25
'Chondrichthyes'	2	2	2	'CDKN2A P81L'	5	198
'Komagataella'	1	1	2	'CTCF R342C'	1	3
'Onthophagus'	1	1	2	'CUL3 K12N'	5	24
'Saprolegnia'	2	2	2	'EGFR G719A'	5	6
'Corvus cornix'	1	1	2	'EIF1AX P2L'	3	3
'Hipposideridae'	1	1	2	'EIF1AX R13H'	4	4
'Buthida'	1	1	2	'EPHA2_outsideCensus D942N'	1	6
'Aiptasiidae'	1	1	2	'EPHA2_outsideCensus S790F'	2	3
'Ascidiacea'	1	1	2	'ERBB3 V104L'	2	3
'Capsaspora'	1	1	2	'FGFR3 R248C'	2	39
'Callorhinchidae'	1	1	2	'KANSL1_outsideCensus_cosmicName_KIAA1267 A292T'	3	450
'Heterolobosea'	1	1	2	'KEAP1 G364C'	3	3
'Cryptosporidium hominis'	1	1	2	'MAPK1 S246F'	2	8
'Araneae'	1	1	2	'MAX L53F'	3	4
'Dorylaimia'	1	1	2	'NF2 V219M'	3	4
'Leptomonas'	1	1	2	'PIK3CA E545A'	2	5
'Armatimonadetes'	1	1	2	'PPP2R1A P179R'	5	260
'Formicoxenini'	1	1	2	'SPOP F102C'	2	66
'Formicoxenini'	1	1	2	'SPOP F133L'	3	26
'Cingulata'	1	1	2	'SPOP F133S'	1	68
'Frankliniella'	1	1	2	'SPOP Y87C'	5	10
'Curculionidae'	1	1	2	'STAG2 R370Q'	5	10
'Annelida'	1	1	2	'TP53 R248Q'	1	5
'Siluriformes'	3	2	2	'ZNF750_outsideCensus D507A'	2	1162
'Buthida'	1	1	1	'ATM R3008H'	3	23
'Drosophila ficusphila'	1	1	1	'ATM R337C'	1	43
'Osteoglossidae'	1	1	1	'ATRX R1512H'	1	6
'Camellia'	1	1	1	'BRAF K601E'	3	216
'Cynocephalidae'	1	1	1	'BRCA1 E1258D'	4	4
'Haliaeetus albicilla'	1	1	1	'CASP8 Q465H'	2	11
'Blenniiformes'	1	1	1	'CASP8 S99F'	5	6
'Labridae'	1	1	1	'CDKN1A D87N'	3	3
'Coliidae'	1	1	1	'CTNNB1 S37F'	4	315
'Octopus bimaculoides'	1	1	1	'DNMT3A R882H'	1	1067
'Faecalibacterium sp. An122'	1	1	1	'DNMT3A R882S'	3	42
'Cucumis melo'	1	1	1	'EGFR L861Q'	3	406
'Loa'	1	1	1	'EIF1AX G8V'	3	5
'Pyrus'	1	1	1	'EP300 L415P'	5	8
'Biomphalaria'	1	1	1	'ERBB2 S310F'	1	162
'Amphimedon'	1	1	1	'ERBB3 A232V'	5	26
'Ursus maritimus'	1	1	1	'FGFR3 G370C'	4	184
'Ursus maritimus'	1	1	1	'FGFR3 Y373C'	2	690
'Jatropha'	1	1	1	'GNAS Q870L'	3	43
'Aplysia'	1	1	1	'GNAS R844C'	1	960
'Ampullariidae'	1	1	1	'GNAS R844H'	2	812
'Colobus'	1	1	1	'IDH1 R132C'	2	1191
'Theropithecus'	1	1	1	'IDH1 R132H'	1	7802
'Ascidiacea'	1	1	1	'KANSL1_outsideCensus_cosmicName_KIAA1267 A7T'	1	7
'Amphipoda'	1	1	1	'KANSL1_outsideCensus_cosmicName_KIAA1267 R464H'	3	3
'Aplysia'	1	1	1	'KANSL1_outsideCensus_cosmicName_KIAA1267 R64Q'	3	3
'Eptesipox virus'	1	1	1	'KEAP1 G333C'	3	7
'Collembola'	1	1	1	'KIT N822K'	4	209
'Drosophila eugracilis'	1	1	1	'KIT V559D'	3	250
'Brugia'	1	1	1	'KIT V560D'	5	194
'Leptosomidae'	1	1	1	'KLF5_outsideCensus T421P'	1	10
'Cricetulus'	1	1	1	'KRAS G12D'	1	14944
'Cryptosporidium muris'	1	1	1	'MAPK1 D321N'	3	4
'Colobus'	1	1	1	'MAX R60Q'	1	43
'Saprolegnia parasitica'	1	1	1	'MET M1268T'	3	17
'Stereaceae'	1	1	1	'NF2 A323V'	1	6
'Echinacea'	1	1	1	'NF2 R341Q'	2	5
'Vanderwaltozyma'	1	1	1	'NRAS G13D'	5	408
'Picidae'	1	1	1	'NRAS Q61K'	2	1500
'Aspergillus flavus'	1	1	1	'NRAS Q61R'	1	2000
'Capsaspora'	1	1	1	'PIK3CA E545K'	2	3036
'Aplysia'	1	1	1	'PIK3R1 K567E'	2	32
'Mizuhopecten'	1	1	1	'PIK3R1 N564D'	1	40
'Leptolyngbya sp. PCC 6406'	1	1	1	'PPP2R1A R183W'	1	70
'Ceraceosoraceae'	1	1	1	'PTPN11 D61V'	5	57
'Camelus dromedarius'	1	1	1	'RAC1 D11E'	5	3
'Gorilla'	1	1	1	'RAC1 G12V'	5	3
'Cervidae'	1	1	1	'RAC1 N92K'	4	4
'Chrysochloridae'	1	1	1	'RAC1 P29L'	3	9
'Dictyostelium purpureum'	1	1	1	'RB1 I680T'	2	9
'Octodon'	1	1	1	'RBM10 E119D'	1	14
'Aedes albopictus'	1	1	1	'RBM10 R396H'	2	5
'Penicillium expansum'	1	1	1	'RBM10 R776W'	2	5
'Asparagaceae'	1	1	1	'RBM10 S781L'	4	4
'Trichophyton benhamiae'	1	1	1	'RHOA G17E'	2	52
'Brugia'	1	1	1	'RNF43 A169T'	2	9
'Neomonachus'	1	1	1	'RUNX1 R162K'	4	24
'Orcinus'	1	1	1	'SETD2 R1625H'	1	8
'Leptonychotes'	1	1	1	'SMAD2 R321Q'	1	12
'Caenorhabditis remanei'	1	1	1	'SMAD2 T220M'	3	6
'Dorylaimia'	1	1	1	'SMAD4 A118V'	3	34
'Rattus'	1	1	1	'SPOP F102V'	5	10
'Chlorella'	1	1	1	'STK11 R304W'	5	7
'Dicroglossidae'	1	1	1	'TP53 R273C'	4	1052
'Torulaspora'	1	1	1	'U2AF1 Q157R'	4	64
