# Supplementary material for: Deep phylogeny of cancer drivers and compensatory mutations
Source: Commun Biol. 2020 Oct 2;3:551. doi: 10.1038/s42003-020-01276-7 (PMC7532533; doi:10.1038/s42003-020-01276-7)
Supplement: Supplementary file 5 — Supplementary Data 3 [file 42003_2020_1276_MOESM5_ESM.txt]

 
 
Drivers Present in Greater than 3 Sequences
 
 
1	ACVR2A
                   	D177E	156
                   	P125S	65
                   	I458T	7
2	AKT1
                   	T211I	134
                   	P51L	19
3	ARHGAP35
                   	R1147H	21
4	ARID2
                   	A1555S	5
5	ATM
                   	R2443Q	97
                   	F858L	76
                   	R337H	9
6	BAP1
                   	D225N	9
                   	M1I	7
7	BCOR
                   	P483L	172
                   	S1371L	34
                   	R540Q	19
                   	N521K	6
8	BRAF
                   	K601E	4
9	BRCA1
                   	H619N	27
                   	A622V	10
10	BRD7
                   	Q477K	232
                   	K469N	224
                   	P116S	217
                   	S422T	182
                   	V600L	137
                   	P620L	80
                   	A286T	39
                   	Q251E	38
                   	D511Y	38
                   	A496V	19
                   	P213S	15
                   	H44N	9
                   	P456L	8
                   	E235K	4
11	CASP8
                   	R68Q	19
12	CDH1
                   	E841K	635
                   	A634V	160
                   	R90Q	159
                   	A592T	134
                   	R732Q	81
13	CDKN1A
                   	R84Q	42
                   	M1V	4
14	CTCF
                   	R377H	17
                   	S354F	11
                   	R377C	10
15	CUL3
                   	K12N	6
16	DNMT3A
                   	R882P	12
                   	R882S	4
17	EGFR
                   	G719A	60
                   	T790M	24
                   	L861Q	19
                   	S768I	10
18	EIF1AX
                   	R13C	8
                   	R13H	5
19	EP300
                   	L415P	5
20	EPHA2
                   	E345Q	215
                   	E470K	31
                   	S790F	21
                   	A112T	17
                   	D942N	8
                   	R244H	7
21	ERBB2
                   	R678Q	253
                   	V842I	15
                   	V777L	7
22	ERBB3
                   	G284R	16
                   	V104L	14
                   	V104M	7
                   	A232V	4
23	FAT1
                   	V3323I	1310
                   	T3845M	1133
                   	S1310L	68
                   	R1627Q	14
24	FBXW7
                   	S582L	46
                   	R465C	4
25	FGFR3
                   	R248C	49
26	GNA11
                   	Q209R	181
27	GNAS
                   	R844H	8
                   	Q870L	5
                   	Q870R	4
28	HIST1H1E
                   	E42D	276
                   	K85R	133
                   	A126T	131
                   	V94L	97
                   	K46E	59
                   	N76K	49
                   	A120T	45
                   	A208T	43
                   	T96I	30
                   	P118S	30
                   	A167V	14
                   	K109N	11
                   	K75N	9
                   	G70D	7
                   	K217N	7
                   	L43V	6
                   	S89R	5
                   	L107F	5
29	KDM6A
                   	M806V	1034
                   	I776T	958
                   	T846P	168
                   	T807M	136
                   	A858T	114
30	KEAP1
                   	D422N	2279
                   	G480W	367
                   	G333C	92
                   	G364C	14
31	KIAA1267
                   	A292T	19
                   	T166A	11
32	KLF5
                   	T88P	29
                   	P301S	12
33	KRAS
                   	G12D	16
34	LZTR1
                   	L255I	6
35	MAPK1
                   	R135K	106
                   	D321N	72
                   	E81K	23
36	MAX
                   	R75Q	65
                   	H28R	10
                   	L94F	8
37	MET
                   	Y1253D	10
                   	M1268T	10
                   	Y1248C	5
                   	Y1248H	4
38	NF1
                   	D176E	51
                   	Y489C	10
39	NF2
                   	V219M	8
40	NFE2L2
                   	R34G	8
41	NOTCH1
                   	L1600P	5
42	NRAS
                   	G12D	20
                   	Q61R	11
                   	G13D	8
                   	Q61L	5
43	NSD1
                   	V1820M	5
44	PBRM1
                   	A180G	573
45	PIK3CA
                   	H1047L	234
                   	E542K	15
                   	E545K	12
                   	E545A	8
                   	H1047R	5
46	PPP2R1A
                   	R183Q	12
47	PTPN11
                   	A72T	24
                   	D61V	9
48	RAC1
                   	D65N	931
                   	A159V	39
                   	D11E	9
                   	P29S	6
                   	P29L	4
49	RASA1
                   	R1010Q	168
                   	R711Q	17
                   	R398Q	10
                   	E314Q	6
                   	R427Q	6
                   	T989M	5
50	RBM10
                   	P97L	37
                   	A324T	24
                   	P466S	18
                   	E119D	14
                   	P725L	13
                   	D216N	6
51	RHOA
                   	R5Q	152
                   	Y42C	12
52	RNF43
                   	R519Q	59
                   	S607L	10
53	SETD2
                   	P1470L	190
                   	S1792N	146
                   	V775G	14
54	SMC1A
                   	R790Q	290
                   	R586Q	51
55	SPOP
                   	F102V	121
                   	F102C	101
                   	F133L	71
                   	F133S	43
                   	F133V	37
                   	Y87C	35
                   	W131G	28
                   	R121Q	18
56	STAG2
                   	A300V	276
                   	R1045Q	15
                   	M224I	9
57	STK11
                   	P281L	81
                   	F354L	12
58	TCF12
                   	R439Q	33
59	TGFBR2
                   	L197R	74
                   	R553H	5
60	U2AF1
                   	Q157P	18
                   	R156H	8
61	ZNF750
                   	S503C	6
                   	E529K	5
                   	P447L	4
 
 
________________________ACVR2A_______________________
 
MutationAA       Num. Tumors     Common Polymorphism     
                                                         
p.K437fs*5       267             0                       
p.(K437)fs*?      70             0                       
p.K315N           29             1                       
p.D96fs*54        14             0                       
p.?               13             1                       
p.K437fs*19       12             0                       
p.D177E           11             0                       
p.D96fs*4          8             0                       
p.R438fs*19        8             0                       
p.P118P            6             1                       
p.I458T            5             0                       
p.Q44*             5             0                       
p.R255*            5             0                       
p.C103fs*4         4             0                       
p.C16*             4             0                       
p.G69G             4             0                       
p.L310Q            4             1                       
p.P125S            4             0                       
p.R400C            4             1                       
p.V433delV         4             0                       
p.E112*            3             0                       
p.E214K            3             0                       
p.E288*            3             0                       
p.L149*            3             0                       
p.P118L            3             0                       
p.R400H            3             0                       
p.R57W             3             0                       
p.T126I            3             0                       
p.A353T            2             0                       
p.A466T            2             0                       
 
_____________Driver_D177E_nDriver_156_____________
 
                                                          All Human Sequences

Human         	SLVPLM-LIAGIVCAFWVYRH---HK-MAY-PPVL--VP-T--------Q|D|P-GP-PPPSPLLGLKPLQLLEVKARGRFGCVWKAQLLNEYVAVKIFPIQDKQ
Human         	SLVPLMLIAGIVICAFWVYRH---HK-MAY-PPVL--VP-TQ--------|D|P-GP-PPPSPLLGLKPLQLLEVKARGRFGCVWKAQLLNEYVAVKIFPIQDKQ

                                                          Reference Sequences

              	      7     2   7    2        7     2               |7|      2    7    2    7    2    7    2    7    2    7
              	     4     5   5    6        6     7               |7|      8    8    9    9    0    0    1    1    2    2
              	    1     1   1    1        1     1               |1|      1    1    1    1    2    2    2    2    2    2
Rapeseed      	WMVKKGLN---GRPTHSVWPWNGQDKSESW-SSSTSSSSVI--------D|A|D-SD-G-LEYEILWEDLTIGEQIGQGSCGTVYHGLWFGSDVAVKVFSKQVIQ
Muskmelon     	WIAKKGLT---TRAARFVWPWIDQEKPEGW--SSTSSSSAV--------E|S|D-MD-C-LDHEILWEDLTIGEQIGQGSCGTVYHALWYGSDVAVKVFSKQVIL
Sponge        	ILCSI-SIILC------RVRVAFRKR-L---------D------------|N|YQLS-SPSYDSPEFM-----KIIGHGRFARVYHARMGTRDVAIKIFNGTLQA
Coral         	LVVPFFVIVVILVIGFFMYRR---HK-TTF-PTRI--L--D--------E|E|PLNPTPPPSPELGFRPIQRVEVISQGQFGTVWKADYLEDVVAVKVFPMAHKT
Flatworm      	VMSPDCGLKLTTIELYGVTRR---QVLPQV-VPLDNALDSG--------S|S|S-LP-SFKKCMLLASVVTKLELKSQGCFGQVWHGQFQKMDVAVKVFRAAQKD
Snail         	SIVPIIGGAVIIVAVFFMWKR---HQ-HLYLGHQQ--LP-T--------I|E|PGFVSTPSETSLNLEKVELIELRARGRFGSVWKAQLLNELVAVKIFPLQDKQ
Ant           	ILITTLFISIIVLFSLWYYRR---QK-SGF-NEL----P-T--------G|E|P--PLPESSPNLGLRPIQLLEIKARGRFGAVWKAQLKHEIVAVKVFPIQDKQ
Copepod       	SAVPVLVLLVIGLAGAYIYKQ---RK-SSF-SSLS---Q-S---------|E|D-GPVSPPTPTIIHRPVQLLEIKARGRFGAVWKGHLGGEQVAVKIFPLQDKQ
Lancet        	SLFPICGIALVVAVTFYMYKR---HK-SEHIQCFT--TP-T--------Q|D|P-LP-PPPSPLLGLRPLQLLEVKARGRFGAVWKAQLLSEYVAVKIFPLQDKA
Fish          	SIVPIMGITAIVLLSFWMYRH---HK-LAY-PPVL--VP-T--------Q|D|P-GP-LPPSPTLVQKPLQLLEIKARGRFGCVWKAQLLNDYVAVKIFPIQDKL
Frog          	SLVPIMVVAVIVLFSFWMYRH---HK-LAY-PPVL--VP-T--------Q|D|P-GP-PPPSPLLGLKPLQLLEVKARGRFGCVWKAQLLNETVAVKIFPVQDKL
Lizard        	SLVPIMGIAVIILFSFWMYRH---HK-LAY-PPVL--VP-T--------Q|D|P-GP-PPPSPLMGLKPLQLLEVKARGRFGCVWKAQLLNEYVAVKIFPIQDKQ
Bird          	SLVPIMGIAVIVLFSFWMYRH---HK-LAY-PPVL--VP-TQ--------|D|P-GP-PPPSPLMGLKPLQLLEIKARGRFGCVWKAQLLNEYVAVKIFPIQDKQ
Alligator     	SLVPIMGIAVIVLFSFWMYRH---HK-LAY-PPVL--VP-T--------Q|D|P-GP-PPPSPLMGLKPLQLLEVKARGRFGCVWKAQLLNEYVAVKIFPIQDKQ
Mouse         	SLVPLMLIAGIVICAFWVYRH---HK-MAY-PPVL--VP-TQ--------|D|P-GP-PPPSPLLGLKPLQLLEVKARGRFGCVWKAQLLNEYVAVKIFPIQDKQ
Rat           	SLVPLMLIAGIVICAFWVYRH---HK-MAY-PPVL--VP-TQ--------|D|P-GP-PPPSPLLGLKPLQLLEVKARGRFGCVWKAQLLNEYVAIKIFPIQDKQ
Target[Human] 	SLVPLM-LIAGIVCAFWVYRH---HK-MAY-PPVL--VP-T--------Q|D|P-GP-PPPSPLLGLKPLQLLEVKARGRFGCVWKAQLLNEYVAVKIFPIQDKQ

                                                  Up to 50 Driver-Containing Sequences

Plant         	LLSEIGLNDGLDVFVVEGWMTERTDMQQGP-SSSSSS--SI--------R|E|L-RQ-QVGDSEIDWSMVEKGERIASGSTADLYRGTYKGSDVAIKMLRVASEV
Metazoa       	IFIPSIIILGIILILSWYQRN---KS-RAF-NEEL--SN-S--------D|E|S-TPINEQSF-------ELDGEQSRGRFGAVWRARLPDKWVAVKIFPAHEKN
Metazoa       	TLAPLLVLIFAILIYFWFKKR---KG-LAR-SKRY--CE-D--------E|E|S-VPITNQMNENGNRTIHLIEKLSTGRFGSVWKAKMFDQIVAVKVFPPHERS
Metazoa       	SVVPIFGLAVVLVFGFFMYHR---HK-TTF-PTRV--SR-E--------E|E|PLHTI-PPSPELSVRPIQLVEVISQGQFGTVWKANYLEDEVAVKVFPISHKS
Metazoa       	SVVPIFGLAVVLVFGFFMYHR---HK-TTF-PTRV--SR-E--------E|E|PLHTI-PPSPELSVRPIQLVEVISQGQFGTVWKANYLEDEVAVKVFPISHKS
Metazoa       	LVAPIFVIAVILIIGFFMYRR---HK-TPF-PTRI--L--E--------E|E|LLNSIPPPSPELGFRPIQLVEVISQGKFGTVWKADYLEDVVAVKVFPMAHQT
Metazoa       	LVVPFFVIVVILVIGFFMYRR---HK-TTF-PTRI--L--D--------E|E|PLNPTPPPSPELGFRPIQRVEVISQGQFGTVWKADYLEDVVAVKVFPMAHKT
Metazoa       	LVAPIFVIAVILIIGFFMYRR---HK-TPF-PTRI--L--E--------E|E|LLNSIPPPSPELGFRPIQLVEVISQGKFGTVWKADYLEDVVAVKVFPMAHQT
Metazoa       	LVVPFFVIVVILVIGFFMYRR---HK-TTF-PTRI--L--D--------E|E|PLNPTPPPSPELGFRPIQRVEVISQGQFGTVWKADYLEDVVAVKVFPMAHKT
Metazoa       	SVVPSLTLALLSVCGVFMW-R---HR-ISL-QTHV--R--E--------E|E|SLRPLPPPSPDLGIRPIQLVEVISQGQFGTVWRAKYLQDAVAVKILPLSHKT
Metazoa       	SIVPIFGLALVLACCLFMYHH---QK-QTR-FIPG--LT-E--------E|E|TLNLHQPPSPVLSSRPIQKLEVISQSQGGIVWKAKSYLETVAVKVFPEHEKG
Metazoa       	SIVPIFGVILILAFVWFMYNH---QK-GIS-SRSC--NA-E--------E|E|PINITTTPLQDVNRRPIQLLEVVSQGQFGTVWKAKYSINTVAVKIFPHQEFT
Metazoa       	TTIPVVFVIISVSL-WWFCRR---RK-LGYFNE----IP-TL--------|E|P-VPLPQPSPNLGLRPIQLLEIKARGRFGAVWKAQFKNEFVAVKVFPMQDKQ
Metazoa       	IAMPMLLTISSVSF-WWLYRR---RK-VGYFNE----VP-TL--------|E|P-VPLPQPSPNLGLRPIQLLEIKARGRFGAVWKAQLKNEVVAVKVFPIQDKQ
Metazoa       	IAIPML-LTISS-FSFWCYRR---RK-LGYFNEI----P-T--------L|E|P-VPLPQPSPNLGLRPIQLLEIKARGRFGAVWKAQFKNEIVAVKVFPIQDKQ
Metazoa       	IAIPML-LTISS-FSFWCYRR---RK-LGYFNEI----P-T--------L|E|P-VPLPQPSPNLGLRPIQLLEIKARGRFGAVWKAQFKNEIVAVKVFPIQDKQ
Metazoa       	IAMPML-LTISSVSFWWLYRR---RK-VGF-NEV----P-T--------L|E|P-VPLPQPSPNLGLRPIQLLEIKARGRFGAVWKAQLKNEVVAVKVFPIQDKQ
Metazoa       	SIVPIIGGAVIIVAVFFMWKR---HQ-HLYLGHQQ--LP-T--------I|E|PGFVSTPSETSLNLEKVELIELRARGRFGSVWKAQLLNELVAVKIFPLQDKQ
Metazoa       	IAIPML-LTISSFSFWWLYRR---RK-LGYFNEI----P-T--------L|E|P-VPLPQPSPNLGLRPIQLLEIKARGRFGAVWKAQLKNELVAVKVFPMQDKQ
Metazoa       	IAIPIL-LTISSFSFWWIYRR---RK-LSYFNEV----P-T--------L|E|P-VPLPQPSPNLGLRPIQLLEIKARGRFGAVWKAQFKNEIVAVKVFPIQDKQ
Metazoa       	IAIPML-LTISSFSFWWLYRR---RK-LGYFNEV----P-T--------L|E|P-VPLPQPSPNLGLRPIQLLEIKARGRFGAVWKAQFKNEIVAVKVFPIQDKQ
Metazoa       	ISIPMILLIIIISILYWCYRR---KK-LGYFNE----VP-TL--------|E|P-LPLPQPSPNLGLRPIQLLEIKARGRFGAVWKAQLKNEIVAVKVFPMQDKQ
Metazoa       	IAIPML-LTISSFSFWWLYRR---RK-LGYFNEV----P-T--------L|E|P-VPLPQPSPNLGLRPIQLLEIKARGRFGAVWKAQFKNEIVAVKVFPIQDKQ
Metazoa       	VCIPMLLPAFLLLSLYWFYRK---RK-LAYFNE----VP-TL--------|E|P-LPLPQPSPNLGLRPIQLLEIKARGRFGAVWKAQLKNDVVAVKVFPIQDKQ
Metazoa       	VSVPLLVLIIVLSTLYWCYKR---RK-LGYFNE----VP-TL--------|E|P-LPLPQPSPNLGLRPIQLVEIKARGRFGAVWKAQLKNEVVAVKVFPVQDKQ
Vertebrate    	ALVPIMGVAAIILFSFWMYRH---HK-LAY-PPVL--VP-TQHAFHIMIE|E|QLGPHTPPSPIMGQKPLQLIEIKARGRFGCVWKAQLLNDYVAVKVFPIQDKL
Vertebrate    	SLVPILGIAAIVLFSFWMYRH---HK-LAY-PPVL--VP-TQHAFHIMIE|E|QLGPHTPPSPXMGQKPLQLIEIKARGRFGCVWKAQLLNDYVAVKVFPIQDKL
Vertebrate    	ALVPIMGVAAIILFSFWMYRH---HK-LAY-PPVL--VP-TQHAFHIMIE|E|QLGPHTPPSPIMGQKPLQLIEIKARGRFGCVWKAQLLNDYVAVKVFPIQDKL
Vertebrate    	SLLPIMAITAIILLSFWMYRH---HK-LAY-PPVL--VP-T--------Q|E|P-GP-LPPSPVLGPKSLQLLEIKARGRFGCVWKAQLISEFVAVKIFPIQHRQ
Vertebrate    	ALVPIMGVAAIILFSFWMYRH---HK-LAY-PPVL--VP-TQHAFHIMIE|E|QLGPHTPPSPIMGQKPLQLIEIKARGRFGCVWKAQLLNDYVAVKVFPIQDKL
Vertebrate    	ALVPIMGVAAIILFSFWMYRH---HK-LAY-PPVL--VP-TQHAFHIMIE|E|QLGPHTPPSPIMGQKPLQLIEIKARGRFGCVWKAQLLNDYVAVKVFPIQDKL
Vertebrate    	ALVPIMGVAAIILFSFWMYRH---HK-LAY-PPVL--VP-TQHAFHIMIE|E|QLGPHTPPSPIMGQKPLQLIEIKARGRFGCVWKAQLLNDYVAVKVFPIQDKL
Vertebrate    	ALVPIMGVAAIILFSFWMYRH---HK-LAY-PPVL--VP-T--------Q|E|QLGPHTPPSPIMGQKPLQLIEIKARGRFGCVWKAQLLNDYVAVKVFPIQDKL
Vertebrate    	ALVPIMGVAAIILFSFWMYRH---HK-LAY-PPVL--VP-T--------Q|E|QLGPHTPPSPIMGQKPLQLIEIKARGRFGCVWKAQLLNDYVAVKVFPIQDKL
Vertebrate    	SLLPVMAVGAVLLFSLWLYRQ---HK-RAY-PPVL--VP-TQHAFHIMIE|E|P-HP-PPPSPSLSQRPLQLLEVKGRGRFGCVWKAQLLSDVVAVKIFPLQDKQ
Vertebrate    	SLLPVMAVGAVLLFSLWLYRQ---HK-RAY-PPVL--VP-TQHAFHIMIE|E|P-HP-PPPSPSLSQRPLQLLEVKGRGRFGCVWKAQLLSDVVAVKIFPLQDKQ
Vertebrate    	SLLPVMAVGAVLLFSLWLYRQ---HK-RAY-PPVL--VP-T--------Q|E|P-HP-PPPSPSLSQRPLQLLEVKGRGRFGCVWKAQLLSDVVAVKIFPLQDKQ
Vertebrate    	SLLPVMAVGAVLLFSLWLYRQ---HK-RAY-PPVL--VP-T--------Q|E|P-HP-PPPSPSLSQRPLQLLEVKGRGRFGCVWKAQLLSDVVAVKIFPLQDKQ
Vertebrate    	SLVPIMGLAVIILFSFWMYRH---HK-LAYPPVLV---P-T-QHAFHIMI|E|X-XXXPPPSPLLGLKPLQLLEVKARGRFGCVWKAQLLNELVAVKIFPIQDKL
Vertebrate    	SLLPIMAITAIILLSFWMYRH---HK-LAY-PPVL--VP-TQHAFHIMVE|E|P-GP-LPPSPVLGPKSLQLLEIKARGRFGCVWKAQLISEFVAVKIFPIQHRQ
Vertebrate    	SLLPIMAVAIIVLLSFWMYRH---HK-LAY-PPVL--VP-T--------Q|E|T-GP-LPPSPVLGQKPLQLLELKARGRFGCVWKAQLLSEHVAVKIFPAQERQ
Vertebrate    	SLLPIMAVATIVLLSFWMYRH---HK-LAY-PPVL--VP-T--------Q|E|T-GP-LPPSPVLGQKPLQLLELKARGRFGCVWKAQLLSEHVAVKIFPGQERQ
Vertebrate    	SLLPIMAVATIVLLSFWMYRH---HK-LAY-PPVL--VP-T--------Q|E|T-GP-LPPSPVLGQKPLQLLELKARGRFGCVWKAQLLSEHVAVKIFPGQERQ
Vertebrate    	SLLPIMAVAIIVLLSFWMYRH---HK-LAY-PPVL--VP-T--------Q|E|T-GP-LPPXPVLGQKPLQLLELKARGRFGCVWKAQLLSEHVAVKIFPAQERQ
Vertebrate    	SLLPIMAVAIIVLLSFWMYRH---HK-LAY-PPVL--VP-T--------Q|E|T-GP-LPPSPVLGQKPLQLLELKARGRFGCVWKAQLLSEHVAVKIFPAQERQ
Vertebrate    	SLLPIMAVAIIVLLSFWMYRH---HK-LAY-PPVL--VP-T--------Q|E|T-GP-LPPSPVLGQKPLQLLELKARGRFGCVWKAQLLSEHVAVKIFPAQERQ
Vertebrate    	SLLPIMAVAIIVLLSFWMYRH---HK-LAY-PPVL--VP-TQHAFHIMVE|E|T-GP-LPPSPVLGQKPLQLLELKARGRFGCVWKAQLLSEHVAVKIFPAQERQ
Vertebrate    	SLLPIMAVATIVLLSFWMYRH---HK-LAY-PPVL--VP-TQHAFHIMVE|E|T-GP-LPPSPVLGQKPLQLLELKARGRFGCVWKAQLLSEHVAVKIFPGQERQ
Vertebrate    	SLLPIMAVATIVLLSFWMYRH---HK-LAY-PPVL--VP-TQHAFHIMVE|E|T-GP-LPPSPVLGQKPLQLLELKARGRFGCVWKAQLLSEHVAVKIFPGQERQ
 
_____________Driver_P125S_nDriver_65_____________
 
                                                          All Human Sequences

Human         	K-D-SPE--VYFCCCEGNMCNEKFSYF----PE----MEV------T--Q|P|----TSNPV----TPKPPYYNILLYSLVPLM-L------IAGIVICAFWVYR
Human         	------------------MCNEKFSYF----PE----MEV------T--Q|P|----TSNPV----TPKPPYYNILLYSLVPLMLI------AGIVI-CAFWVYR

                                                          Reference Sequences

              	  5        0    5    0    5            0            |5|        0        5    0    5           0    5    0  
              	 9        0    0    1    1            2            |2|        3        3    4    4           5    5    6  
              	         1    1    1    1            1            |1|        1        1    1    1           1    1    1  
Rapeseed      	SKP---------FKDSSDESDEK---------------PAIHKVLT----|-|---------------------KAEEWMVKKGLNEQEGSK---GR-PTHSVWP
Muskmelon     	GRL---------VRDSSDEGKGK---------------PTIQKILS----|-|---------------------KAEEWIAKKGLTEQGGSE---TR-AARFVWP
Sponge        	N-ITNND--VYSCCCYGDLCNERGLFP----DF---NATS------P--I|P|----ASS----------DSILIMVLILCSI-SI------ILC-------RVR
Coral         	K-Y-AKN--LFFCCCNKNLCNGNFSMR----PT---PVTTTTTESSI--R|N|----TSNPS---QPNRGGTMY---YLVVPFFVI------VVILV-IGFFMYR
Flatworm      	CGA-NTQ--MLPDCRHGDVANPPTMKI----VQLSASKHPRK----I--F|D|------K----------LPINDHITVMSPDCGL------KLTTI-ELYGVTR
Snail         	D-T-DPF--VYFCCCEGDFCNRNITFR----SDVGSSVDK------S--S|T|----SLPPVVRKGDGS-QLVKAVLYSIVPIIGG------AVIIV-AVFFMWK
Ant           	R-R-K-D--LFFCCCDGNMCNEDFSFE----PLPTLPSKP------T--Q|P|SVIHESEPV----PDEKQPITILISILITTLFI------SIIVL-FSLWYYR
Copepod       	V-N-K-N--HMFCCCTGNSCNRDFRWE----PL-------------T--I|E|----TTSPPILAPAQPSGKFYLLLYSAVPVLVL------LVIGL-AGAYIYK
Lancet        	D-E-EPG--MFYCCCEGNLCNQHFDHQ----PD---RSTA------E--T|P|----RTIPI----DNKTELFRSLMYSLFPICGI------ALVVA-VTFYMYK
Fish          	K-E-DPD--VFFCCCEGNMCNEKFFYN----PDTQPVQSK------A--P|-|----LSDPSNSKVTQKPPLFSTLLCSIVPIMGI------TAIVL-LSFWMYR
Frog          	K-D-SPD--VFFCCCEGNYCNEKFYHS----PE----MEV------T--Q|P|----TSNPV----TTKPPLFNTLLYSLVPIMVV------AVIVL-FSFWMYR
Lizard        	K-D-SPE--VFFCCCEGNMCNEHFFYS----PE----MEV------T--Q|P|----TSNPV----PPKQPLFSTLLYSLVPIMGI------AVIIL-FSFWMYR
Bird          	K-D-SPE--VFFCCCEGNMCNERFFYF----PE----MEV------T--Q|P|----TSNPV----TPKPPLFNTLLYSLVPIMGI------AVIVL-FSFWMYR
Alligator     	K-D-SPE--VFFCCCEGNMCNERFFYF----PE----MEV------T--Q|P|----TSNPV----TPKPPLFNTLLYSLVPIMGI------AVIVL-FSFWMYR
Mouse         	K-D-SPE--VYFCCCEGNMCNEKFSYF----PE----MEV------T--Q|P|----TSNPV----TPKPPYYNILLYSLVPLMLI------AGIVI-CAFWVYR
Rat           	K-D-SPE--VYFCCCEGNMCNEKFSYF----PE----MEV------T--Q|P|----TSNPV----TPKPPYYNILLYSLVPLMLI------AGIVI-CAFWVYR
Target[Human] 	K-D-SPE--VYFCCCEGNMCNEKFSYF----PE----MEV------T--Q|P|----TSNPV----TPKPPYYNILLYSLVPLM-L------IAGIVICAFWVYR

                                                  Up to 50 Driver-Containing Sequences

Protist       	--------------------------------------PNHNNIV-S--P|S|------TP---------RSLSHTGSSSSVAAAAAAVSSSVAAVV-PVATTTT
Protist       	--------------------------------------SSGNNIV-N--S|S|------EP---------KLNGSTNSTSPVVASPINDNNNNSNNN-KNSSNDD
Protist       	--------------------------------------SGRGMVV-D--G|S|------GQ---------RLFGVLSRA-------ALELYARSILV-RCIGGET
Metazoa       	LRD-RKQ--YYFCCCTGDYCNGNISIG----HK---SKQIGHIQTSP--S|S|----SIGVS---TTDNNDNLKTLLYSIVPIFGL------ALVLA-CCLFMYH
Metazoa       	E-R-KKE--LFFCCCDGNMCNQNFTWD----PHPTSSSKP------I--Q|S|SVPHESEPV---PNTEQQIITLVLSVSIPML-L------LAIILPFLYWCYR
Metazoa       	G-E-K-N--HIFCCCNGNSCNQNFSWE----PA------E------D--V|S|----TTKPPSVEVDNKDAMVQTVLWTLGTLI-T------LVVIVALLFYLYR
Metazoa       	Q-K-ITS--VPFCCCNKPLCNQPINYP----PT------S------T--P|S|TTGTDTSSTKTNPPED-KLLKTLLYSIVPIIVL------VIIII-GVFFMWR
Metazoa       	Q-K-ITS--VPFCCCNKPLCNQPINYP----PT------S------T--P|S|T--TDTSSTKTNPPED-KLLKTLLYSIVPIIVL------VIIII-GVFFMWR
Metazoa       	P-R-QGN--IHFCCCKGSRCNSDQQYI----KS------T------R--E|S|----TTQVPKEKTQDGSNLIYIYIGTSVFTV-L------MVIVG-MGLLLYR
Metazoa       	E-R-KKD--LYFCCCDGNMCNQNFSWN----PHPTSSKPT------Q--P|S|-VIHEFEPV----PNTKQAITLALLISIPML-L------TFGSF-FLWWLYR
Metazoa       	E-R-KKD--LYFCCCDGNMCNQNFSWN----PHPTSSKPT------Q--P|S|-VIHEFEPV----PNTKQAITLALLISIPML-L------TFGSF-FLWWLYR
Metazoa       	R-E-EPA--LMFCCCEGDMCNRNFTWE----PV---STHP------P--P|S|----LPKPIT---NRSEDGLDVVVYTLVPVL-I------LAIIIAIVYWFYR
Metazoa       	Q-K-DPNIKLLFCCCEGDMCNNNMIRTDEVL-----TSEA------TVSF|S|----TSVPL---SVPGNHVLNTFLYTLVPLLGI------TLVLI-VAYWVYR
Metazoa       	Q-K-DPNINLLFCCCEGDMCNSNITRV-PIVSTS--EDAV------RSST|S|----VPIPM---ASGGNPVLNTLLYTLAPLLGI------TLVLI-VAYWAYR
Metazoa       	Q-K-DPNINLLFCCCEGDMCNSNITRV-PIVSTS--EDAV------RSST|S|----VPIPM---ASGGNPVLNTLLYTLAPLLGI------TLVLI-VAYWAYR
Metazoa       	Q-K-DPNINLLFCCCEGDMCNSNITRV-PIVSTS--EDAV------RSST|S|----VPIPM---ASGGNPVLNTLLYTLAPLLGI------TLVLI-VAYWAYR
Metazoa       	R-R-ESKLQLFFCCCEGDLCTRHMNPSSLLSSM---TAAA------KPIT|S|----IPIKL---TSSGSQVISILMCTLIPFVGL------TLITV-VAYWVYR
Metazoa       	R-SFRGG--IGMCCCSTNNCNMPDLIEM---VN---PSLK------K--D|S|-----DNK---------FP----FYWIIIIASV------ILCIA-LLILAWK
Metazoa       	R-SFRGG--IGMCCCSTNNCNMPDLIEM---VN---PSLK------K--D|S|-----DNK---------FP----FYWIIIIASV------ILCIA-LLILAWK
Metazoa       	K-LTHAQ--IGMCCCKTPNCNVLANVML---IN---PDVH------K--E|S|-----DAG---------LP----IYWVLTTVGG------IFFFA-ILIALWR
Vertebrate    	K-E-SPD--VFFCCCEGNMCNEKFLYS----PDTQAVQSK------S--S|S|----TSNPF----TQKPQLFNTLLYALVPIMGV------AAIIL-FSFWMYR
Vertebrate    	K-D-VPE--VFFCCCEGSLCNHKFSYS----PD--TNQTP------V--P|S|----TNKPV----TARPPVLTTLMYSVVPIMAI------SAIVL-ISFWMYR
Vertebrate    	K-E-SPD--VFFCCCEGNMCNEKFLYS----PDPQAVQSK------S--S|S|----TSNPF----TQKPQLFNTLLYSLVPIMSI------AAIVL-FSFWMYR
Vertebrate    	K-E-SPD--VFFCCCEGNMCNDKFLYS----PDTQAVQSK------S--S|S|----TSNPF----SQKPQLFNTLLYSLVPIMGI------AAIIL-FSFWMYR
Vertebrate    	K-E-SPD--VFFCCCEGNTCNEKFLYS----PDTQAVQSK------S--S|S|----TSNPF----TQKPQLFNTLLYSLVPILGI------AAIVL-FSFWMYR
Vertebrate    	K-E-SPD--VFFCCCEGNMCNEKFLYS----PDTQAVQSK------S--S|S|----TSNPF----TQKPQLFNTLLYALVPIMGV------AAIIL-FSFWMYR
Vertebrate    	K-D-VPE--VFFCCCEGSLCNHKFSYS----PD--TNQTP------V--P|S|----TNKPV----TARPPVLTTLMYSVVPIMAI------SAIVL-ISFWMYR
Vertebrate    	K-E-SPD--VFFCCCEGNMCNEKFLYS----PDTQAVQSK------S--S|S|----TSNPF----TQKPQLFNTLLYALVPIMGV------AAIIL-FSFWMYR
Vertebrate    	K-E-SPD--VFFCCCEGNMCNEKFLYS----PDTQAVQSK------S--S|S|----TSNPF----TQKPQLFNTLLYALVPIMGV------AAIIL-FSFWMYR
Vertebrate    	K-E-SPD--VFFCCCEGNMCNDKFLYS----PDAQAVQSK------S--S|S|----TSNPF----NQKPQLFNTLLYSLVPIMGI------AAIVL-FSFWMYR
Vertebrate    	K-E-SPD--VFFCCCEGNMCNDKFLYS----PDTQAVQSK------S--S|S|----TSNPF----SQKPQLFNTLLYSLVPIMGI------AAIIL-FSFWMYR
Vertebrate    	K-E-SPD--VFFCCCEGNMCNEKFLYS----PDPQAVQSK------S--S|S|----TSNPF----TQKPQLFNTLLYSLVPIMSI------AAIVL-FSFWMYR
Vertebrate    	K-E-SPD--VFFCCCEGNMCNEKFLYS----PDTQAVQSK------S--S|S|----TSNPF----TQKPQLFNTLLYSLVPILGI------AAIVL-FSFWMYR
Vertebrate    	K-E-SPD--VFFCCCEGSMCNEKFLYS----PDTQAVQSK------S--S|S|----TSNPF----SQKPQLFNTLLYSLVPIMGI------AAIVL-FSFWMYR
Vertebrate    	K-E-SPD--VFFCCCEGNMCNDKFLYS----PDTQAVQSK------S--S|S|----TSNPF----SQKPQLFNTLLYSLVPIMGI------AAIVL-FSFWMYR
Vertebrate    	K-E-SPD--VFFCCCEGNMCNDKFLYS----PDAQAVQSK------S--S|S|----TSNPF----NQKPQLFNTLLYSLVPIMGI------AAIVL-FSFWMYR
Vertebrate    	K-E-SPD--VFFCCCEGNMCNDKFLYS----PDTQAVQSK------S--S|S|----TSNPF----SQKPQLFNTLLYSLVPIMGI------AAIIL-FSFWMYR
Vertebrate    	K-E-SPD--VFFCCCEGNMCNDKFLYS----PDAQAVQSK------S--S|S|----TSNPF----NQKPQLFNTLLYSLVPIMGI------AAIVL-FSFWMYR
Vertebrate    	K-V-SPE--VFFCCCEGNMCNEKLMYV----PDTQAPNDT------G--H|S|TAYTTSNPF----SPKPPLLSTLLYSLVPIIGL------AGVVL-FSFWMWR
Vertebrate    	K-E-SPD--VFFCCCEGNMCNDKFLYS----PDTQAVQSK------S--S|S|----TSNPF----SQKPQLFNTLLYSLVPIMGI------AAIIL-FSFWMYR
Vertebrate    	K-V-SPE--VFFCCCEGNMCNEKLMYV----PDTQAPNDT------G--H|S|TAYTTSNPF----SPKPPLLSTLLYSLVPIIGL------AGVVL-FSFWMWR
Vertebrate    	K-E-SPD--VFFCCCEGNMCNEKFLYA----PEVPQPGAP------H--H|S|TAYTTSNPF----SQKPQLFSTLLYSLVPIIGL------AAVVL-FSFWMWR
Vertebrate    	K-E-SPD--VFFCCCEGNMCNDKFLYS----PDTQAVQSK------S--S|S|----TSNPF----SQKPQLFNTLLYSLVPIMGI------AAIIL-FSFWMYR
Vertebrate    	K-E-SPD--VFFCCCEGSMCNEKFLYS----PDTQAVQSK------S--S|S|----TSNPF----SQKPQLFNTLLYSLVPIMGI------AAIVL-FSFWMYR
Vertebrate    	K-E-SPD--VFFCCCEGNMCNDKFLYS----PDTQAVQSK------S--S|S|----TSNPF----SQKPQLFNTLLYSLVPIMGI------AAIVL-FSFWMYR
Vertebrate    	K-E-SPD--VFFCCCEGNMCNEKFLYS----PDTQAVQSK------S--S|S|----TSNPF----TQKPQLFNTLLYSLVPILGI------AAIVL-FSFWMYR
Vertebrate    	K-E-SPD--VFFCCCEGNMCNDKFLYS----PD----AQA------V--Q|S|-------------KSSCKLLLSLLPSIIRVPDL------SSLLLCLLFTLYF
Vertebrate    	K-D-VPE--VFFCCCEGSLCNHKFSYS----PD--TNQTP------V--P|S|----TNKPV----TARPPVLTTLMYSVVPIMAI------SAIVL-ISFWMYR
Vertebrate    	K-D-VPE--VFFCCCEGSLCNHKFSYS----PD--TNQTP------V--P|S|----TNKPV----TARPPVLTTLMYSVVPIMAI------SAIVL-ISFWMYR
Vertebrate    	K-E-SPN--VFFCCCEGNMCNERFMYD----PQSDPPSDT------Q--H|S|TAYTTSNPF----PPKPQLFSTLLYSLVPIIGL------AAVVL-LSFWMWR
 
_____________Driver_I458T_nDriver_7_____________
 
                                                          All Human Sequences

Human         	VDEYMLPFEEEIGQHPSLEDMQEVVVHKKKRPVLRDYWQKHAGMAMLCET|I|EECWDHDAEARLSAGCVGERITQM-QRLTNIITTE-DIVTV-VTMVTNVDFP
Human         	VDEYMLPFEEEIGQHPSLEDMQEVVVHKKKRPVLRDYWQKHAGMAMLCET|I|EECWDHDAEARLSAGCVGERITQM-QRLTNIITTE-DIVT-VVTMVTNVDFP

                                                          Reference Sequences

              	  8    3    8    3    8    3    8    3    8    3    |8|    3    8    3    8     3    8     3     8    3    
              	 0    1    1    2    2    3    3    4    4    5    |5|    6    6    7    7     8    8     9     9    0    
              	4    4    4    4    4    4    4    4    4    4    |4|    4    4    4    4     4    4     4     4    5    
Rapeseed      	------PWETLNA-----MQVIGAVGFMNQRLEIPKDID-----PLWIAL|M|ESCWHSDTKLRPTFQELMDKLREM-QRKSTIQLQASDNSL--KDN-------
Muskmelon     	------PWENLNS-----MQVIGAVGFMNQRLEIPKDVD-----PQWTSI|I|ESCWHSEPSNRPSFQVLIEKLRDL-QRKYTIQLQAANIPK--ET--------
Sponge        	TSSYYPPFDGWVSANPSIDEMKRIVVEEKKRPPIPQKFQTNLKYSFIADI|I|VECWDDDADGRPAASLISRRLSEF-QTAGYPPLSN-KSSE-SGFH-------
Coral         	VDEYKLPFEEEIGSHPSLEDMQQVVVQQKIRPKFRPDWFVHSSMASLLQT|I|EECWDQDAEARLTAQCVAERLSQF-NPNSSLLAHS-PIVT-TVVNNTNITAS
Flatworm      	AGTYRAPFELELGPAPTIEELQRFVAQEKQRPKFNPNWSHSLSMCTLCET|T|EECWDQDAEARLSAGCVAERLTTL-SSPWSGPQLYQMLST--FRPV------
Snail         	VEEYQLPFENEIGQHPTLESMQEYVVSRKMRPPMHEHWKRHPGIMSLVCT|V|EECWDQDAEARLSAGCVQERIAAF-ARTFTSQYPP-TLPPALDSVISSSDIP
Ant           	IGEYRLPFEDEVGLHPTLEDMQESVVHKKERPLILETWRKHSGLLSICDT|M|EECWDHDAEARLSASCVMERVATLSRALI--LNSS-TLIR--VDHTNTT---
Copepod       	VGPYKLPFEAETTPHPTLEEISELVVHQKVRPDLREIWRKHEALSILCET|I|DECWDHDAEARLSASCVLERLSLMKSVLTSMDQET-RLLS--QETINNVQIS
Lancet        	VDEYQLPFEEEIGQHPTLEDMQEVVVHKKMRPQFRETWLKHQGLEILCET|I|EECWDHDAEARLSAGCVEERLVQL-SRTVNVTTSN-PVVD--ITANQ--QTP
Fish          	VDEYMLPFEEEVGQHPTLEDMQEVVVHKKLRPTLRECWQKHPGLAMLCET|I|EECWDHEAEARLSAGCVEERVIQMQRQTS--SAPE-EIVTV-VTMVTNVDYP
Frog          	VDEYMLPFEEEVGQHPSLEDMQEVVVHKKKRPILRECWQKHAGMAMLCET|I|EECWDHDAEARLSAGCVEERIIQM-QKLTNIITTE-DIVTV-VTMVTNVDFP
Lizard        	VDEYMLPFEEEVGQHPSLEDMQEVVVHKKKRPVLRECWQKHAGMAMLCET|I|EECWDHDAEARLSAGCVEERIIQM-QRLTNIITTE-DIVTV-VTMVTNVDFP
Bird          	VDEYMLPFEEEIGQHPSLEDMQEVVVHKKKRPVLRECWQKHSGMAMLCET|I|EECWDHDAEARLSAGCVEERIIQM-QKLTNIITTE-DIVT-VVTMVTNVDFP
Alligator     	VDEYMLPFEEEIGQHPSLEDMQEVVVHKKKRPILRECWQKHAGMAMLCET|I|EECWDHDAEARLSAGCVEERIIQM-QKLTNIITTE-DIVT-VVTMVTNVDFP
Mouse         	VDEYMLPFEEEIGQHPSLEDMQEVVVHKKKRPVLRDYWQKHAGMAMLCET|I|EECWDHDAEARLSAGCVGERITQM-QRLTNIITTE-DIVT-VVTMVTNVDFP
Rat           	VDEYMLPFEEEIGQHPSLEDMQEVVVHKKKRPVLRDYWQKHAGMAMLCET|I|EECWDHDAEARLSAGCVGERITQM-QRLTNIITTE-DIVT-VVTMVTNVDFP
Target[Human] 	VDEYMLPFEEEIGQHPSLEDMQEVVVHKKKRPVLRDYWQKHAGMAMLCET|I|EECWDHDAEARLSAGCVGERITQM-QRLTNIITTE-DIVTV-VTMVTNVDFP

                                                  Up to 50 Driver-Containing Sequences

Metazoa       	AGTYRAPFELELGPAPTIEELQRFVAQEKQRPKFNPNWSHSLSMCTLCET|T|EECWDQDAEARLSAGCVAERLTTL-SSPWSGPQLYQMLST--FRPV------
Metazoa       	IGEYRLPFEDEVGLHPTLEDMQESVVHKKERPIILETWRKHP----RCAR|T|RKC-------RVGSG-----------RET-----------------------
Metazoa       	PPNYQMPFQ-VIGFDPTIGLMRNYVVSKKERPQWDEIIKHEYMS-LLKKV|T|EEMWDPEACARITAGCAFARV-------W-NHISS-EGYH-S---DSCPPP-
Metazoa       	PPNYQMPFQ-VIGFDPTIGLMRNYVVSKKERPQWDEIIKHEYMS-LLKKV|T|EEMWDPEACARITAGCAFARV-------W-NHISS-EGYH-S---DSCPPP-
Metazoa       	PPNYQMPFQ-VIGFDPTIGLMRNYVVSKKERPQWDEIIKHEYMS-LLKKV|T|EEMWDPEACARITAGCAFARV-------W-NHISS-EGYH-S---DSCPPP-
Vertebrate    	VDEYMLPFEEEVGQHPTLEDIQDVVVHNKQRPTLRECWKNHA----VSLT|T|LPMISLSLSLQLTHNGLNVGLFKMTPQYQ-----------------------
Vertebrate    	VDEYMLPFEEEVGQHPSLEDMQDVVVHKKIRPLFRECWQKHPGMAVLCET|T|EECWDHDAEARLSACCVAERITQM-QRLTSTITTD-NIVTV-VTMVTNVDFP
 
________________________AKT1_______________________
 
MutationAA         Num. Tumors     Common Polymorphism     
                                                           
p.E17K             727             0                       
p.Q79K              13             0                       
p.L52R              10             0                       
p.?                  9             0                       
p.E242E              8             1                       
p.W80R               7             1                       
p.P51L               4             0                       
p.T211I              4             0                       
p.D323G              3             0                       
p.D3Y                3             0                       
p.D46E               3             1                       
p.E117delE           3             0                       
p.E40K               3             0                       
p.R144R              3             0                       
p.S240P              3             0                       
p.V461L              3             0                       
p.A102V              2             0                       
p.A250V              2             0                       
p.A58V               2             0                       
p.C77_L78ins10       2             0                       
p.C77_L78ins12       2             0                       
p.D108D              2             0                       
p.D221N              2             0                       
p.D248H              2             0                       
p.D274H              2             0                       
p.D323N              2             0                       
p.D32N               2             0                       
p.D456D              2             0                       
p.E132K              2             0                       
p.E49K               2             0                       
 
_____________Driver_T211I_nDriver_134_____________
 
                                                          All Human Sequences

Human         	FGKVILVKEKATGRYYAMKILKKEVIVAKDEVAHTLTENRVLQNSRHPFL|T|ALKYSFQTHDRLCFVMEYANGGELFFHLSRERVFSEDRARFYGAEIVSALDY

                                                          Reference Sequences

              	  1    6    1    6    1    6    1    6    1    6    |1|    6    1    6    1    6    1    6    1    6    1  
              	 6    6    7    7    8    8    9    9    0    0    |1|    1    2    2    3    3    4    4    5    5    6  
              	1    1    1    1    1    1    1    1    2    2    |2|    2    2    2    2    2    2    2    2    2    2  
Sponge        	FGKVVLCREKSTDEIFAMKILKKDVIVAKDEITHTLTENRVLQSTKHPFL|T|QLKYSFQTADRLCFVMEYVNGGELFFHLSRERVFTEDRTRFYGSEITLAIEY
Coral         	FGKVIMAKMKRTGEVVALKILKKEVIVAKDEVAHTLTENRVLKSTVHPFL|T|ELRCSFQTKNRLIFVMEYVNGGELFFHLSKERVFSEDRSRFYAAEIILAVKY
Flatworm      	FGKVVLCQERDTGYFYAMKILKKSVLVEKEEVAHTLTENRVLQQCHHPFM|T|QLRYSFTTPDRLCFVMEYVNGGELFYHLSLERRFSEDRTRFYAAEITLALGY
Snail         	FGKVILCKEKSTSHLYAIKILKKAVIIAKEEVAHTLTENRVLQTTNHPFL|T|QLKYSFQTPDRLCFVMEYVNGGELFFHLSRERVFSEERTRFYGAEIISALGY
Ant           	FGKVILCREKATGHLYAIKILRKEVIIRKDEVAHTLTENRVLRTTSHPFL|I|SLKYSFQTADRLCFVMEYVNGGELFFHLSRSRVFGEDRTRFYGAEIISALGY
Copepod       	FGKVVMCREKMSRTIYAMKILKKSLILEKDEVEHTRTENRVLQSLRHPFL|V|NLKYSFNNDDRVFFVMEYVGGGELFEHIGRLHQFPEPWVAFYGAEIVLALGY
Lancet        	FGKVILVREKSNGGLYAIKILKKEVIVAKDEVAHTLTENRVLQTTRHPFL|T|ALKYSFQTKDRLCFVMEYVNGGELFFHLSRERVFSEDRTRFYGAEIVSALDY
Fish          	FGKVILVKEKATGKYYAMKILKKEVIVAKDEVAHTLTENRVLQNSKHPFL|T|GLKYSFQTHDRLCFVMEYANGGELFFHLSRDRVFSEERAQFYGAEIVSALDY
Frog          	FGKVILVKEKATGRYYAMKILKKEVIVAKDEVAHTLTENRVLQNSRHPFL|T|ALKYSFQTHDRLCFVMEYANGGELFFHLSRERIFSEDRARFYGAEIVSALDY
Lizard        	FGKVILVKEKATGRYYAMKILKKEVIVAKDEVAHTLTENRVLQNSRHPFL|T|ALKYSFQTHDRLCFVMEYANGGELFFHLSRERVFSEDRARFYGAEIVSALDY
Bird          	FGKVILVKEKATGRYYAMKILKKEVIVAKDEVAHTLTENRVLQNSRHPFL|T|ALKYSFQTHDRLCFVMEYANGGELFFHLSRERVFSEDRARFYGAEIVSALDY
Mouse         	FGKVILVKEKATGRYYAMKILKKEVIVAKDEVAHTLTENRVLQNSRHPFL|T|ALKYSFQTHDRLCFVMEYANGGELFFHLSRERVFSEDRARFYGAEIVSALDY
Rat           	FGKVILVKEKATGRYYAMKILKKEVIVAKDEVAHTLTENRVLQNSRHPFL|T|ALKYSFQTHDRLCFVMEYANGGELFFHLSRERVFSEDRARFYGAEIVSALDY
Target[Human] 	FGKVILVKEKATGRYYAMKILKKEVIVAKDEVAHTLTENRVLQNSRHPFL|T|ALKYSFQTHDRLCFVMEYANGGELFFHLSRERVFSEDRARFYGAEIVSALDY

                                                  Up to 50 Driver-Containing Sequences

Metazoa       	FGKVILCREKASAHLYAIKILKKQVVIAKDEVAHTLTENRVLQTTSHPFL|I|SLKYSFQTADRLCFVMEYVNGGELFFHLSRERVFGEEKTRFYGAEILLALEY
Metazoa       	FGKVILCREKATQHLYAIKILKKEVIIQKDEVEHTLTENRVLRTTKHPFL|I|SLKYSFQTPNRLCFVMEYVNGGELFFHLSRDRIFSEERTRFYGAEIISALGY
Metazoa       	FGKVILCREKATGHLYAIKILRKEVIIRKDEVAHTLTENRVLRTTNHPFL|I|SLKYSFQTADRLCFVMEYVNGGELFFHLSRSRVFGEDRTRFYGAEIISALGY
Metazoa       	FGKVILCREKATGHLYAIKILRKEVIIRKDEVAHTLTENRVLRTTNHPFL|I|SLKYSFQTADRLCFVMEYVNGGELFFHLSRSRVFGEDRTRFYGAEIISALGY
Metazoa       	FGKVILCREKSTGHLYAIKILRKEVIIRKDEVAHTLTENRVLRTTNHPFL|I|SLKYSFQTADRLCFVMEYVNGGELFFHLSRSRIFSEDRTRFYGAEIISALSY
Metazoa       	FGKVILCREKATGHLYAIKILKKEVIIQKDEVAHTLTENRVLRTTNHPFL|I|SLKYSFQTADRLCFVMEYVNGGELFFHLSRERVFTEERTRFYGAEIISALGY
Metazoa       	FGKVILCREKTTGHLYAIKILRKEVIIQKDEVAHTLTENRVLRTTNHPFL|I|SLKYSFQTADRLCFVMEYVNGGELFFHLSRSRVFGEDRTRFYGAEIISALGY
Metazoa       	FGKVILCREKATGHLYAIKILRKEVIIRKDEVAHTLTENRVLRTTNHPFL|I|SLKYSFQTADRLCFVMEYVNGGELFFHLSRSRVFGEDRTRFYGAEIISALGY
Metazoa       	FGKVILCREKATGHLYAIKILRKEVIIRKDEVAHTLTENRVLRTTNHPFL|I|SLKYSFQTADRLCFVMEYVNGGELFFHLSRSRVFGEDRTRFYGAEIISALGY
Metazoa       	FGKVILCREKATGHLYAIKILRKEVIIRKDEVAHTLTENRVLRTTSHPFL|I|SLKYSFQTADRLCFVMEYVNGGELFFHLSRSRVFGEDRTRFYGAEIISALGY
Metazoa       	FGKVILCREKATGHLYAIKILRKEVIIRKDEVAHTLTENRVLRTTNHPFL|I|SLKYSFQTADRLCFVMEYVNGGELFFHLSRSRVFGEDRTRFYGAEIISALGY
Metazoa       	FGKVILCREKATGHLYAIKILRKEVIIRKDEVAHTLTENRVLRTTNHPFL|I|SLKYSFQTADRLCFVMEYVNGGELFFHLSRSRVFGEDRTRFYGAEIISALGY
Metazoa       	FGKVILCREKATGHLYAIKILRKEVIIRKDEVAHTLTENRVLRTTNHPFL|I|SLKYSFQTADRLCFVMEYVNGGELFFHLSRSRVFGEDRTRFYGAEIISALGY
Metazoa       	FGKVILCREKATGHLYAIKILRKEVIIRKDEVAHTLTENRVLRTTNHPFL|I|SLKYSFQTADRLCFVMEYVNGGELFFHLSRSRVFGEDRTRFYGAEIISALGY
Metazoa       	FGKVILCREKATGHLYAIKILRKEVIIRKDEVAHTLTENRVLRTTSHPFL|I|SLKYSFQTADRLCFVMEYVNGGELFFHLSRSRVFGEDRTRFYGAEIISALGY
Metazoa       	FGKVILCREKSTGHLYAIKILRKEVIIRKDEVAHTLTENRVLRTTNHPFL|I|SLKYSFQTADRLCFVMEYVNGGELFFHLSRSRIFSEDRTRFYGAEIISALSY
Metazoa       	FGKVILCREKATGHLYAIKILRKEVIIRKDEVAHTLTENRVLRTTNHPFL|I|SLKYSFQTADRLCFVMEYVNGGELFFHLSRSRVFGEDRTRFYGAEIISALGY
Metazoa       	FGKVILCREKATGHLYAIKVLRKEVIIRKDEVAHTLTENRVLRTTNHPFL|I|SLKYSFQTADRLCFVMEYVNGGELFFHLSRTRVFGEDRARFYGAEIISALGY
Metazoa       	FGKVILCREKATGHLYAIKILRKEVIIRKHEVAHALTENRVLRTTNHPFL|I|SLKYSFQTADRLCFVMEYVNGGELFFHLKRTRRFGEDRTRFYGAEIISALGY
Metazoa       	FGKVILCREKATGHLYAIKILRKEVIIRKDEVAHTLTENRVLRTTNHPFL|I|SLKYSFQTADRLCFVMEYVNGGELFFHLSRSRVFGEDRTRFYGAEIISALGY
Metazoa       	FGKVILCREKATGHLYAIKILRKEVIIRKDEVAHTLTENRVLRTTNHPFL|I|SLKYSFQTADRLCFVMEYVNGGELFFHLSRSRVFGEDRTRFYGAEIISALSY
Metazoa       	FGKVILCREKATGHLYAIKILKKEVIIQKDEVAHTLTENRVLRTTNHPFL|I|SLKYSFQTADRLCFVMEYVNGGELFFHLSRERVFTEERTRFYGAEIISALGY
Metazoa       	FGKVILCREKATGHLYAIKILRKEVIIRKDEVAHTLTENRVLRTTNHPFL|I|SLKYSFQTADRLCFVMEYVNGGELFFHLRRSRVFGEDRTRFYGAEIISALGY
Metazoa       	FGKVILCREKATGHLYAIKILRKEVIIRKDEVAHTLTENRVLRTTNHPFL|I|SLKYSFQTADRLCFVMEYVNGGELFFHLSRSRVFGEDRTRFYGAEIISALGY
Metazoa       	FGKVILCREKATGHLYAIKILRKEVIIRKDEVAHTLTENRVLRTTNHPFL|I|SLKYSFQTADRLCFVMEYVNGGELFFHLSRSRVFGEDRTRFYGAEIISALGY
Metazoa       	FGKVILCREKATGHLYAIKILRKEVIIRKDEVAHTLTENRVLRTTNHPFL|I|SLKYSFQTADRLCFVMEYVNGGELFFHLRRSRVFGEDRTRFYGAEIISALGY
Metazoa       	FGKVILCREKATGHLYAIKILRKEVIIRKDEVAHTLTENRVLRTTNHPFL|I|SLKYSFQTADRLCFVMEYVNGGELFFHLRRSRVFGEDRTRFYGAEIISALGY
Metazoa       	FGKVILCREKATGHLYAIKILRKEVIIRKDEVAHTLTENRVLRTTSHPFL|I|SLKYSFQTADRLCFVMEYVNGGELFFHLSRSRIFTEDRTRFYGAEIISALSY
Metazoa       	FGKVILCREKATGHLYAIKILRKEVIIRKDEVAHTLTENRVLRTTNHPFL|I|SLKYSFQTADRLCFVMEYVNGGELFFHLRRSRVFGEDRTRFYGAEIISALGY
Metazoa       	FGKVILCREKATGHLYAIKILRKEVIIRKDEVAHTLTENRVLRTTNHPFL|I|SLKYSFQTADRLCFVMEYVNGGELFFHLRRSRVFGEDRTRFYGAEIISALGY
Metazoa       	FGKVVLCREKATSRLYAIKILKKEVIIQKDEVAHTLTENRVLRTTNHPFL|I|SLKYSFQTADRLCFVMEYVNGGELFFHLSRERVFSEERTRFYGAEIISALGY
Metazoa       	FGKVILCREKTTAKLYAIKILKKEVIVQKDEVAHTMAENRVLKRTNHPFL|I|SLKYSFQTVDRLCFVMQYVNGGELFFHLSRERVFSEDRTRFYGAEIISALGY
Metazoa       	FGKVILCREKATGHLYAIKILKKEVIIRKDEVAHTLTENRVLRTTSHPFL|I|SLKYSFQTADRLCFVMEYVNGGELFFHLSRSRIFTEDRTRFYGAEIISAMSY
Metazoa       	FGKVILCREKATGHLYAIKILRKEVIIRKDEVAHTLTENRVLRTTNHPFL|I|SLKYSFQTADRLCFVMEYVNGGELFFHLSRSRVFGEDRTRFYGAEIISALGY
Metazoa       	FGKVILCREKATGHLYAIKILRKEVIIRKDEVAHTLTENRVLRTTNHPFL|I|SLKYSFQTADRLCFVMEYVNGGELFFHLRRSRVFGEDRTRFYGAEIISALGY
Metazoa       	FGKVILCREKATGHLYAIKILRKEVIIRKDEVAHTLTENRVLRTTNHPFL|I|SLKYSFQTADRLCFVMEYVNGGELFFHLRRSRVFGEDRTRFYGAEIISALGY
Metazoa       	FGKVILCREKATGHLYAIKILRKEVIIRKDEVAHTLTENRVLRTTSHPFL|I|SLKYSFQTADRLCFVMEYVNGGELFFHLSRSRVFSEDRTRFYGAEIISALGY
Metazoa       	FGKVILCREKATGHLYAIKILRKEVIIRKDEVAHTLTENRVLRTTNHPFL|I|SLKYSFQTADRLCFVMEYVNGGELFFHLRRSRVFGEDRTRFYGAEIISALGY
Metazoa       	FGKVILCREKATGHLYAIKILRKEVIIRKDEVAHTLTENRVLRTTSHPFL|I|SLKYSFQTADRLCFVMEYVNGGELFFHLSRSRVFPEDRTRFYGAEIISALGY
Metazoa       	FGKVILCREKATGHLYAIKILRKEVIIRKDEVAHTLTENRVLRTTSHPFL|I|SLKYSFQTADRLCFVMEYVNGGELFFHLSRSRLFGEDRTRFYGAEIISALGY
Metazoa       	FGKVILCREKATAKLYAIKILKKEVIIQKDEIAHTITESRVLQTTNHPFL|I|SLKYSFQTNDRLCFVMQYVNGGELFFHLSRERLFSESRTRFYGAEIISALGY
Metazoa       	FGKVILCREKATGHLYAIKILRKEVIIRKDEVAHTLTENRVLRTTNHPFL|I|SLKYSFQTADRLCFVMEYVNGGELFFHLSRSRVFGEDRTRFYGAEIISALGY
Metazoa       	FGKVILCREKATGHLYAIKILRKEVIIRKDEVAHTLTENRVLRTTSHPFL|I|SLKYSFQTADRLCFVMEYVNGGELFFHLSRSRVFGEDRTRFYGAEIISALGY
Metazoa       	FGKVILCREKATGHLYAIKILKKDVIIRKDEVAHTLTENRVLRTTCHPFL|I|SLKYSFQTADRLCFVMEYVNGGELFFHLSRSRVFGEDRTRFYGAEIISALGY
Metazoa       	FGKVILCREKATGHLYAIKILRKEIIIRKDEVAHTLTENRVLRTTNHPFL|I|SLKYSFQTAERLCFVMEYVNGGELFFHLKRIRVFGEDRTRFYGAEIISALGY
Metazoa       	FGKVILCREKATGHLYAIKILRKEVIIRKDEVAHTLTENRVLRTTNHPFL|I|SLKYSFQTADRLCFVMEYVNGGELFFHLSRSRVFGEDRTRFYGAEIISALGY
Metazoa       	FGKVILCREKATAKLYAIKILKKEVIIQKDEIAHTITESRVLQTTNHPFL|I|SLKYSFQTNDRLCFVMQYVNGGELFFHLSRERIFSEDRTRFYGAEIISALGY
Metazoa       	FGKVILCREKATAKLYAIKILKKEVIIQKDEIAHTITESRVLQTTNHPFL|I|SLKYSFQTNDRLCFVMQYVNGGELFFHLSRERIFSEDRTRFYGAEIISALGY
Metazoa       	FGKVILCREKATAKLYAIKILKKEVIIQKDEIAHTITESRVLQTTNHPFL|I|SLKYSFQTNDRLCFVMQYVNGGELFFHLSRERIFSEDRTRFYGAEIISALGY
Metazoa       	FGKVILCREKATAKLYAIKILKKEVIIQKDEIAHTITESRVLQTTNHPFL|I|SLKYSFQTNDRLCFVMQYVNGGELFFHLSRERLFTEDRTRFYGAEIISALGY
Metazoa       	FGKVILCREKATGHLYAIKILRKEVIIRKDEVAHTLTENRVLRTTSHPFL|I|SLKYSFQTADRLCFVMEYVNGGELFFHLSRSRVFGEDRTRFYGAEIISALGY
Metazoa       	FGKVILCREKATGHLYAIKILKKEVIIQKDEVAHTLTENRVLRTTNHPFL|I|SLKYSFQTADRLCFVMEYVNGGELFFHLSRERVFTEERTRFYGAEIISALGY
Metazoa       	FGKVILCREKATQHLYAIKILKKEVIIQKDEVEHTLTENRVLRTTKHPFL|I|SLKYSFQTPNRLCFVMEYVNGGELFFHLSRDRIFSEERTRFYGAEIISALGY
Metazoa       	FGKVILCREKATGHLYAIKILKKEVIIKKDEVAHTLTENRVLRTTSHPFL|I|SLKYSFQTADRLCFVMEYVNGGELFFHLSRERVFSEDRTRFYGAEIISALGY
Metazoa       	FGKVILCREKATGHLYAIKILKKEVIIEKDEVAHTLTENRVLRTTNHPFL|I|SLKYAFQTADRLCFVMEYVNGGELFFHLSRERLFGEERTRFYGAEIISALGY
Metazoa       	FGKVILCREKATGHLYAIKILKKEVIIQKDEVAHTLTENRVLRTTNHPFL|I|SLKYSFQTADRLCFVMEYVNGGELFFHLSRERVFTEERTRFYGAEIISALGY
Metazoa       	FGKVILCREKTTAKLYAIKILKKEVIVQKDEVAHTMAENRVLKKTNHPFL|I|SLKYSFQTVDRLCFVMQYVNGGELFFHLSRERVFSEDRTRFYGAEIISALGY
Metazoa       	FGKVILCREKTTAKLYAIKILKKEVIVQKDEVAHTMAENRVLKKTNHPFL|I|SLKYSFQTVDRLCFVMQYVNGGELFFHLSRERVFSEDRTRFYGAEIISALGY
Metazoa       	FGKVILCREKTTAKLYAIKILKKEVIVQKDEVAHTMAENRVLKKTNHPFL|I|SLKYSFQTVDRLCFVMQYVNGGELFFHLSRERVFSEDRTRFYGAEIISALGY
Metazoa       	FGKVILCREKATGHLYAIKILKKEVIIQKDEVAHTLTENRVLRTTNHPFL|I|SLKYSFQTADRLCFVMEYVNGGELFFHLSRERVFTEERTRFYGAEIISALGY
Metazoa       	FGKVILCREKATAKLYAIKILKKEVIIQKDEVAHTLTESRVLKSTNHPFL|I|SLKYSFQTNDRLCFVMQYVNGGELFWHLSHERIFTEDRTRFYGAEIISALGY
Metazoa       	FGKVVLCREKATGHLYAIKILKKEVIIQKDEVAHTLTENRVLRTTNHPFL|I|SLKYSFQTADRLCFVMEYVNGGELFFHLSRERVFSEERTRFYGAEIISALGY
Metazoa       	FGKVILCREKATARLYAIKILKKEVIIQKDEVAHTLTESRVLKSTNHPFL|I|SLKYSFQTNDRLCFVMQYVNGGELFWHLSHERIFTEDRTRFYGAEIISALGY
Metazoa       	YGKVILCREKETAKLYAIKILKKEVIIQKDEVAHTITESRVLQTTNHPFL|I|SLKYSFQTNDRLCFVMQYVNGGELFFHLSRKRVFSEERTRFYGAEIISALGY
Metazoa       	YGKVILCREKATAKLYAIKILKKEVIIQKDEVAHTITESRVLQTTNHPFL|I|SLKYSFQTNDRLCFVMQYVNGGELFFHLSRKRVFSEERTRFYGAEIISALGY
Metazoa       	FGKVILCREKATGHLYAIKILKKEVIIQKDEVAHTLTENRVLRTTSHPFL|I|SLKYSFQTADRLCFVMEYVNGGELFFHLSRERVFTEDRTRFYGAEIISALGY
Metazoa       	FGKVILCREKATGRLYAMKILKKEVITQKDEVAHTLTESRVLRSTRHPFL|I|SLKYSFQTNDRLCFVMEYVNGGELFFHLSRERVFSEDRTRFYGAEIISALAY
Metazoa       	FGKVILCREKATGHLYAIKILKKEVIIQKDEVAHTLTENRVLRTTSHPFL|I|SLKYSFQTADRLCFVMEYVNGGELFFHLSRERVFTEDRTRFYGAEIISALGY
Metazoa       	FGKVILCREKATGHLYAIKILKKEVIIQKDEVAHTLTENRVLRTTSHPFL|I|SLKYSFQTADRLCFVMEYVNGGELFFHLSRERVFTEDRTRFYGAEIISALGY
Metazoa       	FGKVILCREKATGHLYAIKILKKEVIIQKDEVAHTLTENRVLRTTSHPFL|I|SLKYSFQTADRLCFVMEYVNGGELFFHLSRERVFTEDRTRFYGAEIISALGY
Metazoa       	FGKVILCREKATGHLYAIKILKKEVIIQKDEVAHTLTENRVLRTTSHPFL|I|SLKYSFQTADRLCFVMEYVNGGELFFHLSRERVFTEDRTRFYGAEIISALGY
Metazoa       	FGKVILCREKATGHLYAIKILRKEVIIRKDEVAHTLTENRVLRTTNHPFL|I|SLKYSFQTADRLCFVMEYVNGGELFFHLSRSRVFGEDRTRFYGAEIISALGY
Metazoa       	FGKVILCREKATGHLYAIKILKKEVIIQKDEVAHTLTENRVLRTTSHPFL|I|SLKYSFQTADRLCFVMEYVNGGELFFHLSRERVFTEDRTRFYGAEIISALGY
Metazoa       	FGKVILCREKATQHLYAIKILKKEVIIQKDEVEHTLTENRVLRTTKHPFL|I|SLKYSFQTPNRLCFVMEYVNGGELFFHLSRDRIFSEERTRFYGAEIISALGY
Metazoa       	FGKVILCREKATAKLYAIKILKKEVIIQKDEIAHTITESRVLQTTNHPFL|I|SLKYSFQTNDRLCFVMQYVNGGELFFHLSRERIFSEDRTRFYGAEIISALGY
Metazoa       	FGKVILCREKATGHLYAIKILRKEVIIRKDEVAHTLTENRVLRTTNHPFL|I|SLKYSFQTADRLCFVMEYVNGGELFFHLSRSRVFGEDRTRFYGAEIISALSY
Metazoa       	FGKVILCREKATGHLYAIKILRKEVIIRKDEVAHTLTENRVLRTTNHPFL|I|SLKYSFQTADRLCFVMEYVNGGELFFHLSRSRVFGEDRTRFYGAEIISALGY
Metazoa       	FGKVILCREKATGHLYAIKILRKEVIIRKDEVAHTLTENRVLRTTNHPFL|I|SLKYSFQTADRLCFVMEYVNGGELFFHLSRSRVFGEDRTRFYGAEIISALGY
Metazoa       	FGKVILCREKATGHLYAIKILRKEVIIRKDEVAHTLTENRVLRTTNHPFL|I|SLKYSFQTADRLCFVMEYVNGGELFFHLSRSRVFGEDRTRFYGAEIISALGY
Metazoa       	FGKVILCREKATGHLYAIKILRKEVIIRKDEVAHTLTENRVLRTTSHPFL|I|SLKYSFQTADRLCFVMEYVNGGELFFHLSRSRVFGEDRTRFYGAEIISALGY
Metazoa       	FGKVVLCREKASKKLYAMKVLKKEAIIAKNEITHTLTENSVLQRTNHPFL|I|TLKYSFQTDHRLCFVIEYVNGGELFFHLSKERIFTEDRTRFYASEILLALDY
Metazoa       	FGKVVLCREKASKKLYAMKVLKKEAIIAKNEITHTLTENSVLQRTNHPFL|I|TLKYSFQTDHRLCFVIEYVNGGELFFHLSKERIFTEDRTRFYASEILLALDY
Metazoa       	FGKVILCREKKSGSLYAIKVLKKEVIIEKDEVAHTLTENRVLRYTKHPFL|I|SLKYSFQTEDLLCFVMEYVNGGELFFHLTHERKFTESRTRFYACQIILALDY
Metazoa       	FGKVILCREKKTTRLYAIKVLKKETIIEKDEVAHTLTENRVLQHTKHPFL|I|SLKYSFQTEDLLCFVMEYVNGGELFFHLSRERLFTEARTRFYACQIILALDY
Metazoa       	FGKVILCREKATGRLYAIKILKKEVIIQKDEVSHTLTENRVLRNTNHPFL|I|SLKYSFQTADRLCFVMEYVNGGELFFHLSRDRIFSEDRTRFYGAEIISALGY
Metazoa       	FGKVILCREKATGRLYAIKILKKEVIIQKDEVTHTLTENRVLRTTSHPFL|I|SLKYSFQTADRLCFVMEYVNGGELFFHLSRERVFSEDRTRFYGAEIISALGY
Metazoa       	FGKVVLCRERSTDQLYAIKILKKQVVITKDEVAHTLTESRVLQTTKHPFL|I|SLKYSFQTVDRLCFVMEYVNGGELFFHLSRERIFSEEKTRFYAAEILLALEY
Metazoa       	FGKVVLCRERSSDQLYAIKILKKQVVIAKDEVAHTLTESRVLQTTDHPFL|I|ALKYSFQTVDRLCFVMEYVNGGELFFHLTRERIFSEEKTRFYAAEILLALEY
Metazoa       	FGKVILCREKATEHLYAIKILKKEVIIQKDEVAHTLTENRVLRTTRHPFL|I|SLKYSFQTVDRLCFVMEYVNGGELFFHLSRERVFSEERTRFYSAEIISALAY
Metazoa       	FGKVILCREKATGHLYAIKILKKDVIIRKDEVAHTLTENRVLRTTCHPFL|I|SLKYSFQTADRLCFVMEYVNGGELFFHLSRSRVFGEDRTRFYGAEIISALGY
Metazoa       	FGKVILCREKATGHLYAIKILKKEVIIQKDEVAHTLTENRVLRTTSHPFL|I|SLKYSFQTADRLCFVMEYVNGGELFFHLSRERVFTEDRTRFYGAEIISALGY
Metazoa       	FGKVILCREKVSNLLYAIKVLKKEVIIQKDEVAHTLTENRVLRNTNHPFL|I|SLKYSFQTADRLCLVMEYVNGGELFFHLSRERIFSEERTRFYGGEVLLALHY
Metazoa       	FGKVILCREKATGRLYAIKILKKEVIIQKDEVTHTLTENRVLRTTSHPFL|I|SLKYSFQTADRLCFVMEYVNGGELFFHLSRERVFSEDRTRFYGAEIISALGY
Metazoa       	FGKVILCRDKATSRLYAIKILKKDVIIQKDEVAHTQTEQRVLRSTSHPFL|I|SLKYSFQTNDRLCFVMEYVNGGELFFHLSRERVFSEERTRFYGAEIILALGY
Metazoa       	FGKVILCRDKATSRLYAIKILKKDVIIQKDEVAHTQTEQRVLRSTSHPFL|I|SLKYSFQTNDRLCFVMEYVNGGELFFHLSRERVFSEERTRFYGAEIILALGY
Metazoa       	FGKVILCREKATAKLFAIKILKKEVIIQKDEVAHTLTESRVLKTTNHPFL|I|SLKYSFQTNDRLCFVMQYVNGGELFWHLSHERIFTEDRTRFYGAEIISALGY
Metazoa       	FGKVILCRDKISEKLYAIKILRKEVIIKKDEVDHTLTENQVLQQTNHPFL|I|SLKCSFQTADRLCFVTEFVNGGELFFHLSKEKFFTEERTKFYGAEIISAIGY
Metazoa       	YGRVISCREKGTTNLYALKSVMKSFIIGRNQVSHTLSENRVMRIMRHPFL|I|SLKYSFQTADRLFFVVDYLSGGDLYFHVKHDRFFDEDRAKFYGAEIILAVGY
Metazoa       	YGTVISCREKSTKKYYALKTIEKLFIIRHKKVSHTLSENQILKTIRHPFI|I|SLKYSFQTVDRLYFVMDYLSGGDLHFHVHRIGLFDENCAKFYGAEITLAVGH
Metazoa       	FGKVILCREKATAKLYAIKILKKEVIIQKDEVAHTLTESRVLKSTNHPFL|I|SLKYSFQTNDRLCFVMQYVNGGELFWHLSHERIFTEERTRFYGAEIISALGY
Metazoa       	FGKVILCREKATAKLYAIKILKKEVIIQKDEVAHTLTESRVLKSTNHPFL|I|SLKYSFQTNDRLCFVMQYVNGGELFWHLSHERIFTEERTRFYGAEIISALGY
Metazoa       	FGKVILCREKATARLYAIKILKKEVIIQKDEVAHTLTESRVLKSTNHPFL|I|SLKYSFQTNDRLCFVMQYVNGGELFWHLSHERIFTEERTRFYGAEIISALGY
Metazoa       	FGKVILCREKATAKLYAIKILKKEVIIQKDEVAHTLTESRVLKSTNHPFL|I|SLKYSFQTNDRLCFVMQYVNGGELFWHLSHERIFTEDRTRFYGAEIISALGY
Metazoa       	FGKVILCREKATAKLYAIKILKKEVIIQKDEVAHTLTESRVLKSTNHPFL|I|SLKYSFQTNDRLCFVMQYVNGGELFWHLSHERIFTEDRTRFYGAEIISALGY
Metazoa       	FGKVILCREKATAKLYAIKILKKEVIIQKDEVAHTLTESRVLKSTNHPFL|I|SLKYSFQTNDRLCFVMQYVNGGELFWHLSHERIFTEDRTRFYGAEIISALGY
Metazoa       	FGKVILCREKATAKLYAIKILKKEVIIQKDEVAHTLTESRVLKSTNHPFL|I|SLKYSFQTNDRLCFVMQYVNGGELFWHLSHERIFTEERTRFYGAEIISALGY
Metazoa       	FGKVILCREKTSSKLYAIKILKKDVIIQKDEVAHTMAESRVLKTTNHPFL|I|SLKYSFQTVDRLCFVMQYVNGGELFFHLSRERIFPEDRTRFYAAEIISALGY
Metazoa       	FGKVILCREKSTAKLYAIKILKKEVIIQKDEVAHTLTESRVLKSTNHPFL|I|SLKYSFQTNDRLCFVMQYVNGGELFWHLSHERIFTEERTRFYGAEIISALGY
Metazoa       	FGKVILCREKATAKLYAIKILKKEVIIQKDEVAHTLTESRVLKSTNHPFL|I|SLKYSFQTNDRLCFVMQYVNGGELFWHLSHERIFTEDRTRFYGAEIICALGY
Metazoa       	FGKVILCREKSTAKLYAIKILKKEVIIQKDEVAHTLTESRVLKSTNHPFL|I|SLKYSFQTNDRLCFVMQYVNGGELFWHLSHERIFTEERTRFYGAEIISALGY
Metazoa       	FGKVILCREKATAKLYAIKILKKEVIIQKDEVAHTLTESRVLKSTNHPFL|I|SLKYSFQTNDRLCFVMQYVNGGELFWHLSHERIFTEDRTRFYGAEIISALGY
Metazoa       	FGKVILCREKATAKLYAIKILXKEVIIQKDEVAHTLTESRVLKSTNHPFL|I|SLKYSFQTNDRLCFVMQYVNGGELFWHLSHERIFTEDRTRFYGAEIISALGY
Metazoa       	FGKVILCREKATAKLYAIKILKKEVIIQKDEVAHTLTESRVLKSTNHPFL|I|SLKYSFQTNDRLCFVMQYVNGGELFWHLSHERIFTEDRTRFYGAEIISALGY
Metazoa       	FGKVILCREKATAKLYAIKILKKEVIIQKDEVAHTLTESRVLKSTNHPFL|I|SLKYSFQTNDRLCFVMQYVNGGELFWHLSHERIFTEDRTRFYGAEIISALGY
Metazoa       	FGKVILCREKATAKLYAIKILKKEVIIQKDEVEHTLTESRVLKTTNHPFL|I|SLKYSFQTNDRLCFVMQYVNGGELFWHLSHERIFTEDRTRFYGAEIISALGY
Metazoa       	FGKVILCREKATAKLYAIKILKKEVIIQKDEVAHTLTESRVLKSTNHPFL|I|SLKYSFQTNDRLCFVMQYVNGGELFWHLSHERVFTEDRTRFYGAEIISALGY
Metazoa       	FGKVILCREKATAKLYAIKILKKEVIIQKDEVAHTLTESRVLKSTNHPFL|I|SLKYSFQTNDRLCFVMQYVNGGELFWHLSHERIFTEDRTRFYGAEIISALGY
Metazoa       	FGKVILCREKATAKLYAIKILKKEVIIQKDEVAHTLTESRVLKSTNHPFL|I|SLKYSFQTNDRLCFVMQYVNGGELFWHLSHDRIFTEERTRFYGAEIISALGY
Metazoa       	FGKVILCREKATAKLYAIKILKKEVIIQKDEVAHTLTESRVLKSTNHPFL|I|SLKYSFQTNDRLCFVMQYVNGGELFWHLSHERIFTEERTRFYGAEIISALGY
Metazoa       	FGKVILCREKATARLYAIKILKKEVIIQKDEVAHTLTESRVLKSTNHPFL|I|SLKYSFQTNDRLCFVMQYVNGGELFWHLSHERIFTEERTRFYGAEIISALGY
Metazoa       	FGKVILCREKATARLYAIKILKKEVIIQKDEVAHTLTESRVLKSTNHPFL|I|SLKYSFQTNDRLCFVMQYVNGGELFWHLSHERIFTEERTRFYGAEIISALGY
Metazoa       	FGKVILCREKATAKLYAIKILKKEVIIQKDEVAHTLTESRVLKSTNHPFL|I|SLKYSFQTNDRLCFVMQYVNGGELFWHLSHERIFTEDRTRFYGAEIISALGY
Metazoa       	FGKVILCREKATAKLYAIKILKKEVIIQKDEVAHTLTESRVLKSTNHPFL|I|SLKYSFQTNDRLCFVMQYVNGGELFWHLSHERIFTEDRTRFYGAEIISALGY
Metazoa       	FGKVILCREKATAKLYAIKILKKEVIIQKDEVAHTITESRVLQTTNHPFL|I|SLKYSFQTNDRLCFVMQYVNGGELFFHLSRERIFSEERTRFYGAEIISALGY
Metazoa       	FGKVILCREKASAHLYAIKILKKQVVIAKDEVAHTLTENRVLQTTSHPFL|I|SLKYSFQTADRLCFVMEYVNGGELFFHLSRERVFGEEKTRFYGAEILLALEY
Metazoa       	FGKVILCREKATAKLYAIKILKKEVIIQKDEVAHTLTESRVLKNTNHPFL|I|SLKYSFQTNDRLCFVMQYVNGGELFWHLSHERIFTEDRTRFYGAEIISALGY
Metazoa       	FGKVILCREKATAKLYAIKILKKEVIIQKDEVAHTLTESRVLKSTNHPFL|I|SLKYSFQTNDRLCFVMQYVNGGELFWHLSHERIFTEDRTRFYGAEIISALGY
Metazoa       	FGKVILCREKATGHLYAIKILRKEVIIRKHEVAHALTENRVLRTTNHPFL|I|SLKYSFQTADRLCFVMEYVNGGELFFHLKRTRRFGEDRTRFYGAEIISALGY
Metazoa       	FGKVILCREKATGQLYAIKVLKKEVIIAKDEVAHTLTENRVLRNTKHPFL|I|SLKYSFQTADRLCFVMEYVNGGELFFHLSRERIFSEERTKFYGGEILLALDY
Metazoa       	FGKVILCREKSSGSLYAIKVLKKEVIIAKDEVAHTLTENRVLRNTDHPFL|I|SLKYSFQTSDRLCFVMEYVNGGELFFHLSRERIFSEERTRFYGAEILLALDY
Metazoa       	FGKVILCREKVSNMLYAIKVLKKEIIIQKDEVAHTLTEKRVLRNTKHPFL|I|SLKYSFQTADRLCLVMEYVNGGELFFHLSRERIFTEERVCFYSAEVLLALHY
Metazoa       	FGKVILCREKVSNLLYAIKILKKEVIIQKDEVAHTLTENRVLRNTNHPFL|I|SLKYSFQTADRLCLVMEYVNGGELFFHLSRERIFAEERTRFYGAEVLLALHY
Metazoa       	FGKVILCREKATARLYAIKILKKEVIIQKDEVAHTLTESRVLKSTSHPFL|I|SLKYSFQTNDRLCFVMQYVNGGELFWHLSHERIFTEERTRFYGAEIISALGY
 
_____________Driver_P51L_nDriver_19_____________
 
                                                          All Human Sequences

Human         	I---VKEGWLHKRGEYIKTWRPRYFLLKNDGTFIGYKERPQDVDQ-REA-|P|LNNFSVAQCQLMKTERPRPNTFIIRCLQWTTVIERTFHVETPEEREEWTTAI

                                                          Reference Sequences

              	  6       1    6    1    6    1    6    1    6      |1|    6    1    6    1    6    1    6    1    6    1  
              	         1    1    2    2    3    3    4    4      |5|    5    6    6    7    7    8    8    9    9    0  
              	                                                  | |                                                 1  
Sponge        	I---VKEGWLQKRGEYIKNWRPRWFILYSDGSFVGFKAKPAAADLALQD-|P|LNNFRINNVQQLKQDKIKKNAFSVRCLQFTTFVERNLCTETEAERTEWMSAI
Coral         	--------------------------------------------------|-|----------------------INRCWQWTTLIERTFHLDNAKEREEWITAI
Flatworm      	TRKVVLEGWLMKRGEHIKNWRRRFFKLREDGTFYGYKCQPKDD---TAL-|P|LNNFTVRDCQIICLNKPKPFTFLIRGLQWTNIVERLFFVETEQERSEWLGAI
Snail         	MHSSVKEGYLWKRGEHIKNWRKRYFILCKDGSFLGFRSKPEGGD--TSD-|P|LNNFTVKDCQLMKIDRPRPNTFLIRGLQWTTVVERMFCVDTPEEREEWIQAI
Ant           	I---VKEGWLQKRGEHIKNWRSRYFVLRDDGTLVGFKAKPDQQMATSAQ-|P|LNNFTVRGCQIMSVDRPKPYTFVIRGLQWTTVIERTFHVETEQEREDWVAAI
Copepod       	T---VWEGFVLKRGEHWKNWRQRYFMLLSDGELLGYKNKPLNQE-ELDF-|P|LNCYTIRGCQVRRTEQPRPNCLVIRGLYMDTDVERLLCTAESTARDELFHFI
Lancet        	VPVMVREGWLHKRGEYIKTWRPRYFLLKTDGSFIGYKEKPH--PSNMND-|P|LNNFTVAKCQIMKTEKPRPNTFIIRCLQWTTIIERTFHVDTPEEREDWIRAI
Fish          	I---VKEGWLHKRGEYIKTWRPRYFLLKSDGTFIGYKERPQ-DVDQLET-|P|LNNFSVAQCQLMKTERPKANTFIIRCLQWTTVIERTFHVETPEEREEWTKAI
Frog          	I---VKEGWLHKRGEYIKTWRPRYFLLKTDGTFIGYKERPQDVDQ-LET-|P|LNNFSVAKCQLMKTERPKPNTFIIRCLQWTTVIERTFHVDSPEEREEWIQVI
Lizard        	I---VKEGWLHKRGEYIKTWRPRYFLLKNDGTFIGYKERPQ-DVDQRES-|P|LNNFSVAQCQLMKTERPKPNTFIIRCLQWTTVIERTFHVETPEEREEWTKAI
Bird          	I---VKEGWLHKRGEYIKTWRPRYFLLKNDGTFIGYKERPQ-DVDQRES-|P|LNNFSVAQCQLMKTERPKPNTFIIRCLQWTTVIERTFHVETPEEREEWTKAI
Mouse         	I---VKEGWLHKRGEYIKTWRPRYFLLKNDGTFIGYKERPQDVDQ-RES-|P|LNNFSVAQCQLMKTERPRPNTFIIRCLQWTTVIERTFHVETPEEREEWATAI
Rat           	I---VKEGWLHKRGEYIKTWRPRYFLLKNDGTFIGYKERPQ-DVEQRES-|P|LNNFSVAQCQLMKTERPRPNTFIIRCLQWTTVIERTFHVETPEEREEWTTAI
Target[Human] 	I---VKEGWLHKRGEYIKTWRPRYFLLKNDGTFIGYKERPQDVDQ-REA-|P|LNNFSVAQCQLMKTERPRPNTFIIRCLQWTTVIERTFHVETPEEREEWTTAI

                                                  Up to 50 Driver-Containing Sequences

Metazoa       	V---VKEGWLLKRGEHIKTWRQRYFVLHSDGRLMGYRSKPADSASTSEP-|L|LNNFTVRGCQIMTVDRPKPYTFIIRGLQWTTVIERTFAVESELERQQWTEAI
Metazoa       	LTELVKEGWLMKRGEHIKTWRQRYFVLHSDGRLMGYRSKPADSASTSDS-|L|LNNFTVRGCQIMTVDRPKPFTFIIRGLQWTTVIERTFAVDTELDRQQWTEAI
Metazoa       	MSQIIKEGWLMKRGEHIKTWRQRYFVLHSDGRLTGYRSKPADSASASES-|L|LNDFTVRGCQIMTVDRPKPFTFIIRGLQWTTVIERTFAVESELERQQWTEAI
Metazoa       	T---VKEGWLMKRGEHIKTWRQRYFVLRSDGALMGYRSRPADNTQSDQ--|L|LNNFTVRGCQIMAVDRPKPFTFIIRGLQWTTVIERTFAVDTEVERQAWTEAI
Metazoa       	T---VKEGWLMKRGEHIKTWRQRYFVLRSDGALMGYRSRPADNTQSDQ--|L|LNNFTVRGCQIMAVDRPKPFTFIIRGLQWTTVIERTFAVDTEVERQAWTEAI
Metazoa       	V---VKEGWLMKRGEHIKNWRQRYFVLHSDGRLMGYRSKPADSASTPSDF|L|LNNFTVRGCQIMTVDRPKPFTFIIRGLQWTTVIERTFAVESELERQQWTEAI
Metazoa       	T---VKEGWLMKRGEHIKTWRQRYFVLRSDGALMGYRSRPADNTQSDQ--|L|LNNFTVRGCQIMAVDRPKPFTFIIRGLQWTTVIERTFAVDTEVERQAWTEAI
Metazoa       	I---VKEGWLQKRGEHIKTWRQRYFILRADGTLMGYRSRPPDRATPTQSE|L|LNNFTVRGCQIMTVDRPKPFTFIIRGLQWTTVIERTFAVDTELERQQWTEAI
Metazoa       	I---VKEGWLQKRGEHIKTWRQRYFILRADGTLMGYRSRPPDRATPTQSE|L|LNNFTVRGCQIMTVDRPKPFTFIIRGLQWTTVIERTFAVDTELERQQWTEAI
Metazoa       	L---VKEGWLMKRGEHIKTWRQRYFCLHSDGRLTGYRSKPADSTSTTSDS|L|LNNFTVRGCQIMTVDRPKPFTFIIRGLQWTTVIERTFAVDTELERQAWTEAI
Metazoa       	V---VKEGWLMKRGEHIKNWRQRYFVLHSDGRLMGYRSKPADSASTPSDF|L|LNNFTVRGCQIMTVDRPKPFTFIIRGLQWTTVIERTFAVESELERQQWTEAI
Metazoa       	V---VKEGWLMKRGEHIKNWRQRYFVLHSDGRLMGYRSKPADSASTPSDF|L|LNNFTVRGCQIMTVDRPKPFTFIIRGLQWTTVIERTFAVESELERQQWTEAI
Metazoa       	V---VKEGWLMKRGEHIKTWRQRYFVLRSDGSLMGYRSKPADSAVMQPSE|L|LNNFTVRGCQIMSVDRPKPFTFIIRGLQWTTVIERTFAVDTEMERQQWTEAI
Metazoa       	P---VKEGWLMKRGEHIKTWRQRYFVLHSDGRLTGYRSKPADSASTASEA|L|LNNFTVRGCQIMTVDRPKPFTFIIRGLQWTTVIERTFAVDTELERQQWTEAI
Metazoa       	L---VKEGWLMKRGEHIKTWRQRYFVLFSDGRLMGYRSKPADSASTASDS|L|LNNFTVRGCQIMTVDRPKPFTFIIRGLQWTTVIERTFAVDSEMERQQWTEAI
Metazoa       	I---VREGWLQKRGEHIKTWRQRYFVLRDNGSLMGYRSRPVDYTQTDQ--|L|LNKFTVRGCQIMAVDRPKPFTFIIRGLHFATVIERTFAVESEVERQAWTEAI
Metazoa       	L---VKEGWLMKRGEHIKTWRQRYFILYSDGRLMGYRSKPADSASTATDS|L|LNNFTVRGCQIMTVDRPKPYTFIIRGLQWTTVIERTFAVESELDRQQWTEAI
Metazoa       	L---VKEGWLMKRGEHIKTWRQRYFILYSDGRLTGYRSKPADSASTASDS|L|LNNFTVRGCQIMTVDRPKPYTFIIRGLQWTTVIERTFAVESELDRQQWTEAI
Metazoa       	I---VKEGWLQKRGEHIKTWRQRYFVLCSDGALMGYKSRTADAQTEQ---|L|LNNFTVRGCQIMAVDRPKPFTFIIRGLQWTTVIERTFAVDTEVERQAWTEAI
 
________________________ARHGAP35_______________________
 
MutationAA        Num. Tumors     Common Polymorphism     
                                                          
p.?               11              0                       
p.R997*            9              0                       
p.R109*            5              0                       
p.R577W            5              1                       
p.I1398I           4              0                       
p.D916D            3              0                       
p.E527K            3              0                       
p.H214P            3              0                       
p.L1033R           3              1                       
p.P1334P           3              0                       
p.P45L             3              0                       
p.R1145*           3              0                       
p.R1147H           3              0                       
p.R433*            3              0                       
p.V1317M           3              0                       
p.Y116C            3              0                       
p.A435A            2              1                       
p.D1181Y           2              0                       
p.D152D            2              0                       
p.D175Y            2              0                       
p.E49D             2              0                       
p.F240L            2              0                       
p.F42F             2              0                       
p.G1446fs*>54      2              0                       
p.G827R            2              0                       
p.H51Y             2              0                       
p.I325M            2              0                       
p.L280L            2              0                       
p.L874F            2              0                       
p.M2I              2              0                       
 
_____________Driver_R1147H_nDriver_21_____________
 
                                                          All Human Sequences

Human         	PHDSTQG-KII-TIRNIN---------KAQSNGSGNGSDSEMDTSSLERG|R|-KVS----IVSKPVLYR-TRCTR------------LGR--------------
Human         	PHDSTQG-KII-TIRNIN---------KAQSNGSGNGSDSEMDTSSLERG|R|-KVS----IVSKPVLYR-TRCTR------------LGR--------------

                                                          Reference Sequences

              	       2     7     2             7    2    7    2    |7|         2    7     2                7              
              	      1     1     2             2    3    3    4    |4|         5    5     6                6              
              	     1     1     1             1    1    1    1    |1|         1    1     1                1              
              	    1     1     1             1    1    1    1    |1|         1    1     1                1              
Sponge        	VSGRE----------------------E---TPEVLYAEIPRNWSPSPSP|E|-RLPPPAKMGSKPSRAG-TVKER-SPPMQSPKVPPSGD-YDAPPPLPERNYN
Coral         	VEEPGDK-PKQ-HAK-LT---------A---KSSLRLAHSAEDVSTLERK|S|-RRDTFGRPVNLPRTDDRPGKKK--IIIRRSRSTTRGD-KSSTPNVPTESGR
Snail         	VDDALPP-GQLHRIFSAK---------T---PVRYQTDSGDSDSSPVKKE|S|-R----KRDKLIECSHLKS-YRKTSDSKRVLRQ-----------------YH
Ant           	VQDSIGN-NKS-KLRHRR---------E---KGQPSYSDSDSEWSSLERQ|R|-VTDALGKANKKPSSHKRIRKKRTAIPVATPKVPSLAS-MGSGDGIVGLNYN
Copepod       	LEPARSK-PRS-KNRERR---------E---RQKLEISDSESELSSDERH|A|----------KKPTAGKRPRKKRSAIPVAPPAAPRTGI-PVAMPQVPVMK--
Lancet        	PHDALPG-GKR-KIKSIR---------G---QHGTATTDSDSEYSSLERE|R|--RDIYNKMNRRPTPKKTG--KR-RVPDNEGSPPSRGP-YATTDIIRN----
Fish          	PHDSTQG-KII-TIRNAN---------KSHPNGAGNGSDSEPESSSLERR|R|-KLS----AGVKPGLYR-DRSKR------------LGK--------------
Frog          	PHDSTQG-KII-TIRNTN---------KPQSNGSGNGSDSDMDTNSLERA|R|-KAS----IVTKPVLYR-TKCAK------------LGK--------------
Lizard        	PHDSTQG-KII-TIRNIN---------KTQSNGSGNGSDSEMDTSSLERG|R|-KVS----IISKPVLYR-TRCTK------------LGR--------------
Bird          	PHDSTQG-KII-TIRNIN---------KSQPNGANNGSDSEADSSSLERG|G|-RKL----SLAKPALYR-TRCAR------------LGR--------------
Alligator     	PHDSTQG-KII-TIRNIN---------KAQSNGSGNGSDSEMDTSSLERG|R|-KVS----IVSKPVLYR-TRCTR------------LGR--------------
Mouse         	PHDSTQG-KII-TIRNIN---------KAQSNGSGNGSDSEMDTSSLERG|R|-KVS----AVSKPVLYR-TRCTR------------LGR--------------
Rat           	PHDSTQG-KII-TIRNIN---------KAQSNGSGNGSDSEMDTSSLERG|R|-KVS----AVSKPVLYR-TRCTR------------LGR--------------
Target[Human] 	PHDSTQG-KII-TIRNIN---------KAQSNGSGNGSDSEMDTSSLERG|R|-KVS----IVSKPVLYR-TRCTR------------LGR--------------

                                                  Up to 50 Driver-Containing Sequences

Metazoa       	VQDMISGTNKL-KLRQRR---------E---KGRQPYSDSDSDRSSPESR|H|RLCPGDSKTNRKSTMHKRTRKKRTAIPVATPKVPPFSA--PPTNGPGPMDFA
Metazoa       	VQDMISGTNKL-KLRQRR---------E---KA---YSDSDSDRSSPESR|H|RLCPGDSKTNRKSTMHKRTRKKRTAIPVATPKVPPFSA--PPTNGPGPMDFA
Metazoa       	VQDMISGTNKL-KLRQRR---------E---KGRQPYSDSDSDRSSPESR|H|RLCPGDSKTNRKSTMHKRTRKKRTAIPVATPKVPPFSA--PPTNGPGPMDFA
Metazoa       	VQDMISGTNKL-KLRQRR---------E---KGRQPYSDSDSDRSSPESR|H|RLCPGDSKTNRKSTMHKRTRKKRTAIPVATPKVPPFSA--PPTNGPGPMDFA
Metazoa       	VQDMISGTNKL-KLRQRR---------E---KGRQPYSDSDSDRSSPESR|H|RLCPGDSKTNRKSTMHKRTRKKRTAIPVATPKVPPFSA--PPTNGPGPMDFA
Metazoa       	VQDMISGTNKL-KLRQRR---------E---KA---YSDSDSDRSSPESR|H|RLCPGDSKTNRKSTMHKRTRKKRTAIPVATPKVPPFSA--PPTNGPGPMDFA
Metazoa       	VHNALPD-SKPHRVRSLGRRHGNKEAFE---RAG---SDSDSDWSSLERM|H|--RDVHSRVNRKSTPYKKMRKKR-GVPVAPPRVPSFEGPAPPLPPLPGGE-R
Metazoa       	VHNALPD-SKPHRVRSLGRRHGNKEAFE---RAG---SDSDSDWSSLERM|H|--RDVHSRVNRKSTPYKKMRKKR-GVPVAPPRVPSFEGPAPPLPPLPGGE-R
Metazoa       	VHNALPD-SKPHRVRSLGRRHGNKEAFE---RAG---SDSDSDWSSLERM|H|--RDVHSRVNRKSTPYKKMRKKR-GVPVAPPRVPSFEGPAPPLPPLPGGE-R
Metazoa       	VHNALPD-SKPHRVRSLGRRHGNKEAFE---RAG---SDSDSDWSSLERM|H|--RDVHSRVNRKSTPYKKMRKKR-GVPVAPPRVPSFEGPAPPLPPLPGGE-R
Metazoa       	VHNALPD-SKPHRVRSLGRRHGNKEAFE---RAG---SDSDSDWSSLERM|H|--RDVHSRVNRKSTPYKKMRKKR-GVPVAPPRVPSFEGPAPPLPPLPGGE-R
Metazoa       	VHNALPD-SKPHRVRSLGRRHGNKEAFE---RAG---SDSDSDWSSLERM|H|--RDVHSRVNRKSTPYKKMRKKR-GVPVAPPRVPSFEGPAPPLPPLPGGE-R
Metazoa       	VHNALPD-SKPHRVRSLGRRHGNKEAFE---RAG---SDSDSDWSSLERM|H|--RDVHSRVNRKSTPYKKMRKKR-GVPVAPPRVPSFEGPAPPLPPLPGGE-R
Metazoa       	VHNALPD-SKPHRVRSLGRRHGNKEAFE---RAG---SDSDSDWSSLERM|H|--RDVHSRVNRKSTPYKKMRKKR-GVPVAPPRVPSFEGPAPPLPPLPGGE-R
Metazoa       	VHNALPD-SKPHRVRSLGRRHGNKEAFE---RAG---SDSDSDWSSLERM|H|--RDVHSRVNRKSTPYKKMRKKR-GVPVAPPRVPSFEGPAPPLPPLPGGE-R
Metazoa       	VHNALPD-SKPHRVRSLGRRHGNKEAFE---RAG---SDSDSDWSSLERM|H|--RDVHSRVNRKSTPYKKMRKKR-GVPVAPPRVPSFEGPAPPLPPLPGGE-R
Metazoa       	VHNALPD-SKPHRVRSLGRRHGNKEAFE---RAG---SDSDSDWSSLERM|H|--RDVHSRVNRKSTPYKKMRKKR-GVPVAPPRVPSFEGPAPPLPPLPGGE-R
Metazoa       	VHNALPD-SKPHRVRSLGRRHGNKEAFE---RAG---SDSDSDWSSLERM|H|--RDVHSRVNRKSTPYKKMRKKR-GVPVAPPRVPSFEGPAPPLPPLPGGE-R
Metazoa       	VHNALPD-SKPHRVRSLGRRHGNKEAFE---RAG---SDSDSDWSSLERM|H|--RDVHSRVNRKSTPYKKMRKKR-GVPVAPPRVPSFEGPAPPLPPLPGGE-R
Metazoa       	VHNALPD-SKPHRVRSLGRRHGNKEAFE---RAG---SDSDSDWSSLERM|H|--RDVHSRVNRKSTPYKKMRKKR-GVPVAPPRVPSFEGPAPPLPPLPGGE-R
Metazoa       	VHNPLPD-SKSHRVRSLGRRHGNKEAFE---RAG---SDSDSEWSSLERR|H|--RDVYSRVNRKPTPHKKTRKKR-GVPVAPPRVPSFEGPAPPLPPLPGGE-R
 
________________________ARID2_______________________
 
MutationAA       Num. Tumors     Common Polymorphism     
                                                         
p.?              110             0                       
p.S297F           22             0                       
p.R314C           19             0                       
p.R542*           14             0                       
p.R274*           12             0                       
p.Q1313*          10             0                       
p.R1273*           9             0                       
p.T426M            8             0                       
p.A1555S           7             0                       
p.R294I            7             0                       
p.Q725*            6             0                       
p.R285Q            6             0                       
p.A1773V           5             0                       
p.E267*            5             0                       
p.I37fs*21         5             0                       
p.N1778fs*13       5             0                       
p.Q1043*           5             0                       
p.Q1165*           5             0                       
p.Q1411*           5             0                       
p.Q1462*           5             0                       
p.Q613*            5             0                       
p.R1754*           5             0                       
p.R1769*           5             0                       
p.E393*            4             0                       
p.E393K            4             0                       
p.E74fs*10         4             0                       
p.I37fs*29         4             0                       
p.P710S            4             0                       
p.Q1062H           4             0                       
p.Q1100*           4             0                       
 
_____________Driver_A1555S_nDriver_5_____________
 
                                                          All Human Sequences

Human         	TAECKTVKR--PAEDTDRETVAGIPNKVGVRIVTISDP-NNAG-CSATMV|A|VPAG---------------ADPSTVAKVAIESAV--------QQKQQ-HPPT
Human         	TAECKTVKR--PAEDTDRETVAGIPNKVGVRIVTISDP-NNAG-CSATMV|A|VPAG---------------ADPSTVAKVAIESAV--------QQKQQ-HPPT
Human         	TAECKTVKR--PAEDTDRETVAGIPNKVGVRIVTISDP-NNAG-CSATMV|A|VPAG---------------ADPSTVAKVAIESAV--------QQKQQ-HPPT

                                                          Reference Sequences

              	    0    5      0    5    0    5    0     5     0    |5|                   0    5    0            5     0   
              	   1    1      2    2    3    3    4     4     5    |5|                   6    6    7            7     8   
              	  5    5      5    5    5    5    5     5     5    |5|                   5    5    5            5     5   
              	 1    1      1    1    1    1    1     1     1    |1|                   1    1    1            1     1   
Sponge        	---------------------KESSNSSNGSLTTYSSP-QRSN-QRSVSP|A|A--T---------------S-----DKGSSTPSH--------RNRSS-SPSF
Coral         	VQ-QQQLPRVPPGSQ----TPAPIGFQVASPVGAPLEPQGATVPPGSLTM|G|LSPGWQPQLQQQQKSVNVHPDVRT-QSVATPGTSNYEAASTTQNRPPTSPMQ
Snail         	SKTCD-VGR--LL--------------------FSPDS-SKDS-DFSSDS|F|SSSI---------------AD-SVGDKHSTTGQF--------SGGSS-FSHP
Ant           	QPVVAQVQR--PILQSP--ALSNIPPPVPTS-ATIPQA-SIIV-NS-SV-|-|--SQ---------------TNPNTVTVTIPAMAQ--------QTPIT-TSLP
Copepod       	QQFAQQY-----------------IVQIQTS-NGP----QLVR-QV-V--|-|-VAV---------------VPSNLPS-TASTTNP--------QTVSS-IPND
Lancet        	LHSKKAQKR--PLENDV--LTRGVANKVGMRIVTDQRL-KMAA-QNSTVS|I|--QG---------------NSPSLVVKAGENSAF--------V------PGS
Fish          	TLESRPLKR--PLEDGDRG-NSGIPTKMGVRIVTISDP-NNAG-NCATMV|A|VPAG---------------ADPSTVAKVAIENAA--------QQRPS-VPSP
Frog          	TTDCKTVKR--PAEDNDRESVPVIPNKVGVRIVTISDP-NNAG-CSATMV|A|VPAG---------------VDPSTVAKVAIESAV--------HQKQQ-HPHT
Lizard        	TTECKTVKR--PAEDNDRETVPGIPNKVGVRIVTISDP-NKAG-CSATMV|A|VPAG---------------TDPSTVAKVAIESAV--------QQKQQ-HPAP
Bird          	TAECKIAKR--PAEDNDRETVPGIPNKVGVRIVTISDP-NNAG-CSATMV|A|VPAG---------------ADPSTVAKVAIESAV--------QQKQQ-QPTT
Alligator     	TAECKTVKR--PAEDNDRETVPGIPNKVGVRIVTISDP-NNAG-CSATMV|A|VPAG---------------ADPSTVAKVAIESAV--------QQKQQ-HPAT
Mouse         	TAECKTVKR--PAEDNDRDTVPGIPNKVGVRIVTISDP-NNAG-CSATMV|A|VPAG---------------ADPSTVAKVAIESAA--------QQKQQ-HPPT
Rat           	TAECKTVKR--PAEDGDREAAPGIPNKVGVRIVTISDP-NNAG-CSATMV|A|VPAG---------------ADPSTVAKVAIGSAA--------QQKPP-PPPA
Target[Human] 	TAECKTVKR--PAEDTDRETVAGIPNKVGVRIVTISDP-NNAG-CSATMV|A|VPAG---------------ADPSTVAKVAIESAV--------QQKQQ-HPPT

                                                  Up to 50 Driver-Containing Sequences

Metazoa       	---------------------------------PKSQ--TQEG-DSSGQS|S|TPRK---------------PD-SLAISEVPVTQV--------QPVSA-PSL-
Metazoa       	NRTCE--SR--LV--------------------PASD--SGDG-DISCDS|S|SSSV---------------QD-AF-EKQHSNFN---------QGT----SGT
Metazoa       	VQ-QQQVARTQPAPQ----KIVPAGFQAGMRHNLP--PGSQAGPPGSQNV|S|LPSGWQSQLQQQQKSVNAFPDVRT-QSVATPGSTMYEPSSSPQIRQPPVTTQ
Metazoa       	VQ-QQQVARTQPAPQ----KIVPAGFQAGMRHNLP--PGSQAGPPGSQNV|S|LPSGWQSQLQQQQKSVNAFPDVRT-QSVATPGSTMYEPSSSPQIRQPPVTTQ
Metazoa       	VQ-QQQVARTQPAPQ----KIVPAGFQAGMRHNLP--PGSQAGPPGSQNV|S|LPSGWQSQLQQQQKSVNAFPDVRT-QSVATPGSTMYEPSSSPQIRQPPVTTQ
 
________________________ATM_______________________
 
MutationAA       Num. Tumors     Common Polymorphism     
                                                         
p.?              252             1                       
p.N1983S         120             1                       
p.D1853N          46             1                       
p.R337C           45             0                       
p.R337H           28             0                       
p.R3008H          24             0                       
p.R3008C          23             0                       
p.R2443Q          19             0                       
p.R250*           18             0                       
p.F858L           17             0                       
p.K2811fs*46      14             0                       
p.P604S           13             0                       
p.S214fs*16       12             0                       
p.P1054R          11             0                       
p.R2832C          11             0                       
p.V410A           11             0                       
p.C2337R          10             0                       
p.R2993*          10             0                       
p.S1691R           9             1                       
p.D126E            8             0                       
p.S2489F           8             0                       
p.Y2954C           8             0                       
p.A1309T           7             0                       
p.D1853V           7             1                       
p.L2890V           7             0                       
p.R1730*           7             0                       
p.R1875*           7             0                       
p.R2443*           7             0                       
p.R805*            7             0                       
p.T1880R           7             1                       
 
_____________Driver_R2443Q_nDriver_97_____________
 
                                                          All Human Sequences

Human         	KQALLKR---------AKEEVGLLREHK---------I-Q-TNRYTVKVQ|R|ELELDELALRALKEDRKRFLCKAVENYIN-CLLSGEEHDMWVFRLCSLWLEN
Human         	KQALLKR---------AKEEVGLLREHK---------I-Q-TNRYTVKVQ|R|ELELDELALRALKEDRKRFLCKAVENYIN-CLLSGEEHDMWVFRLCSLWLEN
Human         	KQALLKR---------AKEEVGLLREHK---------I-Q-TNRYTVKVQ|R|ELELDELALRALKEDRKRFLCKAVENYIN-CLLSGEEHDMWVFRLCSLWLEN
Human         	KQALLKR---------AKEEVGLLREHK---------I-Q-TNRYTVKVQ|R|ELELDELALRALKEDRKRFLCKAVENYIN-CLLSGEEHDMWVFRLCSLWLEN
Human         	KQALLKR---------AKEEVGLLREHK---------I-Q-TNRYTVKVQ|R|ELELDELALRALKEDRKRFLCKAVENYIN-CLLSGEEHDMWVFRLCSLWLEN

                                                          Reference Sequences

              	   3    8             3    8              3     8    |3|    8    3    8    3    8     3    8    3    8    3 
              	  1    1             2    2              3     3    |4|    4    5    5    6    6     7    7    8    8    9 
              	 4    4             4    4              4     4    |4|    4    4    4    4    4     4    4    4    4    4 
              	2    2             2    2              2     2    |2|    2    2    2    2    2     2    2    2    2    2 
Rapeseed      	------------------------QR------------------------|-|------------SFDRDNFLKLALEGYQR-CLQIGDKYDVRVFRQVSMWFNL
Muskmelon     	------------------------NS------------------------|-|------------NEDRDNFLNLALEGYKR-CLEVGDKYDVRVFRLVSLWFSL
CornFungus    	LQSLKKG---------KSDEVSQLQSLI-SSSRDSQLR-HRYQSHLNRAR|Q|WLQLDEQELRRVEQTRSEFVRLSLENYLL-SLIASDEHNNDALRFTALWLER
Penicillin    	VEQLRDR---------KEKEVLGLEDMM-KNATG-KER-EYLKNYRAKSK|Q|WFDLDDREYQRLLRSREAFLQQCLENYLL-SLRESDTYNNDSLRFCALWLDK
Candida       	LEKRVLN---------KENEIKDLKKQYEKVTVTHAEQ-KQVQQYYNRLK|K|QFVSESKDLESLRKSKQLFSSKAVQYYMK-SIIVDD-FEEENLKFFSLWLEQ
Ant           	LKEYART---------A-IKVDTTQMTK---------N-QDLKRAVMINQ|K|QSTNDAAELESIEQEKRNYLSQALKYYLR-TLQRSEEHNLLIFRLVSLWLDN
Fish          	KQALLEK---------AKEEVDLMRERK---------V-S-NNRYTVKVQ|R|ELELDVKALANLQTDRNRFLLKAVENYIQ-CLELGEEHDTWVFRLASLWLEN
Frog          	KQALLRK---------AKEEVGLIKHHK---------V-Q-NNRYTVKVE|R|ELQLDECAILALIEDRKRFLCKAVDNYIS-CLVSGEEHDMWIFRLCSLWLEN
Lizard        	KQALLRK---------AKEEVGLLREHK---------V-Q-TNRYTVKVQ|R|ELELDECAIRALAEDRKRFLCKAIENYIN-CLLSGEEHDMWIFRLCSLWLEN
Bird          	KQALLKK---------AKEEVGLLRERR---------V-Q-TNRYTVKVQ|R|ELELDECAIHALTEDRQRFLCKAVENYIS-CLLSGEEHDMWIFRLCSLWLEN
Mouse         	KQTLLKR---------AKEEVGLLREHK---------I-Q-TNRYTVKVQ|R|ELELDECALRALREDRKRFLCKAVENYIN-CLLSGEEHDLWVFRLCSLWLEN
Rat           	KQALLKR---------AKEEVGLIREHK---------I-Q-TNRYTIKVQ|R|ELELDECALRALKEDRKRFLCKAVENYIS-CLLSGEEHDLWVFRLCSLWLEN
Target[Human] 	KQALLKR---------AKEEVGLLREHK---------I-Q-TNRYTVKVQ|R|ELELDELALRALKEDRKRFLCKAVENYIN-CLLSGEEHDMWVFRLCSLWLEN

                                                  Up to 50 Driver-Containing Sequences

Fungi         	RNQICKK---------STASLNKLSLIYNKGTLTTDEK-KETKQQYMRIK|Q|QNIFDLSIVNNLKEQYENFNWFCLEFFMN-AMILSDTFDDELLKFCSLWFEN
Fungi         	LKSYRDR---------RAQESTLMSTSKSSSRREST-------SRASKAA|Q|EDQEDDRAIKGMESELLSYIKVALRMYGQ-ALVLSDAHDDSTTQLVSLWLQH
Fungi         	LKSYRER---------RAQESHILGSSKSSSRRESS-------SKPSKAA|Q|EDEEDERAIKGLESELLAYIKMALRMYAQ-ALALSDAHDDSITQLVSLWLQH
Fungi         	FRVYVDR---------KNEEIKERQCQIQKTQAGTKEF-IDLHRKLKAAE|Q|ILGQDTIKFNDHIRARRNFLSLSVDMYAR-GLATSDAFDDSVIRLCSLWLAN
Fungi         	LEVLRQK---------KKLEAERLR-KL-QKEKNTDDR-NDFNRQAGRAE|Q|WYAIYSEEQQRLRRSRDEFMQQSLQNYML-ALRASDDHDISVLRFFAMWFEN
Fungi         	IGRLRQR---------KEEEILDLESLI-KKATS-ASR-DDLRRQRARAK|Q|WFELDDREFKRLRDSRQAFIRQSLENYLL-CLSACESFNNDVLRFCALWLDQ
Fungi         	LERLRSR---------KLKEVTDLEDMM-KTSDG-KTK-DQLRSHRTKAK|Q|WFDLDDREYQRLKKSRESFLCQCLENYLL-SLTACDTFTNDVLRFCALWLDN
Fungi         	IEQIRHR---------KEKEVLDLEQMM-ESAKG-KER-DQLLIHRVRAK|Q|WFELDDKEYQRLKESRVSFLRQCLEKYLL-ALRASDTFKNNVLRFCALWLDN
Fungi         	LEHLRSR---------KLKEVTDLEDMM-KTSEG-KAK-DQLRVYRTKAK|Q|WFDLDDREYQRLKKSREVFLYQCLENYLL-SLTACDNFGNDVLRFCALWLDN
Fungi         	LEHLRTR---------KLKEVADLEEMM-KTSDG-KTK-DQLRTHRTKAK|Q|WFDLDDREYQRLKKSRESFLYQCLENYLL-SLTACDTFANDVLRFCALWLDN
Fungi         	LEHLRTR---------KLKEVADLEEMM-KTSDG-KTK-DQLRTHRMKAK|Q|WFDLDDREYQRLKKSRESFLYQCLENYLL-SLTACDTFANDVLRFCALWLDN
Fungi         	VEQLRDR---------KEKEVLGLEDMM-KNATG-KER-EYLKNYRAKSK|Q|WFDLDDREYQRLLRSREAFLQQCLENYLL-SLRESDTYNNDSLRFCALWLDK
Fungi         	VEQLRDR---------KEKEVQALEKMM-EAAEG-KER-ESLKMHRTKAK|Q|WFDLDDREYQRLKRSREAFLQQCLENYLL-SLKACDTYNNDALRFCALWLDK
Fungi         	VEQLRNR---------KEKEIQALEEML-KNAEG-KER-EVLKFHRIKTK|Q|WFDLDDREYQRLRRSREAFLQQCLENYIL-CLQESEAHNNDTLRFLAIWLDN
Fungi         	VEQLRDR---------KEKELLTLEEMM-KTAEG-KEK-DGLKMYRSKTK|Q|WFDLDDREYQRLRRSREAFLHQCLENYLL-SLKASDAYNNDALRFCALWLDN
Fungi         	VEQLRNR---------KEKEIQALEDMM-KNAEG-KER-EVLKFHRIKTK|Q|WFDLDDREYQRLRRSREAFLQQCLENYLL-CLQESEAHNNDTLRFLAIWLDN
Fungi         	VEQLRDR---------KEKEVHGLEEMM-KNATG-KER-EYLKNYRAKAK|Q|WFDLDDREYQRLLRSREAFLQQCLENYLL-CLRESDTYNNDALRFCALWLDK
Fungi         	VEQIRNR---------KERELDALESLL-KKAQG-RER-ENLKNHRAKAK|Q|WFDLDDMEYQRHLESREAFMQQCLENYLL-CLRESETYNNDILRFCALWLDN
Fungi         	IEQIRHR---------KEKEVQDLDQMM-NTATG-KER-DQLRIYRTKTK|Q|WFDLDDREYQRLKQNREIFLEQCLENYLL-SLKACDNFKNDVLRFCALWLDN
Fungi         	IEQIRHR---------KEKEVQDLDQMM-KTATG-KER-DQLRIYRTKTK|Q|WFDLDDREYQRLKQNRETFLEQCLENYLL-SLKACDSFKNDVLRFCALWLDN
Fungi         	IEQIRHR---------KEKEVMDLEQMM-KSAGG-KER-DQLRIHRIKAK|Q|WFELDDNEYQRLKKSRVSFLRQCLENYLL-SLRASDMFKNDVLRCCALWLDN
Fungi         	IEQIRHR---------KEKEVMDLEQMM-KSAGG-KER-DQLRIHRIKAK|Q|WFELDDNEYQRLKKSRVSFLRQCLENYLL-SLRASDMFKNDVLRCCALWLDN
Fungi         	VEQLRNR---------KEQEVIALEEMM-AQASG-REK-EALKFHRSKTK|Q|WFDLDDRDYQRLLRSREAFLQQCLENYLL-CLRESESWNNDALRFCALWLDK
Fungi         	VEQIRNR---------KEQEVIALEEML-ATASG-REK-EALKFHRSKTK|Q|WFDLDDREYQRLLCSREAFLQQCLENYLL-CLRESESYNNDALRFCALWLDK
Fungi         	VEQLRNR---------KEQEVIALEEML-ATASG-REK-EALKFHRSKTK|Q|WFDLDDREYQRLLRSREAFLQQCLENYLL-CLRESESYNNDALRFCALWLDK
Fungi         	VEQLRDR---------KEKEVLALDAML-RSAEG-KER-DNLKFHRAKTK|Q|WFDLDDREYQRLKRSRESFLQQCLENYLI-CLRESEAYNNDVLRFCALWLAQ
Fungi         	VEQLRNR---------KEQEVIALEEML-TAASG-REK-EALKFHRAKTK|Q|WFDLDDREYQRLLRSREAFLQQCLENYLL-CLRESESYNNDALRFCALWLDK
Fungi         	VEQLRNR---------KEQEVIALEEML-TAASG-REK-EALKFHRAKTK|Q|WFDLDDREYQRLLRSREAFLQQCLENYLL-CLRESESYNNDALRFCALWLDK
Fungi         	VEQLRNR---------KEQEVIALEEML-TAASG-REK-EALKFHRAKTK|Q|WFDLDDREYQRLLRSREAFLQQCLENYLL-CLRESEAYNNDALRFCALWLDK
Fungi         	SEQLRDR---------KEREVHALEDMM-KSAHG-KEK-EALKYHRAKTK|Q|WFDLDDREYQRLRRSREAFLQQCLENYLL-CLKESESFNNDALRFCALWLDK
Fungi         	IEQLRDR---------KEREVHALEDMM-KSAHG-KEK-EALKYHRAKTK|Q|WFDLDDREYQRLRRSREAFLQQCLENYLL-CLKESESFNNDALRFCALWLDK
Fungi         	IEQLRDR---------KEREVHALEDMM-KSAHG-KEK-EALKYHRAKTK|Q|WFDLDDREYQRLRRSREAFLQQCLENYLL-CLKESESFNNDALRFCALWLDK
Fungi         	IEQLRDR---------KEREVHALEEMM-KSAYG-KEK-EALKYHRAKTK|Q|WFDLDDREYQRLRRSREAFLQQCLENYLL-CLKESESFNNDALRFCALWLDK
Fungi         	IEQLRDR---------KEREVHALEEMM-KSAQG-KEK-EALKYHRAKTK|Q|WFDLDDREYQRLRRSREAFLQQCLENYLI-CLKESESFNNDALRFCALWLDK
Fungi         	IEQLRDR---------KEREIHALDDMM-KSAHG-KEK-EALKYHRAKTK|Q|WFDLDDREYQRLRRSREAFLQQCLENYLL-CLKESESFNNDALRFCALWLDK
Fungi         	IEQLRDR---------KEKEVRALDDMM-KTAQG-KEK-EALKYHRAKTK|Q|WFDLDDREYQRLRRSREAFLQQCLENYLM-CLKESESHNNDALRFCALWLDK
Fungi         	IEQLRDR---------KEKEVRALEDMM-KTAQG-KER-EALKYHRAKTK|Q|WFDLDDREYQRLRRSREAFLQQCLENYLM-CLKESESYNNDALRFCALWLDK
Fungi         	IEQIRNR---------KQKEVQDLEDMM-KGAEA-KDK-DGLRYHRIKTK|Q|WFDLDDREYQRLRRSREAFLQQSLENYLL-CLKESEKYNNDVLRFCALWLDT
Fungi         	VEQLRNR---------KQNEVLALEDMM-KEAHG-KEK-EALKFHRAKTK|Q|WFDLDDREYQRLRRSREAFLQQCLENYLI-CLKESESYNTDALRFCALWLDK
Fungi         	VEQLRNR---------KEKEVRALEDMM-KAAEG-RER-EALKFHRGRTK|Q|WFDLDDREYQRLRRSREAFLQQCLENYLL-CLRESETYNNDVLRFCALWLDK
Fungi         	VEQLRNR---------KEKEVLALEDMM-KRAEG-KER-DALRHYRTKTK|Q|WFDLDDREYQRLRRSREAFLQQCLENYLL-CLKESDNYNADALRFCAIWLDK
Fungi         	VEQLRNR---------KEKEVQALEDMM-KAAEG-RER-EALKFHRTKTK|Q|WFDLDDREYQRLRRSREAFLQQCLENYLL-CLRESETYNNDVLRFCALWLDK
Fungi         	VEQLRNR---------KEKEVQALEDMM-KAAEG-RER-EALKFHRTRTK|Q|WFDLDDREYQRLRRSRESFLQQCLENYLL-CLRESETYNNDVLRFCALWLDK
Metazoa       	KKMNLEHTKAELLMMEAEQAKLKESEKE---------KLSNIRRAKISTK|Q|NAARDEESINTMMSNMEDYLKLALFYYSAYTRKTSIESDLAVFRIVALWLGN
Metazoa       	KKMNLEHMKAELIMLESEQAKLKESDRE---------KMTNLRRAKISTK|Q|NATRDEESINTMMSNMEDYLKLALFYYSAYTRKTSIESDLAVFRIVALWLGN
Metazoa       	KKMNLEHMKAELIMLESEQAKLKESDRE---------KMTNLRRAKISTK|Q|NATRDEESINTMMSNMEDYLKLALFYYSAYTRKTSIESDLAVFRIVALWLGN
Metazoa       	KKMNLEHMKAELLMMEAEQAKLKESEKE---------KLSNIRRAKISTK|Q|NAARDEESINTMMSNMEDYLKLALFYYSAYTRKTSIESDLAVFRIVALWLGN
Metazoa       	KQAHVRN---------ARQELEQLKSLG---------T-TDSSRYCRTLD|Q|QARIDEVEINEMKADRDRFLRQAIANYTK-CLHLGDEHDNRIFRVIGLWFEN
Metazoa       	LKECIEY---------SRDVATKLRSRK---------D-MDTKRAVNLNQ|Q|QSRNDSAELEDIKKERNVYLLLALESYLK-VLQQSDDHNFLMFRLVSLWLDN
Vertebrate    	KQALLVK---------AKEEVDLIKERN---------V-P-PNRYTRKVK|Q|ELELDEKALSNLQTDRQRFLCKAVENYIQ-CLEQGEEHDTWVFRLASLWLEN
 
_____________Driver_F858L_nDriver_76_____________
 
                                                          All Human Sequences

Human         	VESMEDDTNGNLM----EVED---------------------QSSMN--L|F|NDYPDSSVSDANEPGESQST---IGA-I--NPLAEEYLSKQD-------LLF
Human         	VESMEDDTNGNLM----EVED---------------------QSSMN--L|F|NDYPDSSVSDANEPGESQST---IGA-I--NPLAEEYLSKQD-------LLF
Human         	VESMEDDTNGNLM----EVED---------------------QSSMN--L|F|NDYPDSSVSDANEPGESQST---IGA-I--NPLAEEYLSKQD-------LLF
Human         	VESMEDDTNGNLM----EVED---------------------QSSMN--L|F|NDYPDSSVSDANEPGESQST---IGA-I--NPLAEEYLSKQD-------LLF
Human         	VESMEDDTNGNLM----EVED---------------------QSSMN--L|F|NDYPDSSVSDANEPGESQST---IGA-I--NPLAEEYLSKQD-------LLF

                                                          Reference Sequences

              	     8    3        8                         3      |8|    3    8    3    8          3    8    3           
              	    3    4        4                         5      |5|    6    6    7    7          8    8    9           
              	   8    8        8                         8      |8|    8    8    8    8          8    8    8           
Rapeseed      	SDVTSKS-----------LPE-------------V--G----RIVDM--D|-|-LD-----------LDVDT----KEI----DLIAVAVS---------TGNWK
Muskmelon     	SENSRDFDASPLA----NSAE-------------V--S----RILDM--E|-|-LD-----------VNNDS----NDM----DT--TPLS---------ATVWK
CornFungus    	FRLLTIL--AAGSHERTARQA----------------S----GQSHDIMD|L|DDE-----------FDSQES---RTSVP--TK--TPDIPRLNIPMALDSAAF
Penicillin    	KELVTPL--SETLEHFRQSSN-------------G-SS----A-AEDPMD|L|DDR-----------FMA-ET---PIATD--ET--ILTLNRNSLSVFLDPVTY
Candida       	SEKVNII--KFDYPGLADK------------------D----NRSVPEDG|F|GWE-----------FSRVRD---ATTP--PST--TSTISLAK--LNYKKIQS
Ant           	VDVLKNI--FDLL----NNDT-------------D--I-----TDYD--Y|Y|EEP-----------GTYHERRRRSNS-EI-SSPISFGLPREG-------MIR
Fish          	NDPMDEDMDMSRT----QMDN---------------------QEGID--L|F|EDGTFRPHQSNEEAADSKHT---AGT-K--SALSEEHLSRQD-------LAF
Frog          	LDLIGDDAE-SRM----ETED---------------------QGVMD--L|F|DDHCVAEPAENIEYGELQHV---TGA-L--SPLSEEHLTKQE-------AVL
Lizard        	VDVMEEDPEESRM----E-ED---------------------QAVLD--L|F|DDDS-AAAGDANENKELQNL---AGA-V--SPLSEEHLTKQD-------LLL
Bird          	VDLVGNDPEESIM----EADN---------------------QVSDD--L|F|DDHSVTDISDTNESGEMQNV---TGA-V--SPLAEEQLTKQD-------LLH
Mouse         	VHPGEDDEDDSLM----EAEG---------------------PSSTG--L|S|TAYPASSVSDANDYGENQNA---VGA-M--SPLAADYLSKQD-------HLL
Rat           	EHSLRDDDDESLM----ETQG---------------------SSSTD--L|F|SDYSASTVSDANDYGENQNA---VGA-A--NPLTADWLSRQD-------HLL
Target[Human] 	VESMEDDTNGNLM----EVED---------------------QSSMN--L|F|NDYPDSSVSDANEPGESQST---IGA-I--NPLAEEYLSKQD-------LLF

                                                  Up to 50 Driver-Containing Sequences

Fungi         	ENILTIL--KQKIT--NEL------------------D-----FNA---D|L|D-D-----------FASSSP-------K-PIL--SSKVNNFE---------M
Fungi         	IAIVTEF--KKS---KL---------------------------ASAYNL|L|PEG-----------FEKSQE---DYAYTIPY---------NQ-------ADI
Fungi         	FEIDYHF--RFL-LDRSN-------------------D--------VGND|L|EAE-----------FANDVD---NLPTS-PKN--VIRYDYFK----------
Fungi         	TQFLSVI--SSKLQLARLGLG----------------D----DEDSDGMD|L|DDI-----------LGDGTT-----AEE--QA--FNDMPRELYEAIGSINTS
Fungi         	AVICRTI--KKTLDTIQEAAH----------------F----GEEDDATD|L|DGA-----------ADSQDS---RHARP--TI--ETVDLANDLDAA------
Fungi         	MLACATI--KEAMTRRQSADI----------------V----NGDDDFMD|L|DET-----------FDSQDS---RPGQN--SI--VQAIPYSDLDAAYSLSTL
Fungi         	SYLATHL--RRALNSRQETKR-------------S-FY----AEDEDLMD|L|DGG-----------MDSQMS---NGTST---N--EVEVPRHDLQASGEAGAL
Fungi         	RLIAPEF--IAVLNHHKGAER-------------D--S----SHAADPMD|L|DDQ-----------FSPQES---HTRDG--DF--FPKFDREDTPAYEDQNSV
Fungi         	VKMAGLL--VPILERYRLSDE-------------M--N----SQASDVMD|L|DTD-----------FSLQRP---STAET--CV--ISNTYRGDNPLFPDTSSV
Fungi         	KELVTPL--SETLEHFRQSSN-------------G-SS----A-AEDPMD|L|DDR-----------FMA-ET---PIATD--ET--ILTLNRNSLSVFLDPVTY
Fungi         	DDLASPL--VGTLEERRQAQE-------------S-DP----FLEPEAMD|L|DEA-----------LSIRNE---TLVRD---S--VIGLNRENVPIFSDVAAF
Fungi         	CKLLPPF--AGVLEDQRQNQK-------------D-CF----SRQGEAMD|L|DDP-----------LSTSGN---PLAET--TS--IINMNREAVPLFYDFATF
Fungi         	RALIPPL--TKTLESHRLSQK-------------K-YS----SNDIEVMD|L|DDP-----------LITHGT---QLTAH--ET--IFCSNRDATPLFSNIITF
Fungi         	CRLLPPF--TSVLENQRQNQK-------------D-CF----SRQGEVMD|L|DDP-----------LSTSGD---PLAET--KS--IINMNREAVPLFYEFATF
Fungi         	KELFTPL--SKVLEQLRQDSR-------------A-QS----SGGHDPMD|L|DDR-----------LVNDQA---QLAIH--ET--IISTNRNASSLFLDPITF
Fungi         	SSLVPPI--SAILEAQRRSQS-------------ELLR----ANDDGAMD|L|DDT-----------LSSADE---SSVVI--DQ--IKMLNREALPLIFDPASF
Fungi         	STMSPEL--LPLLNRRRELER-------------G-GA----NLSDDGMD|L|DGP-----------FLSRES---ISAEF--EI--ISKLNREDTPIFEDLDSI
Fungi         	STMSPEL--LPLLNRRRELER-------------G-GA----NLSDDGMD|L|DGP-----------FLSRES---ISAEF--EI--ISKLNREDTPIFEDLDSI
Fungi         	HRMTPGL--VSVFDHHRKAEL-------------D-LS----HSTTEPMD|L|DIQ-----------FSSKES---HTREN--DL--TPKFDREDTPSYGDQNSI
Fungi         	HRMTPGL--VSVFDHHRKAER-------------D-LS----HSTTELMD|L|DIQ-----------FSSQES---HTREN--DL--APKFDREDTPTYGDQNSI
Fungi         	SCLFGPL--AELLENCREQQK-------------ESLN----SHDEETME|L|DDP-----------LLTDLD---RLADV--TG--ILKNNREALPLLQDGATF
Fungi         	CGLLGPL--AEILEESRQRQR-------------EILG----SRGEEPMD|L|DDP-----------LLTDYD---QLAEI--TG--ILNKNREALPLLPDAATF
Fungi         	CGLLGPL--AEILEESRQRQR-------------EILG----SRGEEPME|L|DDP-----------LLTDYD---QLAEI--TG--MLNKNREALPLLPDGATF
Fungi         	YGLVVPL--SKVLESQRQSQR-------------KRSS----ASTEETMD|L|DDQ-----------FMESTD---QLEEM--SS--MISTNRRDVPLLQDSASF
Fungi         	CGLLGPL--AEILEESRQRQR-------------EILS----SRGEEPMD|L|DDP-----------MLTDYD---QLAEV--TG--ILNNNREALPLLQDGATF
Fungi         	CGLLGPL--AEILEESRQRQR-------------EILG----SRGEEPMD|L|DDP-----------LLTDYD---QLAEI--TG--ILNKNREALPLLQDGATF
Fungi         	CGLLGPL--AEILEESRQRQR-------------EILS----SRGEEPMD|L|DDP-----------MLTDYD---QLAEV--TS--IRNNNREALPLLQDGATF
Fungi         	SSLVPSL--ANLLESYREKQK-------------ELLL----LSSEEAMD|L|DDP-----------ILTTYD---QSTEL--VH--IFSRNLETSHVLQDIATL
Fungi         	SSLVPSL--ANLLESYREKQK-------------EVLL----LSSEEAMD|L|DDP-----------ILTNYD---QSTEL--VH--IFSRNRETSHVLQDIAIL
Fungi         	SSLVPSL--ANLLESYREKQK-------------EVLL----LSSEEAMD|L|DDP-----------ILTTYD---QSTEL--VH--IFSRNRETSHVLQDIATL
Fungi         	SSLVPSL--ASLLESYREKQK-------------EVLL----LSSEEAMD|L|DDP-----------ILTTYD---QSTEL--VH--IFSRNRETSHVLQDIATL
Fungi         	SGLVPSL--ADVLESYREKQK-------------EVLL----LNSEEAMD|L|DDP-----------ILTSYD---QSTEL--VR--IFSSNRETSQVLQDIATL
Fungi         	SSLVPSL--ANLLESYREKQK-------------EVLL----LSNEEAMD|L|DDP-----------ILTTYD---QSTEL--VH--IFSRNRETSHVLQDIATL
Fungi         	SSLVLPL--ANILEGHRERQK-------------QMLC----SDCEEDMD|L|DDP-----------LLTSHN---QSAEL--NS--IFGNNRDASPVLHDSATL
Fungi         	SSLAPPL--ANILEGYRERQK-------------EKLR----SDCEEDMD|L|DDP-----------LLTTHD---QSAEL--IS--IFSNNREASPVLQDAATL
Fungi         	RKIINPL--SRVLEGHRQTQR-------------GQLS----AQGKDHMD|L|DDP-----------LLSSND---RPKET--AD--IVNMNREAVPVFRDFATF
Fungi         	STLVSPL--AKVLEGYRERQR-------------EDLD----LHNEEAMD|L|DDP-----------LLAAQD---QLAEI--SY--IFNVNREASPMFQDFATL
Fungi         	LRLVIPL--VSLLEAYRRSQR-------------DNLA----LHNDEPMD|L|DDT-----------LFNSKD---RLAEV--TS--IVKSNREALPLFQEFSSF
Fungi         	YKLTPPL--TKVLETYRQDQK-------------QLLS----CPDQESME|L|DDP-----------LMQSHD---LLAEN--MC--IINLNREHRPPFQDSATF
Fungi         	LRLVLPL--GSLLEAYRRCQR-------------ENLA----PHNGEPMD|L|DDT-----------LFNSKD---RLAEV--TS--IIKSKREALPLFQEFSSF
Fungi         	LRLVLPL--ASLLEAYRRCQR-------------ENLA----PHNGEPMD|L|DDT-----------LFNSKD---RLAEV--TS--IIKSKREALPLFQEFSSF
Fungi         	YRLVSPL--RQILENHRQDQK-------------RLLS----SDEEEPMD|L|DDP-----------LLQSND---LLAEN--MC--IINLNRESVPLFHDSATF
Fungi         	SKLSSGL--LPLLNNRRQLER-------------DGVG----T--GEAMD|L|DDQ-----------FSSQES---NYAQT--QI--VSKYNREDMVIFEDTDSI
Fungi         	YSLLDPL--AEILEESRQRQK-------------QLVE----TRGEEAMD|L|DDP-----------LLTDDD---QLADI--TG--ILNNNREAVPLFQDSATF
Fungi         	YGLLTPL--SEVLESQRQSHK-------------QRLY----ALNDDTMD|L|DDP-----------FGPSTD---QVEEA--SN--ILCTNRSDLPLFQDSASF
Metazoa       	SNMLKNI--LSLT----DIERLRNMNDESKMDDCN--TSIGYIQNMN--D|L|SE-----------------RHRLIRK-SD-EFQKTDSLSEAN-------IIR
Metazoa       	TDMLKHI--LLLT----NVDNLHNIDGELSNNDGS--TSITYIKNIN--H|L|SH-----------------TRGISKQ-NE-EFLKADIPSNVD-------TIR
Metazoa       	TDMLKHI--LLLT----NVDNLHNIDGELSNNDGS--TSITYIKNIN--H|L|SH-----------------TRGISKQ-NE-EFLKADIPSNVD-------TIR
Metazoa       	TDMLKHI--LLLT----NVDNLHNIDGELSNNDGS--TSITYIKNIN--H|L|SH-----------------TRGISKQ-NE-EFLKADIPSNVD-------TIR
Metazoa       	PSKT-----HKLQ----G--G-------------C--D-----------L|L|DDD-----------FDLSSS-ST---------SN------------------
 
_____________Driver_R337H_nDriver_9_____________
 
                                                          All Human Sequences

Human         	YNLYDLLVNEISHIGSRGKYS--------S-----------------G-F|R|NIAVKENLIELMADICHQVFNEDTRSL---EIS-QS-YTTTQRESSDYSVPC
Human         	YNLYDLLVNEISHIGSRGKYS--------S-----------------G-F|R|NIAVKENLIELMADICHQVFNEDTRSL---EIS-QS-YTTTQRESSDYSVPC
Human         	YNLYDLLVNEISHIGSRGKYS--------S-----------------G-F|R|NIAVKENLIELMADICHQVFNEDTRSL---EIS-QS-YTTTQRESSDYSVPC
Human         	--------------------------------------------------|-|------------------MADICVFNE---DTRSLEISQSYTTTQRESSDYS
Human         	--------------------------------------------------|-|----------------------------------------------------

                                                          Reference Sequences

              	      7    2    7    2                              |7|    2    7    2    7    2       7      2    7    2  
              	     1    2    2    3                              |3|    4    4    5    5    6       6      7    7    8  
              	    3    3    3    3                              |3|    3    3    3    3    3       3      3    3    3  
Rapeseed      	---K---IP--AALIEF------GVL--TH--S-IYFRKRLLE-W-N--H|E|-K-----LSRKLI-----NS--FDK-RLQL-NRE-LGS---G--H--SSLSE
Muskmelon     	---K---LP--ATLVAF------GNL--VH--C-VYFRKRLLE-V-N--Y|E|-Q-----VSRKLI-----NT--FDK-RLQI-DKE-QSSVDFG--A--AISTE
CornFungus    	QDLVESLWLEYSRRNPRSQLQLDDLTFVS-RLPD-DYFRVSLFGLRVH-N|R|DGERRWALVQNIAILERILWMSHRRAR---SQ-----------SPDE--QPR
Penicillin    	EALASTLHSEYVKRPEKEILQIDETTLYHNEAC----RSRPVHGPCLG-T|A|RSEHNWTVLWLIAELLKLSDGIHTRI-----K-----------SESVREGSN
Candida       	GVLIHHLMKKLM-SG-SFELKTEDIGMCTINNSI-TWFNLKTIYSD-S--|-|QNYKPWLLTLGVSRLLKSYYDLKQFINKQ-L------------LN-GSPNKN
Ant           	GSMCLLIQENC---------------------------------------|K|LDVQWRVFIQFASEVVKQMIDNVGSVA---FDA-N--------YNDSHFQPT
Fish          	CTLYDALVSEISQIGSRGKYA--------T-----------------G-S|R|HIAVKENLIELTADVCHQLFNQSPPVL---EVTASSFCRDTQRDSLQ---SC
Frog          	YSLYDTLVNEISQIGSRGKYS--------S-----------------G-S|R|NIAAKENLVELMADICHQLFTEDTQVL---DIT-QASFLVTQREPS--GAAS
Lizard        	YNLYDLLSNEVTVYSNRGKYS--------A-----------------G-S|R|SVAVKENLVELFADICHQLFTEGTKVL---EIS-QW-HAVTQRESGDGEGPS
Bird          	--------------------------------------------------|-|----------------------------------------------------
Mouse         	YNLYDLLVNEISHIGSRGKYS--------S-----------------G-S|R|NIAVKENLIDLMADICYQLFDADTRSV---EIS-QS--YVTQRESTDYSVPC
Rat           	YNLYDLLVNEISHIGSRGKYS--------S-----------------G-S|R|NIAVKENLIDLMADVCYQLFNADTRSV---EIS-QS--YATQRESTDYSVPC
Target[Human] 	YNLYDLLVNEISHIGSRGKYS--------S-----------------G-F|R|NIAVKENLIELMADICHQVFNEDTRSL---EIS-QS-YTTTQRESSDYSVPC

                                                  Up to 50 Driver-Containing Sequences

Fungi         	ERLMDGLSKETIDRKGIHPVDIDFLRFKCVDPSN-AIFELKGIGAGFEFN|H|ENAMIWAILELYADTAVYLYESQYTSY---PA-----------TPSREGGPS
Fungi         	EKLMDGLSRETINKWGVEGLDIGVLRLTSSQRGE-GPFQLRGVRAGFDFS|H|EHAMTWAVLELYTDTSLYLYESQSLSH---PA-----------TPTRAGGPS
Fungi         	EKLMDGLSRETINKWGIDALDIGVLRLKSSGSKR-GPFELRCIGAGFDFN|H|EHAMTWAVLELYTDASLHLYESDSLSH---PA-----------TPTRNGAPS
Fungi         	QVIVDHLPREAGARWGIGVLDLHSIRLRLLPISVLKPFETDSITAGLGFT|H|DAAMAWTSLQFYAHVYFKVATC--SPS-SLTS-----------HRDGDEKPL
Fungi         	GKLADGLAKETSNRNGIQPLDLNVIRLHTPSCSACQPFETSTMTAGFDFS|H|ECAMSWVILELYADCVIFTAEAIQLHVGQVYS-----------ISDSSEPVF
Fungi         	EDLLEILRADYARRSDRDQLQLDDLDFGAKLRND-TPFRLRAFKLRPH-N|H|RAERNWAHLQVIGMLERLVTLGNRQRG---AQ-----------EQERELHPR
Metazoa       	RKLKTLIEIEIKERKQLRSQ------------------------------|H|SDKSLEVFVKMSALVMYLFLWEIENNT---N------------DNSDKDPSS
Vertebrate    	YNLYDLLANEITLISNRGKYS--------S-----------------G-S|H|SIVLKDNLVELMADSCHQVFTEDTKVL---EVT-QS-YAVTPQEDGDGEGPS
Vertebrate    	YNLYDLLANEITLISNRGKYS--------S-----------------G-S|H|SIVLKDNLVELMADSCHQVFTEGTKVL---EVT-QS-YGVTQQEDGSGEGPS
 
________________________BAP1_______________________
 
MutationAA      Num. Tumors     Common Polymorphism     
                                                        
p.?             207             1                       
p.0              14             0                       
p.R385*          12             0                       
p.G185R          10             0                       
p.Y173C          10             0                       
p.R60*            9             0                       
p.S460*           9             0                       
p.Q684*           8             0                       
p.M1I             7             0                       
p.Q253*           6             0                       
p.S63C            6             0                       
p.D225N           5             0                       
p.E454fs*15       5             0                       
p.H169Q           5             0                       
p.H169Y           5             0                       
p.Q261*           5             0                       
p.Q277*           5             0                       
p.Q28*            5             0                       
p.Q40*            5             0                       
p.S520fs*51       5             0                       
p.T273T           5             0                       
p.T517M           5             0                       
p.V27fs*45        5             0                       
p.W196*           5             0                       
p.A95D            4             0                       
p.C91F            4             0                       
p.D672G           4             0                       
p.E31delE         4             0                       
p.G13V            4             0                       
p.H141R           4             0                       
 
_____________Driver_D225N_nDriver_9_____________
 
                                                          All Human Sequences

Human         	LDGLKVYPIDHGPWGED---EEWTDKARRVIMERIGLAT--A---G----|-|-------------IKYE---AR----L-H-VLKVNRQ---T-----VLEALQ
Human         	LDGLKVYPIDHGPWGED---EEWTDKARRVIMERIGLAT--A---GEPYH|D|IRFNLMAVVPDRRIKYE---AR----L-H-VLKVNRQ---T-----VLEALQ
Human         	LDGLKVYPIDHGPWGED---EEWTDKARRVIMERIGLAT--A---GEPYH|D|IRFNLMAVVPDRRIKYE---AR----L-H-VLKVNRQ---T-----VLEALQ
Human         	LDGLKVYPIDHGPWGED---EEWTDKARRVIMERIGLAT--A---G----|-|-------------IKYE---AR----L-H-VLKVNRQ---T-----VLEALQ
Human         	LDGLKVYPIDHGPWGED---EEWTDKARRVIMERIGLAT--A---GEPYH|D|IRFNLMAVVPDRRIKYE---AR----L-H-VLKVNRQ---T-----VLEALQ
Human         	LDGLKVYPIDHGPWGED---EEWTDKARRVIMERIGLAT--A---GEPYH|D|IRFNLMAVVPDRRIKYE---AR----L-H-VLKVNRQ---T-----VLEALQ

                                                          Reference Sequences

              	    5    0    5       0    5    0    5         0    |5|    0    5    0           5      0            5    0
              	   8    9    9       0    0    1    1         2    |2|    3    3    4           4      5            5    6
              	  1    1    1       2    2    2    2         2    |2|    2    2    2           2      2            2    2
Rapeseed      	LDGLKEGPISLGQCLGEP--DGWLRMVQPVVQERIDRYL--Q---N----|E|IRFSLLAVVKNRKEMYR---AV----L-K-EYQMKRE---RI-L-QVG----
Muskmelon     	LDGLKDGPISHGPCPGSH--GDWLKMVQPVIQERIERYS--K---S----|E|IRFNLMAIIKNRKEMYT---VE----L-K-ELQKKRE---RI-L-QL-----
CornFungus    	LDGLKTRPVCLGPLDN-----VWANLVCPEIQARMRQF---EE--S----|A|LSFNLLALCKSPLTIISENL-ARTIHRTNR--SGWQSLVAG-N-EQ-L---K
Penicillin    	FDGLERQPRALGECSE----NDWLELVKPNLLDRMAAY---EE--E----|E|IEFSILGLVRDPLPDLINDL-AVNVRRATS------LCPSS-D-TL-L---D
Candida       	LDGLKQYPISHGECGQ----DEFIQKLPTIVQERISKY---G---N----|E|LRFSLLAVTNNKLEQAQ---A-------------------------MG----
Sponge        	LDGLKEWPIDHGPWAES---EHWTDLFKRIITRRLNEGD-----------|G|IQFNLMALIPDPLPQLS---ED----L-Q-RYHSRER---R-----LLDTAY
Coral         	LDGLKPYPIDHGPWGEN---EEWTEKFRRVITERLGIAT------GEPYH|D|IRYNLMAVVADGMTTCE---EK----L-K-SLSIERE---S-----ILESLK
Flatworm      	LDGLKSDPINHGPLRD----PAWTTQCVEILRQRM---Q--E---V----|S|LLFQPMAVVPDRRLHLTK--RM----C-K--LEQNRR---TINIL-VEK---
Snail         	LDGLKPYPIDHGPWDKT---EDWTEKFRRVITERLGIAT------SEPYH|D|ICFNLMVVVPDKRQLYE---QK----L-T-TLRTNRA---I-----VWDALQ
Ant           	LDGLKPYPMDHGPWKEH---EEWTEQFRRVITDRLGMAT------GEQLQ|D|IRFNLMAVVPDRRLAIS---HK----L-T-MLKTNRQ---I-----VLEALQ
Copepod       	LDGLKKYPIDHGPIPDP---DNWTEKLRQVITERLGIAT--GG--GVPYH|D|IRFALMVLVPDTRCLYQ---SN----L-T-MLKTNRE---I-----VITALR
Lancet        	LDGLKPYPIDHGPWGEK---EDWTEKFRRVISERIGNAT--G---GENGH|D|IRFNLMAVVADRRQQYE---TK----L-N-TLKTNRQ---I-----VLEALQ
Fish          	LDGLKAYPIDHGPWGEE---EEWTDKARRVIMERIGLAT--A---GEPYH|D|IRFNLMAVVPDRRIKYE---YK----L-D-ILKQNRQ---I-----VLEGLQ
Frog          	LDGLKVYPIDHGPWAED---EEWTDKARRVIMERIGLAT--A---GEPYH|D|IRFNLMAVVPDRRLKYE---GK----L-N-ILKMNRQ---T-----VLEALQ
Lizard        	LDGLKVYPIDHGPWAED---EEWTDKARRVIMERIGLAT--A---GEPYH|D|IRFNLMAVVPDRRVKYE---SK----L-Q-ILKMNRQ---T-----VLEALQ
Bird          	LDGLKVYPIDHGPWADD---EEWTDKARRVIMERIGLAT--A---GEPYH|D|IRFNLMAVVPDRRMKYE---SK----L-H-ILKMNRQ---T-----VLEALQ
Alligator     	LDGLKVYPIDHGPWAED---EEWTDKARRVIMERIGLAT--A---GEPYH|D|IRFNLMAVVPDRRMKYE---SK----L-H-ILKMNRQ---T-----VLEALQ
Mouse         	LDGLKVYPIDHGPWGED---EEWTDKARRVIMERIGLAT--A---GEPYH|D|IRFNLMAVVPDRRIKYE---TR----L-H-VLKVNRQ---T-----VLEALQ
Rat           	LDGLKVYPIDHGPWGED---EEWTDKARRVIMERIGLAT--A---GEPYH|D|IRFNLMAVVPDRRVKYE---AR----L-H-VLKGNRQ---T-----VLEALQ
Target[Human] 	LDGLKVYPIDHGPWGED---EEWTDKARRVIMERIGLAT--A---GEPYH|D|IRFNLMAVVPDRRIKYE---AR----L-H-VLKVNRQ---T-----VLEALQ

                                                  Up to 50 Driver-Containing Sequences

Protist       	LDGLKGGPILLGECSN----ENWVEKIIPEIQNRIQKNN--N---S----|N|KNW------------YV---SK----QKN-QTHSKRL---VL-F-QT-----
Fungi         	MDGLQRQPESLGTLSD----DNWLAMAVAELSAQWQSA---AE--N----|N|LEFSLLSLVAAE---DEAGRMEENVQ-ADR--EDWGPALAE-L-V------R
Fungi         	LDGLQSDPVCLGQYDD------WTAVVRPIIEARMLQY---ES--D----|N|MSFNLLALCRTPLDTLRQEL-VTNIRRILE--PEMSSIAAS-E-RT-L---N
Fungi         	LDGLHEYPIIHRHYGSD-T-KSFAIHMAALLEERMEV----S---T----|N|GKFSVMAMVHDKIDYFS---EK----L-E-SPT-------------------
Fungi         	LDGFKSGPLEVGELPAPEPRNTWMDVVRPALRLKMDKYGGSG-DDS----|N|IQFSLLAIVDDGYQAAF---DD----L-E-LLKREKV---D-----LA----
Fungi         	LDGLKSGPLEVGD-----PTSEWMSTVRPALRLKMSKYGAST-DSS----|N|IRFSLLAIVDGGYEGAS---DE----F-E-LGKRERV---A-----LE----
Fungi         	LDGLKAGPLEVGEVEGDSQ--GWMDVVRPALRLKMSKYA--G-ED-----|N|IRFNLLAIVDSVYEAVS---DD----L-E-LLKRERR---T-----LE----
Fungi         	LDGLKSGPLEVGELPEDSTAESWMDVVRPALRMKMEKYGDAG-GEA----|N|IRFNLLALVDDRYQVAS---DE----Y-E-LLFRKKS---C-----LE----
Fungi         	LDGLKSGPLEVGELPKPDSTEGWENVVRPALRLKMQKYGAFG-GAE----|N|IQFNLLALVQDRYEIKS---DE----L-E-LLKREKI---A-----LE----
 
_____________Driver_M1I_nDriver_7_____________
 
                                                          All Human Sequences

Human         	------------|M|NKGWLELESDPGLFTLLVEDFGVKGVQVEEIYDLQS---KCQ-GPVYGFIFL
Human         	------------|M|NKGWLELESDPGLFTLLVEDFGVKGVQVEEIYDLQS---KCQ-GPVYGFIFL
Human         	------------|M|NKGWLELESDPGLFTLLVEDFGVKGVQVEEIYDLQS---KCQ-GPVYGFIFL
Human         	------------|M|NKGWLELESDPGLFTLLVEDFGVKGVQVEEIYDLQS---KCQ-GPVYGFIFL
Human         	------------|M|NKGWLELESDPGLFTLLVEDFGVKGVQVEEIYDLQS---KCQ-GPVYGFIFL
Human         	------------|M|NKGWLELESDPGLFTLLVEDFGVKGVQVEEIYDLQS---KCQ-GPVYGFIFL

                                                          Reference Sequences

              	             |1|    6    1    6    1    6    1    6        1    6   
              	            | |         1    1    2    2    3    3        4    4   
Rapeseed      	------------|-|-MSWLPVESDPGVFTEIIQQMQVKGVQVEELYSLDITSLDEI-RPVYGLVLL
Muskmelon     	------------|-|-----------------------------------------M-RPIYGLIFL
CornFungus    	EALAPITKDELQ|E|WEGWCEVESEPAFFNAMLRELGVKDVKVQEVFSVDENYVATLPQPIYGFIFL
Penicillin    	DICQPASRLEKD|S|WNGFCEIESEPALFNVMLREFGVKGVKIQEVVSLDEEMMAFLNKPVYGLIFL
Candida       	------------|S|QSGWNTIDSDAGVFTELVEKLGVENIEINDLYSIDSDTLRAL-QPIHGLIFL
Sponge        	-----MAANSVN|L|SSEWLELESDPGLFTLLIQDFGVSGVKVEELYDVNQ---EFR-GGVYGFVFL
Coral         	----------MA|V|NSGWLELESDPGLFSLLIEEFGVKGAQVEEIYDLSK---PFR-GPVYGFIFL
Flatworm      	FYDLHGVSLVIM|S|QSEWRELESDPGLFTLLLEDFGVKGVQVEEIYELSEEIKRSQGGSIGEAQFS
Snail         	------------|-|--------------------------------MISK---SL-----------
Ant           	-----MPVDINR|L|TEGWLELESDPGLFTLLLEDFGVKGVQVEEIYDLQK---SLE-GPVYGFIFL
Copepod       	---MGEKKDLYN|L|ADGWLELESDPGLFTLLMEDMGVQGVQVEEIYDLQR---EDK-KPCYGAIFL
Lancet        	------------|M|NKGWLELESDPGLFTLLVEDFGVKGVQVEEIYDLSK---PIE-GPVYGFIFL
Fish          	------------|M|-----LLR-------------CVKGVQVEEIYDLQS---KCQ-SPVYGFIFL
Frog          	------------|M|NKGWLELESDPGLFTLLVEDFGVKGVQVEEIYDLQS---KCP-GPVYGFIFL
Lizard        	------------|M|NKGWLELESDPGLFTLLVEDFGVKGVQVEEIYDLQS---KCQ-GPVYGFIFL
Bird          	------------|M|NKGWLELESDPGLFTLLVEDFGVKGVQVEEIYDLQS---KCQ-GPVYGFIFL
Alligator     	------------|-|-------MALPGLFTLLVEDFGVKGVQVEEIYDLQS---KCQ-GPVYGFIFL
Mouse         	------------|M|NKGWLELESDPGLFTLLVEDFGVKGVQVEEIYDLQS---KCQ-GPVYGFIFL
Rat           	------------|M|NKGWLELESDPGLFTLLVEDFGVKGVQVEEIYDLQS---KCQ-GPVYGFIFL
Target[Human] 	------------|M|NKGWLELESDPGLFTLLVEDFGVKGVQVEEIYDLQS---KCQ-GPVYGFIFL

                                                  Up to 50 Driver-Containing Sequences

Protist       	--------MNEN|I|LDEWCLIESNPCIFYDMLKRMGASKISVEDVYSLSYFIHDVVHSYIYGIIFL
Protist       	--------MNEN|I|LEEWCLIESNPCIFYDMLKRMGATEISVEDVYSLSYFINDVIHSYIYGIIFL
Fungi         	------------|I|ELCLRTVESCQGVFTSLIENLGVKDVQFEELLTLDPSELLSL-QPVYGVIFL
Fungi         	-----------L|I|GSPFSVIESDPGVFTTLVRKLGISGLEVVELYAIEPWAVENL-NP-HGLIFC
Fungi         	-----------L|I|GEPFAVIESDPGVFTAFIRKLGVQALEVIELYSVEPYETDHL-NP-YGLIFC
Metazoa       	----------MN|I|NKGWLELESDPGLFTLLLEDFGVNGVQVEEIYDLQK---SIE-GPVYGFIFL
Vertebrate    	RHVYKRPYGGAG|I|AHGQFRNQTTPGLFTLLVEDFGVKGVQVEEIYDLQS---KCQ-GPVYGFIFL
 
________________________BCOR_______________________
 
MutationAA       Num. Tumors     Common Polymorphism     
                                                         
p.D420D          89              1                       
p.?              60              1                       
p.N1425S         50              0                       
p.A564A          32              0                       
p.R1513*         11              0                       
p.V1667G         11              1                       
p.H597H          10              1                       
p.R1183*         10              0                       
p.K839fs*5        9              0                       
p.Q1174fs*8       8              0                       
p.R1480*          8              0                       
p.R810*           8              0                       
p.K1173fs*31      6              0                       
p.S214*           6              0                       
p.S336fs*45       6              0                       
p.P1587fs*53      5              0                       
p.R1164*          5              0                       
p.R342*           5              0                       
p.S209L           5              0                       
p.T715T           5              0                       
p.K839fs*17       4              0                       
p.L1612fs*6       4              0                       
p.N521K           4              0                       
p.P483L           4              0                       
p.R1131W          4              0                       
p.R498fs*2        4              0                       
p.R540Q           4              0                       
p.S1371L          4              0                       
p.S3L             4              0                       
p.S526S           4              0                       
 
_____________Driver_P483L_nDriver_172_____________
 
                                                          All Human Sequences

Human         	VTD-KPLDLSSKVVDVDASKADHMKKMAPTV-LVHSRAGSGLVLS-GSEI|P|KETLS--PP------------GNGCAIYRSEIISTAPSSWVVPGPSP-NE--
Human         	VTD-KPLDLSSKVVDVDASKADHMKKMAPTV-LVHSRAGSGLVLS-GSEI|P|KETLS--PP------------GNGCAIYRSEIISTAPSSWVVPGPSP-NE--
Human         	VTD-KPLDLSSKVVDVDASKADHMKKMAPTV-LVHSRAGSGLVLS-GSEI|P|KETLS--PP------------GNGCAIYRSEIISTAPSSWVVPGPSP-NE--
Human         	VTD-KPLDLSSKVVDVDASKADHMKKMAPTV-LVHSRAGSGLVLS-GSEI|P|KETLS--PP------------GNGCAIYRSEIISTAPSSWVVPGPSP-NE--
Human         	VTD-KPLDLSSKVVDVDASKADHMKKMAPTV-LVHSRAGSGLVLS-GSEI|P|KETLS--PP------------GNGCAIYRSEIISTAPSSWVVPGPSP-NE--

                                                          Reference Sequences

              	    8     3    8    3    8    3     8    3    8     |3|    8                  3    8    3    8    3     8  
              	   3     4    4    5    5    6     6    7    7     |8|    8                  9    9    0    0    1     1  
              	  4     4    4    4    4    4     4    4    4     |4|    4                  4    4    5    5    5     5  
Fish          	PAD-KPLDLSGKIMDFEVPTNGYPPKLEALAKLRYSPTTRYGLPP-NREL|L|KETLS--PS-------PSTVSTSSKTPERPEIISTLPSSWVVPSPNQ-TI--
Frog          	GGE-KPLDLSSKFGD-AISKVDCIENAPSIL-HLASHVTMGLSSR-DVHK|-|--AIS--PS------------TNSSCIVRPEIISTAASSWVVPSITH-TE--
Lizard        	TID-KPLDLSSKVVDAETAKLDHLKKMTPTV-LVHSRAGSGLVLP-GSDL|P|K-ETI--SP------------GNCCPVYRPEIISTAPSSWVVPGPAP-SE--
Bird          	VTD-KPLDLSAKVVDAEAGKVEHMKKMPPTV-LVHGRGGSGPLLP-GGDA|Q|KETLS--P--------------GTCPIYRPEIISTAPSSWIVPGPGP-GE--
Alligator     	VID-KPLDLSSKVVDAETTKSDHIKKMAPTV-LVHSRAGSGLVLP-GSDV|Q|KETIS--PS------------GNGCPIYRPEIISTAPSSWIVPGPGP-NE--
Mouse         	VTD-KPLDLSSKVVDADASKGDHMKKMAPTV-LVHSRAASGLVLS-GSEI|P|KETLS--PP------------GNGCSIYRSEIISTAPSSWVVPGPSP-NE--
Rat           	VTD-KPLDLSSKVVDVDTSKTDHMKKMAPTV-LVHSRATSGLVLS-GSEI|P|K-ETS--PP------------GNGCSIYRSEIISTAPSSWVVPGPSP-NE--
Target[Human] 	VTD-KPLDLSSKVVDVDASKADHMKKMAPTV-LVHSRAGSGLVLS-GSEI|P|KETLS--PP------------GNGCAIYRSEIISTAPSSWVVPGPSP-NE--

                                                  Up to 50 Driver-Containing Sequences

Vertebrate    	--Q-LPLDLSAK--KMKSSSNGFQAKSDFIA-Q-----LSYGPQTGDAQC|L|KEGLF--PPP----------TRSAKSSEPPKVVNSLNL--------------
Vertebrate    	--Q-LPLDLSAK--KMKSSSNGFQAKSDFIA-Q-----LSYGPQTGDAQC|L|KEGLF--PPP----------TRSAKSSEPPKVVNSLNL--------------
Vertebrate    	--Q-LPLDLSAK--KMKSSSNGFQAKSDFIA-Q-----LSYGPQTGDAQC|L|KEGLF--PPP----------TRSAKSSEPPKVVNSLNL--------------
Vertebrate    	--Q-LPLDLSAK--KMKSSSNGFQAKSDFIA-Q-----LSYGPQTGDAQC|L|KEGLF--PPP----------TRSAKSSEPPKVVNSLNL--------------
Vertebrate    	SAE-KPLDLSGRIIEFGLPPNGFPVKMDTIA-----SNARYGLPP-NREL|L|KENLSLSPSSHPH---PVVSSTSSKVSERPEMISTLHSSWVVPSPSP-SH--
Vertebrate    	SAE-KPLDLSGRILEFGLPPNGFPVKMESIA-----PGARYGLPP-GREL|L|KETPSLSPSSNPH---SVVSSTSSKVQEMPEIISTLHSSWVVPSQVP-SN--
Vertebrate    	PADPKPLDLSGRLLEFGLPPNGFPVKMEALGS----PGPRYGHLP-CREL|L|KETLS--PPSHSP---SGVSSTSSKAQERPEMISTLHSSWMVPSPTNTSSLG
Vertebrate    	PADPKPLDLSGRLLEFGLPPNGFPVKMEALGS----PGPRYGHLP-CREL|L|KETLS--PPSHSP---SGVSSTSSKAQERPEMISTLHSSWMVPSPTNTSSLG
Vertebrate    	PADPKPLDLSGRLLEFGLPPNGFPVKMEALGS----PGPRYGHLP-CREL|L|KETLS--PPSHSP---SGVSSTSSKAQERPEMISTLHSSWMVPSPTNTSSLG
Vertebrate    	PADPKPLDLSGRLLEFGLPPNGFPVKMEALGS----PGPRYGHLP-CREL|L|KETLS--PPSHSP---SGVSSTSSKAQERPEMISTLHSSWMVPSPTNTSSLG
Vertebrate    	PADPKPLDLSGRLLEFDLPPNSFPIKMEA-------LGPRYGHPP-SREL|L|NKTLS--PSSHPSH--SVVCSTFSKAPDRPEMISTLHSSWVVPTPTPISTIG
Vertebrate    	PADPKPLDLSGRLLEFDLPPNSFPIKMEA-------LGPRYGHPP-SREL|L|NKTLS--PSSHPSH--SVVCSTFSKAPDRPEMISTLHSSWVVPTPTPISTIG
Vertebrate    	PADQKPLDLSGRLLEFDLPPNSFPIKMEA-------LGLRYGHPP-SREL|L|KETLS--PSSHPSH--SVVCSTFSKAPDRPERISTLHSSWVVPTPI--STIG
Vertebrate    	PADQKPLDLSGRLLEFDLPPNSFPIKMEA-------LGLRYGHPP-SREL|L|KETLS--PSSHPSH--SVVCSTFSKAPDRPERISTLHSSWVVPTPI--STIG
Vertebrate    	PADPKPLDLSGRLLEFDLPPNSFPIKMED-------LGPRYGHPP-CREL|L|KETLS--PSSHPSH--SVVCSTFSKAPDRPEMISTLHSSWVVPTPTPISTIG
Vertebrate    	PADPKPLDLSGRLLELGLPPNSFPVKMEALGS----PGPRYGPPP-SREL|L|KETLSLSPPSLPSHSHSVVSSTSSKAPERPEMISTLHSSWVVPTLTPTYTIG
Vertebrate    	PADPKPLDLSGRLLELGLPPNSFPVKMEALGS----PGPRYGPPP-SREL|L|KETLSLSPPSLPSHSHSVVSSTSSKAPERPEMISTLHSSWVVPTLTPTYTIG
Vertebrate    	PADPKPLDLSGRLLELGLPPNSFPVKMEALGS----PGPRYGPPP-SREL|L|KETLSLSPPSLPSHSHSVVSSTSSKAPERPEMISTLHSSWVVPTLTPTYTIG
Vertebrate    	SAE-KPLDLSGRILDFGPPPNGFPVKMDTIA-----SSARYGLPP-SREL|L|KENLSLSPSSHPH---SVVSSTSSKVSERPEMISTLHSSWVVPSPSP-SH--
Vertebrate    	SAE-KPLDLSGRILDFGPPPNGFPVKMDTIA-----SSARYGLPP-SREL|L|KENLSLSPSSHPH---SVVSSTSSKVSERPEMISTLHSSWVVPSPSP-SH--
Vertebrate    	PAE-KPLDLSGRMLDFGLPSNGFPVKMDT-------SGPRYGLPP-NREL|L|KENLS--PSPHPH---CVVSSTSSKVSDRPEMISTLHSTWVVPSPSP-SH--
Vertebrate    	PAE-KPLDLSGRMLDFGLPSNGFPVKMDT-------SGPRYGLPP-NREL|L|KENLS--PSPHPH---CVVSSTSSKVSDRPEMISTLHSTWVVPSPSP-SH--
Vertebrate    	PAE-KPLDLSGRMLDFGLPSNGFPVKMDA-------SGPRYGLPP-NREL|L|KENLC--PSPRPH---CVVSSTSSKVSDRPEMISTLHSTWVVPSPSP-SH--
Vertebrate    	PAE-KPLDLSGRMLDFGLPSNGFPVKMDT-------SGPRYGLPP-NREL|L|KENLS--PSPHPH---CVVSSTSSKVSDRPEMISTLHSTWVVPSPSP-SH--
Vertebrate    	PAE-KPLDLSGRMLDFGLPSNGFPVKMDT-------SGPRYGLPP-NREL|L|KENLS--PSPHPH---CVVSSTSSKVSDRPEMISTLHSTWVVPSPSP-SH--
Vertebrate    	PAE-KPLDLSGRMLDFGLPSNGFPVKMDT-------SGPRYGLPP-NREL|L|KENLS--PSPHPH---CVVSSTSSKVSDRPEMISTLHSTWVVPSPSP-SH--
Vertebrate    	PAE-KPLDLSGRMLDFGLPSNGFPVKMDT-------SGPRYGLPP-NREL|L|KENLS--PSPHPH---CVVSSTSSKVSDRPEMISTLHSTWVVPSPSP-SH--
Vertebrate    	PAE-KPLDLSGRMLDFGLPSNGFPVKMDT-------SGPRYGLPP-NREL|L|KENLS--PSPHPH---CVVSSTSSKVSDRPEMISTLHSTWVVPSPSP-SH--
Vertebrate    	PAE-KPLDLSGRMLDFGLPSNGFPVKMDT-------SGPRYGLPP-NREL|L|KENLS--PSPHPH---CVVSSTSSKVSDRPEMISTLHSTWVVPSPSP-SH--
Vertebrate    	PAE-KPLDLSGRMLDFGLPSNGFPVKMDT-------SGPRYGLPP-NREL|L|KENLS--PSPHPH---CVVSSTSSKVSDRPEMISTLHSTWVVPSPSP-SH--
Vertebrate    	PADPKPLDLSGRWLELGLSPNSFPVKMEALGS----PGPRYGPLP-SREL|L|KETLSLSPPSLPSHSLSVVSSTSSKAPERPEMISTLHSSWVVPTLTPTYTIG
Vertebrate    	SAE-KPLDLSGRMLEFGPHSSGFPVKMDTMA-----SGARYGLPP-SREL|L|KENLSLSPSSHPH---SVVSSTSSKVSDRPEMISTLHSSWVVPSPSP-SH--
Vertebrate    	SAE-KPLDLSGRMLEFGPHSSGFPVKMDTMA-----SGARYGLPP-SREL|L|KENLSLSPSSHPH---SVVSSTSSKVSDRPEMISTLHSSWVVPSPSP-SH--
Vertebrate    	SAE-KPLDLSGRMLEFGPHSGGFPVKMDTMA-----SGARYGLPP-SREL|L|KENLSLSPSSHPH---SVVSSTSSKVSDRPEMISTLHSSWVVPSPSP-SH--
Vertebrate    	SAE-KPLDLSGRMLEFGPHSSGFPVKMDTMA-----SGARYGLPP-SREL|L|KENLSLSPSSHPH---SVVSSTSSKVSDRPEMISTLHSSWVVPSPSP-SH--
Vertebrate    	SIE-KPLDLSGRMIEYGLPANGFSVKMDSVS-----SGTRYGLPS-GREL|L|NENVSLSPSSHPH---SVVCSTSSKVSERPEMISTLHSSWVVPSPSP-SH--
Vertebrate    	SIE-KPLDLSGRMIEYGLPANGFSVKMDSVS-----SGTRYGLPS-GREL|L|NENVSLSPSSHPH---SVVCSTSSKVSERPEMISTLHSSWVVPSPSP-SH--
Vertebrate    	SIE-KPLDLSGRMIEYGLPANGFSVKMDSVS-----SGTRYGLPS-GREL|L|NENVSLSPSSHPH---SVVCSTSSKVSERPEMISTLHSSWVVPSPSP-SH--
Vertebrate    	SAE-KPLDLSGRMIEYGLPANGFSVKMDSVS-----SGTRYGLPS-GREL|L|NENVSLSPSSHPH---SVVCSTSSKVSERPEMISTLHSSWVVPSPSP-SH--
Vertebrate    	SAE-KPLDLSGRMIEYGLPANGFSVKMDSVS-----SGTRYGLPS-GREL|L|NENVSLSPSSHPH---SVVCSTSSKVSERPEMISTLHSSWVVPSPSP-SH--
Vertebrate    	SAE-KPLDLSGRMIEYGLPANGFSVKMDSVS-----SGTRYGLPS-GREL|L|NENVSLSPSSHPH---SVVCSTSSKVSERPEMISTLHSSWVVPSPSP-SH--
Vertebrate    	SAE-KPLDLSGRILEFGLPPNGFPVKMDTIG-----SGGRYGHPP-SREL|L|KENLTLSPSSHSH---SVVSSTSSKVPERPEMISTLHSSWVVPSPSP-SH--
Vertebrate    	SAE-KPLDLSGRILEFGLPPNGFPVKMDTIG-----SGGRYGHPP-SREL|L|KENLTLSPSSHSH---SVVSSTSSKVPERPEMISTLHSSWVVPSPSP-SH--
Vertebrate    	PADPKPLDLSGRLLEFDLPPNSFPIKMEALGS----LGPRYGHPP-SREL|L|KETLS--PSSHPSH--SVVSSTFSKAPDRPEMISTLHSSWVVPTSTPISTIG
Vertebrate    	SVE-KPLDLSGRIIEYGLPANGFSVKMDPMS-----SGARYGLPS-GREL|L|NENVSLSPSSHPH---SVVSSTSSKVSERPEMISTLHSSWVVPSPSP-SH--
Vertebrate    	SVE-KPLDLSGRIIEYGLPANGFSVKMDPMS-----SGARYGLPS-GREL|L|NENVSLSPSSHPH---SVVSSTSSKVSERPEMISTLHSSWVVPSPSP-SH--
Vertebrate    	SVE-KPLDLSGRIIEYGLPANGFSVKMDPMS-----SGARYGLPS-GREL|L|NENVSLSPSSHPH---SVVSSTSSKVSERPEMISTLHSSWVVPSPSP-SH--
Mammal        	VTS-KSLDLSSEVVI-VTSKVDHMKKMAPMV-LVNSRTGNGLVLP-ESDI|L|KQSSS--LS------------GNGYSVYRSEI-SIAPSSWVVPGPSR-NE--
Mammal        	IID-KPIDLSTKVVDVDASKADYLKKRTPMI-IAHSNTGSGLVLS-GSEI|L|K-ETF--PP------------EGGCTMYKPEIISTASLSWVVPAQSP-HE--
Mammal        	SVD-KPLDLSAEVVDVDTSKADHMKKIAPTI-LVETRAGSGLVFS-GGEI|L|KETSS--PP------------GNGCALYKPKIISTTPLSWVVPGQNP-HE--
 
_____________Driver_S1371L_nDriver_34_____________
 
                                                          All Human Sequences

Human         	IPQESR--R----G--LPLTG---EYYVENA-DGKVTV-RRF-RKRPEPS|S|DYDLSPAKQE-PKPFDRLQQLLPASQST--QLP-----CSS-SPQETTQSRP
Human         	IPQESR--R----G--LPLTG---EYYVENA-DGKVTV-RRF-RKRPEPS|S|DYDLSPAKQE-PKPFDRLQQLLPASQST--QLP-----CSS-SPQETTQSRP
Human         	IPQESR--R----G--LPLTG---EYYVENA-DGKVTV-RRF-RKRPEPS|S|DYDLSPAKQE-PKPFDRLQQLLPASQST--QLP-----CSS-SPQETTQSRP
Human         	IPQESR--R----G--LPLTG---EYYVENA-DGKVTV-RRF-RKRPEPS|S|DYDLSPAKQE-PKPFDRLQQLLPASQST--QLP-----CSS-SPQETTQSRP
Human         	IPQESR--R----G--LPLTG---EYYVENA-DGKVTV-RRF-RKRPEPS|S|DYDLSPAKQE-PKPFDRLQQLLPASQST--QLP-----CSS-SPQETTQSRP

                                                          Reference Sequences

              	    6      1          6       1     6     1     6    |1|    6    1     6    1    6      1          6    1   
              	   3      4          4       5     5     6     6    |7|    7    8     8    9    9      0          0    1   
              	  3      3          3       3     3     3     3    |3|    3    3     3    3    3      4          4    4   
              	 1      1          1       1     1     1     1    |1|    1    1     1    1    1      1          1    1   
Fish          	GQQERR--M----L--LQMTNEE-CPELSPAHQHKVVK-RSA-QKQPSSL|S|DYESPLVKPRAPSPP-AAPPTPPSITLDP-VPPVDP----A-PPVEPPVSRP
Frog          	ALQRRR--K----R--LSVSG-------DDS-TDEKVVLRGH-KKHVEGS|A|D----------DSPVKTQEQMAPAIQTP--LLP-----LLLPTVQETTPSRP
Lizard        	ALQERR--R----R--SSLTGDD-ITDIESA-EEKLQTGS----------|-|------------------------------------------TPQETTPSRP
Bird          	ALQERR--R----R--SSLTGDD-TTDIENA-EDKVAVPKKA-RKRTEPA|L|DCDSSPAKPYEQKLYERLQPAPPPPQPA--ALQ-----VAS-PPPEPPPSRP
Alligator     	ALQERR--R----R--SSLTGDD-TTDIENA-EDKVMVTRKF-RKRPEPT|S|DCDSSPAKSHEQKLYDRLQQLLPVSQPS--QLQ-----IAS-PPQETTPSRP
Mouse         	IPQESR--R----S--LQITG---DYYVENT-DTKMTV-RRF-RKRPEPS|S|DYDLSPPAKQEPKPFDRLQQLLPATQAT--QLP-----RSN-SPQETTQSRP
Rat           	IPQDSR--R----S--VQITG---EYYVENT-DTKMTV-RRF-RKRPEPS|T|DYDLSPPAKQEPKPFDRLQQLLPATQAT--QLP-----RSN-SPQETTQSRP
Target[Human] 	IPQESR--R----G--LPLTG---EYYVENA-DGKVTV-RRF-RKRPEPS|S|DYDLSPAKQE-PKPFDRLQQLLPASQST--QLP-----CSS-SPQETTQSRP

                                                  Up to 50 Driver-Containing Sequences

Vertebrate    	SQREKE--REWRREQLNSRNNQRGTTGLGSALEDKIS------EQRPSSP|L|QHTGAPVKPCSP-AK-RPPPLASQVTGGGTIHPEGGGVRRPPPAAEPPVVRP
Vertebrate    	SQREKE--REWRREQLNSRNNQRGTTGLGSALEDKIS------EQRPSSP|L|QHTGAPVKPCSP-AK-RPPPLASQVTGGGTIHPEGGGVRRPPPAAEPPVVRP
Vertebrate    	SQREKE--REWRREQLNSRNNQRGTTGLGSALEDKIS------EQRPSSP|L|QHTGAPVKPCSP-AK-RPPPLASQVTGGGTIHPEGGGVRRPPPAAEPPVVRP
Vertebrate    	SQREKE--REWRREQLNSRNNQRGTTGLGSALEDKIS------EQRPSSP|L|QHTGAPVKPCSP-AK-RPPPLASQVTGGGTIHPEGGGVRRPPPAAEPPVVRP
Vertebrate    	SQRERE--MERRRELLNGASNQHGSTDLGAALVDKVSE-QCARRKRPSSP|L|HYLSSTVKPCSP-AT-GPLSLPPQVNGSGTVPPEKAGVRRA-PPAEPPVVRP
Vertebrate    	SQRERE--MERRRELLNGASNQHGSTDLGAALVDKVSE-QCARRKRPSSP|L|HYLSSTVKPCSP-AT-GPLSLPPQVNGSGTVPPEKAGVRRA-PPAEPPVVRP
Vertebrate    	SQRERE--MERRRELLNGASNQHGSTDLGAALVDKVSE-QCARRKRPSSP|L|HYLSSPVKPCSP-AT-GPLSLPPQVNGSGTVPPEKAGVRRA-PPAEPPVVRP
Vertebrate    	SQRERE--MERRRELLNGASNQHGSTDLGAALVDKVSE-QCARRKRPSSP|L|HYLSSPVKPCSP-AT-GPLSLPPQVNGSGTVPPEKAGVRRA-PPAEPPVVRP
Vertebrate    	SQRERE--MERRRELLNGASNQHGSTDLGAALVDKVSE-QCARRKRPSSP|L|HYLSSPVKPCSP-AM-GPLSLPPQVKGSGTVPPEKAGVRRA-PPAEPPVVRP
Vertebrate    	SQ--RE--RERRRELLNGSSNQHGSTDLGAALEDKVSE-QCARRKRPSSP|L|HYLGSPVKPCSR-AT-RPPSVPPQVNGSGTVPPDGAGVRRA-PPAEPPVVRP
Vertebrate    	SQ--RE--RERRRELLNGSSNQHGSTDLGAALEDKVSE-QCARRKRPSSP|L|HYLGSPVKPCSR-AT-RPPSVPPQVNGSGTVPPDGAGVRRA-PPAEPPVVRP
Vertebrate    	SQ--RE--RERRRELLNGSSNQHGSTDLGAALEDKVSE-QCARRKRPSSP|L|HYLGSPVKPCSR-AT-RPPSVPPQVNGSGTVPPDGAGVRRA-PPAEPPVVRP
Vertebrate    	SQ--RE--RERRRELLNGGNNQHGSTDLGAALEDKVSE-QCARRKRPSSP|L|HYLGSPVKPCSR-ST-RPPSVPPQVNGSGTVPPDGAGVRRA-PPAEPPVVRP
Vertebrate    	SQ------RERERELLNGNSNQHGSTDLGAALVDKVSE-QCARRKRPSSP|L|HYLGSPVKPCSP-AT-RPLPLPPQVNGSGTVPPEKAGVRRA-PPAELPVVRP
Vertebrate    	SQ--RE--RERRRELLNGGNNQHGSTDLGAALEDKVSE-QCARRKRPSSP|L|HYLGSPVKPCSR-ST-RPPSVPPQVNGSGTIPPDGAGVRRA-PPAEPPVVRP
Vertebrate    	SQREREREMERRRELLNGASNQHGSTDLGAALVDKVSE-QCARRKRPSSP|L|HYLGSPVKPCSP-AT-RPLSLPPLLNGSGTVPPEKAGVTRA-PPAEPPVVRP
Vertebrate    	SQREREREMERRRELLNGASNQHGSTDLGAALVDKVSE-QCARRKRPSSP|L|HYLGSPVKPCSP-AT-RPLSLPPLLNGSGTVPPEKAGVTRA-PPAEPPVVRP
Vertebrate    	SQREREREMERRRELLNGASNQHGSTDLGAALVDKVSE-QCARRKRPSSP|L|HYLGSPVKPCSP-AT-RPLSLPPLLNGSGTVPPEKAGVTRA-PPAEPPVVRP
Vertebrate    	SQREREREMERRRELLNGASNQHGSTDLGAALVDKVSE-QCARRKRPSSP|L|HYLGSPVKPCSP-AT-RPLSLPPLLNGSGTVPPEKAGVTRA-PPAEPPVVRP
Vertebrate    	ALQERR--R----R--SSLTGDD-TTDIENA-EDKVAVPKKA-RKRTEPA|L|DCDSSPAKPYEQKLYERLQPAPPPPQPA--ALQ-----VAS-PPPEPPPSRP
Vertebrate    	ALQERR--R----R--SSLTGDD-TTDIENA-EDKVAVPKKA-RKRTEPA|L|DCDSSPAKPYEQKLYERLQPAPPPPQPA--ALQ-----VAS-PPPEPPPSRP
Vertebrate    	ALQERR--R----R--SSLTGDD-TTDIENA-EDKVAVPKKA-RKRTEPA|L|DCDSSPAKPYEQKLYERLQPAPPPPQPA--ALQ-----VAS-PPPEPPPSRP
Vertebrate    	ALQERR--R----R--SSLTGDD-TTDIENA-EDKVAVPKKA-RKRTEPA|L|DCDSSPAKPYEQKLYERLQPAPPPPQPA--ALQ-----VAS-PPPEPPPSRP
Vertebrate    	ALQERR--R----R--SSLTGDD-TTDIENA-EDKVAVPKKA-RKRTEPA|L|DCDSSPAKPYEQKLYERLQPAPPPPQPA--ALQ-----VAS-PPPEPPPSRP
Vertebrate    	ALQERR--R----R--SSLTGDD-TTDIENA-EDKVAVPKKA-RKRTEPA|L|DCDSSPAKPYEQKLYERLQPAPPPPQPA--ALQ-----VAS-PPPEPPPSRP
Vertebrate    	TRQERR-------R--SSLTGDD-ATDIESS-EEKVTTARRF-RRLLVPI|L|DSDSSPTKPCDQKLYHCLQQLLPVSRPS--VLQ-----IVS-TPQETTTTRP
Vertebrate    	TRQERR-------R--SSLTGDD-ATDIESS-EEKVTTARRF-RRLLVPI|L|DSDSSPTKPCDQKLYHCLQQLLPVSRPS--VLQ-----IVS-TPQETTTTRP
Vertebrate    	LG-----------A--ERDEG---GSDDEER-SGKVS------------Q|L|DASKSPD-----------------------QNP-------A-SPETQQSARP
Vertebrate    	LG-----------A--ERDEG---GSDDEER-SGKVS------------Q|L|DASKSPD-----------------------QNP-------A-SPETQQSARP
Vertebrate    	LG-----------A--ERDEG---GSDDEER-SGKVS------------Q|L|DASKSPD-----------------------QNP-------A-SPETQQSARP
Vertebrate    	LG-----------A--ERDEG---GSDDEER-SGKVS------------Q|L|DASKSPD-----------------------QNP-------A-SPETQQSARP
Vertebrate    	LG-----------A--ERDEG---GSDDEER-SGKVS------------Q|L|DASKSPD-----------------------QNP-------A-SPETQQSARP
Vertebrate    	LG-----------A--ERDEG---GSDDEER-SGKVS------------Q|L|DASKSPD-----------------------QNP-------A-SPETQQSARP
Vertebrate    	LG-----------A--ERDEG---GSDDEER-SGKVS------------Q|L|DASKSPD-----------------------QNP-------A-SPETQQSARP
 
_____________Driver_R540Q_nDriver_19_____________
 
                                                          All Human Sequences

Human         	NGCAIYRSEIISTAPSSWVVPGPSPNE-ENNGKSMS-LKNKALDWAIPQQ|R|SSSCPRMGGTDAVITNVSGSVSSAGRPASASPAPNANADGTKTSRSSVETTP
Human         	NGCAIYRSEIISTAPSSWVVPGPSPNE-ENNGKSMS-LKNKALDWAIPQQ|R|SSSCPRMGGTDAVITNVSGSVSSAGRPASASPAPNANADGTKTSRSSVETTP
Human         	NGCAIYRSEIISTAPSSWVVPGPSPNE-ENNGKSMS-LKNKALDWAIPQQ|R|SSSCPRMGGTDAVITNVSGSVSSAGRPASASPAPNANADGTKTSRSSVETTP
Human         	NGCAIYRSEIISTAPSSWVVPGPSPNE-ENNGKSMS-LKNKALDWAIPQQ|R|SSSCPRMGGTDAVITNVSGSVSSAGRPASASPAPNANADGTKTSRSSVETTP
Human         	NGCAIYRSEIISTAPSSWVVPGPSPNE-ENNGKSMS-LKNKALDWAIPQQ|R|SSSCPRMGGTDAVITNVSGSVSSAGRPASASPAPNANADGTKTSRSSVETTP

                                                          Reference Sequences

              	     5    0    5    0    5     0    5     0    5    |0|    5    0    5    0    5    0    5    0    5    0  
              	    9    0    0    1    1     2    2     3    3    |4|    4    5    5    6    6    7    7    8    8    9  
              	   4    5    5    5    5     5    5     5    5    |5|    5    5    5    5    5    5    5    5    5    5  
Fish          	SSKTPERPEIISTLPSSWVVPSPNQTISESQNKGSI-IKNKNLEHVVPQS|R|SSSCPRIDDQNNGSISAPTVMTTASRPSSVSPSPKINGEWPKSVPTPPEKTT
Frog          	NSSCIVRPEIISTAASSWVVPSITHTE-ETNGIIMS-LKNRTLERVMPQQ|R|SSSCPRMGSAESAVGSSPGIVPAMGRPASASPAPNANT----EVKNSEDCNK
Lizard        	NCCPVYRPEIISTAPSSWVVPGPAPSE-DNSAKNMP-LKNKALDWVTPQQ|R|SSSCPRMGGTEAVVSNVSGSVSSGGRPASASPAPNANVDCPK-TSSSAETTA
Bird          	GTCPIYRPEIISTAPSSWIVPGPGPGE-E-SGKSVT-LKNKALDWVIPQQ|R|SSSCPRMGGTEAAVGSVSGTVPAGGRPASASPAPNANADCAKAARSGAESTA
Alligator     	NGCPIYRPEIISTAPSSWIVPGPGPNE-DTGGKNVQ-LKNKALDWVIPQQ|R|SSSCPRMGGTEAVVNNISGSVVSGGRPASASPAPNANVDCAKSNRSSIESTA
Mouse         	NGCSIYRSEIISTAPSSWVVPGPSPNE-ENNGKSLS-LKNKALDWAIPQQ|R|SSSCPRMGGTDAVVTNVSGSVSSSGRPASASPAPNANADGTKTSRSSVDTTP
Rat           	NGCSIYRSEIISTAPSSWVVPGPSPNE-ENNGKSLS-LKNKALDWAIPQQ|R|SSSCPRMGGTDAVITNVSGSVSSSGRPASASPAPNANADGTKTSRSSVDTTP
Target[Human] 	NGCAIYRSEIISTAPSSWVVPGPSPNE-ENNGKSMS-LKNKALDWAIPQQ|R|SSSCPRMGGTDAVITNVSGSVSSAGRPASASPAPNANADGTKTSRSSVETTP

                                                  Up to 50 Driver-Containing Sequences

Vertebrate    	SAKTPDRPVRLSTASTIWGAPCAAG--D------SQTMKDLSSDSN---H|Q|PPGSPG--PAPVQTNKGPSP-ASVGGPPAKSPPSKSKVGWP---PPDSEIGV
Vertebrate    	SAKTPDHPEMISTVPSSWVVPGPSTAMSSEQTRCSQTM-KKSLDGVPNQL|Q|PHSSPG--STTAEVTSIPSP-ASGGRQTASSPSPKSKVDWPQGSPIGPEKGP
Vertebrate    	SAKSPDHSEMTSTVPSPWFVLGPSSVISSDHPRGTHIMKDKSVDSAPHQP|Q|PQSSPV--STAVEVNNRSNP-ASGGKPSVSSPSPKSKAS-------NLEISS
Vertebrate    	SAKSPDHSEMTSTVPSPWFVLGPSSVISSDHPRGTHIMKDKSVDSAPHQP|Q|PQSSPV--STAVEVNNRSNP-ASGGKPSVSSPSPKSKAS-------NLEISS
Vertebrate    	SAKSPDHSEMTSTVPSPWFVLGPSSVISSDHPRGTHIMKDKSVDSAPHQP|Q|PQSSPV--STAVEVNNRSNP-ASGGKPSVSSPSPKSKAS-------NLEISS
Vertebrate    	SRKTPGTSEIVNT--SLWMAPGPS---SSDQFRGSQIKKSKSVDSVAHQP|Q|PQNSPG--STKVEVNSISSP-ASRGRLSASSPSSRSKAE-----------GP
Vertebrate    	SRKTPGTSEIVNT--SLWMAPGPSS---SDQFRGSQIKKSKSVDSVAHQP|Q|PQNSPG--STKVEVNSISSP-ASRGRLSASSPSSRSKAE-----------GP
Vertebrate    	SAKTPDRPEMISTVPSPWVVPGPSPAVSSDHSRGSQIIKNKSGDNIPHQP|Q|PQSSPG--STPVEMNSSPSP-ASGGRPSATSPSPKSKIEWPRVPTTDLEKGP
Vertebrate    	SAKTPDHPEMTSTMPSPWVVPGPSSAV--SSDRGSQVMKNKNID---HHP|Q|PQSSPG--STAVELSS---T-AAGGRSSA--PSPKSKVEWPRVTTTDLEKDH
Vertebrate    	SAKIPDHPDAISTVSSPWVVAGPSPAVSSDLSRSSHKIKNKSGDNPPPPT|Q|PHSSAG--SCTAQVRRSPSP-ASGGPAPATPPSPKSKAEWSQAPTTDVEKGP
Vertebrate    	AAKTPDRLDKIRSTPSTWVPPGPSSTMD------SQTMKNKTIDTSPH--|Q|PPSSPG--SSTAELTSVPSP-ASGGRPSATPPPPQSNVGWTQVPSSDSDKSP
Vertebrate    	AAKTPDRLDKIRSTPSTWVPPGPSSTMD------SQTMKNKTIDTSPH--|Q|PPSSPG--SSTAELTSVPSP-ASGGRPSATPPPPQSNVGWTQVPSSDSDKSP
Vertebrate    	AAKTPDRPDKINTAPSTWVPPVPSSNVA------SQTTKNKSVENSPPQP|Q|PPSSPG--SSTAELTSVPSP-ASGGRPSVMPPSPQSKAGWPQVSPIDSDKSP
Vertebrate    	SEKTQDRPEMISNVPSNWVVPGPSSAADSDHSRSSQILKNKRLDNISHNP|Q|PQNSTG--SKTVEVRSI--P-ASQGRPSASSPSQKSKVEWQRVPPTDLEK--
Mammal        	NNCAICGSEIISMEPSSWVMCDPSTKE-RNSGKGML-LKNKTLDLAVPHQ|Q|NFLCPHISVTDTIITNVSRSVLSTGHPAFMFPVTSANAYSCKTSRSSVDTSS
Mammal        	NGCAIYRSEIIRTDPSSWVVPKPRPNE-ENNGESM--LKNQIIDWMIIKQ|Q|XSSYLCMSGKDTMIPNVLGSVSCAGHPTSVLPPTPDGTDGTRTNRSSVDTTL
Mammal        	NDCAIXRSEIIHTDPSSWVVPRPRPNE-ENNGESM--LENQIIDWMIMKQ|Q|XSSYLCMCGKDNIMPNVLGSVSCAGHPTSVLPATPDGTDGTRTNRSSVDTTL
Mammal        	GGCTMYKPEIISTASLSWVVPAQSPHE-DKKSKDIL-LKNKASDWAIPQH|Q|NFLYPNRGVTDAVITNTLGSAFTTGQQPCVLPA-NGSTDGCKASSSSTDTMS
Mammal        	NGCALYKPKIISTTPLSWVVPGQNPHE-DKKSEDML-LKNRASGWAIPQQ|Q|NSLCPHVGVADAIVTNTLGSAFPVGYPASVLPAPDASADCCKATRSSTDRML
 
_____________Driver_N521K_nDriver_6_____________
 
                                                          All Human Sequences

Human         	--GNGCAIYRSEIISTAPSSWVVPGPSPNE--E----------------N|N|GKS---MSLKNKALDWAIPQQRSSSCPRMGGTDAVIT--NVSGSVSSAGRPA
Human         	--GNGCAIYRSEIISTAPSSWVVPGPSPNE--E----------------N|N|GKS---MSLKNKALDWAIPQQRSSSCPRMGGTDAVIT--NVSGSVSSAGRPA
Human         	--GNGCAIYRSEIISTAPSSWVVPGPSPNE--E----------------N|N|GKS---MSLKNKALDWAIPQQRSSSCPRMGGTDAVIT--NVSGSVSSAGRPA
Human         	--GNGCAIYRSEIISTAPSSWVVPGPSPNE--E----------------N|N|GKS---MSLKNKALDWAIPQQRSSSCPRMGGTDAVIT--NVSGSVSSAGRPA
Human         	--GNGCAIYRSEIISTAPSSWVVPGPSPNE--E----------------N|N|GKS---MSLKNKALDWAIPQQRSSSCPRMGGTDAVIT--NVSGSVSSAGRPA

                                                          Reference Sequences

              	    1    6    1    6    1    6                      |1|       6    1    6    1    6    1      6    1    6  
              	   9    9    0    0    1    1                      |2|       2    3    3    4    4    5      5    6    6  
              	  4    4    5    5    5    5                      |5|       5    5    5    5    5    5      5    5    5  
Fish          	VSTSSKTPERPEIISTLPSSWVVPSPNQTISSE---------------SS|Q|NKG--SSIIKNKNLEHVVPQSRSSSCPRIDDQNNGSIPSSAPTVMTTASRPS
Frog          	--TNSSCIVRPEIISTAASSWVVPSITHTE--E----------------T|N|GII---MSLKNRTLERVMPQQRSSSCPRMGSAESAVG--SSPGIVPAMGRPA
Lizard        	--GNCCPVYRPEIISTAPSSWVVPGPAPSE--D----------------N|S|AKN---MPLKNKALDWVTPQQRSSSCPRMGGTEAVVS--NVSGSVSSGGRPA
Bird          	---GTCPIYRPEIISTAPSSWIVPGPGPGE--E-----------------|S|GKS---VTLKNKALDWVIPQQRSSSCPRMGGTEAAVG--SVSGTVPAGGRPA
Alligator     	--GNGCPIYRPEIISTAPSSWIVPGPGPNE--D----------------T|G|GKN---VQLKNKALDWVIPQQRSSSCPRMGGTEAVVN--NISGSVVSGGRPA
Mouse         	--GNGCSIYRSEIISTAPSSWVVPGPSPNE--E----------------N|N|GKS---LSLKNKALDWAIPQQRSSSCPRMGGTDAVVT--NVSGSVSSSGRPA
Rat           	--GNGCSIYRSEIISTAPSSWVVPGPSPNE--E----------------N|N|GKS---LSLKNKALDWAIPQQRSSSCPRMGGTDAVIT--NVSGSVSSSGRPA
Target[Human] 	--GNGCAIYRSEIISTAPSSWVVPGPSPNE--E----------------N|N|GKS---MSLKNKALDWAIPQQRSSSCPRMGGTDAVIT--NVSGSVSSAGRPA

                                                  Up to 50 Driver-Containing Sequences

Vertebrate    	SSTSSKVSERPEMISTLRSSWVVPSPTSSHTQHTPGMPPSPRPSTDLGST|K|AKGSSPSVVKNKGLERVVNQQRSSSCPRIGEPNHSVPSSQH----SG----S
Vertebrate    	SSTSSKVSERPEMISTLRSSWVVPSPTSSHTQHTPGMPPSPRPSTDLGST|K|AKGSSPSVVKNKGLERVVNQQRSSSCPRIGEPNHSVPSSQH----SG----S
Vertebrate    	SSTSSKVSERPEMISTLRSSWVVPNPTPSHTQHTPGMPLSPRPSADLGST|K|AKGSSPSVVKNKGLERVVNQQRSSSCPRIGEPNHNVPSSQH----SG----S
Vertebrate    	SSTSSKVSERPEMISTLRSSWVVPNPTPSHTQHTPGMPLSPRPSADLGST|K|AKGSSPSVVKNKGLERVVNQQRSSSCPRIGEPNHNVPSSQH----SG----S
Mammal        	--EGGCTMYKPEIISTASLSWVVPAQSPHE--D----------------K|K|SKD---ILLKNKASDWAIPQHQNFLYPNRGVTDAVIT--NTLGSAFTTGQQP
Mammal        	--GNGCALYKPKIISTTPLSWVVPGQNPHE--D----------------K|K|SED---MLLKNRASGWAIPQQQNSLCPHVGVADAIVT--NTLGSAFPVGYPA
 
________________________BRAF_______________________
 
MutationAA          Num. Tumors     Common Polymorphism     
                                                            
p.V600E             49634           0                       
p.V600K              1110           0                       
p.V600?               503           0                       
p.K601E               219           0                       
p.?                   200           1                       
p.V600R               160           0                       
p.D594G               127           0                       
p.G469A               113           0                       
p.D594N                73           0                       
p.G643G                62           1                       
p.V600(E^K^D)          58           0                       
p.G466V                47           0                       
p.G469V                46           0                       
p.V600_K601>E          44           0                       
p.V600D                40           0                       
p.G469R                38           0                       
p.N581S                38           0                       
p.V600M                36           0                       
p.G466E                35           0                       
p.L597R                34           0                       
p.K601N                29           0                       
p.L597Q                29           0                       
p.T599_V600insT        29           0                       
p.V600L                29           0                       
p.G469E                28           0                       
p.L597S                26           0                       
p.G464V                19           0                       
p.G464E                17           0                       
p.L597V                17           0                       
p.V600A                16           0                       
 
_____________Driver_K601E_nDriver_4_____________
 
                                                          All Human Sequences

Human         	IKLIDIARQTAQGMDYLHAKSIIHRDLKSNNIFLHEDLTVKIGDFGLATV|K|SRWSGSHQFEQLSGSILWMAPEVIRMQDKNPYSFQSDVYAFGIVLYELMTGQ
Human         	IKLIDIARQTAQGMDYLHAKSIIHRDLKSNNIFLHEDLTVKIGDFGLATV|K|SRWSGSHQFEQLSGSILWMAPEVIRMQDKNPYSFQSDVYAFGIVLYELMTGQ
Human         	IKLIDIARQTAQGMDYLHAKSIIHRDLKSNNIFLHEDLTVKIGDFGLATV|K|SRWSGSHQFEQLSGSILWMAPEVIRMQDKNPYSFQSDVYAFGIVLYELMTGQ
Human         	IKLIDIARQTAQGMDYLHAKSIIHRDLKSNNIFLHEDLTVKIGDFGLATV|K|SRWSGSHQFEQLSGSILWMAPEVIRMQDKNPYSFQSDVYAFGIVLYELMTGQ

                                                          Reference Sequences

              	  1    6    1    6    1    6    1    6    1    6    |1|    6    1    6    1    6    1    6    1    6    1  
              	 5    5    6    6    7    7    8    8    9    9    |0|    0    1    1    2    2    3    3    4    4    5  
              	5    5    5    5    5    5    5    5    5    5    |6|    6    6    6    6    6    6    6    6    6    6  
Rapeseed      	QSLLKVALDVSKGMNYLHQNNIIHRDLKTANLLMDEHDVVKVADFGVARV|Q|T---QSGVMTAETGTYRWMAPEVI---EHKPYDHRADVFSYAIVLWELLTGE
Muskmelon     	PSLLKVAIDISRGMNYLHQNNIIHRDLKTANLLMDDNMVVKVADFGVARV|Q|T---QSGVMTAETGTYRWMAPEVI---EHKPYDHKADVFSFGVALWELLTGE
Sponge        	YKIIDICRQTAQGVDYLHAKQIIHRDLKSNNIFLHDDMTVKIGDFGLATV|K|TRWDGNEKVRQPTGSILWMAPEVIRMEEPDPYTFYCDVYSFGVVVYELISGQ
Coral         	LQLLDIARQTAQGMDYLHAKSIIHRDLKSNNIFLQEDLTVKIGDFGLATI|K|SRWSGNQNFEQPSGSILWMAPEVVRMQDPNPYSFRSDIYAYGIVLYELQTSM
Flatworm      	PELVDIARQTSQGMDYLHAKHIIHRDLKSSNIFLH-DRTVKIGDFGLATV|K|SGWWNSG-FQQPTGSIFWMAPEVIRMQGDTPYTNLSDVYAFGIVLYELITGQ
Snail         	DQLIMIAKQTAQGMDYLHAKSIIHRDLKSNNIFMTENMQVKIGDFGLATV|K|TRWSGSHQFQQPSGSILWMAPEVIRMKEQNPYTFQSDVYAFGIVMYELATGE
Ant           	ITVLEIPRQTAQGMDYLHAKNIIHRDLKSNNIFLHDDSTVKIGDFGLATA|K|TRWSGSQQFHQPSGSILWMAPEVIRMQEENPYSFQSDVYAFGVVLFELLTGQ
Copepod       	LNIIEIARQISQGIDYLHAKNIIHRDLKSNNIFLHDNFTVKIGDFGLATV|K|TRWTGPGSHNQPTGSILWMAPEVIRMSEESPYTFQSDVYAFGIVLYELLTCS
Lancet        	LNLIEIARQTAQGMDYLHAKHIIHRDMKSNNIFLTEDMTVKIGDFGLATV|K|SRWSGSHNFEQPTGSILWMAPEVIRMQDPNPYSFQSDVYGFGVVLFELVTGQ
Fish          	IKLIDIARQTAQGMDYLHAKSIIHRDLKSNNIFLHEDLTVKIGDFGLATV|K|SRWSGSHQFEQLSGSILWMAPEVIRLQDKNPYSFQSDVYAFGIVLYELMSGA
Frog          	IKLIDIARQTAQGMDYLHAKSIIHRDLKSNNIFLHEDLTVKIGDFGLATV|K|SRWSGSHQFEQLSGSILWMAPEVIRMQDNNPYSFQSDVYAFGIVLYELMTGQ
Lizard        	IKLIDVARQTAQGMDYLHAKSIIHRDLKSNNIFLHEDLTVKIGDFGLATV|K|SRWSGSHQFEQLSGSILWMAPEVIRMQDKNPYSFQSDVYAFGIVLYELMTGQ
Bird          	IKLIDIARQTAQGMDYLHAKSIIHRDLKSNNIFLHEDLTVKIGDFGLATV|K|SRWSGSHQFEQLSGSILWMAPEVIRMQDKNPYSFQSDVYAFGIVLYELMTGQ
Alligator     	IKLIDIARQTAQGMDYLHAKSIIHRDLKSNNIFLHEDLTVKIGDFGLATV|K|SRWSGSHQFEQLSGSILWMAPEVIRMQDKNPYSFQSDVYAFGIVLYELMTGQ
Mouse         	IKLIDIARQTAQGMDYLHAKSIIHRDLKSNNIFLHEDLTVKIGDFGLATV|K|SRWSGSHQFEQLSGSILWMAPEVIRMQDKNPYSFQSDVYAFGIVLYELMTGQ
Rat           	IKLIDIARQTAQGMDYLHAKSIIHRDLKSNNIFLHEDLTVKIGDFGLATV|K|SRWSGSHQFEQLSGSILWMAPEVIRMQDKNPYSFQSDVYAFGIVLYELMTGQ
Target[Human] 	IKLIDIARQTAQGMDYLHAKSIIHRDLKSNNIFLHEDLTVKIGDFGLATV|K|SRWSGSHQFEQLSGSILWMAPEVIRMQDKNPYSFQSDVYAFGIVLYELMTGQ

                                                  Up to 50 Driver-Containing Sequences

Plant         	PALLKVAIDVSKGMNYLHQNNIIHRDLKAANLLMDESEVVKVADFGVARV|E|T---PSGVMTAETGTYRWMAPEVI---EHKPYDRKADVFSFGVVLWELLTGK
Plant         	PALLKVAIDVSKGMNYLHQNNIIHRDLKAANLLMDESEVVKVADFGVARV|E|T---PSGVMTAETGTYRWMAPEVI---EHKPYDRKADVFSFGVVLWELLTGK
Plant         	QSLLRVAIDVSKGMNYLHQNNIIHRDLKAANLLMDENKVVKVADFGVARV|E|D---QSGVMTAETGTYRWMAPEVI---EHKPYGRKVDVFSFSIVLWELLTGK
Plant         	QSLLRVAIDVSKGMNYLHQNNIIHRDLKAANLLMDENKVVKVADFGVARV|E|D---QSGVMTAETGTYRWMAPEVI---EHKPYGRKVDVFSFSIVLWELLTGK
 
________________________BRCA1_______________________
 
MutationAA       Num. Tumors     Common Polymorphism     
                                                         
p.?              50              1                       
p.K1183R         28              1                       
p.P871L          28              1                       
p.S694S          23              1                       
p.S1613G         10              1                       
p.K654fs*47       9              0                       
p.S1436S          8              1                       
p.S198N           8              0                       
p.E23fs*17        7              0                       
p.L771L           7              1                       
p.E1038G          6              1                       
p.H619N           6              0                       
p.R841W           6              1                       
p.D693N           5              1                       
p.L30F            5              0                       
p.Q1756fs*74      5              0                       
p.Q356R           5              1                       
p.A622V           4              0                       
p.E1258D          4              0                       
p.E597K           4              1                       
p.P1749S          4              0                       
p.R1443*          4              0                       
p.D1733N          3              0                       
p.E962K           3              0                       
p.K893fs*107      3              0                       
p.L1600L          3              0                       
p.L347L           3              0                       
p.M1008I          3              0                       
p.M1652I          3              1                       
p.Q1467*          3              0                       
 
_____________Driver_H619N_nDriver_27_____________
 
                                                          All Human Sequences

Human         	SL-EKESAFKTKAEPISSSISNMELELNIHNSKAPKKN---RLRRKSSTR|H|IHALELVVSRNLSPPNCTELQIDSCSSSEEIKKKKYNQMPVRHSRNLQLMEG
Human         	SL-EKESAFKTKAEPISSSISNMELELNIHNSKAPKKN---RLRRKSSTR|H|IHALELVVSRNLSPPNCTELQIDSCSSSEEIKKKKYNQMPVRHSRNLQLMEG
Human         	SL-EKESAFKTKAEPISSSISNMELELNIHNSKAPKKN---RLRRKSSTR|H|IHALELVVSRNLSPPNCTELQIDSCSSSEEIKKKKYNQMPVRHSRNLQLMEG

                                                          Reference Sequences

              	   4     9    4    9    4    9    4    9       4    |9|    4    9    4    9    4    9    4    9    4    9  
              	  7     7    8    8    9    9    0    0       1    |1|    2    2    3    3    4    4    5    5    6    6  
              	 5     5    5    5    5    5    6    6       6    |6|    6    6    6    6    6    6    6    6    6    6  
Coral         	VL-SSEIISSSDISVINPMIAHVDQGEENSRGMETQG-SISQRNMENNQR|E|VTALNSVNAESTESPEIKLISDRNKENLTNLETQDQHRETRNEKRKFHEDAN
Snail         	VK-TSFSEHSEDQQRDNNAL--REPDLSFDTQKSNSKRKDTAKRSGKTEK|E|ALSSVTDTDSRDSSVLA-TQQSYEFPSPVAMLL------PKFSSPRLHT---
Frog          	------QIKQQCVESLANA-----GE----TRKKQ-E-----LSCERSQE|E|KDF-QSGATRSQKPYGHSELHIESSQISNEPSNVT-KQVEVRRSRRLLMLP-
Lizard        	IK-KTV------GSEQAVSICHKLSESN---LK---KKPNSSKKSRQLTR|P|HGQLQFVVGGNPWSPEQSKIQIED----REMKERDTGQRQIRRSRRLQLLTE
Bird          	FKERG-LQWKNAAEKVSGKCSDGQLELNNSDQKSTKNACSTAKGCRHSTR|T|RCAIHL-VDRNPGSFDLAEPLINSYPSNEEPSKADCERRQVRRSRRLQLLSE
Alligator     	LPEKGEFIFKNDVEKVIGDCTDGEPELKDCDQRNAKKCSSLMERNRHSAR|T|KHTLQLVVNRNSSYLHQTELQIDSYPSSEESKKVDSEQRQVRRSRRLQLLTG
Mouse         	SL-RKEPASTAGAKSISNSVSDLEVELNVHSSKAPKKN---RLRRKSSIR|C|ALPLEPI-SRNPSPPTCAELQIDSCGSSEETKKNHSNQQPAGHLREPQLIED
Rat           	SL-RKEPAFTAKAKSISNSISDLEVELNVHSSKAPKKN---RLRRK-STR|C|VLPLEPI-SRNPSPPTCAELQIESCGSSEETKKNNSNQTPAGHIREPQLIED
Target[Human] 	SL-EKESAFKTKAEPISSSISNMELELNIHNSKAPKKN---RLRRKSSTR|H|IHALELVVSRNLSPPNCTELQIDSCSSSEEIKKKKYNQMPVRHSRNLQLMEG

                                                  Up to 50 Driver-Containing Sequences

Vertebrate    	PEEGGEPTCKKASDKVTTKHCDGEPEMDNCDQKSTKKRSSAAKRCKHSSR|N|MCALQLVVDRSSVFRDPAEPQIDSYPSSGEPRKADSEQNPVRRSRRLRLLSE
Vertebrate    	PEEGGEPTCKKASDKVTTKHCDGEPEMDNCDQKSTKKRSSAAKRCKHSSR|N|MCALQLVVDRSSVFRDPAEPQIDSYPSSGEPRKADSEQNPVRRSRRLRLLSE
Vertebrate    	LEEGGEPTCKKASDKVTTRHCDGEPEMDNCDQKSTKKRSSAAKRCKHSSR|N|MCALQLVVDRSSVFRDPAEPQIDSYPSSGEPRKADSEQNPVRRSRRLRILSE
Vertebrate    	LEEGGEPTCKKASDKVTTRHCDGEPEMDNCDQKSTKKRSSAAKRCKHSSR|N|MCALQLVVDRSSVFRDPAEPQIDSYPSSGEPRKADSEQNPVRRSRRLRILSE
Vertebrate    	LEEGGEPTCKKASDKVTTKHCDGEPEMDNCDQKSTKKRSSAAKRCKHSSR|N|MCALQLVVDRSSVFRDPAEPQIDSYPSSGEPRKADSEQNPVRRSRRLRVLSE
Vertebrate    	LEEGGEPTCKKASDKVTTKHCDGEPEMDNCDQKSTKKRSSAAKRCKHSSR|N|MCALQLVVDRSSVFRDPAEPQIDSYPSSGEPRKADSEQNPVRRSRRLRVLSE
Mammal        	SL-EKESAFRTKAEPISSSISNMELELNIHSSKAP-KN---RLRRKSSTR|N|IHALELVVSRNPSPPNHTELQIESCSSSEEMKKKHSSQMPVRHGKKLQFMGD
Mammal        	SL-EKESAFRTKAEPISSSISNMELELNIHSSKAP-KN---RLRRKSSTR|N|IHALELVVSRNPSPPNHTELQIESCSSSEEMKKKHSSQMPVRHGKKLQFMGD
Mammal        	SL-EKESAFRTKAEPISSSISNMELELNIHSSKAP-KN---RLRRKSSTR|N|IHALELVVSRNPSPPNHTELQIESCSSSEEMKKKHSSQMPVRHGKKLQFMGD
Mammal        	SL-EKESAFRTKAEPISSSISNMELELNIHSSKAP-KN---RLRRKSSTR|N|IHALELVVSRNPSPPNHTELQIDSCSSSEEMKKKHSSQMPVRHGKKLQFMGD
Mammal        	SL-EKESAFRTKAEPISSSISNMELELNIHSSKAP-KN---RLRRKSSTR|N|IHALELVVSRNPSPPNHTELQIESCSSSEEMKKKHSSQMPVRHGKKLQFMGD
Mammal        	SL-EKESAFRTKAEPISSSISNMELELNIHSSKAP-KN---RLRRKSSTR|N|IHALELVVSRNPSPPNHTELQIDSCSSSEEMKKKHSSQMPVRHGKKLQFMGD
Mammal        	SL-EKESAFRTKAEPISSSISNMELELNIHSSKAP-KN---RLRRKSSTR|N|IHALELVVSRNPSPPNHTELQIESCSSSEEMKKKHSSQMPVRHGKKLQFMGD
Mammal        	SL-EKESAFRTKAEPISSSISNMELELNIHSSKAP-KN---RLRRKSSTR|N|IHALELVVSRNPSPPNHTELQIDSCSSSEEMKKKHSSQMPVRHGKKLQFMGD
Mammal        	SL-EKESAFRTKAEPISSSISNMELELNIHSSKAP-KN---RLRRKSSTR|N|IHALELVVSRNPSPPNHTELQIDSCSSSEEMKKKHSSQMPVRHGKKLQFMGD
Mammal        	SL-EKESAFRTKAEPISSSISNMELELNIHSSKAP-KN---RLRRKSSTR|N|IHALELAVSRNPSPPNHTELQIDSCSSSEEMKKKHSSQMPVRHGKKLQFMGD
Mammal        	SL-EKESAFRTKAEPISSSISNMELELNIHSSKAP-KN---RLRRKSSTR|N|IHALELAVSRNPSPPNHTELQIDSCSSSEEMKKKHSSQMPVRHGKKLQFMGD
Mammal        	SL-EKESAFRTKAEPISSSISNMELELNIHSSKAP-KN---RLRRKSSTR|N|IHALELAVSRNPSPPNHTELQIDSCSSSEEMKKKHSSQMPVRHGKKLQFMGD
Mammal        	SL-EKESAFRTKAEPISSSISNMELELNIHSSKAP-KN---RLRRKSSTR|N|IHALELAVSRNPSPPHHTELQIDSCSSSEEMKKKHSSQMPVRHGKKLQFMGD
Mammal        	SL-EKESAFRTKAEPISSSISNMELELNIHSSKAP-KN---RLRRKSSTR|N|IHALELAVSRNPSPPNHTELQIDSCSSSEEMKKKHSSQMPVRHGKKLQFMGD
Mammal        	SL-EKESAFRTKAEPISSSISNMELELNIHSSKAP-KN---RLRRKSSTR|N|IHALELAVSRNPSPPNHTELQIDSCSSSEEMKKKHSSQMPVRHGKKLQFMGD
Mammal        	SL-EKESAFRTKAEPISSSISNMELELNIHSSKAP-KN---RLRRKSSTR|N|IHALELAVSRNPSPPNHTELQIDSCSSSEEMKKKHSSQMPVRHGKKLQFMGD
Mammal        	SL-EKESAFRTKAEPISSSISNMELELNIHSSKAP-KN---RLRRKSSTR|N|IHALELAVSRNPSPPHHTELQIDSCSSSEEMKKKHSSQMPVRHGKKLQFMGD
Mammal        	SL-EKESAFRTKAEPISSSISNMELELNIHSSKAP-KN---RLRRKSSTR|N|IHALELAVSRNPSPPHHTELQIDSCSSSEEMKKKHSSQMPVRHGKKLQFMGD
Mammal        	SL-EKESAFRTKAEPISSSISNMELELNIHSSKAP-KN---RLRRKSSTR|N|IHALELAVSRNPSPPNHTELQIDSCSSSEEMKKKHSSQMPVRHGKKLQFMGD
Mammal        	SL-EKESAFRTKAEPISSSISNMELELNIHSSKAP-KN---RLRRKSSTR|N|IHALELAVSRNPSPPNHTELQIDSCSSSEEMKKKHSSQMPVRHGKKLQFMGD
Mammal        	SL-EKEFAFRTKAEPISSSISNMELELNIHNSKVPRKN---RLKKKSSTR|N|IHALELVVNGNPSPTNHTELQIESCSSSEEIKKKNSDQMSVRNNRELLLMED
 
_____________Driver_A622V_nDriver_10_____________
 
                                                          All Human Sequences

Human         	EKESAFKTKAEPISSSISNMELELNIHNSKAPKKN---RLRRKSSTRHIH|A|LELVVSRNLSPPNCTELQIDSCSSSEEIKKKKYNQMPVRHSRNLQLMEGK--
Human         	EKESAFKTKAEPISSSISNMELELNIHNSKAPKKN---RLRRKSSTRHIH|A|LELVVSRNLSPPNCTELQIDSCSSSEEIKKKKYNQMPVRHSRNLQLMEGK--
Human         	EKESAFKTKAEPISSSISNMELELNIHNSKAPKKN---RLRRKSSTRHIH|A|LELVVSRNLSPPNCTELQIDSCSSSEEIKKKKYNQMPVRHSRNLQLMEGK--

                                                          Reference Sequences

              	    7    2    7    2    7    2    7       2    7    |2|    7    2    7    2    7    2    7    2    7    2  
              	   7    8    8    9    9    0    0       1    1    |2|    2    3    3    4    4    5    5    6    6    7  
              	  5    5    5    5    5    6    6       6    6    |6|    6    6    6    6    6    6    6    6    6    6  
Coral         	SSEIISSSDISVINPMIAHVDQGEENSRGMETQG-SISQRNMENNQREVT|A|LNSVNAESTESPEIKLISDRNKENLTNLETQDQHRETRNEKRKFHEDANW--
Snail         	TSFSEHSEDQQRDNNAL--REPDLSFDTQKSNSKRKDTAKRSGKTEKEAL|S|SVTDTDSRDSSVLA-TQQSYEFPSPVAMLL------PKFSSPRLHT----ST
Frog          	---QIKQQCVESLANA-----GE----TRKKQ-E-----LSCERSQEEKD|F|-QSGATRSQKPYGHSELHIESSQISNEPSNVT-KQVEVRRSRRLLMLP----
Lizard        	KTV------GSEQAVSICHKLSESN---LK---KKPNSSKKSRQLTRPHG|Q|LQFVVGGNPWSPEQSKIQIED----REMKERDTGQRQIRRSRRLQLLTEETW
Bird          	RG-LQWKNAAEKVSGKCSDGQLELNNSDQKSTKNACSTAKGCRHSTRTRC|A|IHL-VDRNPGSFDLAEPLINSYPSNEEPSKADCERRQVRRSRRLQLLSEEIT
Alligator     	KGEFIFKNDVEKVIGDCTDGEPELKDCDQRNAKKCSSLMERNRHSARTKH|T|LQLVVNRNSSYLHQTELQIDSYPSSEESKKVDSEQRQVRRSRRLQLLTGEMT
Mouse         	RKEPASTAGAKSISNSVSDLEVELNVHSSKAPKKN---RLRRKSSIRCAL|P|LEPI-SRNPSPPTCAELQIDSCGSSEETKKNHSNQQPAGHLREPQLIEDT--
Rat           	RKEPAFTAKAKSISNSISDLEVELNVHSSKAPKKN---RLRRK-STRCVL|P|LEPI-SRNPSPPTCAELQIESCGSSEETKKNNSNQTPAGHIREPQLIEDT--
Target[Human] 	EKESAFKTKAEPISSSISNMELELNIHNSKAPKKN---RLRRKSSTRHIH|A|LELVVSRNLSPPNCTELQIDSCSSSEEIKKKKYNQMPVRHSRNLQLMEGK--

                                                  Up to 50 Driver-Containing Sequences

Vertebrate    	GGGSIWKTATEKVAGKHCDGELELSHCDQKSTKK-GSAAKRCRRSARSMC|V|LQL-VDRNSLSPDPEEPQIDSYPSSGEPRKGGSEQRQVRRSRRLRLLSEEIT
Vertebrate    	GGGSIWKTATEKVAGKHCDGELELSHCDQKSTKK-GSAAKRCRRSARSMC|V|LQL-VDRNSLSPDPEEPQIDSYPSSGEPRKGGSEQRQVRRSRRLRLLSEEIT
Vertebrate    	GGGSIWKTATEKVAGKHCDGELELSHCDQKSTKK-GSAAKRCRRSARSMC|V|LQL-VDRNSLSPDPEEPQIDSYPSSGEPRKGGSEQRQVRRSRRLRLLSEEIT
Vertebrate    	GGGSIWKTATEKVAGKHCDGELELSHCDQKSTKK-GSAAKRCRRSARSMC|V|LQL-VDRNSLSPDPEEPQIDSYPSSGEPRKGGSEQRQVRRSRRLRLLSEEIT
Vertebrate    	GGGSIWKTATEKVAGKHCDGELELSHCDQKSTKK-GSAAKRCRRSARSMC|V|LQL-VDRNSLSPDPEEPQIDSYPSSGEPRKGGSEQRQVRRSRRLRLLSEEIT
Vertebrate    	GGGSIWKTATEKVAGKHCDGELELSHCDQKSTKK-GSAAKRCRRSARSMC|V|LQL-VDRNSLSPDPEEPQIDSYPSSGEPRKGGSEQRQVRRSRRLRLLSEEIT
Vertebrate    	GGGSIWKTATEKVAGKHCDGELELSHCDQKSTKK-GSAAKRCRRSARSMC|V|LQL-VDRNSLSPDPEEPQIDSYPSSGEPRKGGSEQRQVRRSRRLRLLSEEIT
Vertebrate    	GGGSICKKATKKVTGKHCDGELELSDCDPKSTKKSSSAAKRCKRSARTMC|V|LQL-VDRNSVSPDPTEPRIDSYPSSEEPRKVDSEQRQVRHSRRLQLLSEEIT
Vertebrate    	GGGSIWKTATEKVAGKHCDGELELSHCDQKSTKK-GSAAKRCRRSARSMC|V|LQL-VDRNSLSPDPEEPQIDSYPSSGEPRKGGSEQRQVRRSRRLRLLSEEIT
Mammal        	ELFSVEKESTFRTGTEPAAGSTDHGELELNSRDVK---MTKKDRLRKKPS|V|RIVHALELVVDRNPSSSNESELQIDSYPSEEIRKGNNSKQKQIRRSRRLQ--
 
________________________BRD7_______________________
 
MutationAA      Num. Tumors     Common Polymorphism     
                                                        
p.?             14              0                       
p.E277fs*18     10              0                       
p.Y455*          7              0                       
p.R612*          6              0                       
p.N294K          4              1                       
p.P456fs*12      4              0                       
p.Y457fs*11      4              0                       
p.A282A          3              1                       
p.L449fs*19      3              0                       
p.P456L          3              0                       
p.A286T          2              0                       
p.A496V          2              0                       
p.D511Y          2              0                       
p.E235K          2              0                       
p.E293*          2              0                       
p.E339*          2              0                       
p.G470fs*35      2              0                       
p.H44N           2              0                       
p.I321I          2              0                       
p.K469N          2              0                       
p.K64E           2              0                       
p.M615V          2              0                       
p.P116S          2              0                       
p.P213S          2              0                       
p.P570P          2              0                       
p.P620L          2              0                       
p.Q251E          2              0                       
p.Q477K          2              0                       
p.Q543*          2              0                       
p.R92*           2              0                       
 
_____________Driver_Q477K_nDriver_232_____________
 
                                                          All Human Sequences

Human         	IYSTYGEDSDLPSDFS-IHEFLATCQ-DYPYVMADSLLDVLTKGGHSRTL|Q|EMEM-SLPEDEGHTR----------TLDTA-KEME-I------T----EV-E
Human         	IYSTYGEDSDLPSDFS-IHEFLATCQ-DYPYVMADSLLDVLTKGGHSRTL|Q|EMEM-SLPEDEGHTR----------TLDTA-KEME-I------T----EV-E
Human         	IYSTYGEDSDLPSDFS-IHEFLATCQ-DYPYVMADSLLDVLTKGGHSRTL|Q|EMEM-SLPEDEGHTR----------TLDTA-KEMEQI------T----EV-E
Human         	IYSTYGEDSDLPSDFS-IHEFLATCQ-DYPYVMADSLLDVLTKGGHSRTL|Q|EMEM-SLPEDEGHTR----------TLDTA-KEMEQI------T----EV-E
Human         	IYSTYGEDSDLPSDFS-IHEFLATCQ-DYPYVMADSLLDVLTKGGHSRTL|Q|EMEM-SLPEDEGHTR----------TLDTA-KEME-I------T----EV-E
Human         	IYSTYGEDSDLPSDFS-IHEFLATCQ-DYPYVMADSLLDVLTKGGHSRTL|Q|EMEM-SLPEDEGHTR----------TLDTA-KEMEQI------T----EV-E
Human         	IYSTYGEDSDLPSDFS-IHEFLATCQ-DYPYVMADSLLDVLTKGGHSRTL|Q|EMEM-SLPEDEGHTR----------TLDTA-KEMEQI------T----EV-E
Human         	IYSTYGEDSDLPSDFS-IHEFLATCQ-DYPYVMADSLLDVLTKGGHSRTL|Q|EMEM-SLPEDEGHTR----------TLDTA-KEME-I------T----EV-E

                                                          Reference Sequences

              	     2    7    2     7    2     7    2    7    2    |7|     2    7              2     7           2        
              	    3    3    4     4    5     5    6    6    7    |7|     8    8              9     9           0        
              	   4    4    4     4    4     4    4    4    4    |4|     4    4              4     4           5        
Sponge        	LLSTYGSELGVSYANS-LQQF-VKGCGSFALEMGNAILNSLTSGRHGRMQ|E|TISR-QKDETDKETN----------K--------P-P------T----S---
Coral         	LYSTYGDDTGIHYAKS-LQAF-VKDASSFSHEAVDRLLDVLTEGAHSKYV|K|HIAE-KEKAEEERQVKENQNSEQKPVVA--------A------K----SS-E
Flatworm      	VLGTSWLPARTTYLTE-VDDE-VSKS-IRSDSLLDEILPGPEV--SEDTI|D|LLRD-RRKSDEKN-E----------TNK-L-CTLT-E------E-------C
Snail         	LLATYGDETGVQYARS-VQSF-VSTAGDYAVRMVNNLLDLLTKGQHTRTN|I|MLEQ-QRRQEEQRLA----------EEG--------D------A----GS-E
Ant           	VYQTYGDETAVQYAES-ILDF-AKDC-DYTLTMVDDLLDILTGGDHRKTK|K|FLEE-KRRLKEEEEK----------IQH-L-LEKP-N------Q----DV-N
Copepod       	VYSTYGDDVGVAYAES-IKNF-SKNC-EYATFIVDHLLDILSGNEHKKTT|K|YIEE-QKALRAEESA----------VRAV-----------------------
Lancet        	LLSTYGDEAGVQYAQS-ILSF-VKDAGADAVHVVDHLLDSLTGGEHSKAM|K|QLLE-KDKAEKEKKA----VTEQKTDVS--------T------S----EQ-T
Fish          	IYSFYGEDSSQPESES-IADYLAKSE-EHMSRLADNVLDALTSGEHSRQL|K|ETET-DNVPTEETAE----------KVDAT-DDAE-V------V----VS-E
Frog          	IYSTYGEEPSLQGTFR-IQEFLENTL-EKPYGMADCILDAFTDGEYSRTE|R|DKST--------------------------------E------T----VG-K
Lizard        	IYSTYGEDSN-PGGFN-MNEFLAKSQ-EYPYVMADSLLDVLTQGRHSRSL|R|ELEMLPVEEAEDQRA----------KADAP-KDVE-I------V----EA-E
Bird          	IYSTYGEDSN-QGSFS-IHEFLMKSQ-DYPFLMADSLLDVLTKGGHSRSL|R|ELET-PLEEDEGPHE----------RSDAL-KE---I------M----EI-D
Alligator     	IYSTYGEDSN-QVYST-IHEFMTKSQ-DYPFVMADSLLDVLTKGGHSRSL|R|ELEK-PVDEVESQHE----------RSDSI-KDME-I------M----ET-E
Mouse         	IYSTYGEDSDLPNNFS-ISEFLATCQ-DYPYVMADSLLDVLTKGGHSRSL|Q|DLDM-SSPEDEGQTR----------ALDTA-KEAE-I------T----QI-E
Rat           	IYSTYGEDSDLPNNFS-ISEFLATCQ-DYPYVMADSLLDVLTKGGHSRSL|Q|DLDM-PSPEDEGQTR----------ALDVA-KEAE-V------A----HI-E
Target[Human] 	IYSTYGEDSDLPSDFS-IHEFLATCQ-DYPYVMADSLLDVLTKGGHSRTL|Q|EMEM-SLPEDEGHTR----------TLDTA-KEME-I------T----EV-E

                                                  Up to 50 Driver-Containing Sequences

Metazoa       	IYATYGDETGVQYAES-LMDYVKDSD-DFAVKFVNNLLDALTYNEHSKCQ|K|QLEE-SKLNKDKENV----------AQQVL-SMVQ-A------GQVQINS-S
Metazoa       	ILSAYGNSTALNYSRS-LQRFVRNCS-SYMTDFVDDILNSMTDGEHNKVI|K|RFKL-KENEKSENIK----------ERDDT-DDNK-MNE----A----DS-S
Metazoa       	LMSAYGGETGYLFAQS-MQEF-VSGCDSSLMNMVDGLLDSVTNGEHTKTI|K|NIEE-KRG----EGK----------A--------------------------
Metazoa       	LMQAYGTEEGVEYAKS-LLEF-CKG-NSFLMEYADRLLNTVTDGEHTRLI|K|QTEP-NSLLGTVETK----------D--------------------------
Metazoa       	VLSAYGDDTGVQYAES-IMSF-AKDC-DFVMNMVDNLLDILTGGEHSKTM|K|LLEE-KRKGAEEEKK----------KLDDLS-----ALVTETLSTEKKGIGT
Metazoa       	VLSAYGDDTGVQYAES-IMSF-AKDC-DFVMNMVDNLLDILTGGEHSKTM|K|LLEE-KRKGAEEEKK----------KLDDLS-----ALVTETLSTEKKGIGT
Metazoa       	VLSAYGDDTGVQYAES-IMSF-AKDC-DFVMNMVDNLLDILTGGEHSKTM|K|LLEE-KRKGAEEEKK----------KLDDLS-----ALVTETLSTEKKGIGT
Metazoa       	VLSAYGDDTGVQYAES-IMSF-AKDC-DFVMNMVDNLLDILTGGEHSKTM|K|LLEE-KRKGAEEEKK----------KLDDLS-----ALVTETLSTEKKGIGT
Metazoa       	VLSTYGDDLGLQYADS-LTSF-ARDS-DYVMNMVDNLLDTLTGGEHSRTV|K|ILEE-KRLMREEE-----------------------AALTRKVLNENELIKT
Metazoa       	LYSTYGDDLGVQYAHS-LRGF-AQDC-DYVMTMVDNLLDTLTGGQHSETV|K|ILNE-KQKIKEEDER----------MLK-VS-----KVLTFSLENDSSGFGE
Metazoa       	LFSTYGDQTGIQYAAS-LQSF-VKDTGDYSVTLANGLLDNLTNGEHSKTL|K|KLKE-KEEEELKKLK----EDEKKTTED--------K------E----ND-D
Metazoa       	LLSTYGDEAGVQYAQS-ILSF-VKDAGADAVHVVDHLLDSLTGGEHSKAM|K|QLLE-KDKAEKEKKA----VTEQKTDVS--------T------S----EQ-T
Metazoa       	LYSTYGDDTGIHYAKS-LQAF-VKDASSFSHEAVDRLLDVLTEGAHSKYV|K|HIAE-KEKAEEERQVKENQNSEQKPVVA--------A------K----SS-E
Metazoa       	LYSTYGDDTGIHYAKS-LQAF-VKDASSFSHEAVDRLLDVLTEGAHSKYV|K|HIAE-KEKAEEEKQAKENQNNEQKSVVT--------V------S----SS-E
Metazoa       	LYSTYGDDTGIHYAKS-LQAF-VKDASSFSHEAVDRLLDVLTEGAHSKYL|K|QMAE-IEKIEEEKQAKENENIEQKKEVT--------V------S----SS-E
Metazoa       	LLSTYGDETGVQYARS-IMNF-TGNSGDYAVAMVDNLLDILTKGEHSKTQ|K|LLEE-QKSQQEIPTQ----------ENG------------------------
Metazoa       	LLSTYGCETGVQYANS-LKDF-VENCGTQTVTLVDSLLNYLTGGEHAKAQ|K|MLLKDKKRQEEKLNK----------DEG---------------Q----KV-T
Metazoa       	VYQTYGSDTSVQYAES-VQDF-VKDS-DYATHLVDSLLDLLTGGDHSKTK|K|TIEE-NKNLREEEQA----------VKT-M-LEVK-P------V--------
Metazoa       	VYQTYGSDSAVQYAES-VQDF-VKDS-DYATHLVDSLLDLLTGGDHSKTK|K|ILEE-NKNLREEEVA----------VKT-M-LEVK-P------I--------
Metazoa       	VYQTYGSDTAVQYAES-VQDF-VKDS-DYATHLVDSLLDLLTGGDHSKTK|K|VLED-NKNLREEEAA----------VKT-M-LEVK-P------I--------
Metazoa       	VYQTYGSDSAVQYAES-VQDF-VKDS-DYATHLVDSLLDLLTGGDHSKTK|K|ILEE-NKNLREEEVA----------VKT-M-LEVK-P------I--------
Metazoa       	VYQTYGSDSAVQYAES-ILDF-TRDC-DYTVYMVDSLLDLLTGGEHSKTK|K|VLDD-KRQMREEEDA----------VKT-I-LETK-P------T--------
Metazoa       	IYQTYGSDTAVQYAES-LVDF-TKDS-NYATYLADSLLDLFTGNEHTKTK|K|VLDD-HKKLREEEEA----------VKV-V-LETK-P------Q--------
Metazoa       	VYQTYGDETAVQYAES-ILDF-AKDC-DYTLTMVDDLLDILTGGDHRKTK|K|FLEE-KRRLKEEEEK----------IKH-L-LEKP-M------Q----DV-N
Metazoa       	VYQTYGDETAVQYAES-ILDF-AKDC-DYTLTMVDDLLDILTNGDHRKTK|K|LLEE-RRRIKEEEEK----------IKH-L-LEKP-M------Q----DL-N
Vertebrate    	IYSTYGEDSN-PECFS-IQNFLAKSQ-DYPCVMADGLLDVLTKGGYSRSL|K|ELET-PMVDAEGQHG----------RSDTT-KDVE-I------I----ET-D
Vertebrate    	IYSFYGDETSLQGSDS-TADFLARSE-EHMNRMADNILDVLTNGEHYKQL|K|EDKT--------AQE----------REEPV-KN---I------A----DA-E
Vertebrate    	IYSFYGDETSLQGSDS-TADFLARSE-EHMNRMADNILDVLTNGEHYKQL|K|EDKT--------AQE----------REEPV-KN---I------A----DA-E
Vertebrate    	IYSFYGEEPSLQGSES-IQEFLSKAG-EHVCHATDSFLDALTNGDHSRML|K|EMEM----EGEEQTD----------GPEAA-SDAE-I------I----DP-E
Vertebrate    	IYSFYGEEPSLQGSES-IQEFLSKAG-EHVCHATDSFLDALTNGDHSRML|K|EMEM---EGEE-QTD----------GPEAA-SDAE-I------I----DP-E
Vertebrate    	IYSTYGEDSN-PGIFN-ISEFLAKSH-DYPGLMADSLLDVLTQGEHSRTL|K|ELET-STEETEHLQK----------KTDTT-KDIE-I------I----DK-D
Vertebrate    	IYSTYGEDSN-PGIFN-ISEFLAKSH-DYPGLMADSLLDVLTQGEHSRTL|K|ELET-STEETEHLQK----------KTDTT-KDIE-I------I----DK-D
Vertebrate    	IFMTYGEESSLQESFS-LQD--ASLD-DYTFSMADHLLDALTNGQHSKAL|K|QQDA-TVQESGQAEE----------GLDIT-NDVE-V------I----ET-D
Vertebrate    	IFMTYGEESSLQESFS-LQD--ASLD-DYTFSMADHLLDALTNGQHSKAL|K|QQDA--------------------------------V------I----ET-D
Vertebrate    	IYSIYGEESSSQGSDS-MANFLSRSE-EHMSRMGDNMLDALTNGQHSKTL|K|ETEA-NNPGREAPVE----------SPGAAGDEVQ-V------V----QS-E
Vertebrate    	IYSIYGEESSSQGSDS-MANFLSRSE-EHMSRMGDNMLDALTNGQHSKTL|K|ETEA-NNPGREAPVE----------SPGAAGDEVQ-V------V----QS-E
Vertebrate    	IYSFYGDEPNLQGSES-TTDFLAKSE-EHMSRLADNILDSLTNGEHSRRL|K|ETEV-RTLEEEECAE----------KSDAA-DGVE-V------V----GS-E
Vertebrate    	IYSCYGDESSLQGSES-IADFLAKSE-EHMSRLADNILDSLTNGEHSRHL|K|ETEA-SGQEEEEPAE----------KSDAA-NDVE-L------V----GS-E
Vertebrate    	IYSCYGDESSLQGSES-ITDFLAKSE-EHMSRLADNILDSLTNGEHSRHL|K|ETKA-TGQEEEEPAE----------KSDAA-DDVE-V------V----GS-E
Vertebrate    	IYSFYGEDSSQPDSES-IADYLAKSE-EHMSRLADNVLDALTSGEHSKKL|K|ETKC-DNLPTEEPAE----------KDDAT-DDAE-V------V----AS-E
Vertebrate    	IYSFYGEDSSQPESES-IADYLAKSE-EHMSRLADNVLDALTSGEHSRQL|K|ETET-DNVPTEETAE----------KVDAT-DDAE-V------V----VS-E
Vertebrate    	IYSFYGEDNSQPESES-IADYLAKSE-EHMSRLADNVLDALTSGEHSRQL|K|ETET-DNLPMEEPAE----------KVDTT-DDAE-V------V----VS-E
Vertebrate    	IYSFYGEESSLQGSESTIADFLAKSE-EHMNRLADNILDALTNGEHSKQL|K|ENEATPVEEAVKPPE----------QSDTA-NDVE-V------V----GS-E
Vertebrate    	IYSFYGEESSLQGSESTIADFLAKSE-EHMNRLADNILDALTNGEHSKQL|K|ENEATPVEEAVKPPE----------QSDTA-NDVE-V------V----GS-E
Vertebrate    	IYSCYGDESSLQGSES-ITDFLAKSE-EHMSRLADNILDSLTNGEHSRHL|K|ETKA-TGQEEEEPAE----------KSDAA-DDVE-V------V----GS-E
Vertebrate    	IYSFYGEECSLQGSESTIADFLAKSE-EHMTRLADNILDALTNGEHSKQL|K|ENEA-NAQEVEEPTE----------KSDKA-DDVE-V------V----GS-E
Vertebrate    	IYSFYGEECSLQGSESTIADFLAKSE-EHMTRLADNILDALTNGEHSKQL|K|ENEA-NAQEVEEPTE----------KSDKA-DDVE-V------V----GS-E
Vertebrate    	IYSFYGEESSLQGSES-LSEFLSKSE-EHMYKLADNLLDALTNGEHSKTL|K|EVEP-ICPDER-VPA----------ETSET-KDKE-V------V----ES-E
Vertebrate    	IYSFYGEESSLQGSES-LSEFLSKSE-EHMYKLADNLLDALTNGEHSKTL|K|EVEP-ICPDERVPAE----------TSET--KDKE-V------V----ES-E
Vertebrate    	IYSFYGEDNSQPESES-IADYLAKSK-EYMSRLADNVLDALTSGEHSRQL|K|ETET-NSLTMEEPAE----------KADTT-DDAE-V------V----VS-E
 
_____________Driver_K469N_nDriver_224_____________
 
                                                          All Human Sequences

Human         	ISKDDSDLIYSTYGEDSDLPSDFS-IHEFLATCQ-DYPYVMADSLLDVLT|K|GGHSRTLQEMEMSLPEDE-GHTR------TLDTA-KEM-------E------
Human         	ISKDDSDLIYSTYGEDSDLPSDFS-IHEFLATCQ-DYPYVMADSLLDVLT|K|GGHSRTLQEMEMSLPEDE-GHTR------TLDTA-KEM-------E------
Human         	ISKDDSDLIYSTYGEDSDLPSDFS-IHEFLATCQ-DYPYVMADSLLDVLT|K|GGHSRTLQEMEMSLPEDE-GHTR------TLDTA-KEM-------E-----Q
Human         	ISKDDSDLIYSTYGEDSDLPSDFS-IHEFLATCQ-DYPYVMADSLLDVLT|K|GGHSRTLQEMEMSLPEDE-GHTR------TLDTA-KEM-------E-----Q
Human         	ISKDDSDLIYSTYGEDSDLPSDFS-IHEFLATCQ-DYPYVMADSLLDVLT|K|GGHSRTLQEMEMSLPEDE-GHTR------TLDTA-KEM-------E------
Human         	ISKDDSDLIYSTYGEDSDLPSDFS-IHEFLATCQ-DYPYVMADSLLDVLT|K|GGHSRTLQEMEMSLPEDE-GHTR------TLDTA-KEM-------E-----Q
Human         	ISKDDSDLIYSTYGEDSDLPSDFS-IHEFLATCQ-DYPYVMADSLLDVLT|K|GGHSRTLQEMEMSLPEDE-GHTR------TLDTA-KEM-------E-----Q
Human         	ISKDDSDLIYSTYGEDSDLPSDFS-IHEFLATCQ-DYPYVMADSLLDVLT|K|GGHSRTLQEMEMSLPEDE-GHTR------TLDTA-KEM-------E------

                                                          Reference Sequences

              	     4    9    4    9    4     9     4    9    4    |9|    4    9    4     9          4     9              
              	    2    2    3    3    4     4     5    5    6    |6|    7    7    8     8          9     9              
              	   4    4    4    4    4     4     4    4    4    |4|    4    4    4     4          4     4              
Sponge        	LSKNDSSLLLSTYGSELGVSYANS-LQQF-VKGCGSFALEMGNAILNSLT|S|GRHGRMQETISRQKDETD-KETN------K---------------P------
Coral         	ITKEHSDLLYSTYGDDTGIHYAKS-LQAF-VKDASSFSHEAVDRLLDVLT|E|GAHSKYVKHIAEKEKAEE-ERQVNSEQKPVVA--------------------
Flatworm      	CSPEANQLVLGTSWLPARTTYLTE-VDDE-VSKS-IRSDSLLDEILPGPE|V|--SEDTIDLLRDRRKSDE-KN-E------TNK-L-CTL-------T------
Snail         	ITKEESDLLLATYGDETGVQYARS-VQSF-VSTAGDYAVRMVNNLLDLLT|K|GQHTRTNIMLEQQRRQEE-QRLA------EEG--------------------
Ant           	LTKEETDLVYQTYGDETAVQYAES-ILDF-AKDC-DYTLTMVDDLLDILT|G|GDHRKTKKFLEEKRRLKE-EEEK------IQH-L-LEK-------P------
Copepod       	LTKQETELVYSTYGDDVGVAYAES-IKNF-SKNC-EYATFIVDHLLDILS|G|NEHKKTTKYIEEQKALRA-EESA------VRAV-------------------
Lancet        	LSKEESDLLLSTYGDEAGVQYAQS-ILSF-VKDAGADAVHVVDHLLDSLT|G|GEHSKAMKQLLEKDKAEK-EKKAVTEQKTDVS--------------------
Fish          	ISKEDSDLIYSFYGEDSSQPESES-IADYLAKSE-EHMSRLADNVLDALT|S|GEHSRQLKETETDNVPTE-ETAE------KVDAT-DDA-------E------
Frog          	VGKDDSDLIYSTYGEEPSLQGTFR-IQEFLENTL-EKPYGMADCILDAFT|D|GEYSRTERDKST----------------------------------------
Lizard        	IGKDDSDLIYSTYGEDSN-PGGFN-MNEFLAKSQ-EYPYVMADSLLDVLT|Q|GRHSRSLRELEMPVEEAE-DQRA------KADAP-KDV-------E------
Bird          	ISKEDSDLIYSTYGEDSN-QGSFS-IHEFLMKSQ-DYPFLMADSLLDVLT|K|GGHSRSLRELETPLEEDE-GPHE------RSDAL-KE---------------
Alligator     	ISKEDSDLIYSTYGEDSN-QVYST-IHEFMTKSQ-DYPFVMADSLLDVLT|K|GGHSRSLRELEKPVDEVE-SQHE------RSDSI-KDM-------E------
Mouse         	ISKDDSDLIYSTYGEDSDLPNNFS-ISEFLATCQ-DYPYVMADSLLDVLT|K|GGHSRSLQDLDMSSPEDE-GQTR------ALDTA-KEA-------E------
Rat           	ISKDDSDLIYSTYGEDSDLPNNFS-ISEFLATCQ-DYPYVMADSLLDVLT|K|GGHSRSLQDLDMPSPEDE-GQTR------ALDVA-KEA-------E------
Target[Human] 	ISKDDSDLIYSTYGEDSDLPSDFS-IHEFLATCQ-DYPYVMADSLLDVLT|K|GGHSRTLQEMEMSLPEDE-GHTR------TLDTA-KEM-------E------

                                                  Up to 50 Driver-Containing Sequences

Fungi         	LSQAESVKYLK-PG-------QVV-ILEP-EGDA-NVARIYRGDELE-AT|N|GDGTGSTVEVRVDNLEGI----------------------------------
Metazoa       	INHNDTLLLFNTFDKFEQTKHNEE-IERI-ANDG-EYLMKYVDSLLSIVS|N|GDYQPP--------------PN-------T---------------P------
Metazoa       	VDKETTNLLLATYADETGVQYAKS-LKEFVSGCG-EYATMMVDNLLDVLT|N|GEHMKTEAILKEKELLKQ-QQLQ------QQQLQ-QNM-------Q------
Metazoa       	LTQEESDLLMSAYGGETGYLFAQS-MQEF-VSGCDSSLMNMVDGLLDSVT|N|GEHTKTIKNIEEKRG-----EGK------A----------------------
Metazoa       	ISKEDSDLLFSTYGDQTGIQYAAS-LQSF-VKDTGDYSVTLANGLLDNLT|N|GEHSKTLKKLKEKEEEEL-KKLKEDEKKTTED--------------------
Metazoa       	CTKEESDLLLGTYGGETGVQYAKS-VQKF-VENAGISAVEMVDKLLDTLT|N|GQHSKARLRQEEQKR-RE-EELA------EKA--------------------
Metazoa       	CNKEESDLLLSTYGGDIGVQYAKS-VQKF-VENAGISAIEMVDKLLDTLT|N|GQHSKSCILLEQQKR-RE-EEEA------EKA--------------------
Metazoa       	CNKEESDLLLSTYGGDIGVQYAKS-VQKF-VENAGISAIEMVDKLLDTLT|N|GQHSKSCILLEQQKR-RE-EEEA------EKA--------------------
Metazoa       	ITKEESDMLMTTYGDETGVQYAKS-IMAF-ADSTGDYTIKMVDNLLDVLT|N|GEHSRVQGQIDQRKKEES-KKQAELDQAMAAA--------------------
Metazoa       	LSKEETEMVLNTYGCETGADYAES-ILRF-AMDS-PFAAGMAHNLLDVLT|N|GEHRQTYGKLYESHMQRE-ESNA------VRQ-T-FLD--------------
Metazoa       	LSKQESELVLNTYGDETGADYAES-IMKY-TKDS-PYAGGIAHSLLDILT|N|GEHRKTFGTLYESDMQRQ-EKDA------VKH-T-FPE--------------
Metazoa       	LSKEESEMVLNTYGDETGADYAES-IMRF-SKDS-PYAGGIAHSLLDILT|N|GDHRKTFATLYESDMQRQ-EKDA------VKE-T-FPE--------------
Metazoa       	LSKEESEMVLNTYGDETGADYAES-IMRF-SKDS-PYAGGIAHSLLDILT|N|GDHRKTFATLYESDMQRQ-EKDA------VKE-T-FPE--------------
Metazoa       	LSKEESEMVLNTYGDETGADYAES-IMRF-SKDS-PYAGGIAHSLLDILT|N|GDHRKTFGTLYESDMQRQ-EKDA------VKE-T-FPD--------------
Metazoa       	LSKEESEMVLNTYGDETGADYAES-IMRF-SKDS-PYAGGIAHSLLDILT|N|GDHRKTFGTLYESDMQRQ-EKDA------VKE-T-FPD--------------
Metazoa       	LNKDETQLVMDTYGDALSTEYAES-ILQF-TKDS-SYATMLANGLLDALT|N|GEHSKCMQDLYDLQVQNY-EQQE------ALK-C-FTNAGPLLLGSSS-SP-
Metazoa       	LNKDETQLVMETYGDAMSTEYAES-ILQF-TKDS-SYATMLANGLLDMLT|N|GEHSKCMQDLYDLQVQNY-EQQE------ALK-C-FTNAGPLLLDSSS-SP-
Metazoa       	LSAEETKLVLRTYGDASSAEYAES-ILQF-TKDS-SFGTNIANGLLDILT|N|GEHSKSLDELYNMQLHSY-EQQE------IEK-C-FDT-------EESSQS-
Metazoa       	LSAEETKLVLRTYGDASSAEYAES-ILQF-TKDS-SFGTNIANGLLDILT|N|GEHSKSLDELYNMQLHSY-EHQE------IEK-C-FDT-------EESSQA-
Metazoa       	LSAEETKLVLRTYGDASSAEYAES-ILQF-TKDS-SFGTNIANGLLDILT|N|GEHSKSLDELYNMQLHSY-EHQE------IEK-C-FDT-------EESSQA-
Metazoa       	LNKDETQLVLETYGDATSTEYAES-ILQF-TKDS-SYATMLANGLLDILT|N|GEHSKGMQELCDLQLQNY-EQQE------ALK-C-FNNSGP----VVD-SS-
Metazoa       	LSAEETQLVLRTYGDASSAEYAES-ILQF-TRDS-SYGTNIANGLLDILT|N|GEHSKSLDELYNMQIQNY-EQQE------IEK-C-FSNHQQDQQPAEEATA-
Metazoa       	LSREETQLVMRTYGDATSTEYAES-ILEF-TKDS-SYASMLANGLLDILT|N|GEHSKTMSDLYDMQVQNH-EQNE------VFK-C-FSACGGFGGLQTV-NT-
Metazoa       	LSREETQLVMRTYGDATSTEYAES-ILEF-TKNS-NYALTLANGLLDMLT|N|GEHSKAMSDLYDMQVQNH-EQNE------VFK-C-FSACGGFGGLQTV-NT-
Metazoa       	LSREETQLVMRTYGDATSTEYAES-ILEF-TKNS-NYALTLANGLLDMLT|N|GEHSKAMSDLYDMQVQNH-EQNE------VFK-C-FSACGGFGGLQTV-NT-
Vertebrate    	IGKDDSDLIYTMYGEEPSLQGTFS-LQEFLENIK-SQPYGMVDCILDAFS|N|GEYSRTEREQNK----------------------------------------
Vertebrate    	ISKEDSDLIYSFYGDETSLQGSDS-TADFLARSE-EHMNRMADNILDVLT|N|GEHYKQLKEDKT--------AQE------REEPV-KN---------------
Vertebrate    	ISKEDSDLIYSFYGDETSLQGSDS-TADFLARSE-EHMNRMADNILDVLT|N|GEHYKQLKEDKT--------AQE------REEPV-KN---------------
Vertebrate    	ISKEDSDLIYSFYGEEPSLQGSES-IQEFLSKAG-EHVCHATDSFLDALT|N|GDHSRMLKEMEM---EGE-EQTD------GPEAA-SDA-------E------
Vertebrate    	ISKEDSDLIYSFYGEEPSLQGSES-IQEFLSKAG-EHVCHATDSFLDALT|N|GDHSRMLKEMEM--EGEE--QTD------GPEAA-SDA-------E------
Vertebrate    	VSKEDSDLIYSFYGDESSLQGSES-ISEFLSKTE-EHMSKLADNILDALT|N|GEHSKSLLEMEMTTEEGE-DPAE------EAESA-NDV-------E------
Vertebrate    	VSKEDSDLIFMTYGEESSLQESFS-LQD--ASLD-DYTFSMADHLLDALT|N|GQHSKALKQQDATVQESGGQAEE------GLDIT-NDV-------E------
Vertebrate    	VSKEDSDLIFMTYGEESSLQESFS-LQD--ASLD-DYTFSMADHLLDALT|N|GQHSKALKQQDA----------------------------------------
Vertebrate    	ISKEDSDLIYSIYGEESSSQGSDS-MANFLSRSE-EHMSRMGDNMLDALT|N|GQHSKTLKETEANNPGRE-APVE------SPGAAGDEV-------Q------
Vertebrate    	ISKEDSDLIYSIYGEESSSQGSDS-MANFLSRSE-EHMSRMGDNMLDALT|N|GQHSKTLKETEANNPGRE-APVE------SPGAAGDEV-------Q------
Vertebrate    	VSKEDSDLIYSFYGDEPNLQGSES-TTDFLAKSE-EHMSRLADNILDSLT|N|GEHSRRLKETEVRTLEEE-ECAE------KSDAA-DGV-------E------
Vertebrate    	ISKEDSDLIYSCYGDESSLQGSES-IADFLAKSE-EHMSRLADNILDSLT|N|GEHSRHLKETEASGQEEE-EPAE------KSDAA-NDV-------E------
Vertebrate    	VSKEDSDLIYSCYGDESSLQGSES-ITDFLAKSE-EHMSRLADNILDSLT|N|GEHSRHLKETKATGQEEE-EPAE------KSDAA-DDV-------E------
Vertebrate    	ISKEESDLIYSFYGEESSLQGSESTIADFLAKSE-EHMNRLADNILDALT|N|GEHSKQLKENEAPVEEAVEKPPE------QSDTA-NDV-------E------
Vertebrate    	ISKEESDLIYSFYGEESSLQGSESTIADFLAKSE-EHMNRLADNILDALT|N|GEHSKQLKENEAPVEEAVEKPPE------QSDTA-NDV-------E------
Vertebrate    	VSKEDSDLIYSCYGDESSLQGSES-ITDFLAKSE-EHMSRLADNILDSLT|N|GEHSRHLKETKATGQEEE-EPAE------KSDAA-DDV-------E------
Vertebrate    	ISKDDSDLIYSFYGEECSLQGSESTIADFLAKSE-EHMTRLADNILDALT|N|GEHSKQLKENEANAQEVE-EPTE------KSDKA-DDV-------E------
Vertebrate    	ISKDDSDLIYSFYGEECSLQGSESTIADFLAKSE-EHMTRLADNILDALT|N|GEHSKQLKENEANAQEVE-EPTE------KSDKA-DDV-------E------
Vertebrate    	IGKEDSDLIYSFYGEESSLQGSES-LSEFLSKSE-EHMYKLADNLLDALT|N|GEHSKTLKEVEPICPDER--VPA------ETSET-KDK-------E------
Vertebrate    	IGKEDSDLIYSFYGEESSLQGSES-LSEFLSKSE-EHMYKLADNLLDALT|N|GEHSKTLKEVEPICPDER-VPAE------TSET--KDK-------E------
Vertebrate    	IGKEDSDLIYSFYGEEASLQGSES-LSEFLSKSE-EHMYKLADNLLDALT|N|GEHSKTLRETRP----DEQGPTE------TSETGDKDM-------E------
Vertebrate    	IGKEDTDLIYSFYGEEASLQGSES-LSEFLSKSE-EHMYKLADNLLDALT|N|GEHSKTLRETRP----DEQGPTE------TSETRDKDM-------E------
Vertebrate    	IGKEDTDLIYSFYGEEASLQGSES-LSEFLSKSE-EHMYKLADNLLDALT|N|GEHSKTLRETRP----DEQGPTE------ASETGDKDM-------E------
Vertebrate    	IGKEDTDLIYSFYGEEASLQGSES-LSEFLSKSE-EHMYILADNLLDALT|N|GEHSKTLRGTRP----DEQGPTE------SSETGDKDM-------E------
 
_____________Driver_P116S_nDriver_217_____________
 
                                                          All Human Sequences

Human         	-------------------------------------------L----DL|P|----PEKPL-TSSLAKQEEVEQTPLQEALNQLMRQLQRKDPSAFFSFPVTDF
Human         	-------------------------------------------L----DL|P|----PEKPL-TSSLAKQEEVEQTPLQEALNQLMRQLQRKDPSAFFSFPVTDF
Human         	-------------------------------------------L----DL|P|----PEKPL-TSSLAKQEEVEQTPLQEALNQLMRQLQRKDPSAFFSFPVTDF
Human         	-------------------------------------------L----DL|P|----PEKPL-TSSLAKQEEVEQTPLQEALNQLMRQLQRKDPSAFFSFPVTDF
Human         	-------------------------------------------L----DL|P|----PEKPL-TSSLAKQEEVEQTPLQEALNQLMRQLQRKDPSAFFSFPVTDF
Human         	-------------------------------------------L----DL|P|----PEKPL-TSSLAKQEEVEQTPLQEALNQLMRQLQRKDPSAFFSFPVTDF
Human         	-------------------------------------------L----DL|P|----PEKPL-TSSLAKQEEVEQTPLQEALNQLMRQLQRKDPSAFFSFPVTDF
Human         	-------------------------------------------L----DL|P|----PEKPL-TSSLAKQEEVEQTPLQEALNQLMRQLQRKDPSAFFSFPVTDF

                                                          Reference Sequences

              	                                                    |6|        1     6    1    6    1    6    1    6    1  
              	                                                   |1|        2     2    3    3    4    4    5    5    6  
              	                                                  |1|        1     1    1    1    1    1    1    1    1  
Sponge        	------------------------------------------PP----AP|A|----PP-VP-APSLAAAERLPPNALKYFLRHLHNQLCRNDPEGVFGEPVTDE
Coral         	------------------------------------------IYIKPIEP|P|VRNIPEAIK-VSGH--VREPEISPLQLCLENVHRTLQRKDTQGFFAYPVNDT
Flatworm      	-------------------------------------------F------|-|----------MTE---LQRQA--VLREFCIELLFVLRNQDVNGYFLSFTIEA
Snail         	------------------------------------------HKKICVES|D|PVEVVEERPHRSCTKYT--DDGAILRQCLEYLQKILQNKDVNGFFAYPVTDA
Ant           	-------LPPRPPS-SGELRVG-----------------VGNIS----SL|S|----PHREP-RTCVLRK-IAERTPLQRLLEHLLRSMEKRDPQQFFAWPVTDS
Copepod       	-------------------------------------------V----SS|K|----RDLPS-RSCVSTV-KQKSGMLNKVLEHLLSLLEKKDVSNFFSQPVSDT
Lancet        	------------------------------------------PALSVPGL|G|DKPVTPNRGVRTCRMKEREDDNTPLRQCLENLHRQLQRKDVNQFFAWPVTDA
Fish          	-------------------------------------------S----DV|S|----QDKPL-TPSLARMEEKEQTPLQEALSQLIRQLQRKDPSAFFSFPVTDL
Frog          	-------------------------------------------G----DI|P|----AVTVP-DSSLSKP-EEEQTPLQEALNQLVRQLQRKDPGAFFSFPVTDF
Lizard        	-------------------------------------------L----DI|S|----LDKPL-ASSLAKQEEVEQTPLQEALNQLVRQLQRKDPNAFFSFPVTDF
Bird          	-------------------------------------------L----EL|S|----PEKPL-TSSLSKQEEVEQTPLQEALNQLMRQLQRKDPSSFFSFPVTDF
Alligator     	-------------------------------------------L----EL|P|----PEKPL-ASTLAKQEEVEQTPLQEALNQLIRQLQRKDPSSFFSFPVTDF
Mouse         	-------------------------------------------L----DL|P|----PEKPL-TSSLAKQEEVEQTPLQEALNQLMRQLQRKDPSAFFSFPVTDF
Rat           	-------------------------------------------L----DL|P|----PEKPL-TSSLAKQEEVEQTPLQEALNQLMRQLQRKDPSAFFSFPVTDF
Target[Human] 	-------------------------------------------L----DL|P|----PEKPL-TSSLAKQEEVEQTPLQEALNQLMRQLQRKDPSAFFSFPVTDF

                                                  Up to 50 Driver-Containing Sequences

Protist       	-------------------------------------------------L|S|----TA--K-ISCSSVPLADKGDALMEALRKIHVNLVVKDTYQFFQVPVDPS
Metazoa       	------------------------------------------ML-----L|S|----LHERRARHCKDEAPVPEKRPILKVLENLQKTLQRKDVDGFFAWPVNDI
Metazoa       	------------------------------------------KK----SI|S|----PVREP-SLSPEDIEGSNKRILRLSLLNLVRTLQRKDVDSIFAEPVTDD
Metazoa       	------------------------------------------PAAKQLFL|S|DDEPIEKRMK------LQEEEPSNMKTFLKYMTKQFQRKDTHGFFAFPVNDV
Metazoa       	SSVTTDEPLQSPGSMQSSSRPGSKIDFHDTSS--SQAPKTPNS-----DC|S|-----GREP-RTCVLKQ-KQSRTPLNKLLDHLLKALEKRDPHQFFAWPVTDD
Metazoa       	SSVTTEEPMQSPGSVQSTSRPGSKMDFHESNS--NGAPKTPGS-----DC|S|-----GREP-RTCVLKL-KQSRSPLARLLDHLLKALEKRDPHQFFAWPVTDD
Metazoa       	SSVTTEEPIQSPVSIQSLSRPGSKMDFHDSNS--NQAPKTPGS-----DC|S|-----GREP-RTCVLKL-KQSRSPLARLLDHLLKALEKRDPHQFFAWPVTDD
Metazoa       	SSVTTEEPIQSPVSIQSLSRPGSKMDFHDSNS--NQAPKTPGS-----DC|S|-----GREP-RTCVLKL-KQSRSPLARLLDHLLKALEKRDPHQFFAWPVTDD
Metazoa       	SSVTTEEPIPSPASMQSLSRPGSKMDFHDTGS--NQAPKTPGS-----DC|S|-----GREP-RTCVLKL-KQSRSPLARLLDHLLKALEKRDPHQFFAWPVTDD
Metazoa       	SSVTTEEPIPSPASMQSLSRPGSKMDFHDTGS--NQAPKTPGS-----DC|S|-----GREP-RTCVLKL-KQSRSPLARLLDHLLKALEKRDPHQFFAWPVTDD
Metazoa       	TKPLSELTIPSFSPSASDTTPGGSN----LTPKMLEAPRTPSSS----SE|S|-----GREP-RTCVLKM-KQQKSSLNKLLEHLLRGLEKRDPHQFFAWPVTDD
Metazoa       	TKPLAELIIPSLSPSASDTTPGGSNSLAALTPKVLEAPRTPSSS----SE|S|-----GREP-RTCVLKL-KHQKTSLNKLLEHLLRGLEKRDPHQFFAWPVTDD
Metazoa       	TKPLPDLHIPSPS------TPGGASSQNTLTPKALEAPRTPSSS----SE|S|-----GREP-RSCVLKL-KQQKSPLNKLLEHLLRFLEKRDPHQFFAWPVTDD
Metazoa       	TKPLPDLHIPSPS------TPGGASSQNTLTPKALEAPRTPSSS----SE|S|-----GREP-RTCVLKL-KQQKSPLNKLLEHLLRFLEKRDPHQFFAWPVTDD
Metazoa       	TKPLPDLHIPSPS------TPGGASSQNTLTPKALEAPRTPSSS----SE|S|-----GREP-RTCVLKL-KQQKSPLNKLLEHLLRFLEKRDPHQFFAWPVTDD
Metazoa       	TKPLAELMIPSPSPSTPASTPGGTGSLSALTPKQLEAPKTPSSS----SE|S|-----GREP-RTCVLKL-KQQKSPLNKLLEHLLRILEKRDPHQFFAWPVTDD
Metazoa       	TKPLPDLLIPSPSGSTAASTPGGASLLNALTPKALEAPKTPSSS----SE|S|-----GREP-RSCVLKL-KQQKSPLNKLLEHLLRFLEKRDPHQFFAWPVTDD
Metazoa       	TKPLQDLLIPSPSASTAASTPGGTSSFAALTPKQLEAPKTPSSS----SE|S|-----GREP-RTCVLKL-KQQKSPLNKLLDHLLRFLEKRDPHQFFAWPVTDD
Metazoa       	TKPLQDLLIPSPSASTAASTPGGTSSLAALTPKPLEAPKTPSSS----SE|S|-----GREP-RTCVLKL-KQQKSPLNKLLDHLLRFLEKRDPHQFFAWPVTDD
Metazoa       	TKPLQDLLIPSPSASTAASTPGGTSSLAALTPKPLEAPKTPSSS----SE|S|-----GREP-RTCVLKL-KQQKSPLNKLLDHLLRFLEKRDPHQFFAWPVTDD
Metazoa       	TKPLQDLLIPSPSASTAASTPGGTSSFAALTPKPLEAPKTPSSS----SE|S|-----GREP-RTCVLKL-KQQKSPLNKLLDHLLRFLEKRDPHQFFAWPVTDD
Metazoa       	TKPLPDLLIPSPSASTAASTPGGTSSLAALTPKQLEAPKTPSSS----SE|S|-----GREP-RTCVLKL-KQQKSPLNKLLDHLLRFLEKRDPHQFFAWPVTDD
Metazoa       	TKPLQDLLIPSPSASTAASTPGGTSSFAALTPKPLEAPKTPSSS----SE|S|-----GREP-RTCVLKL-KQQKSPLNKLLDHLLRFLEKRDPHQFFAWPVTDD
Metazoa       	TKPLPDLLIPSPSGSTAASTPGGASSLNALTPKALEAPKTPSSS----SE|S|-----GREP-RSCVLKL-KQQKSPLNKLLEHLLRFLEKRDPHQFFAWPVTDD
Metazoa       	TKPLPELIIPSPG-------VGGTGGLSGAGGGH--TPKTPQSG----SE|S|-----GREP-RSCVLKL-KQQKSPLNKLLDHLLRFLEKRDPHQFFAWPVTDD
Vertebrate    	-------------------------------------------M----EL|S|----PEKPL-TSTLSKQEEVEQTPLQEALNQLMRQLQRKDPSSFFSFPVTDF
Vertebrate    	-------------------------------------------M----EL|S|----PEKPL-TSTLSKQEEVEQTPLQEALNQLMRQLQRKDPSSFFSFPVTDF
Vertebrate    	-------------------------------------------M----EL|S|----PEKPL-TSTLSKQEEVEQTPLQEALNQLMRQLQRKDPSSFFSFPVTDF
Vertebrate    	-------------------------------------------L----EL|S|----PEKPL-TSTLSKQEEVEQTPLQEALNQLMRQLQRKDPSSFFSFPVTDF
Vertebrate    	-------------------------------------------M----EL|S|----PEKPL-TSTLSKQEEVEQTPLQEALNQLMRQLQRKDPSSFFSFPVTDF
Vertebrate    	-------------------------------------------M----EL|S|----PEKPL-TSTLSKQEEVEQTPLQEALNQLMRQLQRKDPSSFFSFPVTDF
Vertebrate    	-------------------------------------------M----EL|S|----PEKQL-TSTLSKQEEVEQTPLQEALNQLMRQLQRKDPSSFFSFPVTDF
Vertebrate    	-------------------------------------------L----EL|S|----PEKPL-ASTLSKQEEVEQTPLQEALNQLMRQLQRKDPSSFFSFPVTDF
Vertebrate    	-------------------------------------------L----EL|S|----PEKPL-TSTLSKQEEVEQTPLQEALNQLMRQLQRKDPSSFFSFPVTDF
Vertebrate    	-------------------------------------------L----EL|S|----PEKPL-TSTLSKQEEVEQTPLQEALNQLMRQLQRKDPSSFFSFPVTDF
Vertebrate    	-------------------------------------------M----EL|S|----PEKPL-TSTLSKQEEVEQTPLQEALNQLMRQLQRKDPSSFFSFPVTDF
Vertebrate    	-------------------------------------------M----EL|S|----PEKPL-TSSLSKPEEVEQTPLQEALNQLMRQLQRKDPSSFFSFPVTDF
Vertebrate    	-------------------------------------------M----EL|S|----PEKPL-TSTLSKQEEVEQTPLQEALNQLMRQLQRKDPSSFFSFPVTDF
Vertebrate    	-------------------------------------------M----EL|S|----PEKPL-TSTLSKQEEVEQTPLQEALNQLMRQLQRKDPSSFFSFPVTDF
Vertebrate    	-------------------------------------------M----EL|S|----PEKPL-TSTLSKQEEVEQTPLQEALNQLMRQLQRKDPSSFFSFPVTDF
Vertebrate    	-------------------------------------------M----EL|S|----PEKPL-TNTLSKQEEVEQTPLQEALNQLMRQLQRKDPSSFFSFPVTDF
Vertebrate    	-------------------------------------------M----EL|S|----PEKPL-TSTLSKQEEVEQTPLQEALNQLMRQLQRKDPSSFFSFPVTDF
Vertebrate    	-------------------------------------------M----EL|S|----PEKPL-TSTLSKQEEVEQTPLQEALNQLMRQLQRKDPSSFFSFPVTDF
Vertebrate    	-------------------------------------------M----EL|S|----PEKPL-TSTLSKQEEVEQTPLQEALNQLMRQLQRKDPSSFFSFPVTDF
Vertebrate    	-------------------------------------------M----EL|S|----PEKPL-TSTLSKQEEVEQTPLQEALNQLMRQLQRKDPSSFFSFPVTDF
Vertebrate    	-------------------------------------------M----EL|S|----PEKPL-TSTLSKQEEVEQTPLQEALNQLMRQLQRKDPSSFFSFPVTDF
Vertebrate    	-------------------------------------------M----DL|S|----PEKPL-SSTLSKQEEVEQTPLQEALNQLMRQLQRKDPSSFFSFPVTDF
Vertebrate    	-------------------------------------------M----EL|S|----PEKPL-TSTLSKQEEVEQTPLQEALNQLMRQLQRKDPSSFFSFPVTDF
Vertebrate    	-------------------------------------------L----EL|S|----PEKPL-TSTLSKQEEVEQTPLQEALNQLMRQLQRKDPSSFFSFPVTDF
Mammal        	-------------------------------------------L----DL|S|----PEKLL-TSSLAKQEEIEQTPLQEALNQLMRQLQRKDPSAFFSFPVTDF
 
_____________Driver_S422T_nDriver_182_____________
 
                                                          All Human Sequences

Human         	GMTTGRLQSGVNTLQGFKEDKRNKVTPVLYLNYGPYSSYAPHYDSTFANI|S|KDDSDLIYSTYGEDSDLPSDFSIHEFLATCQ-DYPYVMADSLLDVLTKGGHS
Human         	GMTTGRLQSGVNTLQGFKEDKRNKVTPVLYLNYGPYSSYAPHYDSTFANI|S|KDDSDLIYSTYGEDSDLPSDFSIHEFLATCQ-DYPYVMADSLLDVLTKGGHS
Human         	GMTTGRLQSGVNTLQGFKEDKRNKVTPVLYLNYGPYSSYAPHYDSTFANI|S|KDDSDLIYSTYGEDSDLPSDFSIHEFLATCQ-DYPYVMADSLLDVLTKGGHS
Human         	---------------------------VLYLNYGPYSSYAPHYDSTFANI|S|KDDSDLIYSTYGEDSDLPSDFSIHEFLATCQ-DYPYVMADSLLDVLTKGGHS
Human         	---------------------------VLYLNYGPYSSYAPHYDSTFANI|S|KDDSDLIYSTYGEDSDLPSDFSIHEFLATCQ-DYPYVMADSLLDVLTKGGHS
Human         	GMTTGRLQSGVNTLQGFKEDKRNKVTPVLYLNYGPYSSYAPHYDSTFANI|S|KDDSDLIYSTYGEDSDLPSDFSIHEFLATCQ-DYPYVMADSLLDVLTKGGHS
Human         	---------------------------VLYLNYGPYSSYAPHYDSTFANI|S|KDDSDLIYSTYGEDSDLPSDFSIHEFLATCQ-DYPYVMADSLLDVLTKGGHS
Human         	---------------------------VLYLNYGPYSSYAPHYDSTFANI|S|KDDSDLIYSTYGEDSDLPSDFSIHEFLATCQ-DYPYVMADSLLDVLTKGGHS

                                                          Reference Sequences

              	  2    7    2    7    2    7    2    7    2    7    |2|    7    2    7    2    7    2     7    2    7    2 
              	 7    7    8    8    9    9    0    0    1    1    |2|    2    3    3    4    4    5     5    6    6    7 
              	3    3    3    3    3    3    4    4    4    4    |4|    4    4    4    4    4    4     4    4    4    4 
Sponge        	TSLSEKIKAGHSELPVF------KATPVSYLMYGPFGSFAPTYDTAFATL|S|KNDSSLLLSTYGSELGVSYANSLQQF-VKGCGSFALEMGNAILNSLTSGRHG
Coral         	GAQLGKVVNGSHTTAGFKEDKRNKATPVSYLMYGPYGSFAPTYDSSRATI|T|KEHSDLLYSTYGDDTGIHYAKSLQAF-VKDASSFSHEAVDRLLDVLTEGAHS
Flatworm      	GEEVGSLKSGSYLLPGYREDRRNKVIPYTYLNYGPFYSFAPHYDSGASHC|S|PEANQLVLGTSWLPARTTYLTEVDDE-VSKS-IRSDSLLDEILPGPEV--SE
Snail         	GEVVGKLATGSGCVNSFKEDRRNKVSPLVYLNYGPFSSFAPQYDSSFANI|T|KEESDLLLATYGDETGVQYARSVQSF-VSTAGDYAVRMVNNLLDLLTKGQHT
Ant           	GQLIGKLNHGTGALAGFREDRRNMSKPVKPLYYGAFGSYAPSYDSTFANL|T|KEETDLVYQTYGDETAVQYAESILDF-AKDC-DYTLTMVDDLLDILTGGDHR
Copepod       	GQLIGRVKYGASALQGFSEDRRNMAKAFHPIYYGSFSSYGPAYDSTFANL|T|KQETELVYSTYGDDVGVAYAESIKNF-SKNC-EYATFIVDHLLDILSGNEHK
Lancet        	GMLVGKLSTGTSSLPGFREDKRNKVTPVSYLMYGPFGTHAPQYDSTFANL|S|KEESDLLLSTYGDEAGVQYAQSILSF-VKDAGADAVHVVDHLLDSLTGGEHS
Fish          	GMMGGRLQTGINTLQGFKEDKRNMVTPVAYMNYCPFSSYAPTYDSSFANI|S|KEDSDLIYSFYGEDSSQPESESIADYLAKSE-EHMSRLADNVLDALTSGEHS
Frog          	GSTAGRLQAGVNSLQGFKEDKRNKVTPVLYLNYGPFTSYAPCYDSTFANV|G|KDDSDLIYSTYGEEPSLQGTFRIQEFLENTL-EKPYGMADCILDAFTDGEYS
Lizard        	GATAGRLQSGVNTLQGFKEDKRNKVTPVMYLNYGPFSSYAPAYDSTFANI|G|KDDSDLIYSTYGEDSN-PGGFNMNEFLAKSQ-EYPYVMADSLLDVLTQGRHS
Bird          	GMTAGRLQSGVNMLQGFKEDKRNKVTPVTYLNYGPYSSYAPTYDSTFANI|S|KEDSDLIYSTYGEDSN-QGSFSIHEFLMKSQ-DYPFLMADSLLDVLTKGGHS
Alligator     	GMTAGRLQSGVNTLQGFKEDKRNKVTPVAYLNYGPYSSYAPTYDSTFANI|S|KEDSDLIYSTYGEDSN-QVYSTIHEFMTKSQ-DYPFVMADSLLDVLTKGGHS
Mouse         	GMTTGRLQSGVNTLQGFKEDKRNRVTPVLYLNYGPYSSYAPHYDSTFANI|S|KDDSDLIYSTYGEDSDLPNNFSISEFLATCQ-DYPYVMADSLLDVLTKGGHS
Rat           	GMTTGRLQSGVNTLQGFKEDKRNRVTPVLYLNYGPYSSYAPHYDSTFANI|S|KDDSDLIYSTYGEDSDLPNNFSISEFLATCQ-DYPYVMADSLLDVLTKGGHS
Target[Human] 	GMTTGRLQSGVNTLQGFKEDKRNKVTPVLYLNYGPYSSYAPHYDSTFANI|S|KDDSDLIYSTYGEDSDLPSDFSIHEFLATCQ-DYPYVMADSLLDVLTKGGHS

                                                  Up to 50 Driver-Containing Sequences

Protist       	GELAAASTSGVPAKSGAPQSQTNQLHLCAQLLTGPYSSHLPKADNRYSKL|T|AAQQKVVESTFGDEHVYSYACSLRKR-AENIADGERDRVDSLITKLTDNRYK
Metazoa       	GSLTSRLTNGIDVMPAAKEDKRNKVTPLTYLSYGPFGSFAPTYDSRIANL|T|QEESDLLMSAYGGETGYLFAQSMQEF-VSGCDSSLMNMVDGLLDSVTNGEHT
Metazoa       	EMLTGKLTQGTGSITRFREDAKNIVKPVNYLNYGSFTSYSPQYDSMFANL|T|KEESDLVLSAYGDDTGVQYAESIMSF-AKDC-DFVMNMVDNLLDILTGGEHS
Metazoa       	EMLTGKLTQGTGSITRFREDAKNIVKPVNYLNYGSFTSYSPQYDSMFANL|T|KEESDLVLSAYGDDTGVQYAESIMSF-AKDC-DFVMNMVDNLLDILTGGEHS
Metazoa       	EMLTGKLTQGTGSITRFREDAKNIVKPVNYLNYGSFTSYSPQYDSMFANL|T|KEESDLVLSAYGDDTGVQYAESIMSF-AKDC-DFVMNMVDNLLDILTGGEHS
Metazoa       	EMLTGKLTQGTGSITRFREDAKNIVKPVNYLNYGSFTSYSPQYDSMFANL|T|KEESDLVLSAYGDDTGVQYAESIMSF-AKDC-DFVMNMVDNLLDILTGGEHS
Metazoa       	GAQLGKVVNGSHTTAGFKEDKRNKATPVSYLMYGPYGSFAPTYDSSRATI|T|KEHSDLLYSTYGDDTGIHYAKSLQAF-VKDASSFSHEAVDRLLDVLTEGAHS
Metazoa       	GTQLGKVVNGSHTTAGFKEDKRNKATPVSYLMYGPYGSFAPTYDSSRATI|T|KEHSDLLYSTYGDDTGIHYAKSLQAF-VKDASSFSHEAVDRLLDVLTEGAHS
Metazoa       	GAAVGKVVTGSHTTAGFKEDKRNKATPVSYLMYGPYGSFAPTYDSSRATI|T|KEQSDLLYSTYGDDTGIHYAKSLQAF-VKDASSFSHEAVDRLLDVLTEGAHS
Metazoa       	GEVVGKLATGSGCVNSFKEDRRNKVSPLVYLNYGPFSSFAPQYDSSFANI|T|KEESDLLLATYGDETGVQYARSVQSF-VSTAGDYAVRMVNNLLDLLTKGQHT
Metazoa       	GEVVGKLATGSGCVNSFKEDRRNKVSPLVYLNYGPFSSFAPQYDSSFANI|T|KEESDLLLATYGDETGVQYARSVQSF-VSTAGDYAVRMVNNLLDLLTKGQHT
Metazoa       	GEVVGKLATGSGCVNSFKEDRRNKVSPLVYLNYGPFSSFAPQYDSSFANI|T|KEESDLLLATYGDETGVQYARSVQSF-VSTAGDYAVRMVNNLLDLLTKGQHT
Metazoa       	GDYMGKLKNGSGTLFKFKEDKRNKVCPETYLCYGPFSSHAPAYDSSFASC|T|KEESDLLLGTYGGETGVQYAKSVQKF-VENAGISAVEMVDKLLDTLTNGQHS
Metazoa       	GALASKLTNGTGVLTGFKEDKRNKISPVSYLNYGPFSSYAPSFDSSFANI|T|KEESDMLMTTYGDETGVQYAKSIMAF-ADSTGDYTIKMVDNLLDVLTNGEHS
Metazoa       	GRYIGKLTQGTGTLHTPREDRRNVAKGVKPLNYGPFSSYAPSYDGTFATL|T|KEESHMLYHTLPYETG-QSTEEPLRF-APDS-PWALIY-----DM-------
Metazoa       	GRYIGKLTQGTGTLHTPREDRRNVAKGVKPLNYGPFSSYAPSYDGTFATL|T|KEESHMLYHTLPYETG-QSTEEPLRF-APDS-PWALIY-----DM-------
Metazoa       	GRYIGKLTQGSGTLHTPREDRRNVAKGVKPLNYGPFSSYAPSYDGTFATL|T|KEESHLLYHTLPYETG-QSTEEPLRF-APDS-PWSLIY-----DM-------
Metazoa       	GRYIGKLTQGTGTLHTPREDRRNVAKGVKPLNYGPFSSYAPSYDGTFATL|T|KEESHMLYHTLPYETG-QSTEEPLRF-APDS-PWALIY-----DM-------
Metazoa       	GRYIGKLTQGSGTLHTPREDRRNVAKGVKPLNYGPFSSYAPSYDGTFATL|T|KEESHLLYHTLPYETG-QSTEEPLRF-APDS-PWSLIY-----DM-------
Metazoa       	GKMIGKLTQGTGSLHIPREDRRNIAKGVKPLNYGPFSSYAPSYDGTFATL|T|KDESHLIYHTLAAETG-QGNEELLRF-APDS-PWNLFY-----DM-------
Metazoa       	GRYIGKLTQGTGTLHTPREDRRNVAKGVKPLNYGPFSSYAPSYDGTFATL|T|KEESHMLYHTLPYETG-QSTEEPLRF-APDS-PWALIY-----DM-------
Metazoa       	GQLVGRLPHGTGSLHATREDRRNLAKCVKPLHYGPFSSYAPAYDGTFATL|T|KDESHLIYHTLPSETG-QGNEEILRF-APDS-PWQHIY-----DM-------
Metazoa       	GQLVGRLPHGTGSLHATREDRRNLAKCVKPLHYGPFSSYAPAYDGTFATL|T|KDESHLIYHTLPSETG-QGNEEILRF-APDS-PWQHIY-----DM-------
Metazoa       	GRYIGKLTQGSGTLHTPREDRRNVAKGVKPLNYGPFSSYAPSYDGTFATL|T|KEESHLLYHTLPYETG-QSTEEPLRF-APDS-PWSLIY-----DM-------
Metazoa       	GKYIGKLSQGTGSLHTPREDRRNLAKGVKPLHYGPFSSYAPSYDGTFATL|T|KDESHLIYHTLPAETG-QGNEELLRF-APDS-PWTLFY-----DM-------
Metazoa       	GKYIGKLSQGTGSLHTPREDRRNLAKGVKPLHYGPFSSYAPSYDGTFATL|T|KDESHLIYHTLPAETG-QGNEELLRF-APDS-PWTLFY-----DM-------
Metazoa       	GQYIGKLTQGTGSLHTPREDRRNVAKCVKPLHYGPFSSYAPAHDGTFATL|T|KDESHLIYHTLPSETG-QGNEEMLRF-APDS-PWQHIY-----DM-------
Metazoa       	GKLIGKLNQGTGTLHTPREDRRNVAKGVKPLNYGPFSSYAPSYDGTFATL|T|KEESHLIYHTLPSETG-LGNEEMLRF-APDS-PWALLY-----DM-------
Metazoa       	GKLIGKLNQGTGTLHTPREDRRNVAKGVKPLNYGPFSSYAPSYDGTFATL|T|KEESHLIYHTLPSETG-LGNEEMLRF-APDS-PWALLY-----DM-------
Metazoa       	GKLIGKLNQGTGTLHTPREDRRNVAKGVKPLNYGPFSSYAPSYDGTFATL|T|KEESHLIYHTLPSETG-LGNEEMLRF-APDS-PWALLY-----DM-------
Metazoa       	GKYIGKLSQGTGSLHTPREDRRNLAKGVKPLHYGPFSSYAPSYDGTFATL|T|KDESHLIYHTLPAETG-QGNEELLRF-APDS-PWTLFY-----DM-------
Metazoa       	GQYIGKLNQGTGSLHSTREDRRNLAKCVKPLNYGPFSSYAPSYDGTFSTL|T|KDETHLIYHTLPAETG-QGNEEMLRF-APES-PWSLIY-----DM-------
Metazoa       	ARYIGKLTQGTGTLHTPREDRRNLAKCVKPLNYGPFGSYAPSYDGTFATL|T|KDETHLVYHTLPYEMG-QGNEELLRF-APDS-PWAAIY-----DM-------
Metazoa       	ARYIGKLTQGTGTLHTPREDRRNLAKCVKPLNYGPFGSYAPSYDGTFATL|T|KDETHLVYHTLPYEMG-QGNEELLRF-APDS-PWAAIY-----DM-------
Metazoa       	GACLPRLQHGTGSLHTVREDRRNLVKGVRPLHYGPYSSYAPSYDGTFATL|T|KEESHLLYHTLASETG-AGPESTLRF-APDS-PWAAVY-----DM-------
Metazoa       	GQYIGKLNQGTGSLHSTREDRRNLAKCVKPLNYGPFSSYAPSYDGTFSTL|T|KDETHLIYHTLPAETG-QGNEEMLRF-APES-PWSLIY-----DM-------
Metazoa       	GAFIGKLSQGSGHLQGFREDRRNLLKPVKALDYGQFSSFAPIYDSRFSNL|T|AEETQLVLQTYGDETGAQYADSILEF-TKDS-PYASSLAGNLLDLLTSGEHR
Metazoa       	GSLIGKLSHGVGSIPGFREDRRNMVKTVKPLYYGAFGSYAPTYDSTFANL|T|KDESDLVLRTYGDEASAQYAESILNF-TKDS-DYAMTMADNLLDLMTGGDHR
Metazoa       	GSLIGKLSHGVGSISGFREDRRNMVKTVKPLYYGAFGSYAPTYDSTFANL|T|KDESDLVLRTYGDEASAQYAESILNF-TKDS-DYAMTMADNLLDLMTGGDHR
Metazoa       	GSLIGKLSHGVGSISGFREDRRNMVKTVKPLYYGAFGSYAPTYDSTFANL|T|KDESDLVLRTYGDEASAQYAESILNF-TKDS-DYAMTMADNLLDLMTGGDHR
Metazoa       	GSLIGKLSHGVGSISGFREDRRNMVKTVKPLYYGAFGSYAPTYDSTFANL|T|KDESDLVLRTYGDEASAQYAESILNF-TKDS-DYAMTMADNLLDLMTGGDHR
Metazoa       	GSLIGKLSHGVGSIPGFREDRRNMVKTVKPLYYGAFGSYAPTYDSTFANL|T|KDESDLVLRTYGDEASAQYAESILNF-TKDS-DYAMTMADNLLDLMTGGDHR
Metazoa       	GSLIGKLNHGVGSIPGFREDRRNMVKTVKPLYYGAFGSYAPTYDSTFANL|T|KDESDLVLRTYGDEASAQYAESILNF-TKDS-DYAMTMADNLLDLMTGGDHR
Metazoa       	GSLIGKLSHGVGSISGFREDRRNMVKTVKPLYYGAFGSYAPTYDSTFANL|T|KDESDLVLRTYGDEASAQYAESILNF-TKDS-DYAMTMADNLLDLMTGGDHR
Metazoa       	GSVVGRLADGTAHLQGFREDRRNTARAVKPLYYGAFGSYAPSHDSAFANL|T|KDESALVMRTYGSDQAVQYAESVQDF-VKGC-DYAECLVDSLLDLLTGGDHS
Metazoa       	GSVVGRLADGTAHLQGFREDRRNTARAVKPLYYGAFGSYAPSHDSAFANL|T|KDESALVMRTYGSDQAVQYAESVQDF-VKGC-DYAECLVDSLLDLLTGGDHS
Metazoa       	GQLTGKLTEGTSQISGFREDRRNVAKPVKPLYYGAFGSYAPSYDSAFSNL|T|KEESDLVYQTYGSDLATQYAESIQDY-VKDS-DYATHLADSLLDLLTGGDHS
Metazoa       	GQHTGKVTEGTGQLQGFREDRRNIVKPVKPLYYGAFGSYAPSYDSAFANL|T|KEESDLVYQTYGSDSAVQYAESILDF-TRDC-DYTVYMVDSLLDLLTGGEHS
Metazoa       	GALTGKLTEGTGQIQGFREDRRNVAKPVKPLYYGAFGSYAPSYDSAFANL|T|KDESDLIYQTYGSDTAVQYAESLVDF-TKDS-NYATYLADSLLDLFTGNEHT
Metazoa       	GQLIGKLNHGTGVLAGFREDRRNMSKPVKPLYYGAFGSYAPSYDSTFANL|T|KEETDLVYQTYGDETAVQYAESILDF-AKDC-DYTLTMVDDLLDILTGGDHR
 
_____________Driver_V600L_nDriver_137_____________
 
                                                          All Human Sequences

Human         	TRLLRELQEAQNERLSTRPPPNMICLLGPSYREMHLAEQVTNNLKELAQQ|V|TPGDIVSTYGVRKAMGISIP-------SPVMENN-FVDLTEDTE-------E
Human         	TRLLRELQEAQNERLSTRPPPNMICLLGPSYREMHLAEQVTNNLKELAQQ|V|TPGDIVSTYGVRKAMGISIP-------SPVMENN-FVDLTEDTE-------E
Human         	TRLLRELQEAQNERLSTRPPPNMICLLGPSYREMHLAEQVTNNLKELAQQ|V|TPGDIVSTYGVRKAMGISIP-------SPVMENN-FVDLTEDTE-------E
Human         	TRLLRELQEAQNERLSTRPPPNMICLLGPSYREMHLAEQVTNNLKELAQQ|V|TPGDIVSTYGVRKAMGISIP-------SPVMENN-FVDLTEDTE-------E
Human         	TRLLRELQEAQNERLSTRPPPNMICLLGPSYREMHLAEQVTNNLKELAQQ|V|TPGDIVSTYGVRKAMGISIP-------SPVMENN-FVDLTEDTE-------E
Human         	TRLLRELQEAQNERLSTRPPPNMICLLGPSYREMHLAEQVTNNLKELAQQ|V|TPGDIVSTYGVRKAMGISIP-------SPVMENN-FVDLTEDTE-------E
Human         	TRLLRELQEAQNERLSTRPPPNMICLLGPSYREMHLAEQVTNNLKELAQQ|V|TPGDIVSTYGVRKAMGISIP-------SPVMENN-FVDLTEDTE-------E
Human         	TRLLRELQEAQNERLSTRPPPNMICLLGPSYREMHLAEQVTNNLKELAQQ|V|TPGDIVSTYGVRKAMGISIP-------SPVMENN-FVDLTEDTE-------E

                                                          Reference Sequences

              	  0    5    0    5    0    5    0    5    0    5    |0|    5    0    5    0           5     0    5         
              	 5    5    6    6    7    7    8    8    9    9    |0|    0    1    1    2           2     3    3         
              	5    5    5    5    5    5    5    5    5    5    |6|    6    6    6    6           6     6    6         
Sponge        	SKLIVNLDDIQRERLSKPPSLDHYVLPPPSEQEIKTASSITSQLVSVASK|V|PPSQLVSVSSLRNAMGTERQ-------D--------------SS-------Q
Coral         	GKLLDDLQEVQSARLSHRPDGPPEAAVTPSSKEKILADHVKQNLKDLTAQ|A|SALKTSLEQT------------------------------------------
Flatworm      	ANDIIALYRTQYRRLGDISQTAAGSTLVPSPMETSIAHRFVNRMVNMTKR|V|RPRDIVHPYAVRRAMGMKPE-------IAPDSNI-KEHLEA-----------
Snail         	ASLISDLHQAQELRLSQPPPPHLAHCPPPSPQEMELAAQVTQGLTDLAKD|V|APGDLVSVQSLRSAMGIAGH-------SL-ASPTDDHTGTAVSD-------D
Ant           	SQMLGRLKQVQHERLSAPPPAHLSNVSKATEAEVTLAEKITDNLTDIAKK|L|PPSAIAPVDGLRKAMGIAPLGGP----EPMEVEP-IAHNPTIVAENSLL-PP
Copepod       	AALIQNLRDVQHERLSGPPPQHLGQVYIPPSHNLPPQ---HLGLVH----|-|-----IPLSI------------------------------------------
Lancet        	MALIADLQRTQHERLSAKPPSNLSFVPGPTQKELQIAQKLTQGLRELTSK|V|SPADVTKVADIRKAMGITTL-------PV-TMET-TPDQPGATD-------K
Fish          	TVLLRELQKVQKERLSAKQPPNIICLLAPTAKELQLAEKVTGNLAQLTSQ|V|TPGDVCSVYGIRKAMGISLP-------NHTAQDS-FIHLTTDMT-------E
Frog          	TRLLQELQEVQYDRLSTKPPPNMVCLLAPSAKELQIAERVNDNLKLLAQQ|V|QPGDIVSIAGLRKAMGITLP-------FLNAEES-EVDLTD-AD-------E
Lizard        	TKLLRELQDAQNERLSTKPPPNMICLLGPSYKEISLAERVTTNLKELTQQ|V|APGDIVSTYGIRKAMGISIP-------LPENTER-LVDLTA-VA-------E
Bird          	TKLLRELQDAQNERLSTKPPPNMICLLGPSYREMHLAERVTNNLKELAQQ|V|TPGDIVSTYGIRKAMGISIP-------LPDIGDS-GVDLTDEFQ-------E
Alligator     	TKLLRELQDAQNERLSTKPPPNMICLLGPSYKEMHLAERVTNNLKELAQQ|V|TPGDIVSTYGIRKAMGISIP-------SLDTQDN-CVNLTDGFQ-------E
Mouse         	TRLLRELQEAQNERLSTRPPPNMICLLGPSYREMYLAEQVTNNLKELTQQ|V|TPGDVVSIHGVRKAMGISVP-------SPIVGNS-FVDLTGGSV-------G
Rat           	TRLLRELQEAQNERLSTRPPPNMICLLGPSYREMYLAEQVTNNLKELTQQ|V|TPGDVVSIHGVRKAMGISVP-------SPIMGHS-LVDLTEECE-------D
Target[Human] 	TRLLRELQEAQNERLSTRPPPNMICLLGPSYREMHLAEQVTNNLKELAQQ|V|TPGDIVSTYGVRKAMGISIP-------SPVMENN-FVDLTEDTE-------E

                                                  Up to 50 Driver-Containing Sequences

Metazoa       	TLLLHELKKAQNERLNANPPPHLALIRTPTAAENELAEKVTKKLIDVSSQ|L|PPEVIVSVKGLRKAMGITFH-------PT-NFSE-SG-VSNGD---------
Metazoa       	SDLLQKLHQLQTDRLSAPLPAHLSHIQHPSEGELELAGQITSNLTQIAKQ|L|PPAAIAHPQALRKAMGISTAGLEVFQPPP-PTH--------G------T-QP
Metazoa       	SGLIHKLHQIQSDRLSAPLPGHLSFVQRAGETEIDLAAQITNNLTNIAKQ|L|PPVALASPHGLRKAMGMSSVGLDMFQTPPVGII--------N------P-QP
Metazoa       	SSLIQKLHQIQTDRLSAPLPAHLSFVKRAGENEIDLAAQITNNLTQIAKQ|L|PPVAIAAPQGLRKAMGLSNVGLEMFQTPPVGIT--------N------S-QA
Metazoa       	SSLIQKLHQIQTDRLSAPLPAHLSFVKRAGENEIDLAAQITNNLTQIAKQ|L|PPVAIAAPQGLRKAMGLSNVGLEMFQTPPVGIT--------N------S-QA
Metazoa       	SSLIQKLHQIQTDRLSAPLPAHLSFVKRAGENEIDLAAQITNNLTQIAKQ|L|PPVAIAAPQGLRKAMGLNNVGLEIFQTPPVGVV--------N------S-QS
Metazoa       	SSLIQKLHQIQTDRLSAPLPAHLSFVKRAGENEIDLAAQITNNLTQIAKQ|L|PPVAIAAPQGLRKAMGLNNVGLEIFQTPPVGVV--------N------S-QS
Metazoa       	LNLIDKLKNTQHERLSQPLPHHLGLVQPPSQEETQLAHQVSQQLTDVVKK|L|PPSAVTDPYALRRAMGISYVGLP----PPPEPQQ-RISVPAM------L-QQ
Metazoa       	LNLIDKLKNTQHERLSQPLPHHLGLVQQASQEETQLAHQVTQNLTDVVKK|L|PPSAVADPYALRKAMGLSYVGLP----PPPSETQQRIQLPAI------L-QQ
Metazoa       	LTLIEKLRVTQHERLSQPLPSHLGLVQPAGQEEAQTAQQLTQQISDLAKK|L|PPSAIADPFALRKAMGMSYAGLP----PPPSASP-RVQLPEL------L-QQ
Metazoa       	LTLIEKLRVTQHERLSQPLPSHLGLVQPAGQEEAQTAQQLTQQISDLAKK|L|PPSAIADPIALRKAMGMSYAGLP----PPPPASP-RVQLPEL------L-QQ
Metazoa       	LTLIEKLRVTQHERLSQPLPSHLGLVQPAGQEEAQTAQQLTQQISDLAKK|L|PPSAIADPFALRKAMGMSYAGLP----PPPPASP-RVQLPEL------L-QQ
Metazoa       	LNLIDKLRNTQHERLSQPLPQHLGLVQPPSQEETQLAQQITQQLTDVVKK|L|PPSAVTDPYALRKAMGLSFVGLP----PPPEPQQ-RLQVPAL------I-QQ
Metazoa       	LTLIEKLRVIQHERLSQTLPAHLAQVPHAGQEETQTAQQLTQQLSDLAKK|L|PPSAIADQYALRKAMGMSFAGLP----PPPASP--RVQLPEL------L-QQ
Metazoa       	LNLIEKLRATQHDRLSQPLPQHLAYVPQAGAEEVHLAHQISQQLTDVAKK|L|PPSAVVDPYSLRKAMGMSNVGLP----PPPQSVSQRVALPEV------L-QQ
Metazoa       	LNLIEKLRATQHERLSQPLPQHLAFVPQAGAEEVHLAHQITQQLSDVAKK|L|PPSAVVDPYSLRKAMGMSNVGLP----PPPQSVNQRVTLPEV------L-QQ
Metazoa       	LNLIEKLRATQHERLSQPLPQHLAFVPQAGAEEVHLAHQITQQLSDVAKK|L|PPSAVVDPYSLRKAMGMSNVGLP----PPPQSVNQRVTLPEV------L-QQ
Metazoa       	LNLIEKLRATQHERLSQPLPQHLAFVPQAAAEEVHLAHQITQQLSDVAKK|L|PPSAVVDPYSLRKAMGMSNVGLP----PPPQSASQRVTLPEV------L-QQ
Metazoa       	LNLIEKLRATQHERLSQPLPQHLAFVPQASAEELHLAHQISQQLGDVAKK|L|PPSAVVDPYSLRKAMGMSNVGLP----PPPPPSTQRVPLPEV------L-QQ
Metazoa       	LNLIEKLRATQHERLSQPLPQHLAFVPQAGAEELHLAHQITQQLSDAAKK|L|PPSAVVDPYSLRKAMGMSNVGLP----PPPQPANQRVTLPEV------L-QQ
Metazoa       	LTLIEKLRVLQQERLSQPLPAHLALVPPAGQEETQTAQQLTQQLSDLAKK|L|PPSAIADQYALRKAMGMSFAGLP----PPPTAPA-RVPLPEL------L-QQ
Metazoa       	LTLIEKLRLSQQERLSQPLPSHLGLIPQPGPEETLVAQQVQQQLSEMAKK|L|PPSAIADPYSLRKAMGMSYAGLP----PPSNAAA-TIQLPEL------L-QQ
Metazoa       	MTLIDKLRVMQHDRLSQPLPTHLALVAQPGPEEVQMAQQLTQQLSEVAKK|L|PPAAIADQYALRKAMGMSFVGLP----PPPSSP--RVQLPEL------L-QQ
Metazoa       	LTLIEKLRVTQQDRLSQPLPNHLGLVQPAGQEEIQTAAQLTQQISEMAKK|L|PPSAIADPYSLRKAMGMTYAGLP----TPHPASP-RVQLPEL------L-QQ
Metazoa       	LTLIEKLRVTQHDRLSQPLPNHLGLVQPAGQEEAQTAQQLTQQISDLAKK|L|PPSAIADPYALRKAMGMSYAGLP----PPRPVSP-RIQLPEL------L-QQ
Metazoa       	LTLIEKLRVTQHDRLSQPLPNHLGLVQPAGQEEAQTAHQLTQQISDLAKK|L|PPSAIADPYALRKAMGMSYAGLP----PPRPVSP-RVQLPEL------L-QQ
Metazoa       	LTLIEKLRVTQHDRLSQPLPNHLGLVQPAGQEEAQTAQQLTQQISDLAKK|L|PPSAIADPYALRKAMGMSYAGLP----PPRPISP-RVQLPEL------L-QQ
Metazoa       	LTLIEKLRVTQHDRLSQPLPSHLGLVQPAGQEEAQTAQQLTQQISELAKK|L|PPSAIADPYALRKAMGMSYAGLP----PPRPVSP-RVQLPEL------L-QQ
Metazoa       	LTLIEKLRVTQHDRLSQPLPNHLGLVQPAGQEEAQTAQQLTQQISELAKK|L|PPSAIADPYALRKAMGMSYAGLP----PPRPVSP-RVQLPEL------L-QQ
Metazoa       	LTLIEKLRVAQHDRLSQPLPNHLGLVQPAGQEETQTAQQLTQQISDLAKK|L|PPSAIADPYALRKAMGMSFAGLP----PPRPVSP-RVQLPEL------L-QQ
Metazoa       	LTLIEKLRVTQHDRLSQPLPNHLGLVQPASQEEAQTAQQLTQQISDLAKK|L|PPSAIADPYALRKAMGMSYAGLP----PPRPVSP-RVQLPEL------L-QQ
Metazoa       	LTLIEKLRVAQHDRLSQPLPNHLGLVQPAGQEETQTAQQLTQQISDLAKK|L|PPSAIADPYALRKAMGMSFAGLP----PPRPVSP-RVQLPEL------L-QQ
Metazoa       	LTLIEKLRVAQHDRLSQPLPNHLGLVQPAGQEEIQTAQQLTQQISDLAKK|L|PPSAIADPYALRKAMGMSYAGLP----PPRPVSP-RVQLPEL------L-QQ
Metazoa       	LTLIEKLRVTQHDRLSQPLPNHHGLVQPAGQEETQTAQQLTQQISDLAKK|L|PPSAIADPYALRKAMGMSYAGLP----PPPAVSP-RVQLPEL------L-QQ
Metazoa       	LTLIEKLRVTQHDRLSQPLPNHLGLVQPASQEEAQTAQQLTQQISDLAKK|L|PPSAIADPYALRKAMGMSYAGLP----PPRPVSP-RVQLPEL------L-QQ
Metazoa       	LTLIEKLRVTQHDRLSQPLPNHLGLVQSAGQEEAQAAQQLTQQISDLAKK|L|PPSAIADPYALRKAMGMSFAGLP----PPRPVSP-RVQLPEL------L-QQ
Metazoa       	LTLIEKLRVAQHDRLSQPLPNHLGLVQPAGQEETQTAQQLTQQISDLAKK|L|PPSAIADPYALRKAMGMSFAGLP----PPRPVSP-RVQLPEL------L-QQ
Metazoa       	LTLIEKLRVTQHDRLSQPLPNHLGLVPAAGQEEAQTAQQLTQQISDLAKK|L|PPSAIADPYALRKAMGMSYAGLP----PPRPASP-RVQLPEL------L-QQ
Metazoa       	LTLIEKLRVTQHDRLSQPLPNHLGLVPAAGQEEAQTAQQLTQQISELAKK|L|PPSAIADPYALRKAMGMSYAGLP----PPRPASP-RVQLPEL------L-QQ
Metazoa       	LTLIEKLRVTQQDRLSQPLPSHLGLVQPAGQEEIQTAAQLTQQISEMAKK|L|PPSAIADPYSLRKAMGMTYAGLP----PPQSASP-RVQLPEL------L-QQ
Metazoa       	LTLIEKLRVIQQERLSQPLPAHLALVPPAGQEELQTAQQLTQQLSELAKK|L|PPAAIADQYALRKAMGMSFAGLP----PPPSASP-RVPLPEL------L-QQ
Metazoa       	LTLIEKLRVIQHERLSQPLPAHLALVPPAGQEEVQTAQQLTQQLSELAKK|L|PPAAIADQYALRKAMGMSFAGLP----PPPTASP-RVQLPEL------L-QQ
Metazoa       	LTLIEKLRVIQHDRLSQPLPAHLALVPPAGQEEVQTAQQLTQQLSELAKK|L|PPAAIADQYALRKAMGMSFAGLP----PPPTASP-RVQLPEL------L-QQ
Metazoa       	SSLLDKLHKIQYQRLSQTVPAHLSALSGPSEEEVALADTITENLTDIAKR|L|NPSDIVPVAGVRKALGVVGP-------EP-----------DA----------
Metazoa       	SQMLGRLKQVQHERLSAPPPAHLSNVPKPSENEVAIADKITDNLTEIAKK|L|PPSAIAPVDGLRRAMGIAPLGGP----EPMEVEP-ITHNPTIVAENNLLSQT
Metazoa       	SQMLGRLKQVQHDRLSAPPPAHLSNVPKASESEVALAGKITDNLTEIAKK|L|PPSAIAPVDGLRRAMGIAPLGGA----EPMEVEP-ITHNPAIVAENTLLQPT
Metazoa       	SQILGRLKQAQHERLSAPPPAHLSNVPKATEAEVLLAEKITDNLTEIAKK|L|PPSGIAPVDGLRRAMGIAPLGGS----EPMEVEP-ITHNPPIVADNSLLSPS
Metazoa       	SQMLGRLKQVQHERLSAPPPAHLSNVPKAADTEVILAEKITDNLTDIAKK|L|PPSGIAPVDGLRRAMGIAPLGGP----EPMEVEP-ITHNPTIVTDGSLLNPS
Vertebrate    	TKLLQDLQQAQNERFSTRPPSAMLCLFGPSIQELLIGTLNIFYDHYTNKA|L|AKGRFYCTY-------------------------------------------
Vertebrate    	TKLLQDLQQAQNERFSTRPPSAMLCLFGPSIQELLIGTLNIFYDHYTNKA|L|AKGRFYCTY-------------------------------------------
 
_____________Driver_P620L_nDriver_80_____________
 
                                                          All Human Sequences

Human         	PNMICLLGPSYREMHLAEQVTNNLKELAQQVTPGDIVSTYGVRKAMGISI|P|--------SPVMENNFVDLTEDTE---------E------------------
Human         	PNMICLLGPSYREMHLAEQVTNNLKELAQQVTPGDIVSTYGVRKAMGISI|P|--------SPVMENNFVDLTEDTE---------E------------------
Human         	PNMICLLGPSYREMHLAEQVTNNLKELAQQVTPGDIVSTYGVRKAMGISI|P|--------SPVMENNFVDLTEDTE---------E------------------
Human         	PNMICLLGPSYREMHLAEQVTNNLKELAQQVTPGDIVSTYGVRKAMGISI|P|--------SPVMENNFVDLTEDTE---------E------------------
Human         	PNMICLLGPSYREMHLAEQVTNNLKELAQQVTPGDIVSTYGVRKAMGISI|P|--------SPVMENNFVDLTEDTE---------E------------------
Human         	PNMICLLGPSYREMHLAEQVTNNLKELAQQVTPGDIVSTYGVRKAMGISI|P|--------SPVMENNFVDLTEDTE---------E------------------
Human         	PNMICLLGPSYREMHLAEQVTNNLKELAQQVTPGDIVSTYGVRKAMGISI|P|--------SPVMENNFVDLTEDTE---------E------------------
Human         	PNMICLLGPSYREMHLAEQVTNNLKELAQQVTPGDIVSTYGVRKAMGISI|P|--------SPVMENNFVDLTEDTE---------E------------------

                                                          Reference Sequences

              	  0    5    0    5    0    5    0    5    0    5    |0|            5    0    5                             
              	 7    7    8    8    9    9    0    0    1    1    |2|            2    3    3                             
              	5    5    5    5    5    5    6    6    6    6    |6|            6    6    6                             
Sponge        	LDHYVLPPPSEQEIKTASSITSQLVSVASKVPPSQLVSVSSLRNAMGTER|Q|--------D-------------SS---------Q------------------
Coral         	GPPEAAVTPSSKEKILADHVKQNLKDLTAQASALKTSLEQT---------|-|----------------------------------------------------
Flatworm      	TAAGSTLVPSPMETSIAHRFVNRMVNMTKRVRPRDIVHPYAVRRAMGMKP|E|--------IAPDSNIKEHLEA-------------------------------
Snail         	PHLAHCPPPSPQEMELAAQVTQGLTDLAKDVAPGDLVSVQSLRSAMGIAG|H|--------SL-ASPTDHTGTAVSD---------D------------------
Ant           	AHLSNVSKATEAEVTLAEKITDNLTDIAKKLPPSAIAPVDGLRKAMGIAP|L|G----GGPEPMEVEPIAHNPTIVAENSLL---PPSNGNQVLSNLLPTPSPIQ
Copepod       	QHLGQVYIPPSHNLPPQ---HLGLVH----------IPLSI---------|-|----------------------------------------------------
Lancet        	SNLSFVPGPTQKELQIAQKLTQGLRELTSKVSPADVTKVADIRKAMGITT|L|--------PV-TMETTPDQPGATD---------K------------------
Fish          	PNIICLLAPTAKELQLAEKVTGNLAQLTSQVTPGDVCSVYGIRKAMGISL|P|--------NHTAQDSFIHLTTDMT---------E------------------
Frog          	PNMVCLLAPSAKELQIAERVNDNLKLLAQQVQPGDIVSIAGLRKAMGITL|P|--------FLNAEESEVDLTD-AD-----T---E------------------
Lizard        	PNMICLLGPSYKEISLAERVTTNLKELTQQVAPGDIVSTYGIRKAMGISI|P|--------LPENTERLVDLTA-VA---------E------------------
Bird          	PNMICLLGPSYREMHLAERVTNNLKELAQQVTPGDIVSTYGIRKAMGISI|P|--------LPDIGDSGVDLTDEFQ---------E------------------
Alligator     	PNMICLLGPSYKEMHLAERVTNNLKELAQQVTPGDIVSTYGIRKAMGISI|P|--------SLDTQDNCVNLTDGFQ---------E------------------
Mouse         	PNMICLLGPSYREMYLAEQVTNNLKELTQQVTPGDVVSIHGVRKAMGISV|P|--------SPIVGNSFVDLTGGSV---------G------------------
Rat           	PNMICLLGPSYREMYLAEQVTNNLKELTQQVTPGDVVSIHGVRKAMGISV|P|--------SPIMGHSLVDLTEECE---------D------------------
Target[Human] 	PNMICLLGPSYREMHLAEQVTNNLKELAQQVTPGDIVSTYGVRKAMGISI|P|--------SPVMENNFVDLTEDTE---------E------------------

                                                  Up to 50 Driver-Containing Sequences

Metazoa       	SNLSFVPGPTQKELQIAQKLTQGLRELTSKVSPADVTKVADIRKAMGITT|L|--------PV-TMETTPDQPGATD---------K------------------
Metazoa       	AHLSNVPKPSENEVAIADKITDNLTEIAKKLPPSAIAPVDGLRRAMGIAP|L|-----GGPEPMEVEPITHNPTIVAENNLL--SQTSN-NPVPSNILSAPSPIQ
Metazoa       	AHLSNVPKASESEVALAGKITDNLTEIAKKLPPSAIAPVDGLRRAMGIAP|L|-----GGAEPMEVEPITHNPAIVAENTLL-QQPTNG-NQVPTNLLPAPSPIP
Metazoa       	AHLSNVPKATEAEVLLAEKITDNLTEIAKKLPPSGIAPVDGLRRAMGIAP|L|-----GGSEPMEVEPITHNPPIVADNSLL-SSPSNGSSQVLSNLLPAPSPIQ
Metazoa       	AHLSNVPKAADTEVILAEKITDNLTDIAKKLPPSGIAPVDGLRRAMGIAP|L|-----GGPEPMEVEPITHNPTIVTDGSLL-PNPSNGNNQVLSNLLPAPSPIQ
Metazoa       	AHLSNVPKAPDAEVMLAEKITDNLTDIAKKLPPSGIAPVDGLRRAMGIAP|L|-----GGPEPMEVEPITHNPAIVADSSLL-PNPNNGNNQVLSNLLPAPSPIS
Metazoa       	AHLSNVPKAPDAEVMLAEKITDNLTDIAKKLPPSGIAPVDGLRRAMGIAP|L|-----GGPEPMEVEPITHNPAIVA-DSSLLPNPNNGNNQVLSNLLPAPSPIS
Metazoa       	AHLSNVPKAADTEVMLAEKITDNLTDIAKKLPPSGIAPVDGLRRAMGIAP|L|-----GGPEPMEVEPITHNPTIVTDGSLL-PNPSNGSNQVLSNLLPAPSPIQ
Metazoa       	AHLSNVPKAADTEVMLAEKITDNLTDIAKKLPPSGIAPVDGLRRAMGIAP|L|-----GGPEPMEVEPITHNPTIATDGSLL-PNPSNGSNQVLSNLLPAPSPIQ
Metazoa       	AHLSNVPKASDAEVILAEKITDNLTDIAKKLPPSGIAPVDGLRRAMGIAP|L|-----GGPEPMEVEPITHNPTIVTDSSLL-P-PNNSNNQVLSSLLPTPSPIQ
Metazoa       	AHLSNVPKAADTEVMLAEKITDNLTDIAKKLPPSGIAPVDGLRRAMGIAP|L|-----GGPEPMEVEPITHNPTIVTDGSLL-PNPSNGSNQVLSNLLPTPSPIQ
Metazoa       	AHLSNVSKAGEAEVMLAEKITDNLTDIAKKLPPSGIAPVDGLRRAMGIAP|L|-----GGPEPMEVEPITHNPTIVADTSLLPPNANNGNNQVLSNLLP-TSPIQ
Metazoa       	AHLSNVPKAADTEVMLAEKITDNLTDIAKKLPPSGIAPVDGLRRAMGIAP|L|-----SGPEPMEVEPITHNPTIVTDGSLL-PNPSNGSNQVLSNLLPAPSPIQ
Metazoa       	AHLSNVPKAADTEVMLAEKITDNLTDIAKKLPPSGIAPVDGLRRAMGIAP|L|-----GGPEPMEVEPITHNPTIATDGSLL-PNPSNGSNQVLSNLLPAPSPIQ
Metazoa       	AHLSNVPKAAEAEVTLAEKITDNLTDIAKKLPPSGIAPVDGLRRAMGIAP|L|-----GGPEPMEVEPIAHNPPIVADSSLL-PNPSNSNNQVLSNLLPSPSPIQ
Metazoa       	AHLSNVPKASDAEVILAEKITDNLTDIAKKLPPSGIAPVDGLRRAMGIAP|L|-----GGPEPMEVEPITHNPTIVTDSSLL-P-PNNSNNQVLSSLLPTPSPIQ
Metazoa       	AHLSNVPKAADTEVMLAEKITDNLTDIAKKLPPSGIAPVDGLRRAMGIAP|L|-----SGPEPMEVEPITHNPTIVTDGSLL-PNPSNGSNQVLSNLLPAPSPIQ
Metazoa       	AHLSNVPKAADAEVMLAEKITDNLTDIAKKLPPSGIAPVDGLRRAMGITP|L|-----GAPEPMEVEPIAHNPTIVADTSLL-PNPNNGNNQVLSNLLPSPSPIQ
Metazoa       	AHLSNVPKAADAEVMLADKITDNLTDIAKKLPPSGIAPVDGLRRAMGIAP|L|-----GGPEPMEVEPITHNPTIVADSSLL-PPNPNNGNQVLSNLLPTPSPIQ
Metazoa       	AHLSNVPKAGDTEVVLAEKITDNLTDIAKKLPPSGIAPVDGLRRAMGIAP|L|-----GGPEPMEVEPITHNPSIVADSSLL-PNPNSGSNQVLSNLLPTPSPIQ
Metazoa       	AHLSNVPKAADAEVILAEKITDNLTDIAKKLPPSGIAPVDGLRRAMGIAP|L|-----GGPEPMEVEPITHNPSIVTDSSLL-PNPNSGSNQVLSNLLPTSSPIQ
Metazoa       	AHLSNVPKAGDNEVILAEKITDNLTDIAKKLPPSQIAPVDSLRRAMGIAP|L|-----GGPEPMEVEPITHNPAIVADNSLLPPNPTNDNNQVLSTLLP-PSSIS
Metazoa       	AHLSNVPKPSENEVALADKITDNLTEIAKKLPPSAIAPVDGLRRAMGIAP|L|-----GGPEPMEVEPITHNPTIVAETNLL--PQTTNSNPVPSNLLPAPSPIP
Metazoa       	AHLSNVPKPSEIEVTIADKITDNLTEIAKKLPPSAIAPVEGLRKAMGIAP|L|-----GGPEPMEVEPITHNPTIVADNNLL---SQASSNQVPTNLLQTPTPIP
Metazoa       	AHLSNVPKAGDNEVILAEKITDNLTDIAKKLPPSQIAPVDSLRRAMGIAP|L|-----GGPEPMEVEPITHNPAIVADNSLLPPNPTNDNNQVLSTLLP-PSSIS
Metazoa       	AHLSNVTKASEAEVMIADKITDNLTEIAKKLPPSAIAPVDGLRRAMGIAP|L|-----GGPEPMEVEPITHNPTIVAENNLL---SQTSNNQVPSNLLSAPSPIQ
Metazoa       	AHLSNVTKASEAEVMIAEKITDNLTEIAKKLPPSAIAPVDGLRRAMGIAP|L|-----GGPEPMEVEPITHNPTIVAENNLL---SQTSNNQVASNLLSAPSPIQ
Metazoa       	AHLSNVPKPSEIEVTIADKITDNLTEIAKKLPPSAIAPVEGLRKAMGIAP|L|-----GGPEPMEVEPITHNPTIVADNNLL---SQASSNQVPTNLLQTPTPIP
Metazoa       	AHLTNVPKPSETEVAIADKITDNLTEIAKKLPPSAIAPVDGLRRAMGIAP|L|-----GGPEPMEVEPITHNPTIVAENNLL----QASSNQVPANLLSTPSPIQ
Metazoa       	SHLANIPKASETEASLAEKITENLSSIAKKLPPSAIAPVDGLRKAMGIAP|L|-----GGPEPMEVEPITHNPSIVTENAII---QENGTNQEANNMLP------
Metazoa       	AHLSNVPKAADAEVMLAEKITDNLTDIAKKLPPSGIAPVDGLRRAMGITP|L|-----GAPEPMEVEPIAHNPTIVADTSLL-PNPNNGNNQVLSNLLPSPSPIQ
Metazoa       	AHLSNVPKAGDTEVVLAEKITDNLTDIAKKLPPSGIAPVDGLRRAMGIAP|L|-----GGPEPMEVEPITHNPSIVADSSLL-PNPNSGSNQVLSNLLPTPSPIQ
Metazoa       	PHLSNIPKPSESEVMLAEKITENLTSIAKKLPPSSIAPVDGLRKAMGIAP|L|-----GGPEPMEVEPITHNPSIVTDNTII---QENCSNQESSNMLP------
Metazoa       	SHLANIPKASETEASLAEKITENLSSIAKKLPPSAIAPVDGLRKAMGIAP|L|-----GGPEPMEVEPITHNPSIVTENAII---QENGTNQEANNMLP------
Metazoa       	AHLSNVPKAADTEVILAEKITDNLTDIAKKLPPSGIAPVDGLRRAMGIAP|L|-----GGPEPMEVEPITHNPTIVTDGSLL-PNPSNGNNQVLSNLLPAPSPIQ
Metazoa       	AHLSNVPKASDAEVILAEKITDNLTDIAKKLPPSGIAPVDGLRRAMGIAP|L|-----GGPEPMEVEPITHNPTIVTDSSLL-P-PNNSNNQVLSSLLPTPSPIQ
Metazoa       	AHLSNVPKAADTEVMLAEKITDNLTDIAKKLPPSGIAPVDGLRRAMGIAP|L|-----GGPEPMEVEPITHNPTIVTDGSLL-PNPSNGSNQVLSNLLPAPSPIQ
Metazoa       	AHLSNVPKAADTEVMLAEKITDNLTDIAKKLPPSGIAPVDGLRRAMGIAP|L|-----SGPEPMEVEPITHNPTIVTDGSLL-PNPSNGSNQVLSNLLPAPSPIQ
Metazoa       	AHLSNVPKAADTEVMLAEKITDNLTDIAKKLPPSGIAPVDGLRRAMGIAP|L|-----GGPEPMEVEPITHNPTIATDGSLL-PNPSNGSNQVLSNLLPAPSPIQ
Metazoa       	AHLSNVSKAGEAEVMLAEKITDNLTDIAKKLPPSGIAPVDGLRRAMGIAP|L|-----GGPEPMEVEPITHNPTIVADTSLLPPNANNGNNQVLSNLLP-TSPIQ
Metazoa       	AHLSNVPKAADTEVMLAEKITDNLTDIAKKLPPSGIAPVDGLRRAMGIAP|L|-----GGPEPMEVEPITHNPTIVTDGSLL-PNPSNGSNQVLSNLLPTPSPIQ
Metazoa       	AHLSNVPKAADAEVMLAEKITDNLTDIAKKLPPSGIAPVDGLRRAMGITP|L|-----GAPEPMEVEPIAHNPTIVADTSLL-PNPNNGNNQVLSNLLPSPSPIQ
Metazoa       	AHLSNVPKAAEAEVTLAEKITDNLTDIAKKLPPSGIAPVDGLRRAMGIAP|L|-----GGPEPMEVEPIAHNPPIVADSSLL-PNPSNSNNQVLSNLLPSPSPIQ
Metazoa       	AHLSNVPKAADAEVMLADKITDNLTDIAKKLPPSGIAPVDGLRRAMGIAP|L|-----GGPEPMEVEPITHNPTIVADSSLL-PPNPNNGNQVLSNLLPTPSPIQ
Metazoa       	AHLSNVPKAGDTEVVLAEKITDNLTDIAKKLPPSGIAPVDGLRRAMGIAP|L|-----GGPEPMEVEPITHNPSIVADSSLL-PNPNSGSNQVLSNLLPTPSPIQ
Metazoa       	AHLSNVPKAADAEVILAEKITDNLTDIAKKLPPSGIAPVDGLRRAMGIAP|L|-----GGPEPMEVEPITHNPSIVTDSSLL-PNPNSGSNQVLSNLLPTSSPIQ
Metazoa       	AHLSNVPKATEAEVLLAEKITDNLTEIAKKLPPSGIAPVDGLRRAMGIAP|L|-----GGSEPMEVEPITHNPPIVADNSLL-SSPSNGSSQVLSNLLPAPSPIQ
Metazoa       	AHLSNVPKPSENEVALADKITDNLTEIAKKLPPSAIAPVDGLRRAMGIAP|L|-----GGPEPMEVEPITHNPTIVAETNLL--PQTTNSNPVPSNLLPAPSPIP
Metazoa       	AHLSNVSKPSETEVAIADKITDNLTEIAKKLPPSAIAPVDGLRRAMGIAP|L|-----GGPEPMEVEPITHNPTIVAENNLL---SQSNNNQVPSNLLSAPSPIQ
Metazoa       	AHLSNVSKPSETEVAIADKITDNLTEIAKKLPPSAIAPVDGLRRAMGIAP|L|-----GGPEPMEVEPITHNPTIVAENNLL---SQSSNNQVPSNLLSAPSPIQ
Metazoa       	AHLSNVTKASEAEVMIAEKITDNLTEIAKKLPPSAIAPVDGLRRAMGIAP|L|-----GGPEPMEVEPITHNPTIVAENNLL---SQTSNNQVASNLLSAPSPIQ
Metazoa       	AHLSNVSKPSETEVAIADKITDNLTEIAKKLPPSAIAPVDGLRRAMGIAP|L|-----GGPEPMEVEPITHNPTIVAENNLL---SQSSNNQVPSNLLSAPSPIQ
Metazoa       	AHLSNVPKPSEIEVTIADKITDNLTEIAKKLPPSAIAPVEGLRKAMGIAP|L|-----GGPEPMEVEPITHNPTIVADNNLL---SQASSNQVPTNLLQTPTPIP
Metazoa       	AHLSNVPKAGDNEVILAEKITDNLTDIAKKLPPSQIAPVDSLRRAMGIAP|L|-----GGPEPMEVEPITHNPAIVADNSLLPPNPTNDNNQVLSTLLP-PSSIS
Metazoa       	AHLSNVPKASESEVALAGKITDNLTEIAKKLPPSAIAPVDGLRRAMGIAP|L|-----GGAEPMEVEPITHNPAIVAENTLL-QQPTNG-NQVPTNLLPAPSPIP
Metazoa       	AHLSNVPKASESEVALAGKITDNLTEIAKKLPPSAIAPVDGLRRAMGIAP|L|-----GGAEPMEVEPITHNPAIVAENTLL--QPTNG-NQVPTNLLPAPSPIP
Metazoa       	SHLANIPKASETEASLAEKITENLSSIAKKLPPSAIAPVDGLRKAMGIAP|L|-----GGPEPMEVEPITHNPSIVTENAII---QENGTNQEANNMLP------
Metazoa       	PHLSNIPKPSESEVMLAEKITENLTSIAKKLPPSSIAPVDGLRKAMGIAP|L|-----GGPEPMEVEPITHNPSIVTDNTII---QENCSNQESSNMLP------
Metazoa       	PHLANIQKASETEVTLAEKITDNLANIAKKLPPSAIAPVDGLRKAMGIAP|L|-----GGPEPMDVEPITHNPSIVTENSII---SDNSTSQESNGMLP------
Metazoa       	AHLSNVPKAPDAEVMLAEKITDNLTDIAKKLPPSGIAPVDGLRRAMGIAP|L|-----GGSEPMEVEPITHNPTIVTDGSLL-PNPSNSNNQVLSNLLPAPSPIQ
Metazoa       	AHLSNVPKPSESEVAIADKITDNLTEIAKKLPPSAIAPVDGLRRAMGIAP|L|-----GGPEPMEVEPITHNPTIVAESSLM--TQAAGNNQVPANLLSAPSPIQ
Metazoa       	AHLSNVPKPSESEVAIADKITDNLTEIAKKLPPSAIAPVDGLRRAMGIAP|L|-----GGPEPMEVEPITHNPTIVAESSLM--TQAAGNNQVPANLLSAPSPIQ
Metazoa       	AHLSNVSKATEAEVTLAEKITDNLTDIAKKLPPSAIAPVDGLRKAMGIAP|L|G----GGPEPMEVEPIAHNPTIVAENSLL---PPSNGNQVLSNLLPTPSPIQ
Metazoa       	AHLSNVSKAAEAEVMLAEKITDNLTDIAKKLPPSAIAPVDGLRRAMGIAP|L|G----GGPEPMEVEPITHNPTIVADSSLL-P-PSNG--QVLSNLIPTPSPIQ
Metazoa       	AHLSNVSKATEAEVTLAEKITDNLTDIAKKLPPSAIAPVDGLRKAMGIAP|L|G----GGPEPMEVEPIAHNPTIVAENSLL---PPSNGNQVLSNLLPTPSPIQ
Metazoa       	AHLSNVSKAAEAEVMLAEKITDNLTDIAKKLPPSAIAPVDGLRRAMGIAP|L|G----GGPEPMEVEPITHNPTIVADSSLL-P-PSNG--QVLSNLIPTPSPIQ
Metazoa       	AHLSNVSKPSETEVAIADKITDNLTEIAKKLPPSAIAPVDGLRRAMGIAP|L|-----GGPEPMEVEPITHNPTIVAENNLL---SQSSNNQVPSNLLSAPSPIQ
Metazoa       	AHLSNVSKPSETEVAIADKITDNLTEIAKKLPPSAIAPVDGLRRAMGIAP|L|-----GGPEPMEVEPITHNPTIVAENNLL---SQSSNNQVPSNLLSAPSPIQ
Metazoa       	AHLSNVSKPSETEVAIADKITDNLTEIAKKLPPSAIAPVDGLRRAMGIAP|L|-----GGPEPMEVEPITHNPTIVAENNLL---TQSSNNQVPSNLLSAPSPIQ
Metazoa       	AHLSNVSKPSETEVAIADKITDNLTEIAKKLPPSAIAPVDGLRRAMGIAP|L|-----GGPEPMEVEPITHNPTIVAENNLL---SQSNNNQVPSNLLSAPSPIQ
Metazoa       	AHLSNVPKASESEVALAGKITDNLTEIAKKLPPSAIAPVDGLRRAMGIAP|L|-----GGAEPMEVEPITHNPAIVAENTLL-QQPTNG-NQVPTNLLPAPSPIP
Metazoa       	AHLSNVPKASESEVALAGKITDNLTEIAKKLPPSAIAPVDGLRRAMGIAP|L|-----GGAEPMEVEPITHNPAIVAENTLL--QPTNG-NQVPTNLLPAPSPIP
Metazoa       	AHLSNVPKAPDAEVMLAEKITDNLTDIAKKLPPSGIAPVDGLRRAMGIAP|L|-----GGSEPMEVEPITHNPTIVTDGSLL-PNPSNSNNQVLSNLLPAPSPIQ
Metazoa       	AHLSNVSKATEAEVTLAEKITDNLTDIAKKLPPSAIAPVDGLRKAMGIAP|L|G----GGPEPMEVEPIAHNPTIVAENSLL---PPSNGNQVLSNLLPTPSPIQ
Metazoa       	AHLSNVSKAAEAEVMLAEKITDNLTDIAKKLPPSAIAPVDGLRRAMGIAP|L|G----GGPEPMEVEPITHNPTIVADSSLL-P-PSNG--QVLSNLIPTPSPIQ
Metazoa       	PHLGMTQGPSPTELQLAEKLAATLSELASHAKPGSIVSVDAIRRAMGITL|L|PPNQQ---TKPQ-QPTQLPTT--T---------Q------------------
Metazoa       	PHLGMTQGPSPTELQLAEKLAATLSELASHAKPGSIVSVDAIRRAMGITL|L|PPNQQ---TKPQ-QPTQLPTT--T---------Q------------------
Metazoa       	PHLGMTQGPSPTELQLAEKLAATLSELASHAKPGSIVSVDAIRRAMGITL|L|PPNQQ---TKPQ-QPTQLPTT--T---------Q------------------
Metazoa       	PHLGMTQGPSPTELQLAEKLAATLSELASHAKPGSIVSVDAIRRAMGITL|L|PPNQQ---TKPQ-QPTQLPTT--T---------Q------------------
 
_____________Driver_A286T_nDriver_39_____________
 
                                                          All Human Sequences

Human         	KTRKQKDGTDTSQSGED--------------GGCWQREREDSGDA--EAH|A|FKS-PSKENK-----------------------------KKDKDMLEDKFKS
Human         	KTRKQKDGTDTSQSGED--------------GGCWQREREDSGDA--EAH|A|FKS-PSKENK-----------------------------KKDKDMLEDKFKS
Human         	KTRKQKDGTDTSQSGED--------------GGCWQREREDSGDA--EAH|A|FKS-PSKENK-----------------------------KKDKDMLEDKFKS
Human         	KTRKQKDGTDTSQSGED--------------GGCWQREREDSGDA--EAH|A|FKS-PSKENK-----------------------------KKDKDMLEDKFKS
Human         	KTRKQKDGTDTSQSGED--------------GGCWQREREDSGDA--EAH|A|FKS-PSKENK-----------------------------KKDKDMLEDKFKS
Human         	KTRKQKDGTDTSQSGED--------------GGCWQREREDSGDA--EAH|A|FKS-PSKENK-----------------------------KKDKDMLEDKFKS
Human         	KTRKQKDGTDTSQSGED--------------GGCWQREREDSGDA--EAH|A|FKS-PSKENK-----------------------------KKDKDMLEDKFKS
Human         	KTRKQKDGTDTSQSGED--------------GGCWQREREDSGDA--EAH|A|FKS-PSKENK-----------------------------KKDKDMLEDKFKS

                                                          Reference Sequences

              	      6    1    6                  1    6    1      |6|     1                                 6    1    6  
              	     5    6    6                  7    7    8      |8|     9                                 9    0    0  
              	    2    2    2                  2    2    2      |2|     2                                 2    3    3  
Sponge        	RVQVGFDTELSPPAPVSQ-------------IPPITRMKQGPVTRTSSSS|Q|FVS-LQTDSL-----------------------------K-TLGSKGNGGPN
Coral         	SDGRGSDEP----IDVDT----------------------------IDTE|E|NHV-QSTKRT-----------------------------KRSDPKH-----T
Flatworm      	--------------------------------------------------|-|-------------------------------------------DWFASLPLD
Snail         	LAEIGIDENGKVLEDMPT----------------------------LSEE|L|RI----KDKS-----------------------------KKVLSPFEPFPDN
Ant           	KEELGFELGTEDPNNPDAP----------VTEEQIEREREQEERN-EEAE|E|----LRKENQ-----------------------------RKMLGKFEAIPDD
Copepod       	VEQLGFNIHD------EMT------------EMSAEDEKDVSKV------|-|-----IKGSV-----------------------------RQPGFLFEEKVGY
Lancet        	GEE---SGM----IDVDT----------------------------VDSG|E|LTFLPQTKKS-----------------------------KKKSSKKAVVADG
Fish          	TSSRHSAEDGEDEGGTS--------------D--AAKENSSVMDTSDNSQ|S|PRV-GNKDTP-------------------------------SRDSKDDA-KS
Frog          	NSGKEKDKWDPQVSGDG--------------T--QEPQKDESMDT-DEVA|T|FRS-PVKDQK-----------------------------RKEKDLQEDKQKQ
Lizard        	KARKQKDKSDLQSGRGD--------------DNGLGKE-ADSMNA--DLR|A|FKS-PSKEHK-----------------------------KKEKDLLEEKIRN
Bird          	KTRKQKDKVELQLSGED--------------ESGSGKDKGEPVDG--DTK|A|FKT-PNKEHK-----------------------------KKDKDLLEDKLRI
Alligator     	KTRKQKDKTELQPNGEN--------------DHVLAKDKEESMET--DVK|T|FKT-PNKEQK-----------------------------RKDKDLLEEKLRN
Mouse         	KTRKQKERTDACQSGED--------------SGCWQREREDSGDA--ETQ|A|FRS-PAKDNK-----------------------------RKDKDVLEDKWRS
Rat           	KTRKQKDRADACQGGED--------------SGCWQREREDSGDA--ETQ|A|FKS-PTKDNK-----------------------------KKDKDVLEDKWRS
Target[Human] 	KTRKQKDGTDTSQSGED--------------GGCWQREREDSGDA--EAH|A|FKS-PSKENK-----------------------------KKDKDMLEDKFKS

                                                  Up to 50 Driver-Containing Sequences

Metazoa       	ARELGFELSSNDM-SRENNDSADEGASTGAEEPRTPAQLEEEERK----R|T|----LRLENA-----------------------------P--KTHFEPYVDD
Metazoa       	AKELGFELSSNDM-SRENHDSADEGASTGAEEPPTPAQLEEEERK----R|T|----LRLENA-----------------------------P--KTHFEPYVDD
Metazoa       	ARELGFELSSNDM-SRENNDSADEGASTGAEEPRTPAQLEEEERK----R|T|----LRLENA-----------------------------P--KTHFEPYVDD
Metazoa       	ARELGFELSSNDM-SRENNDSADEGASTGAEEPRTPAQLEEEERK----R|T|----LRLENA-----------------------------P--KTHFEPYVDD
Metazoa       	ARELGFELSSNDM-SRENNDSADEGASTGAEEPRTPAQLEEEERK----R|T|----LRLENA-----------------------------P--KTHFEPYVDD
Metazoa       	AKELGFELSTNDM-SRETHDSADEGASTGAEELPTPAQLEEEERK----R|T|----LRLANT-----------------------------P--KTHFEPYVDD
Metazoa       	AKELGFELNTNDM-SRETHDSADEGASTGAEELPTAAQLEEEERK----R|T|----LRLANT-----------------------------P--KTHFEPYVDD
Vertebrate    	KTRKQKDKTELQPNGEN--------------DHVLAKDKEESMET--DVK|T|FKT-PNKEQK-----------------------------RKDKDLLEEKLRN
Vertebrate    	KTRKQKDKTELQPNGEN--------------DHVLAKDKEESMET--DVK|T|FKT-PNKEQK-----------------------------KKDKDLLEEKLRN
Vertebrate    	KTRKQKDKTELQPDGEN--------------DHVLAKDKEESMET--DVK|T|FKT-PNKEQK-----------------------------KKDKDLLEEKLRN
Vertebrate    	KTRKQKDKMELQQTGED--------------ENGPGKDKGEAVGG--DTN|T|FKT-PSKEHK-----------------------------KKDKDLFEDKLRN
Vertebrate    	KTRKQKDKTELQPNGEN--------------DHVLAKDKEESMET--DVK|T|FKT-PNKEQK-----------------------------RKDKDLLEEKLRN
Vertebrate    	KTRKQKDKTELQPDGEN--------------DHVLAKDKEESMET--DVK|T|FKT-PNKEQKNSEIVLDCQTTSSPQILCRLPCIFINQLSRKDKDLLEEKLRN
Vertebrate    	KTRKQKDKTELQPNGEN--------------DHVLAKDKEESMET--DVK|T|FKT-PNKEQKSSELVLDCQTTSSPQILCRLPCIFINQLSRKDKDLLEEKLRN
Vertebrate    	KTRKQKDKTELQPNGEN--------------DHVLAKDKEESMET--DVK|T|FKT-PNKEQKNSEIVLDCQTTSSPQILCRLPCIFINQLSRKDKDLLEEKLRN
Vertebrate    	KTRKQKDKTELQPNGEN--------------DHVLAKDKEESMET--DVK|T|FKT-PNKEQKSSELVLDCQTTSSPQILCRLPCIFINQLSRKDKDLLEEKLRN
Vertebrate    	NSGKEKDKWDPQVSGDG--------------T--QEPQKDESMDT-DEVA|T|FRS-PVKDQK-----------------------------RKEKDLQEDKQKQ
Vertebrate    	NPANRSSKTGEEVGNSS-----------------MDQCKDGPSPT-DPSE|T|AQSAPNTPRK-------------------------------DNDSKDEVSKV
Vertebrate    	NPANQSSKTGEEVGNSS-----------------MDQCKDGPSPT-DLSQ|T|SQSAPNTPRK-------------------------------DNDSKDEVSKV
Vertebrate    	NPANRSSKTGEVGNSS------------------MGQCKDGPSPT-DPSE|T|AQSAPHTPRK-------------------------------DNDSKDEVSKV
Vertebrate    	NPANQSSKTGEVGNSS------------------MDQCKDGPSPT-DPSE|T|TQSAPNTPRK-------------------------------DNDSKDKVSKV
Vertebrate    	NPANRSSKTGEVGNSS------------------MDQCKDGPSPT-DPSE|T|TQSAPNTPRK-------------------------------DNDSKDEVSKV
Vertebrate    	NPANQSSKTGEVGNSS------------------MDQCKDGPSPT-DPSE|T|TQSAPNTPRK-------------------------------DNDSKDEVSKV
Vertebrate    	NPANQSSKTGEVGNSS------------------MDQCKDGPSPT-DPSE|T|TQSAPNTPRK-------------------------------DNDSKDKVSKV
Vertebrate    	NPANRSSKTGEVGNSS------------------MDQCKDGPSPT-DPSE|T|TQSAPNTPRK-------------------------------DNDSKDEVSKV
Vertebrate    	NPANQLSKTGEVGNSS------------------MDQCKDGPSPT-DPSE|T|AQSVPNTPRK-------------------------------DNDSKDKVSKV
Vertebrate    	NPANQSSKTGEVGNSS------------------MDQCKDGPSPT-DPSE|T|TQSAPNTPRK-------------------------------DNDSKDKVSKV
Vertebrate    	NPANQSSKTGEVGNSS------------------MDQCKDGPSPT-DPSE|T|TQSAPNTPRK-------------------------------DNDSKDEVSKV
Vertebrate    	NPANQSSKTGEVGNSS------------------MDQCKDGPSPT-DPSE|T|TQSAPNTPRK-------------------------------DNDSKDEVSKV
Vertebrate    	NPANRSSKTGEVGNSS------------------MDQCKDGPSPT-DPSE|T|TQSAPNTPRK-------------------------------DNDSKDKVSKV
Vertebrate    	LSTDPPGKSGEQRRSS------------------LDQKSEGLIKLDTSSE|T|PST------S-----------------------------RQDKDSKDEASKA
Vertebrate    	LSTDPPGKSGEQRRSS------------------LDQKSEGLIKLDTSSE|T|PST------S-----------------------------RQDKDSKDEASKA
Vertebrate    	LSTDPPGKSGEQRRSS------------------LDQKSEGLIKLDTSSE|T|----PSTSRQ-------------------------------DKDSKDEASKA
Vertebrate    	LSTDPPGKSGEQRRSS------------------LDQKSEGLIKLDTSSE|T|PST------S-----------------------------RQDKDSKDEASKA
Mammal        	KSRKQKDRTDASQSGED--------------SGSWLREREDPAGA--EAQ|T|LKS-PSKENK-----------------------------KKDKDMVEDKFRS
Mammal        	KTRKQKDRADTSQSGED--------------SGCWPQERDDSGDT--EAQ|T|FKS-PNKDNK-----------------------------KKDKDVLEDKWRG
Mammal        	KSRKQKDRADPAQGGED--------------SGHWPAEREDAGET--EAQ|T|FKS-PHKENK-----------------------------KKDKDSLDDKVKS
Mammal        	KTRKQKDRTDTSQSGED--------------GGCWPREREDSGDA--EAH|T|FKS-PSKENK-----------------------------KKDKDMLEDKFKS
Mammal        	KSRKQKDRTDASQSGED--------------SGSWLREREDPAGA--EAQ|T|LKS-PSKENK-----------------------------KKDKDMVEDKFRS
 
_____________Driver_Q251E_nDriver_38_____________
 
                                                          All Human Sequences

Human         	TNAMIYNKPETIYYKAAKKLLHSGMKILSQERIQSLKQSIDFMADL----|Q|KTRKQKDGTDTSQSGED-GGCWQREREDSGDA--EAHAFKS--PSKENKK-K
Human         	TNAMIYNKPETIYYKAAKKLLHSGMKILSQERIQSLKQSIDFMADL----|Q|KTRKQKDGTDTSQSGED-GGCWQREREDSGDA--EAHAFKS--PSKENKK-K
Human         	TNAMIYNKPETIYYKAAKKLLHSGMKILSQERIQSLKQSIDFMADL----|Q|KTRKQKDGTDTSQSGED-GGCWQREREDSGDA--EAHAFKS--PSKENKK-K
Human         	TNAMIYNKPETIYYKAAKKLLHSGMKILSQERIQSLKQSIDFMADL----|Q|KTRKQKDGTDTSQSGED-GGCWQREREDSGDA--EAHAFKS--PSKENKK-K
Human         	TNAMIYNKPETIYYKAAKKLLHSGMKILSQERIQSLKQSIDFMADL----|Q|KTRKQKDGTDTSQSGED-GGCWQREREDSGDA--EAHAFKS--PSKENKK-K
Human         	TNAMIYNKPETIYYKAAKKLLHSGMKILSQERIQSLKQSIDFMADL----|Q|KTRKQKDGTDTSQSGED-GGCWQREREDSGDA--EAHAFKS--PSKENKK-K
Human         	TNAMIYNKPETIYYKAAKKLLHSGMKILSQERIQSLKQSIDFMADL----|Q|KTRKQKDGTDTSQSGED-GGCWQREREDSGDA--EAHAFKS--PSKENKK-K
Human         	TNAMIYNKPETIYYKAAKKLLHSGMKILSQERIQSLKQSIDFMADL----|Q|KTRKQKDGTDTSQSGED-GGCWQREREDSGDA--EAHAFKS--PSKENKK-K

                                                          Reference Sequences

              	   6    1    6    1    6    1    6    1    6        |1|    6    1    6     1    6    1      6      1    6  
              	  0    1    1    2    2    3    3    4    4        |5|    5    6    6     7    7    8      8      9    9  
              	 2    2    2    2    2    2    2    2    2        |2|    2    2    2     2    2    2      2      2    2  
Sponge        	SNAMTYNSPETVYYQTAKRLLNLGLKMIQKELLVPLTQPLPFLCRINLSM|T|RVQVGFDTELSPPAPVSQIPPITRMKQGPVTRTSSSSQFVS--LQTDSLK--
Coral         	NNAMVYNAPETIYYKAAKKLLQTGVKLLSPEKVRNMYRSIGFPVTDYEGN|E|SDGRGSDEP----IDVDT---------------IDTEENHV-PQSTKRTKPR
Flatworm      	SGALRY--VDTLANSEAQRLLNTAS-------------------------|-|----------------------------------------------------
Snail         	NNAMTYNRPETVYYKEAKRLLHIGLKQLSKEKLLSLKKTHSFLANL----|T|LAEIGIDENGKVLEDMPT---------------LSEELRI-----KDKSKSK
Ant           	DNAMTYNHPDTIYYKAAKKLLHVGLKMVLPEKLRQLRPVLTYMHDI----|S|KEELGFELGTEDPNNPDAEEQIEREREQEERN-EEAEE-----LRKENQR-K
Copepod       	TNCMLYNGPDTIYYKSSKKLLQQGLRVLAPDRIKALAEHIPIIMEL----|S|VEQLGFNIHD------EMEMSAEDEKDVSKV-------------IKGSVR-Q
Lancet        	DNAMIYNHPETIYYKAAKKLLNIGVKMMSKDKIASMYRSIGYMMIDQDT-|T|GEE---SGM----IDVDT---------------VDSGELTFLTPQTKKSKSK
Fish          	ENAMIYNKPETIYYKAAKKLLHSGMKILSTERLDSLKQSIEFMAGL----|Q|TSSRHSAEDGEDEGGTS-D--AAKENSSVMDTSDNSQSPRV--GNKDTP---
Frog          	HNAMIYNKPGTIYYRAAKKLLNSGIKILSQERIQSLKQSIEFMSDL----|Q|NSGKEKDKWDPQVSGDG-T--QEPQKDESMDT-DEVATFRS--PVKDQKR-K
Lizard        	TNAMIYNKPETIYYKAAKKLLHSGMKILSQERIQSLKQSIDFMADL----|Q|KARKQKDKSDLQSGRGD-DNGLGKE-ADSMNA--DLRAFKS--PSKEHKK-K
Bird          	TNAMTYNKPDTIYYKAAKKLLHSGMKILSQERIQSLKQSIEFMADL----|Q|KTRKQKDKVELQLSGED-ESGSGKDKGEPVDG--DTKAFKT--PNKEHKK-K
Alligator     	TNAMIYNKPDTIYYKAAKKLLHSGMKILSQERIQSLKQSIEFMADL----|Q|KTRKQKDKTELQPNGEN-DHVLAKDKEESMET--DVKTFKT--PNKEQKR-K
Mouse         	TNAMIYNKPETIYYKAAKKLLHSGMKILSQERIQSLKQSIDFMSDL----|Q|KTRKQKERTDACQSGED-SGCWQREREDSGDA--ETQAFRS--PAKDNKR-K
Rat           	TNAMIYNKPETIYYKAAKKLLHSGMKILSQERIQSLKQSIDFMADL----|Q|KTRKQKDRADACQGGED-SGCWQREREDSGDA--ETQAFKS--PTKDNKK-K
Target[Human] 	TNAMIYNKPETIYYKAAKKLLHSGMKILSQERIQSLKQSIDFMADL----|Q|KTRKQKDGTDTSQSGED-GGCWQREREDSGDA--EAHAFKS--PSKENKK-K

                                                  Up to 50 Driver-Containing Sequences

Protist       	NNAMTYNMEATIYHKSAKRLLKQGLALIRKETKRILKQ-------L----|E|KEAKQAAKRREKSVSSDEEDDSMMELEGPASP-GDAEEEVY--VGGLMQR-Q
Metazoa       	ENAMKYNRPETVYYKAAKKLLGTGLKVMSKERLETIKRAFGCVDEG----|E|GKSKSRSKPKPSQLHTEKENTPLNERTSTMDT-MVTDEGTT--NQTDATG--
Metazoa       	NNAMVYNAPETIYYKAAKKLLQTGVKLLSPEKVRNMYRSIGFPVTDYEGN|E|SDGRGSDEP----IDVDT---------------IDTEENHV-PQSTKRTKPR
Metazoa       	NNAMVYNAPETIYYKAAKKLLQTGSKLLSPEKVRNMYHSIGFSVPDYEGD|E|SDGRGSDEP----IDVDT---------------VDTEENHV-PQSTKRTKPR
Metazoa       	NNAMVYNAPETIYYKAAKKLIQTGSKLLSPEKIRNMYRSIGFPIPEYEGN|E|SEGRGSDEP----IDVDT---------------VDIEENHV-PQSTKRMKPR
Vertebrate    	ENAMIYNKPETIYYKAAKKLLHSGMKILSQERLQSLKQSIEFMADL----|E|QPNTPKEQGQAVKEGDS-TLDQPKDPGEPMDTTEPTKSPGR--ITKDSRR-Q
Vertebrate    	ENAMIYNKPETIYYKAAKKLLHSGMKILSQERLQSLKQSIEFMADL----|E|QPNTPKEQGQAVKEGDS-TLDQPKDPGEPMDTTEPTKSPGR--ITKDSRR-Q
Vertebrate    	ENAMIYNKPETIYYKAAKKLLHSGMKILSEERLQSLKQSIEFMADL----|E|NTKNEEGEPEKEGTPTL-D--RSKDSHVAMDTSETAQSPRR--ILRDAPR-Q
Vertebrate    	ENAMIYNKPETIYYKAAKKLLHSGMKILSEERLQSLKQSIEFMADL----|E|NTKNEEGEPEKEGTPTL-D--RSKDSHVAMDTSETAQSPRR--ILRDAPR-Q
Vertebrate    	ENAMIYNKPETIYYKAAKKLLHSGMKILSEERLQSLKQSIEFMADL----|E|NTKNEEGEPEKEGTPTL-D--RSKDSHVAMDTSETAQSPRR--ILRDAPR-Q
Vertebrate    	ENAMIYNKPETIYYKAAKKLLHSGLKILSQERLQSLKQSIDFMADL----|E|NTNTEEGKPGKEGSSSL-D--LSRDGQLPTDTTETPQSPRR--ISKDTPR-Q
Vertebrate    	ENAMKYNKPETIYYKAAKKLLHSGMKILSQERIQSLKQSIEFMADL----|E|KSRKTKERMEAESHGSA-KKEELKQKEEPMET--SEKCVKN--TSKENKR-K
Vertebrate    	ENAMKYNKPETIYYKAAKKLLHSGMKILSQERIQSLKQSIEFMADL----|E|KSRKTKERMEAESHGSA-KKEELKQKEEPMET--SEKCVKN--TSKENKR-K
Vertebrate    	ENAMSYNKPDTIYYKAAKKLLRSGLKILSSERLDSLKQSIEFMADL----|E|SSSSRPADAGEGEGSSG----LEQSKNASTPM--ETTRFPCR-PKKDMAR-Q
Vertebrate    	ENAMSYNKPDTIYYKAAKKLLRSGLKILSSERLDSLKQSIEFMADL----|E|SSSSRPADAGEGEGSSG----LEQSKNASTPM--ETTRFPCR-PKKDMAR-Q
Vertebrate    	ENAMIYNKPETIYHKAARKLLHSGMKILSPERLESLKQSIEFMADL----|E|NPANQSGKTGEEESQSG-ID-LCKDVLSLTDPSETSLSAPNT-PNTPRK---
Vertebrate    	ENAMIYNKPETIYHKAARKLLHSGMKILSPERLESLKQSIEFMADL----|E|NPANQSGKTGEEESQSG-ID-LCKDVLSLTDPSETSLSAPNT-PNTPRK---
Vertebrate    	ENAMIYNKPETIYHKAARKLLHSGMKILRPERLESLRQSIEFMADL----|E|NPANRSSKTGEEVGNSS----MDQCKDGPSPT-DPSETAQSA-PNTPRK---
Vertebrate    	ENAMIYNKPETIYHKAARKLLLSGMKILRPERLESLRQSIEFMADL----|E|NPANQSSKTGEEVGNSS----MDQCKDGPSPT-DLSQTSQSA-PNTPRK---
Vertebrate    	ENAMIYNKPETIYHKAARKLLHSGMKILRPERLESLRQSIEFMAGL----|E|NPANRSSKTGEVGNSS-----MGQCKDGPSPT-DPSETAQSA-PHTPRK---
Vertebrate    	ENAMIYNKPETIYHKAARKLLHSGMKILRPERLESLRQSIEFMADL----|E|NPANQSSKTGEVGNSS-----MDQCKDGPSPT-DPSETTQSA-PNTPRK---
Vertebrate    	ENAMIYNKPETIYHKAARKLLHSGMKILRPERLESLRQSIEFMADL----|E|NPANRSSKTGEVGNSS-----MDQCKDGPSPT-DPSETTQSA-PNTPRK---
Vertebrate    	ENAMIYNKPETIYHKAARKLLHSGMKILRPERLESLRQSIEFMADL----|E|NPANQSSKTGEVGNSS-----MDQCKDGPSPT-DPSETTQSA-PNTPRK---
Vertebrate    	ENAMIYNKPETIYHKAARKLLHSGMKILRPERLESLRQSIEFMADL----|E|NPANQSSKTGEVGNSS-----MDQCKDGPSPT-DPSETTQSA-PNTPRK---
Vertebrate    	ENAMIYNKPETIYHKAARKLLHSGMKILRPERLESLRQSIEFMADL----|E|NPANRSSKTGEVGNSS-----MDQCKDGPSPT-DPSETTQSA-PNTPRK---
Vertebrate    	ENAMIYNKPETIYHKAARKLLHSGMKILRPERLESLRQSIEFMADL----|E|NPANQLSKTGEVGNSS-----MDQCKDGPSPT-DPSETAQSV-PNTPRK---
Vertebrate    	ENAMIYNKPETIYHKAARKLLHSGMKILRPERLESLRQSIEFMADL----|E|NPANQSSKTGEVGNSS-----MDQCKDGPSPT-DPSETTQSA-PNTPRK---
Vertebrate    	ENAMIYNKPETIYHKAARKLLHSGMKILRPERLESLRQSIEFMADL----|E|NPANQSSKTGEVGNSS-----MDQCKDGPSPT-DPSETTQSA-PNTPRK---
Vertebrate    	ENAMIYNKPETIYHKAARKLLHSGMKILRPERLESLRQSIEFMADL----|E|NPANQSSKTGEVGNSS-----MDQCKDGPSPT-DPSETTQSA-PNTPRK---
Vertebrate    	ENAMIYNKPETIYHKAARKLLHSGMKILRPERLESLRQSIEFMADL----|E|NPANRSSKTGEVGNSS-----MDQCKDGPSPT-DPSETTQSA-PNTPRK---
Vertebrate    	ENAMTYNRPETIYYKAAKKLLHSGMKILSPERIQTLKQSIDFMQDL----|E|KSHKQGDKTRTGESNGE-CRKEKDEKWKAMDSEKGERASANQ-TSEDNS---
Vertebrate    	ENAMTYNRPDTIYYKAAKKLLHSGMKILSQEKIQSLKQSIDFMQDL----|E|KSHKQGEKLRTGDYNGE-RRKEMDARGEPMQTDDRERSADQ--QNEDQ-R-L
Vertebrate    	ENAMTYNRPDTIYYKAAKKLLHSGMKILSQEKIQSLKQSIDFMQDL----|E|KSHKQGEKLRTGDYNGE-RRKEMDARGEPMQTDDRERSADQ--QNEDQ-R-L
Vertebrate    	ENAMIYNKPETIYHKAARKLLHSGMKILSQERLDSLKQSIDFMSGL----|E|PSGPHALKPEEQ---------GDQNKEGPTNS-DTSEHSQT--PSTTRQ---
Vertebrate    	ENAMAYNKPETIYHKAARKLLHSGMKILSKERLESLKQSIEFMSGL----|E|PSDKATRKCQAQGLT-----CLVTKREASTE---GSERSQT--PGTPRP---
Vertebrate    	ENAMAYNKPETIYHKAARKLLHSGMKILSKERLESLKQSIEFMSGL----|E|PSDKATRKCQAQGLT-----CLVTKREASTE---GSERSQT--PGTPRP---
Vertebrate    	ENAMAYNKPETIYHKAARKLLHSGMKILSKERLESLKQSIEFMSGL----|E|PSDKATRKCQAQGLT-----CLVTKREASTE---GSERSQT--PGTPRP---
Vertebrate    	ENAMAYNKPETIYHKAARKLLHSGMKILSKERLESLKQSIEFMSGL----|E|PSDKATRKCQAQGLT-----CLVTKREASTE---GSERSQT--PGTPRP---
 
_____________Driver_D511Y_nDriver_38_____________
 
                                                          All Human Sequences

Human         	MEMSLPEDEGHTRTLDTAKEM-------E------I-T----EVEPPGRL|D|SS-TQDRLIALKAVTNFGVPVEVFDS--------EEAEIFQKKLDETTRLLR
Human         	MEMSLPEDEGHTRTLDTAKEM-------E------I-T----EVEPPGRL|D|SS-TQDRLIALKAVTNFGVPVEVFDS--------EEAEIFQKKLDETTRLLR
Human         	MEMSLPEDEGHTRTLDTAKEM-------E-----QI-T----EVEPPGRL|D|SS-TQDRLIALKAVTNFGVPVEVFDS--------EEAEIFQKKLDETTRLLR
Human         	MEMSLPEDEGHTRTLDTAKEM-------E-----QI-T----EVEPPGRL|D|SS-TQDRLIALKAVTNFGVPVEVFDS--------EEAEIFQKKLDETTRLLR
Human         	MEMSLPEDEGHTRTLDTAKEM-------E------I-T----EVEPPGRL|D|SS-TQDRLIALKAVTNFGVPVEVFDS--------EEAEIFQKKLDETTRLLR
Human         	MEMSLPEDEGHTRTLDTAKEM-------E-----QI-T----EVEPPGRL|D|SS-TQDRLIALKAVTNFGVPVEVFDS--------EEAEIFQKKLDETTRLLR
Human         	MEMSLPEDEGHTRTLDTAKEM-------E-----QI-T----EVEPPGRL|D|SS-TQDRLIALKAVTNFGVPVEVFDS--------EEAEIFQKKLDETTRLLR
Human         	MEMSLPEDEGHTRTLDTAKEM-------E------I-T----EVEPPGRL|D|SS-TQDRLIALKAVTNFGVPVEVFDS--------EEAEIFQKKLDETTRLLR

                                                          Reference Sequences

              	    1    6    1    6                 1         6    |1|     6    1    6    1    6            1    6    1   
              	   8    8    9    9                 0         0    |1|     1    2    2    3    3            4    4    5   
              	  4    4    4    4                 5         5    |5|     5    5    5    5    5            5    5    5   
Sponge        	ISRQKDETDKETNK--------------P------P-T----S--TTGSE|D|TN-NVIDKDKQK--SNDGVDTAQTEPMETEIP--EDQSDVQDTIDKTSKLIV
Coral         	IAEKEKAEEERQVVVA-------------------A-K----SSEKS--Q|D|VNKPTIDIQSLLSLADEGIDVSFLNS-SSQSL----SSLLLDKLHATGKLLD
Flatworm      	LRDRRKSDEKN-ETNK-LCTL-------T------E-E------CKA---|-|---LV-DLDELEQATAV--------------E--DDSKANVDALSDSANDII
Snail         	LEQQRRQEEQRLAEEG-------------------D-A----GSEAA--G|I|G--SCLDSTNTTQHHDQQQTEVPLEDSTSPVM----EDPVQKRLLATASLIS
Ant           	LEEKRRLKEEEEKIQH-LLEK-------P------N-Q----DVNRNIPS|L|DK-VKVDIEQLKTLSELGIDVNFLENLEEELKFSEERAALQTRLDDTSQMLG
Copepod       	IEEQKALRAEESAVRAV-----------------------------FESD|V|NN-ERVDFEALKSLSNEGIDMSFLDSLQSQSS---TQDNGSRQLENNAALIQ
Lancet        	LLEKDKAEKEKKADVS-------------------T-S----EQTAS--R|S|EQQSDIDFDGLKSLSVEGIDMSFLDGLEREPD----SSAVQQRLDENMALIA
Fish          	TETDNVPTEETAEKVDATDDA-------E------V-V----VSEPS---|-|---SGDSVTALGS---LGLLPENSDS--------EGPEHFQQKLDETTVLLR
Frog          	KST--------------------------------E-T----VGKCSGRQ|G|LTNAQDQFACLKNVFGLGIFDEVLDS--------EEAEKIQQKLDETTRLLQ
Lizard        	LEMPVEEAEDQRAKADAPKDV-------E------I-V----EAEAANRV|D|SYLDKERLTALSSVTNFVMPVEEFDS--------EEAEVFQRKLDETTKLLR
Bird          	LETPLEEDEGPHERSDALKE---------------I-M----EIDIAARL|D|SA-NNDRLTALKAVTNFGMPMEEFDS--------EEAEIFQRKLDETTKLLR
Alligator     	LEKPVDEVESQHERSDSIKDM-------E------I-M----ETEAASRM|D|SA--NDRLTTLKDVTNFGMPVEEFDS--------EEAELFQRKLDETTKLLR
Mouse         	LDMSSPEDEGQTRALDTAKEA-------E------I-T----QIEPTGRL|E|SS-SQDRLTALQAVTTFGAPAEVFDS--------EEAEVFQRKLDETTRLLR
Rat           	LDMPSPEDEGQTRALDVAKEA-------E------V-A----HIEPAGRL|E|SS-GQDRLTALQAVTNFGAPAEVFDS--------EEAEVFQRKLDETTRLLR
Target[Human] 	MEMSLPEDEGHTRTLDTAKEM-------E------I-T----EVEPPGRL|D|SS-TQDRLIALKAVTNFGVPVEVFDS--------EEAEIFQKKLDETTRLLR

                                                  Up to 50 Driver-Containing Sequences

Metazoa       	LKEKELLKQQQLQQQQLQQNM-------Q------I-I----A--TA---|Y|NM-VTTDNDNNPATCNLPSDSGPLGN-----------NQQDNQLRKTSNLLL
Metazoa       	LYESHMQREESNAVRQ-TFLD---------------PV----EVAEEVKR|Y|AN-VRIDFDSLRSLSSLGVDVQFLDELECQLKGAEIGPQLQQSLSTNSDLLQ
Metazoa       	LYDLQVQNYEQQEALK-CFTNAGPLLLGSSS-SP-SPHDSRAQIEQEYEK|Y|KN-TRIDFNRLRTLQELGIDTTFLNDIEKEMKNFELTRRLQEHLSNNLNLID
Metazoa       	LYDLQVQNYEQQEALK-CFTNAGPLLLDSSS-SP-APNESRAQIEQEYEK|Y|KN-TRIDFSRLRTLNDLGIDTTFLNDIEKEMKNFELTRRLQEHLSNNLNLID
Metazoa       	LYNMQLHSYEQQEIEK-CFDT-------EESSQS-QPLETQEQIEQEYEK|Y|NN-TRVDFKRLQSLKELGIDVSFLDSMETEMKNFELNRRMHEHLSNNLTLIE
Metazoa       	LYNMQLHSYEHQEIEK-CFDT-------EESSQA-QPQETQEQIEQEYEK|Y|KN-TRVDFKRLQSLKEVGIDVSFLDSMETEMKTFELNRRMHEHLSNNLTLIE
Metazoa       	LYNMQLHSYEHQEIEK-CFDT-------EESSQA-QPQETQEQIEQEYEK|Y|KN-TRVDFKRLQSLKELGIDVSFLDSMETEMKTFELNRRMHEHLSNNLTLIE
Metazoa       	LCDLQLQNYEQQEALK-CFNNSGP----VVD-SS-ASVETRAEIEREYEK|Y|KN-TRIDFNRLRTLDDLGIKVDFLDDIEKEMKNFELTRRLQEHLSNNLNLID
Metazoa       	LYNMQIQNYEQQEIEK-CFSNHQQDQQPAEEATA-CNEQTSEQIELEYEK|Y|KD-TRLDFKRLRSLKDLGIDVGFLDSMETDMKNFELSRRMHEHLSNNLTLIE
Metazoa       	LYDMQVQNHEQNEVFK-CFSACGGFGGLQTV-NT-A-SETREQIEEEYEK|Y|KN-TRIDFNRLRTLKDLGIDIEFLDNIESEMKNFELTRRLQEHLSNNLNLIE
Metazoa       	LYDMQVQNHEQNEVFK-CFSACGGFGGLQTV-NT-A-SETREQIEEEYEK|Y|KN-TRIDFNRLRTLKDLGIDIDFLDNIESEMKNFELTRRLQEHLSNNLNLIE
Metazoa       	LYDMQVQNHEQNEVFK-CFSACGGFGGLQTV-NT-A-SETREQIEEEYEK|Y|KN-TRIDFNRLRTLKDLGIDIDFLDNIESEMKNFELTRRLQEHLSNNLNLIE
Metazoa       	LYDMQVQNHEQNEVFK-CFSACGGFGGLQTV-NT-V-SETREQIEEEYEK|Y|KN-TRIDFNRLRTLKDLGIDIDFLDNIESEMKNFELTRRLQEHLSNNLNLIE
Metazoa       	LYDMQVQNHEQNEVFK-CFSASGGFGCLQTI-TP-TASETREQIEEEYEK|Y|KN-TRIDFNRLRTLKDLGIDIEFLDNIEAEMKNFELTRRLQEHLSNNLNLIE
Metazoa       	LYDMQVQNHEQNEVFK-CFSACGGFGGLQTV-NT-V-SETREQIEEEYEK|Y|KN-TRIDFNRLRTLKDLGIDIDFLDNIESEMKNFELTRRLQEHLSNNLNLIE
Metazoa       	LYNMQLHNYEQREIEK-CFNR-------RQEQLE-QQPETSAQIEQEYEK|Y|KN-TRLDFKRLRTLKDLGIDVDFLDGMETDMKNFELSRRMHEHLNNNLTLIE
Metazoa       	LYNMQLQNHEQREMDK-CFQSRVP-------------EQSANDIELEYEK|Y|KN-VRFDFKRLHSLDDLGIDMSFLNQMETDMKQFELSRRMQEHLSNNLTLIE
Metazoa       	LYSMQLQRYEQREIEK-CFTN-------QTQ-GD-AAVETSEQIELEYEK|Y|KN-TRLDFKHLRTLKDVGIDVSFLDDVEADMKNFELTKRMHEQLSNNMTLID
Metazoa       	LYNMQLHSYEQREIAK-CFEQ-------EEE-TA-AQQETAEQIEKEYEK|Y|KN-THVDFKRLKSLQDLGIDVSFLDGMETEMKNFELNQRMHEHLSQNLTLIE
Metazoa       	LYNMQLHSYEQSEIEK-CFEQ-------EEE-TP-CQQETTEQIEKEYEK|Y|KN-TPVDFKRLQSLGDLGIDMTFLDGMEAEMKNFELNRRMHEHLSQNLTLIE
Metazoa       	LYNMQLHSYEQSEIQK-CFEQ-------QEE-IA-CQQETTEQIEQEYEK|Y|KN-TPVDFKRLQSLGDLGIDMSFLDGMEAEMKNFELNRRMHEHLSQNLTLIE
Metazoa       	LYNMQLHSYEQREIEK-CFEQ-------EEE-TP-SQQETTEQIEQEYEK|Y|KN-TPVDFKRLQSLGDLGIDVSFLDSMEAEMKNFELNRRMHEHLSQNLTLIE
Metazoa       	LYNMQLHSYEQREIAK-CFEQ-------EEE-TP-CPQESAEQIEQEYEK|Y|KN-TTVDFKRLQSLGDLGIDVSFLDGMEAEMKNFELNRRMHEHLSQNLTLIE
Metazoa       	LYNMQLHSYEQREISK-CFEQ-------EEE-TP-CPQETAEQIEQEYEK|Y|KN-TAVDFKRLQSLGDLGIDVSFLDGIEAEMKNFELNRRMHEHLSQNLTLIE
Metazoa       	LYNMQLHSYEQREIEK-CFEQ-------EEE-TS-NQQETTAQIEQEYEK|Y|KN-TLVDFKGLQSLGELGIDVSFLDGMEAEMKSYELNRRMHEHLSQNLTLIE
Metazoa       	LYNMQLHSYEQREIEK-CFEQ-------EEA-AP-NQQETTAQIEQEYEK|Y|KN-TPVDFKGLQSLGELGIDVSFLDGMEAEMKSFELNRRMHEHLSQNLTLIE
Metazoa       	LYNMQLHSYEQREIEK-CFEQ-------EEE-TS-NQQETTAQIEQEYEK|Y|KN-TLVDFKGLQSLGELGIDVSFLDGMEAEMKSYELNRRMHEHLSQNLTLIE
Metazoa       	LYNMQLHSYEQREIEK-CFEQ-------EEE-TS-SQQETTAQIEQEYEK|Y|KN-THVDFKGLQSLGELGIDVSFLDGMEAEMKSYELNRRMHEHLSQNLTLIE
Metazoa       	LYNMQLHSYEQREIGK-CFEQ-------EEE-TT-QQQETAEQIEQEYEK|Y|KN-THVDFKRLQSLGDLGIDVSFLDSMETEIKNFELNRRMHEHLSQNLTLIE
Metazoa       	LYNMQLHSYEHREIEK-CFEQ-------EEE-TP-IQQETTAQIEQEYEK|Y|KN-TPVDFKGLQSLGELGIDVSFLDGMEAEMKSFELNRRMHEHLSQNLTLIE
Metazoa       	LYNMQLHSYEQSEIEK-CFEQ-------EKE-AT-SQQETSEQIEQEYEK|Y|KN-TQVDFKRLQSLGDLGIDVSFLDGMEAEMKNFELNRRMHEHLSQNLTLIE
Metazoa       	LYNMQLHSYEQREIEK-CFEQ-------EEE-TS-NQQETTAQIEQEYEK|Y|KN-TLVDFKGLQSLGELGIDVSFLDGMEAEMKSYELNRRMHEHLSQNLTLIE
Metazoa       	LYNMQLHSYEQREIEK-CFEP-----------AA-EAAETPEQIEQEYEK|Y|KN-TQVDFKGLHSLKDLGIDVSFLDGMETEMKNFELNRRMHEHLSQNLTLIE
Metazoa       	LYNMQLHSYEQREIDK-CFEP-----------ET-EAPETAEQIEQEYEK|Y|KN-TQVDFKGLHSLKDLGIDVSFLDGMETEMKNFELNRRMHEHLSQNLTLIE
Metazoa       	LYNMQLHSYEQREIAK-CFEQ-------EEE-TA-AHQETSEQIEKEYEK|Y|KN-THVDFKRLKSLQDLGIDVGFLDGMETEMRNFELNQRMHEHLSQNLTLIE
Metazoa       	LYNMQLHNYEQREIEK-CFNR-------EHE-QP-SSSSEAEQIELEYEK|Y|RN-TRVDFKRLRSLKELGIDVEFLDGMETDMKNYELSKRMREHLSNNLTLIE
Metazoa       	LYNMQLHNYEQREIEK-CFNR-------EQE-QP-SNSSEAEKIEQEYEK|Y|KD-IRLDFKRLRSLKDLGIDVGFLDAMEADMKNFELSKRMKEHLSNNLTLIE
Metazoa       	LYNMQLHNYEQREIEK-CFNR-------EQE-QP-SNSSEAEKIEQEYEK|Y|KD-IRLDFKRLRSLKDLGIDVGFLDAMEADMKNFELSKRMKEHLSNNLTLIE
 
_____________Driver_A496V_nDriver_19_____________
 
                                                          All Human Sequences

Human         	EFLATCQ-DYPYVMADSLLDVLTKGGHSRTLQEMEMSLPEDEGHTRTLDT|A|KEME-ITEVEPPGRLDSS-TQDRLIALKAVTNFGVPVEVFDS--------EE
Human         	EFLATCQ-DYPYVMADSLLDVLTKGGHSRTLQEMEMSLPEDEGHTRTLDT|A|KEME-ITEVEPPGRLDSS-TQDRLIALKAVTNFGVPVEVFDS--------EE
Human         	EFLATCQ-DYPYVMADSLLDVLTKGGHSRTLQEMEMSLPEDEGHTRTLDT|A|KEMEQITEVEPPGRLDSS-TQDRLIALKAVTNFGVPVEVFDS--------EE
Human         	EFLATCQ-DYPYVMADSLLDVLTKGGHSRTLQEMEMSLPEDEGHTRTLDT|A|KEMEQITEVEPPGRLDSS-TQDRLIALKAVTNFGVPVEVFDS--------EE
Human         	EFLATCQ-DYPYVMADSLLDVLTKGGHSRTLQEMEMSLPEDEGHTRTLDT|A|KEME-ITEVEPPGRLDSS-TQDRLIALKAVTNFGVPVEVFDS--------EE
Human         	EFLATCQ-DYPYVMADSLLDVLTKGGHSRTLQEMEMSLPEDEGHTRTLDT|A|KEMEQITEVEPPGRLDSS-TQDRLIALKAVTNFGVPVEVFDS--------EE
Human         	EFLATCQ-DYPYVMADSLLDVLTKGGHSRTLQEMEMSLPEDEGHTRTLDT|A|KEMEQITEVEPPGRLDSS-TQDRLIALKAVTNFGVPVEVFDS--------EE
Human         	EFLATCQ-DYPYVMADSLLDVLTKGGHSRTLQEMEMSLPEDEGHTRTLDT|A|KEME-ITEVEPPGRLDSS-TQDRLIALKAVTNFGVPVEVFDS--------EE

                                                          Reference Sequences

              	      1     6    1    6    1    6    1    6    1    |6|     1    6    1     6    1    6    1    6          
              	     5     5    6    6    7    7    8    8    9    |9|     0    0    1     1    2    2    3    3          
              	    4     4    4    4    4    4    4    4    4    |4|     5    5    5     5    5    5    5    5          
Sponge        	QF-VKGCGSFALEMGNAILNSLTSGRHGRMQETISRQKDETDKETNK---|-|---P-PTS--TTGSEDTN-NVIDKDKQK--SNDGVDTAQTEPMETEIP--ED
Coral         	AF-VKDASSFSHEAVDRLLDVLTEGAHSKYVKHIAEKEKAEEERQVVVA-|-|-----AKSSEKS--QDVNKPTIDIQSLLSLADEGIDVSFLNS-SSQSL----
Flatworm      	DE-VSKS-IRSDSLLDEILPGPEV--SEDTIDLLRDRRKSDEKN-ETNK-|L|CTLT-EE--CKA-------LV-DLDELEQATAV--------------E--DD
Snail         	SF-VSTAGDYAVRMVNNLLDLLTKGQHTRTNIMLEQQRRQEEQRLAEEG-|-|-----DAGSEAA--GIG--SCLDSTNTTQHHDQQQTEVPLEDSTSPVM----
Ant           	DF-AKDC-DYTLTMVDDLLDILTGGDHRKTKKFLEEKRRLKEEEEKIQH-|L|LEKP-NQDVNRNIPSLDK-VKVDIEQLKTLSELGIDVNFLENLEEELKFSEE
Copepod       	NF-SKNC-EYATFIVDHLLDILSGNEHKKTTKYIEEQKALRAEESAVRAV|-|-----------FESDVNN-ERVDFEALKSLSNEGIDMSFLDSLQSQSS---T
Lancet        	SF-VKDAGADAVHVVDHLLDSLTGGEHSKAMKQLLEKDKAEKEKKADVS-|-|-----TSEQTAS--RSEQQSDIDFDGLKSLSVEGIDMSFLDGLEREPD----
Fish          	DYLAKSE-EHMSRLADNVLDALTSGEHSRQLKETETDNVPTEETAEKVDA|T|DDAE-VVVSEPS-------SGDSVTALGS---LGLLPENSDS--------EG
Frog          	EFLENTL-EKPYGMADCILDAFTDGEYSRTERDKST--------------|-|-----ETVGKCSGRQGLTNAQDQFACLKNVFGLGIFDEVLDS--------EE
Lizard        	EFLAKSQ-EYPYVMADSLLDVLTQGRHSRSLRELEMPVEEAEDQRAKADA|P|KDVE-IVEAEAANRVDSYLDKERLTALSSVTNFVMPVEEFDS--------EE
Bird          	EFLMKSQ-DYPFLMADSLLDVLTKGGHSRSLRELETPLEEDEGPHERSDA|L|KE---IMEIDIAARLDSA-NNDRLTALKAVTNFGMPMEEFDS--------EE
Alligator     	EFMTKSQ-DYPFVMADSLLDVLTKGGHSRSLRELEKPVDEVESQHERSDS|I|KDME-IMETEAASRMDSA--NDRLTTLKDVTNFGMPVEEFDS--------EE
Mouse         	EFLATCQ-DYPYVMADSLLDVLTKGGHSRSLQDLDMSSPEDEGQTRALDT|A|KEAE-ITQIEPTGRLESS-SQDRLTALQAVTTFGAPAEVFDS--------EE
Rat           	EFLATCQ-DYPYVMADSLLDVLTKGGHSRSLQDLDMPSPEDEGQTRALDV|A|KEAE-VAHIEPAGRLESS-GQDRLTALQAVTNFGAPAEVFDS--------EE
Target[Human] 	EFLATCQ-DYPYVMADSLLDVLTKGGHSRTLQEMEMSLPEDEGHTRTLDT|A|KEME-ITEVEPPGRLDSS-TQDRLIALKAVTNFGVPVEVFDS--------EE

                                                  Up to 50 Driver-Containing Sequences

Metazoa       	GF-AQDC-DYVMTMVDNLLDTLTGGQHSETVKILNEKQKIKEEDERMLK-|V|-----KEGFERT--DKHE------D--NT--QRILDSSLLEL-GDG-----N
Metazoa       	DF-VKGC-DYAECLVDSLLDLLTGGDHSKTKTSLEEGKRLKDEEEAVRT-|V|LETP-PT---------DT-VKVNVDELKSLNEFGIDVKFLDSMEDEIKQTEE
Metazoa       	DF-VKGC-DYAECLVDSLLDLLTGGDHSKTKTSLEEGKRLKDEEEAVRT-|V|LETP-PT---------DT-VKVNVDELKSLNEFGIDVKFLDSMEDEIKQTEE
Metazoa       	DY-VKDS-DYATHLADSLLDLLTGGDHSKTKTVLEENKKLRQEEEAIKT-|V|LEVK-PI---------DA-VKINVDELKSLQDLGIDVNFLDQMEEEIRVAEE
Metazoa       	DF-TKDS-NYATYLADSLLDLFTGNEHTKTKKVLDDHKKLREEEEAVKV-|V|LETK-PQ---------QN-VSIKLEDLRSLANDGIDVEFLDDMAADIKTLET
Metazoa       	DF-AKDC-DYTLQMVDSLLDLLTGGDHTKTKKVLDEKRSIREEEEAVKT-|V|LETS-VSDLKNNDP--PQ-SEIDFKQLRTLSSLGIDTSFLEEFEREQWSMEE
Metazoa       	DF-AKDC-DYTLQMVDSLLDLLTGGDHTKTKKVLDEKRSIREEEEAVKT-|V|LETS-VSDLKNNDP--PQ-SEIDFKQLRTLSSLGIDTSFLEEFEREQWSMEE
Vertebrate    	EFMTRSQ-DYPFVMADSLLDVLTKGGHSRSLRELEKPVDEVEGQHERSDS|V|KDVE-IMETEAASRMDSA--NDRLTALEDVTNFGMPVEEFDS--------EE
Vertebrate    	DFFMKSQ-DYPLLMADSLLDVLTKGGHSRALRELEMPCEEAEDPQERSDA|V|KDLK-IMEIDIAARLDAA-NSDRLTALKAVTNFGMPIEEFDS--------EE
Vertebrate    	DFLMKSQ-DYPFLMADSLLDVLTKGGHSRALRELETPLEEAEGPHERSDA|V|KD---IMEIDIAARLDSA-NNDRLTALKAVTNFGMPIEEFDS--------EE
Vertebrate    	DFFMKSQ-DYPLLMADSLLDVLTKGGHSRALRELEMPLEEAEGPHERSDA|V|KDAK-SMEGDIAARLDAA-NNDRLTALKAVTNFGMPIEEFDS--------EE
Vertebrate    	EFMTRSQ-DYPFVMADSLLDVLTKGGHSRSLRELEKPVDEVEGQHERSDS|V|KDVE-IMETEAASRMDS--ANDRLTALEDVTNFGMPVEEFDS--------EE
Vertebrate    	DFLARSE-EHMNRMADNILDVLTNGEHYKQLKEDKT-------AQEREEP|V|KN---IADAEVVGSDSSCGNAGSAPTSMTVLGLNLPAESFSS--------EE
Vertebrate    	DFLARSE-EHMNRMADNILDVLTNGEHYKQLKEDKT-------AQEREEP|V|KN---IADAEVVGSDSSCGNAGSAPTSMTVLGLNLPAESFSS--------EE
Vertebrate    	QFLASNE-DYSVNMVDNLLDSLTNGEHSKAMKELEIHNNEDENILHTSED|V|QSAP-AESPRQPLESAFGCISDSFASLQSVINGE-----PES--------EE
Mammal        	EFLATCQ-DYPYVMADSLLDVLTKGGHSRTLQELETSSPEDEDQIRTLDT|V|KEIE-ITEIEPMGHLDSS-NQDRLTALKAVTNFGAPIEVFDS--------EE
Mammal        	EFLATCQ-DYPYVMADSLLDVLTKGGHSRTLQELETSSPEDEDQTRTLDA|V|KEME-VMEIEPVGHLDAT-SQDRLTALKAVTSFGVPVEVFDS--------EE
Mammal        	EFLATCQ-DYPYVMADSLLDVLTKGGHSRTLQELETSLPEDEGQTRTLDT|V|KEIE-VTEIEPAGRLDSS-GQDRLTALEAVANFGAPIQVFDS--------EE
Mammal        	EFLATCQ-DYPYVMADSLLDVLTKGGHSRTLQELETSSPEDEDQTRTLDA|V|KEMEQVMEIEPVGHLDAT-SQDRLTALKAVTSFGVPVEVFDS--------EE
 
_____________Driver_P213S_nDriver_15_____________
 
                                                          All Human Sequences

Human         	FIAPGYSMIIKHPMDFSTMKEKIKNNDYQSIEELKDNFKLMCTNAMIYNK|P|ETIYYKAAKKLLHSGMKILSQERI-QSLKQSIDFMADLQKTRKQKDGTD-TS
Human         	FIAPGYSMIIKHPMDFSTMKEKIKNNDYQSIEELKDNFKLMCTNAMIYNK|P|ETIYYKAAKKLLHSGMKILSQERI-QSLKQSIDFMADLQKTRKQKDGTD-TS
Human         	FIAPGYSMIIKHPMDFSTMKEKIKNNDYQSIEELKDNFKLMCTNAMIYNK|P|ETIYYKAAKKLLHSGMKILSQERI-QSLKQSIDFMADLQKTRKQKDGTD-TS
Human         	FIAPGYSMIIKHPMDFSTMKEKIKNNDYQSIEELKDNFKLMCTNAMIYNK|P|ETIYYKAAKKLLHSGMKILSQERI-QSLKQSIDFMADLQKTRKQKDGTD-TS
Human         	FIAPGYSMIIKHPMDFSTMKEKIKNNDYQSIEELKDNFKLMCTNAMIYNK|P|ETIYYKAAKKLLHSGMKILSQERI-QSLKQSIDFMADLQKTRKQKDGTD-TS
Human         	FIAPGYSMIIKHPMDFSTMKEKIKNNDYQSIEELKDNFKLMCTNAMIYNK|P|ETIYYKAAKKLLHSGMKILSQERI-QSLKQSIDFMADLQKTRKQKDGTD-TS
Human         	FIAPGYSMIIKHPMDFSTMKEKIKNNDYQSIEELKDNFKLMCTNAMIYNK|P|ETIYYKAAKKLLHSGMKILSQERI-QSLKQSIDFMADLQKTRKQKDGTD-TS
Human         	FIAPGYSMIIKHPMDFSTMKEKIKNNDYQSIEELKDNFKLMCTNAMIYNK|P|ETIYYKAAKKLLHSGMKILSQERI-QSLKQSIDFMADLQKTRKQKDGTD-TS

                                                          Reference Sequences

              	  3    8    3    8    3    8    3    8    3    8    |3|    8    3    8    3     8    3    8    3    8     3
              	 6    6    7    7    8    8    9    9    0    0    |1|    1    2    2    3     3    4    4    5    5     6
              	1    1    1    1    1    1    1    1    2    2    |2|    2    2    2    2     2    2    2    2    2     2
Sponge        	EIAPGYSAIIKQPMDLQTMMNKVELNEYPSVNEFKEDFIIMCSNAMTYNS|P|ETVYYQTAKRLLNLGLKMIQKELL-VPLTQPLPFLCRITRVQVGFDTEL-SP
Coral         	TIAPGYSNIITHPMDFSSMKYKIDSNDYYSIEQFRDDFYLMCNNAMVYNA|P|ETIYYKAAKKLLQTGVKLLSPEKV-RNMYRSIGFPVTDESDGRGSDEP----
Flatworm      	ARSPKESC---SHMGLLTLEKRLLSNGYRTLNEFKIDVSALFSGALRY--|V|DTLANSEAQRLLNTAS------------------------------------
Snail         	AIAPGYSSIILNPMDFSTMQLKLERNEYRSIMEYKKDFVLMCNNAMTYNR|P|ETVYYKEAKRLLHIGLKQLSKEKL-LSLKKTHSFLANLTLAEIGIDENG-KV
Ant           	SIAPGYSQIITNPMDFSTIKQKIDDNNYQNLNEFVDDFKLMCDNAMTYNH|P|DTIYYKAAKKLLHVGLKMVLPEKL-RQLRPVLTYMHDISKEELGFELGT-ED
Copepod       	TFAPGYSQIIKEPMDFSTMAEKVEDGSYESLEPFRRDFELICTNCMLYNG|P|DTIYYKSSKKLLQQGLRVLAPDRI-KALAEHIPIIMELSVEQLGFNIHD---
Lancet        	AIAPGYSQIILRPMDFSTMKEKLVNDEYSSIEEFRNDFKVMCDNAMIYNH|P|ETIYYKAAKKLLNIGVKMMSKDKI-ASMYRSIGYMMIDTGEE---SGM----
Fish          	LIAPAYSLIIKRPMDFSTMKEKVKKEQYQSLEELKLDFKVMCENAMIYNK|P|ETIYYKAAKKLLHSGMKILSTERL-DSLKQSIEFMAGLQTSSRHSAEDG-ED
Frog          	FIAPGYSLIIKNPMDFSTMKEKIRNCEYRSIEEFKENFKQICHNAMIYNK|P|GTIYYRAAKKLLNSGIKILSQERI-QSLKQSIEFMSDLQNSGKEKDKWD-PQ
Lizard        	FIAPGYSMIIKRPMDFSTMKEKIKNNGYQSIEELKDNFKLMCTNAMIYNK|P|ETIYYKAAKKLLHSGMKILSQERI-QSLKQSIDFMADLQKARKQKDKSD-LQ
Bird          	FIAPGYSMIIKNPMDFSTMKEKIKNNGYQSIEELKDNFKLMCTNAMTYNK|P|DTIYYKAAKKLLHSGMKILSQERI-QSLKQSIEFMADLQKTRKQKDKVE-LQ
Alligator     	FIAPGYSMIIKHPMDFSTMKEKIKNNGYQSIEELKDNFKLMCTNAMIYNK|P|DTIYYKAAKKLLHSGMKILSQERI-QSLKQSIEFMADLQKTRKQKDKTE-LQ
Mouse         	FIAPGYSMIIKHPMDFSTMKEKIKNNDYQSIEELKDNFKLMCTNAMIYNK|P|ETIYYKAAKKLLHSGMKILSQERI-QSLKQSIDFMSDLQKTRKQKERTD-AC
Rat           	FIAPGYSMIIKHPMDFSTMKEKIKNNDYQSIEELKDNFKLMCTNAMIYNK|P|ETIYYKAAKKLLHSGMKILSQERI-QSLKQSIDFMADLQKTRKQKDRAD-AC
Target[Human] 	FIAPGYSMIIKHPMDFSTMKEKIKNNDYQSIEELKDNFKLMCTNAMIYNK|P|ETIYYKAAKKLLHSGMKILSQERI-QSLKQSIDFMADLQKTRKQKDGTD-TS

                                                  Up to 50 Driver-Containing Sequences

Metazoa       	VIAPGYSIIIRSPMDFRTMKKKIESGDYVSVAEFKTDFKLMCDNAMTYNN|S|ETIYYKAAKTLLHVGIKAMNKDRL-SRLCSSLGILNELVGRD----------
Metazoa       	DVAPGYSKIISNPMDLSTIKKKV--NRYDALDEFQSDFELMCNNAMTYND|S|STIFYKCAKKMRDDGLILISKKTF-LKLKLSHRYKEEMKPEKIQDDISS-RS
Metazoa       	LIAPGYSKIIRQPMDFQTMALKIERNEYASIESFKDDYIIMCNNAMRYNG|S|DTIYYKSAEKMLAIGLKMMSKKKL-RKLQRLIGK----PISDSEDELIL-VD
Metazoa       	VIAPGYSSIISNPIDFSTINRKIDNRDYKSVAEFKSDVKLMCDNAMIYNR|S|DTVYFKSAKRMWHAAQKLMNRDQL-TSLKRTFPYMLDLSTDELGFDIND-EN
Metazoa       	VLAPGYSNIIHSPMDFSTMRKKIDDGDYSCVSEFRDDLKLMCDNAMTYNR|S|DTVYYKSAKRMWHSGNKLMSKEQL-LGLESSLSFFPELTSEDLGFDIRG-VM
Metazoa       	DIAPGYSSIILKPMDFSTIRQKIEDNEYGSVTEFSDDFKLMCENAIKYNH|S|ETVYHKAAKKLLHVGARLLQSDNLMRSLRPLMTYMRELTAKELGFELPASAD
Metazoa       	DIAPGYSSIITRPMDFSTIRQKIDDNEYISLSEFSDDFKLMCDNAIRYNH|S|ETVYHKAAKKLLHVGARLLQPENLMRSLRPLMTYMRELTPKELGFELPASSD
Metazoa       	DIAPGYSTIITRPMDFSTIRQKIDDNEYTSVSEFSDDFKLMCENAIRYNH|S|ETVYHKAAKKLLHVGARLLQPENLMRSLRPLMTFMRELTSKELGFELPASSD
Metazoa       	DIAPGYSTIITRPMDFSTIRQKIDDNEYTSVSEFSDDFKLMCENAIRYNH|S|ETVYHKAAKKLLHVGARLLQPENLMRSLRPLMTFMRELTSKELGFELPASSD
Metazoa       	DIAPGYSTIITRPMDFSTIRQKIDDNEYTSVGEFSDDFKLMCENAIRYNH|S|ETVYHKAAKKLLHVGARLLQPENLMRSLRPLMTFMRELTSKELGFELPASSD
Metazoa       	DIAPGYSTIITRPMDFSTIRQKIDDNEYTSVGEFSDDFKLMCENAIRYNH|S|ETVYHKAAKKLLHVGARLLQPENLMRSLRPLMTFMRELTSKELGFELPASSD
Metazoa       	NIAPGYSSIITNPMDFSTMKQKIDDGVYTSMMEFIDDFKLMCENALRYNR|S|DTIYHKAAKKLLHVGMRLLQPEKL-RALRPLLVFMSDIPPEQLGFELSK-SN
Metazoa       	SIAPGYSQIITNPMDFSTIKQKIDDNSYQNLNEFIDDFKLMCDNATTYNQ|S|DTIYYKAAKKLLHVGLKMVTPEKL-RQLRPVLTYMQDISKEELGFELGT-ED
Metazoa       	SIAPGYSQIITNPMDFSTIKQKIDDNNYQNLQEFVDDFKLMCDNAMTYNH|S|DTIYYKAAKKLLHVGLKMVTPEKL-RQLRPVLMYMNDITKEELGFELGV-ED
Metazoa       	SIAPGYSQIITNPMDFSTIKQKIDDNNYQNLQEFVDDFKLMCDNAMTYNH|S|DTIYYKAAKKLLHVGLKMVTPEKL-RQLRPVLMYMNDITKEELGFELGV-ED
 
_____________Driver_H44N_nDriver_9_____________
 
                                                          All Human Sequences

Human         	MGKKHKKHKSDKHL-YEE-Y--VEKP--LKLVLKVGGN-EVTELSTGSSG|H|DSS-------------LFEDKN----DH--DKHKDRKRK-KRKKGEKQ-IPG
Human         	MGKKHKKHKSDKHL-YE-EY--VEKP--LKLVLKVGGN-EVTELSTGSSG|H|DSS-------------LFEDKN----DH--DKHKDRKRK-KRKKGEKQ-IPG
Human         	MGKKHKKHKSDKHL-YE-EY--VEKP--LKLVLKVGGN-EVTELSTGSSG|H|DSS-------------LFEDKN----DH--DKHKDRKRK-KRKKGEKQ-IPG
Human         	MGKKHKKHKSDKHL-YEE-Y--VEKP--LKLVLKVGGN-EVTELSTGSSG|H|DSS-------------LFEDKN----DH--DKHKDRKRK-KRKKGEKQ-IPG
Human         	MGKKHKKHKSDKHL-YEE-Y--VEKP--LKLVLKVGGN-EVTELSTGSSG|H|DSS-------------LFEDKN----DH--DKHKDRKRK-KRKKGEKQ-IPG
Human         	MGKKHKKHKSDKHL-YEE-Y--VEKP--LKLVLKVGGN-EVTELSTGSSG|H|DSS-------------LFEDKN----DH--DKHKDRKRK-KRKKGEKQ-IPG
Human         	MGKKHKKHKSDKHL-YEE-Y--VEKP--LKLVLKVGGN-EVTELSTGSSG|H|DSS-------------LFEDKN----DH--DKHKDRKRK-KRKKGEKQ-IPG
Human         	MGKKHKKHKSDKHL-YEE-Y--VEKP--LKLVLKVGGN-EVTELSTGSSG|H|DSS-------------LFEDKN----DH--DKHKDRKRK-KRKKGEKQ-IPG

                                                          Reference Sequences

              	    4    9    4        9      4    9     4    9    |4|                 9        4      9    4     9     4 
              	             1        1      2    2     3    3    |4|                 4        5      5    6     6     7 
Sponge        	PGKKFPHAKLESPS-QE-QE--LAKP--PDLTLSY--H-ATPSLLKQTP-|-|-PG-------------YESRPL----SS--SSE---KKKKKKKGKHKH-SRH
Coral         	MGKKHKKHKKGTDA-SEKEK--GEKP--IKLVLKVGSN-QEKVAAKQESP|S|L----------------AS-------RK--SKEHSSKKKKKKRSSSREKPKG
Flatworm      	-----MMLCSSWQS-ISQLA--AFLP--VTSILQMGPG-HITESLLDSPG|M|TPS-------------LSESIN----DG--NNC------------EYT-VQD
Snail         	MG-KRHKHKSDKRL-PQAKP--IEKP--LKLVLKVG---LQDTSDTFTSS|I|-----------------GE-------E---RPKHKHKKKKKKKDS-RDIEVE
Ant           	GSKKHKKHKRERHEEGQ-WGTTTDKPPSLKLILKVGGSSGTPEH-GSESP|S|QATMLSQDYQQQMG-NYSVTQGDTEYDRYV-GHKKLKKKKKK--KDKR-HKH
Copepod       	------------------SY--DELPAVPKLIVKL-GP-DTPERI-DSPS|A|LPI-------------FHH--R----HK--EK-KKKKKKDKKKSHEKD-KDR
Lancet        	MGKKHKKHKSD------RIV--EEKPG-LKLVLKVSGG-DGQQVSYGKSP|P|V----------------A--------PK--KKKNKKKKKKKKHSHEKEVEES
Fish          	MGKKHKKHKSEKHT-HD------ERP--LKLVLKVAGN-EVT---TGSPS|L|ESV--------------YDDSV----DY--DKHKDKKKK-KKKKDEKDRSPA
Frog          	MGKKHKKHKGEKHG-YE-EY--VEKP--LKLVLKVGTG-EVKELSTARAA|L|LQG-------------FHEDKS----DH--DKHKEKKKK-KKKKTEKV-VPN
Lizard        	MGKKHKKHKAEKYP-DE--Y--VEKP--LKLVLKVGGN-EVAELSTQSTV|H|DPS-------------LYEDKD----EH--EKHKDKKRK-KRKKAEKQ-APG
Bird          	MGKKHKKHKSDKHP-YE-EY--VEKP--LKLVLKVGGN-EVAELSTGSAG|L|DSS-------------LYEDKS----EH--EKHKDRKRK-KRKKGEKQ-VPG
Alligator     	MGKKHKRHKADKRP-YEE-Y--VEKP--LKLVLKVGGS-EVTELSTGSSG|H|DSS-------------LYDDKA----EH--EKHK--KRK-KRKKGEKQ-PPG
Mouse         	MGKKHKKHKSDRHF-YE--Y--VEKP--LKLVLKVGGS-EVTELSTGSSG|H|DSS-------------LFEDRS----DH--DKHKDRKRK-KRKKGEKQ-APG
Rat           	MGKKHKKHKSDRHF-YE--Y--VEKP--LKLVLKVGGS-EVTELSTGSSG|H|DSS-------------LFEDRS----DH--DKHKDRKRK-KRKKGEKQ-APG
Target[Human] 	MGKKHKKHKSDKHL-YE-EY--VEKP--LKLVLKVGGN-EVTELSTGSSG|H|DSS-------------LFEDKN----DH--DKHKDRKRK-KRKKGEKQ-IPG

                                                  Up to 50 Driver-Containing Sequences

Metazoa       	LVKKHKKHKSEKREK-------DDKPGGLKLILKVGSQ-ATPEHNADFHQ|N|LPL-IGEGMEEQ---QMQLDPNDPYFAMSRSHHKKSKKKKKKKNKEKK-HKH
Metazoa       	GSKKHKKHKRERHE-EG-QYTTTDKPPSLKLILKVGGSTGTPEH-GSESP|N|QATMLSHQLEQQLGLNYSVSTGDTEYDRYL-GHKKLKKKKKK--KDKR-HKH
Metazoa       	GSKKHKKHKRERH--EG-QYTTTDKPPSLKLILKVGGSTGTPEH-GSESP|N|QATMLSHQLEQQLGLNYSVSTGDTEYDRYL-GHKKLKKKKKK--KDKR-HKH
Metazoa       	GSKKHKKHKRERHE-EG-QYTTTDKPPSLKLILKVGGSTGTPEH-GSESP|N|QATMLSQHYQQQLGLNYSVSQGDAEYDRYV-GHKKLKKKKKK--KDKR-HKH
Metazoa       	GSKKHKKHKRERHEAEG-HYTTTDKPCTIKLILKVGGNSGTPEY-GNESP|N|QAPMLS-HYQQQLGLNCSVTQ-ESEYDRYM-GHKKLKKKKKK--KDKR-HKH
Metazoa       	GSKKHKKHKRERIEEYE-RYPTGEKPPSLKLILKVG-NCGTPESPGYESP|N|PTTMLSHRYQ---GMEYSLAPTESEYDRYM-GHKKLKKKKKK--KDKR-HK-
Metazoa       	GSKKHKKHKRERIED-E-RYPTGEKPPSLKLILKVG-NCGTPESPGYESP|N|PTTMLSHRYQ---GMEYSLAPTESEYDRYM-GHKKLKKKKKK--KDKR-HK-
Metazoa       	GPKKHKKHKRERHEEGL-YS--TPDKPTLKLILKVGGSSGTPEY-GSDSP|N|SSAMLSQQY-QQLGMNYSVTQNESEYEKYLSTHKKLKKKKKK--KDKR-HKH
Metazoa       	GSKKHKKHKRERHE-EG-HYTTTDKPPTLKLILKIGGSSGTPEY-GNESP|N|QT-MLSQHYQQQLGLNCSVTQ-ESEYDRYI-GHKKLKKKKKK--KDKR-HKH
 
_____________Driver_P456L_nDriver_8_____________
 
                                                          All Human Sequences

Human         	YSSYAPHYDSTFANISKDDSDLIYSTYGEDSDLPSDFSIHEFLATCQ-DY|P|YVMADSLLDVLTKGGHSRTLQEMEMSLPEDEGHTRTLDTAKEME-IT-----
Human         	YSSYAPHYDSTFANISKDDSDLIYSTYGEDSDLPSDFSIHEFLATCQ-DY|P|YVMADSLLDVLTKGGHSRTLQEMEMSLPEDEGHTRTLDTAKEME-IT-----
Human         	YSSYAPHYDSTFANISKDDSDLIYSTYGEDSDLPSDFSIHEFLATCQ-DY|P|YVMADSLLDVLTKGGHSRTLQEMEMSLPEDEGHTRTLDTAKEMEQIT-----
Human         	YSSYAPHYDSTFANISKDDSDLIYSTYGEDSDLPSDFSIHEFLATCQ-DY|P|YVMADSLLDVLTKGGHSRTLQEMEMSLPEDEGHTRTLDTAKEMEQIT-----
Human         	YSSYAPHYDSTFANISKDDSDLIYSTYGEDSDLPSDFSIHEFLATCQ-DY|P|YVMADSLLDVLTKGGHSRTLQEMEMSLPEDEGHTRTLDTAKEME-IT-----
Human         	YSSYAPHYDSTFANISKDDSDLIYSTYGEDSDLPSDFSIHEFLATCQ-DY|P|YVMADSLLDVLTKGGHSRTLQEMEMSLPEDEGHTRTLDTAKEMEQIT-----
Human         	YSSYAPHYDSTFANISKDDSDLIYSTYGEDSDLPSDFSIHEFLATCQ-DY|P|YVMADSLLDVLTKGGHSRTLQEMEMSLPEDEGHTRTLDTAKEMEQIT-----
Human         	YSSYAPHYDSTFANISKDDSDLIYSTYGEDSDLPSDFSIHEFLATCQ-DY|P|YVMADSLLDVLTKGGHSRTLQEMEMSLPEDEGHTRTLDTAKEME-IT-----

                                                          Reference Sequences

              	      1    6    1    6    1    6    1    6    1     |6|    1    6    1    6    1    6    1    6     1      
              	     1    1    2    2    3    3    4    4    5     |5|    6    6    7    7    8    8    9    9     0      
              	    4    4    4    4    4    4    4    4    4     |4|    4    4    4    4    4    4    4    4     5      
Sponge        	FGSFAPTYDTAFATLSKNDSSLLLSTYGSELGVSYANSLQQF-VKGCGSF|A|LEMGNAILNSLTSGRHGRMQETISRQKDETDKETNK-------P-PT-----
Coral         	YGSFAPTYDSSRATITKEHSDLLYSTYGDDTGIHYAKSLQAF-VKDASSF|S|HEAVDRLLDVLTEGAHSKYVKHIAEKEKAEEERQVVVA-------AK-----
Flatworm      	FYSFAPHYDSGASHCSPEANQLVLGTSWLPARTTYLTEVDDE-VSKS-IR|S|DSLLDEILPGPEV--SEDTIDLLRDRRKSDEKN-ETNK-LCTLT-EE-----
Snail         	FSSFAPQYDSSFANITKEESDLLLATYGDETGVQYARSVQSF-VSTAGDY|A|VRMVNNLLDLLTKGQHTRTNIMLEQQRRQEEQRLAEEG-------DA-----
Ant           	FGSYAPSYDSTFANLTKEETDLVYQTYGDETAVQYAESILDF-AKDC-DY|T|LTMVDDLLDILTGGDHRKTKKFLEEKRRLKEEEEKIQH-LLEKP-NQ-----
Copepod       	FSSYGPAYDSTFANLTKQETELVYSTYGDDVGVAYAESIKNF-SKNC-EY|A|TFIVDHLLDILSGNEHKKTTKYIEEQKALRAEESAVRAV-------------
Lancet        	FGTHAPQYDSTFANLSKEESDLLLSTYGDEAGVQYAQSILSF-VKDAGAD|A|VHVVDHLLDSLTGGEHSKAMKQLLEKDKAEKEKKADVS-------TS-----
Fish          	FSSYAPTYDSSFANISKEDSDLIYSFYGEDSSQPESESIADYLAKSE-EH|M|SRLADNVLDALTSGEHSRQLKETETDNVPTEETAEKVDATDDAE-VV-----
Frog          	FTSYAPCYDSTFANVGKDDSDLIYSTYGEEPSLQGTFRIQEFLENTL-EK|P|YGMADCILDAFTDGEYSRTERDKST--------------------ET-----
Lizard        	FSSYAPAYDSTFANIGKDDSDLIYSTYGEDSN-PGGFNMNEFLAKSQ-EY|P|YVMADSLLDVLTQGRHSRSLRELEMPVEEAEDQRAKADAPKDVE-IV-----
Bird          	YSSYAPTYDSTFANISKEDSDLIYSTYGEDSN-QGSFSIHEFLMKSQ-DY|P|FLMADSLLDVLTKGGHSRSLRELETPLEEDEGPHERSDALKE---IM-----
Alligator     	YSSYAPTYDSTFANISKEDSDLIYSTYGEDSN-QVYSTIHEFMTKSQ-DY|P|FVMADSLLDVLTKGGHSRSLRELEKPVDEVESQHERSDSIKDME-IM-----
Mouse         	YSSYAPHYDSTFANISKDDSDLIYSTYGEDSDLPNNFSISEFLATCQ-DY|P|YVMADSLLDVLTKGGHSRSLQDLDMSSPEDEGQTRALDTAKEAE-IT-----
Rat           	YSSYAPHYDSTFANISKDDSDLIYSTYGEDSDLPNNFSISEFLATCQ-DY|P|YVMADSLLDVLTKGGHSRSLQDLDMPSPEDEGQTRALDVAKEAE-VA-----
Target[Human] 	YSSYAPHYDSTFANISKDDSDLIYSTYGEDSDLPSDFSIHEFLATCQ-DY|P|YVMADSLLDVLTKGGHSRTLQEMEMSLPEDEGHTRTLDTAKEME-IT-----

                                                  Up to 50 Driver-Containing Sequences

Metazoa       	FISHLPYMNSDQSTINHNDTLLLFNTFDKFEQTKHNEEIERI-ANDG-EY|L|MKYVDSLLSIVSNGDYQPP-------------PN-T-------P-PT-----
Metazoa       	FGSFAPTYDSRIANLTQEESDLLMSAYGGETGYLFAQSMQEF-VSGCDSS|L|MNMVDGLLDSVTNGEHTKTIKNIEEKRG----EGKA----------------
Metazoa       	YGSFGPTYDSSLSNMKKEESDLLMQAYGTEEGVEYAKSLLEF-CKG-NSF|L|MEYADRLLNTVTDGEHTRLIKQTEPNSLLGTVETKD----------------
Metazoa       	FSTFAPHYDSSFSNLTKVESDLVYQTYGDELGVQYADSIMHF-AKDC-DY|L|MNMVDNLLDTLTGGQHSKTLKLVRSGELLRDPDEEES-TSSDKQ-QTKEKDS
Metazoa       	FSTFAPHYDSSFSNLTKVESDLVYQTYGDELGVQYADSIMHF-AKDC-DY|L|MNMVDNLLDTLTGGQHSKTLKLVRSGELLRDPDEEES-TSSDKQ-QTKEKDS
Metazoa       	FSTFAPHYDSSFSNLTKVESDLVYQTYGDELGVQYADSIMHF-AKDC-DY|L|MNMVDNLLDTLTGGQHSKTLKLVRSGELLRDPDEEES-TSSDKQ-QTKEKDS
Metazoa       	FSTFAPHYDSSFSNLTKVESDLVYQTYGDELGVQYADSIMHF-AKDC-DY|L|MNMVDNLLDTLTGGQHSKTLKLVRSGELLRDPDEEES-TSSDKQ-QTKEKDS
Mammal        	YSSYAPXYDSTFANISKDDSDLIYSTMGKTLIFQSDFSHCCGLANSS-NC|L|FFLLKQ---------------------------------------IT-----
 
_____________Driver_E235K_nDriver_4_____________
 
                                                          All Human Sequences

Human         	IKNNDYQSIEELKDNFKLMCTNAMIYNKPETIYYKAAKKLLHSGMKILSQ|E|RIQSLKQSIDFMADLQKTRKQKDGTDTSQSGED-GGCWQREREDSGDA-EAH
Human         	IKNNDYQSIEELKDNFKLMCTNAMIYNKPETIYYKAAKKLLHSGMKILSQ|E|RIQSLKQSIDFMADLQKTRKQKDGTDTSQSGED-GGCWQREREDSGDA-EAH
Human         	IKNNDYQSIEELKDNFKLMCTNAMIYNKPETIYYKAAKKLLHSGMKILSQ|E|RIQSLKQSIDFMADLQKTRKQKDGTDTSQSGED-GGCWQREREDSGDA-EAH
Human         	IKNNDYQSIEELKDNFKLMCTNAMIYNKPETIYYKAAKKLLHSGMKILSQ|E|RIQSLKQSIDFMADLQKTRKQKDGTDTSQSGED-GGCWQREREDSGDA-EAH
Human         	IKNNDYQSIEELKDNFKLMCTNAMIYNKPETIYYKAAKKLLHSGMKILSQ|E|RIQSLKQSIDFMADLQKTRKQKDGTDTSQSGED-GGCWQREREDSGDA-EAH
Human         	IKNNDYQSIEELKDNFKLMCTNAMIYNKPETIYYKAAKKLLHSGMKILSQ|E|RIQSLKQSIDFMADLQKTRKQKDGTDTSQSGED-GGCWQREREDSGDA-EAH
Human         	IKNNDYQSIEELKDNFKLMCTNAMIYNKPETIYYKAAKKLLHSGMKILSQ|E|RIQSLKQSIDFMADLQKTRKQKDGTDTSQSGED-GGCWQREREDSGDA-EAH
Human         	IKNNDYQSIEELKDNFKLMCTNAMIYNKPETIYYKAAKKLLHSGMKILSQ|E|RIQSLKQSIDFMADLQKTRKQKDGTDTSQSGED-GGCWQREREDSGDA-EAH

                                                          Reference Sequences

              	  5    0    5    0    5    0    5    0    5    0    |5|    0    5    0    5    0    5     0    5    0     5
              	 8    9    9    0    0    1    1    2    2    3    |3|    4    4    5    5    6    6     7    7    8     8
              	1    1    1    2    2    2    2    2    2    2    |2|    2    2    2    2    2    2     2    2    2     2
Sponge        	VELNEYPSVNEFKEDFIIMCSNAMTYNSPETVYYQTAKRLLNLGLKMIQK|E|LLVPLTQPLPFLCRITRVQVGFDTELSPPAPVSQIPPITRMKQGPVTRSSSS
Coral         	IDSNDYYSIEQFRDDFYLMCNNAMVYNAPETIYYKAAKKLLQTGVKLLSP|E|KVRNMYRSIGFPVTDESDGRGSDEP----IDVDT--------------IDTE
Flatworm      	LLSNGYRTLNEFKIDVSALFSGALRY--VDTLANSEAQRLLNTAS-----|-|----------------------------------------------------
Snail         	LERNEYRSIMEYKKDFVLMCNNAMTYNRPETVYYKEAKRLLHIGLKQLSK|E|KLLSLKKTHSFLANLTLAEIGIDENGKVLEDMPT--------------LSEE
Ant           	IDDNNYQNLNEFVDDFKLMCDNAMTYNHPDTIYYKAAKKLLHVGLKMVLP|E|KLRQLRPVLTYMHDISKEELGFELGTEDPNNPDAEEQIEREREQEERNEEAE
Copepod       	VEDGSYESLEPFRRDFELICTNCMLYNGPDTIYYKSSKKLLQQGLRVLAP|D|RIKALAEHIPIIMELSVEQLGFNIHD------EMEMSAEDEKDVSKV-----
Lancet        	LVNDEYSSIEEFRNDFKVMCDNAMIYNHPETIYYKAAKKLLNIGVKMMSK|D|KIASMYRSIGYMMIDTGEE---SGM----IDVDT--------------VDSG
Fish          	VKKEQYQSLEELKLDFKVMCENAMIYNKPETIYYKAAKKLLHSGMKILST|E|RLDSLKQSIEFMAGLQTSSRHSAEDGEDEGGTS-D--AAKENSSVMDTDNSQ
Frog          	IRNCEYRSIEEFKENFKQICHNAMIYNKPGTIYYRAAKKLLNSGIKILSQ|E|RIQSLKQSIEFMSDLQNSGKEKDKWDPQVSGDG-T--QEPQKDESMDTDEVA
Lizard        	IKNNGYQSIEELKDNFKLMCTNAMIYNKPETIYYKAAKKLLHSGMKILSQ|E|RIQSLKQSIDFMADLQKARKQKDKSDLQSGRGD-DNGLGKE-ADSMNA-DLR
Bird          	IKNNGYQSIEELKDNFKLMCTNAMTYNKPDTIYYKAAKKLLHSGMKILSQ|E|RIQSLKQSIEFMADLQKTRKQKDKVELQLSGED-ESGSGKDKGEPVDG-DTK
Alligator     	IKNNGYQSIEELKDNFKLMCTNAMIYNKPDTIYYKAAKKLLHSGMKILSQ|E|RIQSLKQSIEFMADLQKTRKQKDKTELQPNGEN-DHVLAKDKEESMET-DVK
Mouse         	IKNNDYQSIEELKDNFKLMCTNAMIYNKPETIYYKAAKKLLHSGMKILSQ|E|RIQSLKQSIDFMSDLQKTRKQKERTDACQSGED-SGCWQREREDSGDA-ETQ
Rat           	IKNNDYQSIEELKDNFKLMCTNAMIYNKPETIYYKAAKKLLHSGMKILSQ|E|RIQSLKQSIDFMADLQKTRKQKDRADACQGGED-SGCWQREREDSGDA-ETQ
Target[Human] 	IKNNDYQSIEELKDNFKLMCTNAMIYNKPETIYYKAAKKLLHSGMKILSQ|E|RIQSLKQSIDFMADLQKTRKQKDGTDTSQSGED-GGCWQREREDSGDA-EAH

                                                  Up to 50 Driver-Containing Sequences

Protist       	IEAGAYPSLAAFERHLKLVFTNCMHYNGPENHYHRQAKKLLQMSVDRLVP|K|TLTAFERDRQKLRAVAASSRGASDNEAGAAST---PKQKLSRDEKMSQQQLL
Metazoa       	V--NRYDALDEFQSDFELMCNNAMTYNDSSTIFYKCAKKMRDDGLILISK|K|TFLKLKLSHRYKEEMKPEKIQDDISSRSRRSTDSSSLTSNDKGRPENTSVSE
Metazoa       	IERNEYASIESFKDDYIIMCNNAMRYNGSDTIYYKSAEKMLAIGLKMMSK|K|KLRKLQRLIGK----PISDSEDELILVDSSD------INIDSYSPE------
Metazoa       	IEDGLYKTVRDMENDVNLISENAMIYNAPTTIYYFAAIKLQGIAKYYFSE|K|YLEYLRVSLPFGRQVTHEEAGL-----KP------------RGRSSQQLFIF
 
________________________CASP8_______________________
 
MutationAA      Num. Tumors     Common Polymorphism     
                                                        
p.?             25              0                       
p.Q465*         17              0                       
p.R233W         17              0                       
p.V427fs*28     14              0                       
p.R435*         13              0                       
p.K490fs*>7     11              0                       
p.P394L         11              0                       
p.Q465H         11              0                       
p.R68Q          10              0                       
p.R432*          9              0                       
p.R68*           9              0                       
p.F373fs*26      8              0                       
p.R413*          8              0                       
p.Q339*          7              0                       
p.L491fs*6       6              0                       
p.S99F           6              0                       
p.L348F          5              0                       
p.P232H          5              0                       
p.V222fs*13      5              0                       
p.E382*          4              0                       
p.L131L          4              0                       
p.L152P          4              0                       
p.Q358E          4              0                       
p.R233Q          4              0                       
p.R432Q          4              0                       
p.S209S          4              0                       
p.S316F          4              0                       
p.D285H          3              1                       
p.D28G           3              0                       
p.D28fs*41       3              0                       
 
_____________Driver_R68Q_nDriver_19_____________
 
                                                          All Human Sequences

Human         	--------------------------------------------------|-|----------------------------------------------------
Human         	--------------------------------------------------|-|----------------------------------------------------
Human         	DLASLKFLSLDYIPQRKQEPIKDALMLFQRLQEKRMLEESNLSFLKELLF|R|INRLDLLITYLNTRKEEMERELQTPGRAQISA--------------------
Human         	DLASLKFLSLDYIPQRKQEPIKDALMLFQRLQEKRMLEESNLSFLKELLF|R|INRLDLLITYLNTRKEEMERELQTPGRAQISA--------------------
Human         	DLASLKFLSLDYIPQRKQEPIKDALMLFQRLQEKRMLEESNLSFLKELLF|R|INRLDLLITYLNTRKEEMERELQTPGRAQISA--------------------
Human         	DLASLKFLSLDYIPQRKQEPIKDALMLFQRLQEKRMLEESNLSFLKELLF|R|INRLDLLITYLNTRKEEMERELQTPGRAQISA--------------------
Human         	DLASLKFLSLDYIPQRKQEPIKDALMLFQRLQEKRMLEESNLSFLKELLF|R|INRLDLLITYLNTRKEEMERELQTPGRAQISA--------------------

                                                          Reference Sequences

              	 8    3    8    3    8    3    8    3    8    3    |8|    3    8    3    8    3    8                      
              	1    2    2    3    3    4    4    5    5    6    |6|    7    7    8    8    9    9                      
Sponge        	--------------------------------------------------|-|---------------------------------MDWSSVDNTPLPNCPEDCS
Coral         	--------------------------------------------------|-|--------------------------------PADKSYRAFLMKLSDELTRD
Snail         	--------------------------------------------------|-|--------------------------------VDKENP-----------AE-
Lancet        	EIGVKRDLSRCLGLAEIGLNSGELRTLPLLPVGRLTQWLYLSQLQTLPLE|R|DLSNNQPEVGLNDCNALSQGIAELFENTSTLDILPRTWVEFEQKVYGLRDKG
Fish          	EVAQLKFLCMDLIPKKRLETVTDAKELFLRLNEQALLD--DGLLVPELLS|T|IGRLDLLGI-------------------LVSA--------------------
Frog          	ETLAMIFLCEKVTAQ-EKENIKDAKTLFLCLKKKDLICYNDLSFLKELLY|R|IGRNDLLRGKLGVRI------IE--VSPQISP--------------------
Bird          	ELASLKFLSLEHVTVRKREDIEEPKAFFQALQEKGMIEVGDLFFLKELLY|R|INRIDLLASYLGSSREEMERELQVPGRARVSP--------------------
Alligator     	DLAALKFLSLEHVSLRKQEAIREPQAFFLALQEQGLLAEDDLAFLKELLF|R|IHRIDLLSEHLGSSRQEMERELRVPGRAKVSP--------------------
Mouse         	DLAALKFLCLDYIPHKKQETIEDAQKLFLRLREKGMLEEGNLSFLKELLF|H|ISRWDLLVNFLDCNREEMVRELRDPDNAQISP--------------------
Rat           	ELAALKFLCLDHIPQKKQESINDVLVLFQRLQEEGMLEEDNLSFLKELLF|H|ISRRDLLSRVLKSSPEEMVRELQVLGKAQVSA--------------------
Target[Human] 	DLASLKFLSLDYIPQRKQEPIKDALMLFQRLQEKRMLEESNLSFLKELLF|R|INRLDLLITYLNTRKEEMERELQTPGRAQISA--------------------

                                                  Up to 50 Driver-Containing Sequences

Metazoa       	R--IKHDLSNCLGLPEVRLNSNRLNELP--------------------LR|Q|DLRYNQPEITQINYNPLSQGMVELSEAVSTLLILPQTWVDFEQRLRNLRDNE
Vertebrate    	EVAALKFLSLEHVPRRKLEAIQEPKAFFEVLQEKDMIGVGNLSFLKELLY|Q|ISRIDLLAAYLGSSREEMERDLQVPGRAQVSA--------------------
Vertebrate    	ELAGLKFLSLDHVPMRKLEAIQEPKAFFNVLQEKGMIEVGNLFFLKELLY|Q|INRMDLLAAQLGSSREEMERELRIPGRAKVSA--------------------
Vertebrate    	EVAALKFLSLEHVPRRKLEAIQEPKAFFEVLREKDMIGVGNLSFLKELLY|Q|ISRIDLLTAYLGSSREEMERDLQVPGRAQVSA--------------------
Vertebrate    	EVAALKFLSLEHVPRRKLEAIQEPKAFFEVLREKDMIGVGNLSFLKELLY|Q|ISRIDLLTAYLGSSREEMERDLQVPGRAQVSA--------------------
Vertebrate    	ELSALKFLSVDYIPMRKLEAIQEPKAFFEMLQEKDMIEAGNLAFLRELLY|Q|INRMDLLVAHLGSSREEMERDLQIPGRAKVSA--------------------
Mammal        	ELASLKFLSLDYIPHKKQEPIRDALSLFQTLQEKRMLEESNLSFLKELLF|Q|INRVDLLTRCLNTSKEEMERELQIPGRAQISA--------------------
Mammal        	ELASLKFLSLDYIPHKKQEPIRDALSLFQTLQEKRMLEESNLSFLKELLF|Q|INRVDLLTRCLNTSKEEMERELQIPGRAQISA--------------------
Mammal        	KLASLKFLSLDHIPQRKQEHIKDPLAFFRALQEKRMLEENNQSFLKELLF|Q|IQSLDLLTRYLGVSKQEMERELQIPGKAQVSA--------------------
Mammal        	DLAALKFLSRDHIPYRKQEPIKDALMLFQRLQEKRMLEESNLSFLKELLF|Q|VNRLDLLLNYLDTSEEEMKRELQIPGRAQISA--------------------
Mammal        	DLAALKFLSRDHIPYRKQEPIKDALMLFQRLQEKRMLEESNLSFLKELLF|Q|VNRLDLLLNYLDTSEEEMKRELQIPGRAQISA--------------------
Mammal        	DLAALKFLSRDHIPYRKQEPIKDALMLFQRLQEKRMLEESNLSFLKELLF|Q|VNRLDLLLNYLDTSEEEMKRELQIPGRAQISA--------------------
Mammal        	DLAALKFLSRDHIPYRKQEPIKDALMLFQRLQEKRMLEESNLSFLKELLF|Q|VNRLDLLLNYLDTSEEEMKRELQIPGRAQISA--------------------
Mammal        	DLAALKFLSRDHIPYRKQEPIKDALMLFQRLQEKRMLEESNLSFLKELLF|Q|VNRLDLLLNYLDTSEEEMKRELQIPGRAQISA--------------------
Mammal        	KLASLKFLSLDHIPQRKQEHIKDPLAFFRALQEKRMLEENNQSFLKELLF|Q|IQSLDLLTRYLGVSKQEMERELQIPGKAQVSA--------------------
Mammal        	ELASLKFLSQDHIPQRKQEPILDPCMLFQRLQEKRLLEEGNLAFLKELLF|Q|INRLDLLGTYMSTSREDMEG--LHPGVAQISP--------------------
Mammal        	ELASLKFLSLGHIPQRKQESITDAWMLFQRLQEKRVLEEGNLSFLKELLF|Q|INRMDLLATYLSTTREEMKEQLQTPGQAQISS--------------------
Mammal        	ELASLKFLSQDHIPQRKQEPILDPCMLFQRLQEKRLLEEGNLAFLKELLF|Q|INRLDLLGTYMSTSREDMEG--LHPGVAQISP--------------------
Mammal        	DLDSLKFLCNDFIPQRQQEPIKDALMLFQRLQEKRMLEEDNMFFLKELLF|Q|IKRFDLLIKFLHTNPKDLEQELQIPGRAQISA--------------------
 
________________________CDH1_______________________
 
MutationAA      Num. Tumors     Common Polymorphism     
                                                        
p.?             166             1                       
p.Q23*           29             0                       
p.P126fs*89      15             0                       
p.R732Q          10             0                       
p.A634V           8             0                       
p.P127fs*41       8             0                       
p.Q255*           8             0                       
p.A592T           7             0                       
p.D254Y           7             0                       
p.Q346*           7             0                       
p.R598*           7             0                       
p.R335*           6             0                       
p.S9*             6             0                       
p.T263fs*3        6             0                       
p.?fs             5             0                       
p.E841K           5             0                       
p.I650fs*13       5             0                       
p.Q641*           5             0                       
p.R63*            5             0                       
p.R74*            5             0                       
p.R90Q            5             0                       
p.T115fs*53       5             0                       
p.Y523fs*1        5             0                       
p.A617T           4             0                       
p.D254N           4             0                       
p.D400delD        4             0                       
p.D402H           4             0                       
p.E243K           4             0                       
p.H121fs*94       4             0                       
p.L343fs*13       4             0                       
 
_____________Driver_E841K_nDriver_635_____________
 
                                                          All Human Sequences

Human         	DPTAPPYD-------SL-LV--FDYEGSGS--------------------|E|AASLS-------------SLNSS--------E---S----------------
Human         	DPTAPPYD-------SL-LV--FDYEGSGS--------------------|E|AASLS-------------SLNSS--------E---S----------------

                                                          Reference Sequences

              	  1    6            1      6                        |1|    6                 1                             
              	 2    2            3      3                        |4|    4                 5                             
              	8    8            8      8                        |8|    8                 8                             
Sponge        	----------V----GD--DSS-----AFT--------------------|I|DNIK------------------N-------LYPHS-----------CSCINQ
Coral         	DM-YYPFVQGVHSSEDE-----IDS-GRGS--------------------|S|HESTS-------------KKRED--------DF--RPHARSPNMPSTTE---
Flatworm      	--------------------------------------------------|-|----------------------------------------------------
Snail         	---SENEGT----PDA----SDREN-GHGS--------------------|R|YEVLF-------------PLDPV--VED--STLEMPEEPMPDYGKKVR---D
Ant           	TVTVLPFDDNEECLTVL-KFARCAR-GFTG-----S---RE---------|C|DTEVN-------------LCYSN-------PCAGGHDGCSPRSFGPATFTFA
Copepod       	TIKILPFDDNETCETRL-MFIECPE-GFTG-----E---KN---------|C|DIEVN-------------MCYSN-------PCHGGQGGCVPRSFSNGAFSLP
Lancet        	MLKDGHTSDESLNSTHS----NHDS-GRGSVHSNHDSGRGD---------|S|DKEVR-------------SSPTA------------D--LRPQSCEGA--NKT
Fish          	DHFVAPYD-------SM-LV--FTHEGEGS--------------------|I|SGSLS-------------SLQSS--------I---G----------------
Frog          	DPTAPPYD-------SL-LV--FDYEGSGS--------------------|E|AASLS-------------SLNSP--------N---S----------------
Lizard        	DPTAPPYD-------SL-LV--FDYEGNGS--------------------|E|AASLS-------------SLNSS--------G---G----------------
Bird          	DPTAPPYD-------SL-LV--FDYEGGGS--------------------|E|ATSLS-------------SLNSS--------A---S----------------
Alligator     	DPTAPPYD-------SL-LV--FDYEGSGS--------------------|E|AASLS-------------SLNSL--------G---S----------------
Mouse         	DPTAPPYD-------SL-LV--FDYEGSGS--------------------|E|AASLS-------------SLNSS--------E---S----------------
Rat           	DPTAPPYD-------SL-LV--FDYEGSGS--------------------|E|AASLS-------------SLNSS--------E---S----------------
Target[Human] 	DPTAPPYD-------SL-LV--FDYEGSGS--------------------|E|AASLS-------------SLNSS--------E---S----------------

                                                  Up to 50 Driver-Containing Sequences

Metazoa       	NRQQRK-RYDS-EEMAQRHQIDDDS-MRRHEIDRGSDIDYNTAR-SSLKN|K|REFFIKDGNVEILQLMTRDKNRDGAGMADDDNIYVN--V-PLK--ST----N
Metazoa       	NRQHHK-RYDSEEMTQRQQHIDDDS-MRRHEIDRGSDIDYNTGR-SSLKN|K|REFFIKDGNIEILQLMTRDKTRDGAAAADDDNIYVN--V-PLK--NA----S
Metazoa       	NRQHHK-RYDSEEMTQRQQHIDDDS-MRRHEIDRGSDIDYNTGR-SSLKN|K|REFFIKDGNIEILQLMTRDKTRD--AAADDDNIYVN--V-PLK--NA----S
Metazoa       	N------RRKHYDSTEV-RHIDDDS-MRRHEIDRGSDIDFNTARNNSLKS|K|RELFIKDGNVEILQLMTRDKTRD-GGNLDDDNIYVN--V-PLK--PA----G
Metazoa       	N------RRKHYDSTEV-RHIDDDS-MRRHEIDRGSDIDFNTARNNSLKS|K|RELFIKDGNVEILQLMTRDKTRD-GGNLDDDNIYVN--V-PLK--PA----G
Metazoa       	N------RRKHYDSTEV-RHIDDDS-MRRHEIDRGSDIDFNTARNNSLKS|K|RELFIKDGNVEILQLMTRDKTRD-GGNLDDDNIYVN--V-PLK--PA----G
Metazoa       	NRHLEP-ARRKRYDTES-RHHDIDS-MRRHEIDRGSDIDFNVAQ-NSLKS|K|RELFIKDGNVEILQLMTRDKSRD-RPGMDDDNIYVN--V-PLK--QS----A
Metazoa       	NRQEYG-RRKQYDS-EV-RHIDDDS-MRRHEIDRGSDIDFNTAH-NSLKS|K|RELFIKDGNVEILQLMTRDKTRD-GLNLDDDNIYVN--V-PLK--PA----G
Metazoa       	NRQEYG-RRKQYDS-EV-RHIDDDS-MRRHEIDRGSDIDFNTAH-NSLKS|K|RELFIKDGNVEILQLMTRDKTRD-GLNLDDDNIYVN--V-PLK--PA----G
Metazoa       	NRQEYA-RRKHYDS-EV-R-IDDDS-MRRHEIDRGSDIDFNTAQNNSLKS|K|RELFIKDGNVEILQLMTRDKTRD-GLNLDDDNIYVN--V-PLK--PA----G
Metazoa       	NRQEYA-RRKHYDS-EV-R-IDDDS-MRRHEIDRGSDIDFNTAQNNSLKS|K|RELFIKDGNVEILQLMTRDKTRD-GLNLDDDNIYVN--V-PLK--PA----G
Metazoa       	NRQEYA-RRKQYDS-EA-RHIDDDS-MRRHEIDRGSDIDFNTAH-NSLKS|K|RELFIKDGNVEILQLMTRDKTRD-GLNLDDDNIYVN--V-PLK--PA----G
Metazoa       	NRQEYA-RRKQYDS-EV-RHIDDDS-MRRHEIDRGSDIDFNTAH-NSLKS|K|RELFIKDGNVEILQLMTRDKTRD-GLNLDDDNIYVN--V-PLK--PA----G
Metazoa       	NRQEYA-RRKQYDS-EV-RHIDDDS-MRRHEIDRGSDIDFNTAH-NSLKS|K|RELFIKDGNVEILQLMTRDKTRD-GLNLDDDNIYVN--V-PLK--PA----G
Metazoa       	NRQEYA-RRKQYDS-EV-RHIDDDS-MRRHEIDRGSDIDFNTAH-NSLKS|K|RELFIKDGNVEILQLMTRDKTRD-GLNLDDDNIYVN--V-PLK--PA----G
Metazoa       	NRQEYA-RRKQYDS-EV-RHIDDDS-MRRHEIDRGSDIDFNTAH-NSLKS|K|RELFIKDGNVEILQLMTRDKTRD-GLNLDDDNIYVN--V-PMK--PA----G
Metazoa       	NRQEYA-RRKQYDS-EV-RHIDDDS-MRRHEIDRGSDIDFNTAH-NSLKS|K|RELFIKDGNVEILQLMTRDKTRD-GLNLDDDNIYVN--V-PLK--PA----G
Metazoa       	NRQEYA-RRKQYDS-EV-RHIDDDS-MRRHEIDRGSDIDFNTAH-NSLKS|K|RELFIKDGNVEILQLMTRDKTRD-GLNLDDDNIYVN--V-PMK--PA----G
Metazoa       	NRQEYA-RRKQYDS-DV-RHIDDDS-MRRHEIDRGSDIDFNTAH-NSLKS|K|RELFIKDGNVEILQLMTRDKTRD-GLNLDDDNIYVN--V-PLK--PA----G
Metazoa       	NRQEYA-RRKQYDS-DV-RHIDDDS-MRRHEIDRGSDIDFNTAH-NSLKS|K|RELFIKDGNVEILQLMTRDKTRD-GLNLDDDNIYVN--V-PLK--PA----G
Metazoa       	NRQEYA-RRKQYDS-EV-RHIDDDS-MRRHEIDRGSDIDFNTAH-NSLKS|K|RELFIKDGNVEILQLMTRDKTRD-GLNLDDDNIYVN--V-PLK--PA----G
Metazoa       	NRQEYA-RRKQYDS-EV-RHIDDDS-MRRHEIDRGSDIDFNTAH-NSLKS|K|RELFIKDGNVEILQLMTRDKTRD-GLNLDDDNIYVN--V-PMK--PA----G
Metazoa       	NRQEYA-RRKQYDS-DV-RHIDDDS-MRRHEIDRGSDIDFNTAH-NSLKS|K|RELFIKDGNVEILQLMTRDKTRD-GLNLDDDNIYVN--V-PLK--PA----G
Metazoa       	SRQQSK-RHRNEETIQLQNQIDDDS-MRRHEIDRGSDIDYNTAR-GSLRN|K|REFFIKDGNIEILQLMTRDKTRESAGAAKDDNIYVN--V-PLK---N----A
Metazoa       	SRQQSK-RHRNEETIQLQNQIDDDS-MRRHEIDRGSDIDYNTAR-GSLRN|K|REFFIKDGNIEILQLMTRDKTRESAGAAKDDNIYVN--V-PLK---N----A
Metazoa       	SRQQSK-RHRNEETIQLQNQIDDDS-MRRHEIDRGSDIDYNTAR-GSLRN|K|REFFIKDGNIEILQLMTRDKTRESAGAAKDDNIYVN--V-PLK---N----A
Metazoa       	NRQEYA-RRKQYDS-DV-RHIDDDS-MRRHEIDRGSDIDFNTAH-NSLKS|K|RELFIKDGNVEILQLMTRDKTRD-GLNLDDDNIYVN--V-PLK--PA----G
Metazoa       	SRQQSK-RHRNEETIQLQNQIDDDS-MRRHEIDRGSDIDYNTAR-GSLRN|K|REFFIKDGNIEILQLMTRDKTRESAGAAKDDNIYVN--V-PLK---N----A
Metazoa       	SRQQSK-RHRNEETIQLQNQIDDDS-MRRHEIDRGSDIDYNTAR-GSLRN|K|REFFIKDGNIEILQLMTRDKTRESAGAAKDDNIYVN--V-PLK---N----A
Metazoa       	NRQEYS-RRKQYDS-EV-RHIDDDS-MRRHEIDRGSDIDFNTAH-NSLKS|K|RELFIKDGNVEILQLMTRDKTRD-GLNLDDDNIYVN--V-PLK--PA----G
Metazoa       	NRQEYS-RRKQYDS-EV-RHIDDDS-MRRHEIDRGSDIDFNTAH-NSLKS|K|RELFIKDGNVEILQLMTRDKTRD-GLNLDDDNIYVN--V-PLK--PA----G
Metazoa       	NRQEYA-RRKHYDS-EV-R-IDDDS-MRRHEIDRGSDIDFNTAQNNSLKS|K|RELFIKDGNVEILQLMTRDKTRD-GLNLDDDNIYVN--V-PLK--PA----G
Metazoa       	IKQLDY-AQRQRCETEA-HQIDDDS-MRRHEIDRGSDMDFPAAQ-NSMKS|K|RELFIKEGNVEILQLMTRDKIHD-GAALDDDNIYVN--V-PLK--PL----G
Metazoa       	IKQLDY-AQRQRCETEA-HQIDDDS-MRRHEIDRGSDMDFPAAQ-NSMKS|K|RELFIKEGNVEILQLMTRDKIHD-GAALDDDNIYVN--V-PLK--PL----G
Metazoa       	IKQLDY-AQRQRCETET-HQIDDDS-MRRHEIDRGSDMDFTAAQ-NSMKG|K|RELFIKEGNVEILQLMTRDKIHD-AAALDDDNIYVN--V-PLK--PL----G
Metazoa       	IKQLDY-AQRQRCETEA-HQIDDDS-MRRHEIDRGSDMDFPAAQ-NSMKS|K|RELFIKEGNVEILQLMTRDKIHD-GAALDDDNIYVN--V-PLK--PL----G
Metazoa       	IKQLDY-AQRQRCETET-HQIDDDS-MRRHEIDRGSDMDFTAAQ-NSMKG|K|RELFIKEGNVEILQLMTRDKIHD-AAALDDDNIYVN--V-PLK--PL----G
Metazoa       	IKQLDY-AQRQRCETET-HQIDDDS-MRRHEIDRGSDMDFPAAQ-NSMKS|K|RELFIKEGNVEILQLMTRDKIHD-GAALDDDNIYVN--V-PLK--PL----G
Metazoa       	IKQLDY-AQRQRCETET-HQIDDDS-MRRHEIDRGSDMDFPAAQ-NSMKS|K|RELFIKEGNVEILQLMTRDKIHD-GAALDDDNIYVN--V-PLK--PL----G
Metazoa       	NRQEYA-RRKHYDS-EV-R-IDDDS-MRRHEIDRGSDIDFNTAQNNSLKS|K|RELFIKDGNVEILQLMTRDKTRD-GLNLDDDNIYVN--V-PLK--PA----G
Metazoa       	NRQEYA-RRKQYDS-DV-RHIDDDS-MRRHEIDRGSDIDFNTAH-NSLKS|K|RELFIKDGNVEILQLMTRDKTRD-GLNLDDDNIYVN--V-PLK--PA----G
Metazoa       	NRQEYA-RRKQYDS-EV-RHIDDDS-MRRHEIDRGSDIDFNTAH-NSLKS|K|RELFIKDGNVEILQLMTRDKTRD-GLNLDDDNIYVN--V-PLK--PA----G
Metazoa       	NRPLEN-SRLKNYDSDA-RQIDDDS-MRRHEIDRGSDIDFNTAQ-NSLKN|K|RELFIKDGNVEILQLMTRDKTRD-GTVLDDDNIYVN--V-PVK--SS----A
Metazoa       	NRPQDN-GRLKNYDSEA-RQIDDDS-IRRHEIDRGSDVDFNTAQ-NSLKN|K|RELFIKDGNVEILQLMTRDKTRD-DTVLDDDNIYVN--V-PVK--SS----I
Vertebrate    	EHYVAPFD-------SV-LV--FAHEGEGS--------------------|K|AGSLS-------------SIQSS--------I---S----------------
Vertebrate    	DLAAPPFD-------SL-LV--FDSEGGES--------------------|K|AGSLS-------------SLYSS--------K---D----------------
Vertebrate    	---------------ST-TL--FE----QV--------------------|K|VILTV-------------TANSA--------S--------------------
Vertebrate    	---------------ST-TL--FE----QV--------------------|K|VILTV-------------TANSA--------S--------------------
Vertebrate    	---------------ST-TL--FE----QV--------------------|K|VILTV-------------TANSA--------S--------------------
Vertebrate    	-----------------------NLQGGGF--------------------|K|SQ--------------------------------------------------
 
_____________Driver_A634V_nDriver_160_____________
 
                                                          All Human Sequences

Human         	---------------LPPNT---------------SPFTA--E-L--THG|A|S--------------A------------------------------------
Human         	---------------LPPNT---------------SPFTA--E-L--THG|A|S--------------A------------------------------------

                                                          Reference Sequences

              	                 9                   4      9       |4|                                                    
              	                1                   2      2       |3|                                                    
              	               6                   6      6       |6|                                                    
Sponge        	---------------S--DATIQYTLDSN----S--MFLI--N-PI-NGA|I|STM----TNLDYETAY---Y-----------SQ--SPAL------------F
Coral         	---------------SNRPLGITLLSH------T-TEFAI--D-EN-KGI|L|TTK----TTLDRERKS---FYSLIAVITDG-RVAMN----------------
Flatworm      	---------------S--P-VYHF-----------RVYESE-QDL--TGC|V|NRV----LALDLDDSV---A-----------DH--LSA-------------P
Snail         	---------------H--HD----------------KFQLDE------RT|I|RTK----GSLDREKED---QFMFVINTND--QN-----NT-----------N
Ant           	---------------SDLNGRVKYALEDD-G--D-GAFAI--D-T--TGI|V|RTA----KSLDRESVA---RYSLKAVAIDR-GSPALSS-------------V
Copepod       	---------------QNLNGRIMYTFDGG-NNGD-GAFVV--D-Y--SGI|V|RTN----RPLDRETVP---YYELVALAVDR-GTPQLSS-------------T
Lancet        	---------------MGRNAERRYRIIQG-NEE--GKFSI--N-PE-SGV|L|YTA----DKLDYEQVR---QYELIVEVRDR-GVPQMSD-------------T
Fish          	---------------GPGNG---------------PPFIV--E-L--NTE|Y|Q--------------R------------------------------------
Frog          	---------------LSPNT---------------YPYKA--E-L--TGE|S|N--------------E------------------------------------
Lizard        	---------------LPPNT---------------DPYSA--M-L--ELG|S|S--------------A------------------------------------
Bird          	---------------LPPHT---------------YPFKA--A-L--EHG|S|S--------------N------------------------------------
Alligator     	---------------LPPNT---------------FPFSV--E-L--MHG|S|S--------------A------------------------------------
Mouse         	---------------LPPNT---------------SPFTA--E-L--THG|A|S--------------V------------------------------------
Rat           	---------------LPPNT---------------SPFTA--E-L--THG|A|S--------------V------------------------------------
Target[Human] 	---------------LPPNT---------------SPFTA--E-L--THG|A|S--------------A------------------------------------

                                                  Up to 50 Driver-Containing Sequences

Bacteria      	-------------------SSSSKTVASS----S-SKNIV--T-P--ESS|V|SSS--NSNASDYG-IP---TFHVRV--VAP--F--EF---------------
Bacteria      	-------------------SSSSKTVASS----S-SKNIV--T-P--ESS|V|SSS--NSNASDYG-IP---TFHVRV--VAP--F--EF---------------
Bacteria      	GIDADSVYFTNTNKSGA-DSLFKIEKVKDG---D-VY----------KLV|V|TVK--DSSKLDYESTEHLHELTLVV-VAKNDPT--LVD-------------T
Bacteria      	GIDADSVYFTNTNKSGA-DSLFKIEKVKDG---D-VY----------KLV|V|TVK--DSSKLDYESTEHLHELTLVV-VAKNDPT--LVD-------------T
Bacteria      	GIDADSVYFTNTNKSGA-DSLFKIEKVKDG---D-VY----------KLV|V|TVK--DSSKLDYESTEHLHELTLVV-VAKNDPT--LVD-------------T
Bacteria      	GIDADSVYFTNTNKSGA-DSLFKIEKVKDG---D-VY----------KLV|V|TVK--DSSKLDYESTEHLHELTLVV-VAKNDPT--LVD-------------T
Bacteria      	GIDADSVYFTNTNKSGA-DSLFKIEKVKDG---D-VY----------KLV|V|TVK--DSSKLDYESTEHLHELTLVV-VAKNDPT--LVD-------------T
Bacteria      	GIDADSVYFTNTNKSGA-DSLFKIEKVKDG---D-VY----------KLV|V|TVK--DSSKLDYESTEHLHELTLVV-VAKNDPT--LVD-------------T
Bacteria      	---------------GP-YTVFSYELADS----S-DYVYV--A-P--NGD|V|FVK--DSTLFDFENIK---SFDIKVRIQDPDGS--ASV-------------G
Bacteria      	---------------RF-DSVMTFKIVDDP---I-GCFEID-S-K--TGV|V|TISDSKCPGLDFEKNP---TIDLKVSITDM-VN--IPDSLYQLISAGPITVT
Bacteria      	---------------RF-DTVMSFKIVEDP---T-GCFTID-S-K--TGL|V|TVKKDKCAGLDYEKNP---TVTVRVAVTDM-VG--IKDT--EMISGGPITIT
Bacteria      	---------------RF-DTVMTFKIVDDP---I-GCFEID-S-K--TGV|V|TVSADKCAGLDFEKNP---TIDLKVSITDM-VN--IPDSLYQLISAGPITVT
Bacteria      	---------------RF-DSVMTFKIVDDP---I-GCFEID-S-K--TGV|V|TISDSKCPGLDFEKNP---TIDLKISITDM-VD--ITDR--SLISGDPITVT
Bacteria      	---------------RF-DSVMTFKIVKDP---T-GCFEIN-S-Y--TGV|V|KVKRDKCAGLDYEKNP---TVKIDVSVTDL-VD--VPDSLYQLISAGPITTI
Bacteria      	---------------D--STGLTFALEGD-D--K-DAFSL--G-PTVGVS|V|ALN----TPPDYEMQD---QYALTIVVSDG-VN---ET-------------R
Bacteria      	---------------I--SGGVTWSLKAG-S--D-AALTI--D-A-VTGA|V|TLA----DNPDHEAKS---GYSFTVVATDA-AG--HST-------------E
Bacteria      	---------------I--SGGVTWSLKAG-S--D-AALTI--D-A-VTGA|V|TLA----DNPDHEAKS---GYSFTVVATDA-AG--HST-------------E
Bacteria      	---------------I--SDGVTWSLKAG-S--D-AALTI--D-A-VTGA|V|TLA----DNPDHEAKS---GYSFTVVATDA-AG--HST-------------E
Bacteria      	---------------I--SGGVTWSLKAG-S--D-AALTI--D-A-VTGA|V|TLA----DNPDHEAKS---GYSFTVVATDA-AG--HST-------------E
Metazoa       	---------------AEPNNVVRYEIVSG-NY-G-NSFAI--NAE--SGE|V|TVK----ALAYNKMSS---VIVLMVRAYDL-GVPTLWS-------------M
Metazoa       	---------------AEPNNVVRYEIVSG-NY-G-NSFAI--NAE--SGE|V|TVK----ALAYNKMSS---VIVLMVRAYDL-GVPTLWS-------------M
Metazoa       	---------------S--SSELTYSIVGS----S-NKFNI--N-S--NGQ|V|SST----EQLDSDSGP---S-----------QQ--RSD-------------E
Metazoa       	---------------S--P-VYHF-----------RVYESE-QDL--TGC|V|NRV----LALDLDDSV---A-----------DH--LSA-------------P
Metazoa       	---------------K--GTTVLSFRLLT-F--T-DLFAI--N-Q--SGV|V|SVR----AEEDQLSLQ---SYPITVVVSDG-GVPSYDT-------------P
Metazoa       	---------------T--GM----------------IFIHLPV-P--VKK|V|VVN----GLLDYETVQ---QYKLTVLACTE-TT-----TI-----------N
Metazoa       	---------------T--NASVNFYIIYE-D--NNGWFIIEDR-PCDCAD|V|KTN----AELDRETQD---KVAIKIIAVDN-AA-----TD-----------S
Metazoa       	---------------T--DAAVNFYIIYE-D--NNGWFIIEAR-PCDCAD|V|KTN----AELDRETQD---KVAIKIIAVDN-AA-----TD-----------S
Metazoa       	---------------E--SQEVWYHLKAG-A--P-PQFSL-DS-R--TGK|V|MVE----QALDREEMD---RFVVEIGASNS-EPTNTAAEGP----------S
Metazoa       	---------------E--SQEVFYHLKAG-S--P-PQFSL-NS-K--TGE|V|MVE----QALDREALD---NFEIEIGASNS-V----LIGTA----------A
Metazoa       	---------------E--SQEVFYHLLAG-A--P-PQFSL-DS-S--TGK|V|MVE----ELLDREEID---QFVIEIGASND-E----LINGP----------S
Metazoa       	----------------C-------------------EFEL-DP-K--TGE|V|FAV----LPLDRERRS---YNFLYVNVSSG-TPRFNLAPS-----------Q
Metazoa       	---------------RQEAGRVSFWLAGN-N-------------R--TGL|V|TTT----RFLDREGDG---DE--------Y-GTPMKTT-------------L
Metazoa       	---------------IGLNAQLIYSLDK----MD-HPFQV--T-E--DGY|V|KAT----KSTDRETHP---AFLLQVLATDN-PQTQLTA-------------T
Metazoa       	---------------TGENSRLIYSLLGE---HS-QQFRI--N-HR-TGD|V|FTQ----VSFNYESET---QCDLVVMVTDH-GTPARTD-------------S
Metazoa       	---------------VGRNAEVFLPAPDQYSDTP-ATFVI--T-RD--GV|V|KTN----VEMDREKVD---VHFFAVVARDE-GDPPLSS-------------T
Metazoa       	---------------TITNSEFLYSIPIN-S-WALDYFSV--H-AR-TGL|V|TTK----KEFDREHND---QFSFTVHVQDP-QVPGFSD-------------K
Metazoa       	---------------SPANSEFLFTIPIN-S-WARDYFDI--H-PR-TGV|V|TTK----KKFDRESND---HYNFGVNVRDP-QVPGFSD-------------S
Metazoa       	---------------LGQNAYLQYSMSSQ-D-RN-VPFQV--L-Q--NGT|V|ITR----AELDREYQS---QYNFMVYARDS-GNPSLNS-------------S
Metazoa       	---------------LGQNAYLQYSMSSQ-D-RN-VPFEV--S-L--NGT|V|ITR----AELDREYMG---QYNFMVYVRDS-GNPSLNS-------------S
Metazoa       	---------------LGQNAYLQYSMSSQ-D-RN-VPFEV--S-L--NGT|V|ITR----AELDREYMG---QYNFMVYVRDS-GNPSLNS-------------S
Metazoa       	---------------EGNNGRVVYSLLGN-V-SN-LPFIV--Y-Q--DGV|V|RAK----ESLDREVQS---VYTFHVRARDQ-GDTPLET-------------N
Metazoa       	---------------SGRNARLIFSMPPT-S-DG-QMFKV--D-P--DGR|V|FAI----QNLDRESRS---FYSLSIELRDD-GVEPKVV-------------Y
Metazoa       	---------------SFQNGKVQFTMVAL-N-QT-VPFVV--Y-S--NGL|V|V-S----RRSNGRMDR---SYSIPIIAKDG-GIPTNTA-------------K
Metazoa       	---------------EGENAKLIYSLIGG-N-SD-SIFLI--R-TK-TGE|V|VLT----RRITPEDKE---IHNLTISVSDN-GKPSQST-------------L
Metazoa       	---------------IGMNGQVMYSLPSQ-H-QM-TPFVV--F-P--NGT|V|KSN----RPLNRELKS---SYDFIVMATDR-GVPALSS-------------T
Vertebrate    	---------------GPGFT---------------SPYNV--S-L--VGS|V|K--------------A------------------------------------
Vertebrate    	---------------GPGFT---------------SPYNV--S-L--VGS|V|K--------------A------------------------------------
Vertebrate    	---------------GPGFT---------------SPYNV--S-L--LGS|V|K--------------A------------------------------------
Vertebrate    	---------------GPGFT---------------SPYNV--S-L--LGS|V|K--------------A------------------------------------
Vertebrate    	---------------RPPHT---------------FPYFA--R-L--EEN|V|Q--------------K------------------------------------
 
_____________Driver_R90Q_nDriver_159_____________
 
                                                          All Human Sequences

Human         	------NF------EDCT--GRQRTAYFS-LDTRFKVGT-DGVITVKRPL|R|FHN-------PQIHFLVYAWDST-YRKFSTKVTLNTVG-------HHHRPPP
Human         	------NF------EDCT--GRQRTAYFS-LDTRFKVGT-DGVITVKRPL|R|FHN-------PQIHFLVYAWDST-YRKFSTKVTLNTVG-------HHHRPPP

                                                          Reference Sequences

              	                  0      5    0     5     0    5    |0|           5    0    5     0    5    0           5  
              	                 6      6    7     7     8    8    |9|           9    0    0     1    1    2           2  
              	                                                  | |                1    1     1    1    1           1  
Sponge        	------QC------NDMSGTNAPVYGISSS-DNLFDINNSTGEVFLQSSL|D|YETESN----------------------------CVFN--------------
Coral         	------SA------NHLVLKG-LRFQFQGSQ-TSFKINETTGIIRTAAKL|D|RENLSLENNDDTFQIQVKVSK--GVVTVPLPIEIKVLD----IND-------
Flatworm      	------SA------EDIDGHGAVSIRLTLN-RPCFKVDATTGELSVTCSY|M|GPPGSN------IILTLLASDGDKFPVIN---SYLQLS-----VN-------
Snail         	------LT------T-D----IVTLGY---SFNKLFFELYNVSMVATTNL|T|-KTLCEMS-GL----TLECQSS-----V-IYVDFDVIY----TDD-------
Ant           	------RA------RDP-ENGAVRYSMSSLSQALLALDPITGRVTTRARL|D|RENVDV------HYFRVLAVDDSPPRTGTTTLQVNVLD----AND-------
Copepod       	---------------------------------MFSIDPSTGQISTNNKL|D|REFMDV------HYLRIVAVDDT--LSATATLQVNVED----VND-------
Lancet        	------AR------DLGV--TPRTFAILS-SQSRVTVDEVTGVLSTDGRI|D|RDVLCPRAQVCEVGLEVAMLP--KQFFQLIQVRITVED----QND-------
Fish          	-----------------------------------MFDE-RNSSALGQ--|-|-------------------------------------------NHIC-----
Frog          	------IF------NSCE--GPVRIQFAS-KDPNFEIHK-DGTVYIKNPA|K|MKD-------NRKTFRVLAWETK-GHVYSTNITLKREG-------HR----H
Lizard        	------TF------TDCT--DRTQVPFLS-DDTRLRLRP-DGTLVVKRPL|R|LQS-------HHHSFSVHGWDAA-GKKHSAQVTLRLRHGHRHHEQHS---QR
Bird          	------SF------AACS--GRPWAVYVP-TDTRFKVNG-DGVVSTKRPL|T|LYG-------RKISFTIYAQDAM-GKRHSARVTVGRHR-----HRRH----H
Alligator     	------SF------KDCP--ERQRTVYSP-SDTRFRVQT-DGVVQVKRAL|Q|LHD-------HEISFHVHAWDST-GRKHSARVVIQRERGQ-----HG----H
Mouse         	------RF------EGCT--GRPRTAFFS-EDSRFKVAT-DGTITVKRHL|K|LHK-------LETSFLVRARDSS-HRELSTKVTLKSMG---HHHHRH----H
Rat           	------KF------EGCT--GRPRTAFFS-EDSRFKVST-DGVITVKRHL|K|LHK-------LETSFLVHAWDSS-YRKLSTKVTLKSLG-H--HHHRH----H
Target[Human] 	------NF------EDCT--GRQRTAYFS-LDTRFKVGT-DGVITVKRPL|R|FHN-------PQIHFLVYAWDST-YRKFSTKVTLNTVG-------HHHRPPP

                                                  Up to 50 Driver-Containing Sequences

Metazoa       	------PS------DSH-----ISILE---GPNE--FYVLDNKLFCRHRI|Q|V----NSQFKL----RITCTTN-----VKRDFTI--------TVS-------
Metazoa       	------HA------TDM-DGDGITYAITGG-DGTFVIDAKDGIIRLSDSL|Q|GSH-------Y--TLNVTATDDNSLT-GTAVVVVGIND----INN-------
Metazoa       	------AA------TDE-DGGNVSFFFVDTEMGPFRIETNTGKILLIR-P|Q|LMN-------Y--TLPVGAADDGTSL-ESKTMEINVEV----VDL-------
Metazoa       	------LGLNVSWSCDAVAEGNVAYSWLKN-D---QNITSSQDLSLQN-V|Q|VS--DAGRYVC------LAEYD--S--IKVFSQAAELD----VFD-------
Metazoa       	------LGLNVSWRCDAFAKGEVSYQWLKN-N---QPVEASQDLSIVN-V|Q|VS--HSGQYVC------QAEYD--G--IKVYSTQAELD----VFD-------
Metazoa       	------LGLNVSWRCDAFAKGEVSYQWLKN-N---QPVEASQDLSIVN-V|Q|VS--HSGQYVC------QAEYD--G--IKVYSTQAELD----VFD-------
Metazoa       	------LGLNVSWRCDAVAEGNVSYQWLKN-N---QPFAPSHDLSLIN-V|Q|VS--HTGQYVC------LAEYD--G--IKVYSTQADLD----VFD-------
Vertebrate    	------SF------VDCG--EPHWAAFLP-DDTRFKVSR-DGVVSAARPL|Q|LRR-------REITFTVHTWDTA-GKRHSAKVTLRRQW----HQHRR----H
Vertebrate    	------SF------ADCG--EQRRAAYLS-DDTRFKVSR-DGVVSATRPL|Q|LQR-------REISFSVYTWDAA-GKKHSARVTLRRRW-----HHRN----H
Vertebrate    	------NF------VDCG--EPRRAAFLP-DDTRFKVSR-DGIVSATRPL|Q|LQQ-------REITFAVHTWDTM-GKKHSAKVTLRQRW-----HQHR----H
Vertebrate    	PLGPLSSF------VDCG--ESHRAAFLP-DDTRFRVSR-DGIVTASRPL|Q|LQQ-------REITFAVYTWDTM-GKKHSAKVTLRQRR-----HQHR----H
Vertebrate    	------NF------VDCG--ESRRAAFLP-DDTRFKVSR-DGIVSATRPL|Q|LQQ-------REITFAVHTWDAT-GKKHSSKVTLRRRW-----HQHR----H
Vertebrate    	------SF------VDCG--EPRRAAFLS-DDTRFKVSR-DGIVSATRPV|Q|LQQ-------REIAFAVHTWDTM-GKKHSAKVTLRQRW----RQH------R
Vertebrate    	------SF------VDCG--EPRRAAFLP-DDTRFKVSR-DGIVSATRPV|Q|LQQ-------REIAFAVHTWDAT-GKKHSAKVTLRQRW----RQH------P
Vertebrate    	PLSPLSSF------VDCG--ESHHAAFLS-DDTRFKVSR-DGVVSATRPL|Q|LQR-------GEITFAVHTWDAV-GKKHSAKVILRRRW-----HQHR----H
Vertebrate    	------RF------TDCA--GQQRAAFIA-DDTRFRVRA-DGVVSVKRPL|Q|LHR-------REIAFSVHAWDAA-GRKHSAQVTLSRRR-----RHRH----H
Vertebrate    	ALSLAVSF------KDCP--ERRRTVYSP-SDTRFRVQT-DGVVRVKRAL|Q|LHD-------HEISFHVHAWDST-GRKHSAKVVVQRERGQ-----HS----H
Vertebrate    	------SF------KDCP--ERQRTVYSP-SDTRFRVQT-DGVVQVKRAL|Q|LHD-------HEISFHVHAWDST-GRKHSARVVIQRERGQ-----HG----H
Vertebrate    	------SF------KDCP--ERQRTVYSP-SDTRFRVQT-DGVVQVKRAL|Q|LHD-------HEISFHVHAWDST-GRKHSARVVIQRERGQ-----HG----H
Vertebrate    	------TF------RDCP--ERRRTVYSP-SDTRFRVQT-DGLVQVKRAL|Q|LHD-------HEISFHVHAWDST-GRKHSARVVVQRERGQ-----HG----R
Vertebrate    	------SF------VNCG--EQQRAMYLS-DDTHFRVSR-DGVISATRPL|Q|LQQ-------QEISFSVYAWDVL-GKKHSTRVTLRRWW-------HH----H
Vertebrate    	------SF------SDCG--EQRRALYLW-DDRRFKVSR-DGVVSATRPL|Q|LQQ-------REISFSVYAWDTT-GKKHSAKVTLHRRLHHRRRHHHH--HDQ
Vertebrate    	------SF------VDCG--EQRHTTYLS-DDTRFKVSR-DGVVSATRPL|Q|LRQ-------REISFPIHAWDAS-GKKHSARVTLRRQW-----HRRH----H
Vertebrate    	------SF------AECG--EPRRAAYLS-DDTRFKVSR-NGIVSTTRPL|Q|LQR-------QEISFSVHTWDAT-GKKHSARVTLRRRL----HHHHH----R
Vertebrate    	------SF------VDCG--ESHRAAFLP-DDTRFKVSR-DGTVTATRPL|Q|LQQ-------RDITFAVHTWDTV-GKRHSAKVTLRQRR-----HQHR----H
Vertebrate    	------NF------EDCG--ESRRAAFLP-DDTRFKVSR-DGIVSATRPL|Q|LQH-------RDITFAVHTWDAT-GKKHSAKVTLRHRR-----HQHR----H
Vertebrate    	------SF------VDCG--ELHRAAFLP-DDTRFKVSR-DGIVSATRPV|Q|LQQ-------REIAFAVHTWDTT-GKKHSAKVTLRQRW----RQH------R
Vertebrate    	------SF------VDCG--EQRHTTYLS-DDSRFKVSG-DGVVSATRPL|Q|LRQ-------REISFSVHAWDAA-GKKHLARVTLRRRW-------HR----R
Mammal        	------SF------EGCT--GQPRTVYAS-DDTRFRVGT-DGVVMVKRPL|Q|LHN-------PEMSFLVHAWDSS-RRKLSTKVTVKAATHEHHRHH------H
Mammal        	------SF------EGCT--GRPRTAYFS-DDTRIKVGS-DGVVSVRRPL|Q|LHK-------PEMSFLVHAWDSS-RRKLSTTVTLKAAV-----RHHR----R
Mammal        	VPGSGISF------EGCT--GQPRTAYFS-DDSRFQVGP-DGVVTVKRPV|Q|LHN-------PEMSFLVHAWDSS-RRKLSTKIILKAAA-H--HRHPHRR--H
Mammal        	------SF------EGCT--GQPRTIYIS-DDTRFKVGT-DGVLTVKRPL|Q|LHN-------SEIRFLVHAWDST-RRKLSTQVTLKAAVPNHRHRH------H
Mammal        	------SF------DGCA--GRPGSVFIS-DDTRFKVGT-DGVLTVKRPL|Q|LRN-------PEMSFLVHAWDSS-RRKLSTKVTLKAAE-H--HHHHHHRRRR
Mammal        	------SF------EGCT--GRPRTVYFS-DDSRFKVGT-DGEITVKRPL|Q|LHN-------PETSFHVHAWDST-HRKFSTKVTLKPVD-H--HRNHDR---D
Mammal        	------SF------DGCT--GQPRSVFIS-DDTRFKVGT-DGVLKVKRPL|Q|LRN-------PEMSFLVHAWDST-RRKLSTKVTLKAAE-H--HHHNHH---R
Mammal        	------SF------EGCT--GRPGTAYNA-DDTRFKVNA-DGVVTVKRPL|Q|LHE-------PELSFLVHAWDSS-RRKLSARVTLKAAK-HRDHHHRH----H
Mammal        	------RF------EGCT--GQPRTVYYS-DNTHFRVGT-DGVVIVKRPL|Q|LHN-------SEVTFHVHAWDSS-RRKFSIKVTLKAVAEG--HRHRRH---H
Mammal        	------SF------EGCT--GRPGTAYNA-DDTRFKVNA-DGVVTVKRPL|Q|LHK-------PELSFLVHAWDSS-RRKLSARVTLKAAE-HRDHHHRH----H
Mammal        	------SF------EGCT--GLPRTAYVS-DDTRFKVGT-DGVITVKRPL|Q|LHK-------PEISFLVHAWDSS-RRKLSTRVRLKAAT-----HHHH----H
Mammal        	------TF------EGCT--GRPRTVYFS-DDSRFKVGT-DGVVTVRRPL|Q|LHN-------PETSFLVHAWDST-HRKLSTKVTLEAVG---HHRSHH----H
Mammal        	------SF------EGCT--GRPRSAFFS-EDSRFKVGT-DGVITVKRPL|Q|LHR-------PETSFMVHAWDSS-YRKLSTKVTLKAVE-HHRHRRHH----H
Mammal        	------TF------EGCT--GRPRSAFFS-EDSRFKVGT-DGVITVKRPV|Q|LHR-------PETSFMVHAWDSS-YRKLSTKVTLKAVE-H--HRHRRH---H
Mammal        	------TF------EGCT--GRPRSAFFS-EDSRFKVGT-DGVITVKRPV|Q|LHR-------PETSFMVHAWDSS-YRKLSTKVTLKAVE-H--HRHRRH---H
Mammal        	------SF------EGCT--GLPRTAYVS-DDTRFKVGT-DGVITVKRPL|Q|LHK-------PEISFLVHAWDSS-RRKLSTRVRLKAAT----HHH------H
Mammal        	------SF------EGCT--GQPRTVYAS-DDTRFRVGT-DGVVMVKRPL|Q|LHN-------PEMSFLVHAWDSS-RRKLSTKVTVKAAT-H--EHHRHH---H
Mammal        	------SF------EGCT--GQPRTVYAS-DDTRFRVGT-DGVVMVKRPL|Q|LHN-------PEMSFLVHAWDSS-RRKLSTKVTVKAAT-H--EHHRHH---H
Mammal        	------SF------DGCT--GQPRSVFIS-DDTRFKVGT-DGVLKVKRPL|Q|LRN-------PEMSFLVHAWDST-RRKLSTKVTLKAAE-H--HHHNHH---R
Mammal        	------SF------EGCT--GLPRTVYVS-DDTRFKVGT-DGVVTVKRPF|Q|LHN-------PEISFLIHAWDST-RRKLSTKVTLKAAT----HHHHHH---R
Mammal        	------SF------EDCT--GRQRTAYFS-LDTRFKVGP-DGVITVKRPL|Q|FHN-------PQIHFLVYAWDST-YRKFSTKVTLNTVG-------HHSRPPP
 
_____________Driver_A592T_nDriver_134_____________
 
                                                          All Human Sequences

Human         	RA---ELDREDFEHVKNSTYTALIIATDNGSPVATGTGTLLLILSDVNDN|A|PIPEPRTIFFCERNPKPQ-----VINIIDADLP-PNT------------SPF
Human         	RA---ELDREDFEHVKNSTYTALIIATDNGSPVATGTGTLLLILSDVNDN|A|PIPEPRTIFFCERNPKPQ-----VINIIDADLP-PNT------------SPF

                                                          Reference Sequences

              	       7    2    7    2    7    2    7    2    7    |2|    7    2    7         2    7     2                
              	      4    5    5    6    6    7    7    8    8    |9|    9    0    0         1    1     2                
              	     5    5    5    5    5    5    5    5    5    |5|    5    6    6         6    6     6                
Sponge        	TS---TPNCHH-G----QQFQYYVNATDSGK-PHSLTATVSFNVLLTHI-|P|PISNP--STYHANEDASIGTSIAQFNCISALS---DATIQYTLDSN--S-MF
Coral         	------------------YIGLNIDVRDNGRPFHDKT-ALKISV------|-|-QCSKNMYNFSVTENEPEGVEVGRVALEPIESN-RPLGITLLSH----TTEF
Flatworm      	TA---PLDREAVT----NQLSLLVSISDQGTPPKSCEVRVLVTLLDVNQ-|T|PKFIQ------------LGS-VDSISVTDVDS---P-VYHF--------RVY
Snail         	SQ---PLDSLQ-------VYYALVEACDSPTISQRRCVPVSLHLPSPVFD|R|SNTRSRCTTFTVHENLPAGTYVGDLLDYDGHH---HD-------------KF
Ant           	TR---ALDREL-V----SSYLLTVTARDGGVPPLSDTTDVEISVTDVNDN|A|PVFEAPQYQGSIPEDVLVGTSVLRVAATDADSD-LNGRVKYALEDDG-DGAF
Copepod       	NR---ALDREE-K----EVYVLTVTAHDNGIPKMSDTTDVEIVIVDVNDN|K|PSFTQPAYHGAVSEDAIPGTSILEILANDRDQN-LNGRIMYTFDGGNNDGAF
Lancet        	NE---VIDREL-R----EVIQFTMVARDGGVPSRMGSVLVTIRITDKNDN|A|PAFTEPMYPFYITESVAVGTSVGTVVSTDLDMG-RNAERRYRIIQGNE-GKF
Fish          	RS---SMDREA-SFIINEQYTVLVLAYDNDDDPATGTGTLVIKLQDVNDN|A|PVLEERRVTMCLTEPKPV-----RLTITDLDGP-GNG------------PPF
Frog          	NG---NLDRES-KFVLNNTYKVIILAADSGSPSATGTGTLVLNLLDVNDN|G|PFLEPQQESFCQKDPGFR-----VFTIIDRDLS-PNT------------YPY
Lizard        	RS---ELDRES-PFVQNSTYVALVLASDSGSPPATGTGTLLVYLQDINDN|G|PEPDPRAFDICSRSPEPQ-----VLGIVDKDLP-PNT------------DPY
Bird          	TQ---PLDRES-VHAINSTYKAIILAVDNGIPDTTGTGTLLLLLQDVNDN|G|PTPEPRSFEICSRQPEKQ-----ILSIVDKDLP-PHT------------YPF
Alligator     	AK---QLDRES-SSIVNSTYKAIVLAVDNGSPQTTGTGTLILTLLDVNDN|G|PVPDPREFDICNRNPTVQ-----MLHIVDKDLP-PNT------------FPF
Mouse         	RA---EMDREDAEHVKNSTYVALIIATDDGSPIATGTGTLLLVLLDVNDN|A|PIPEPRNMQFCQRNPQPH-----IITILDPDLP-PNT------------SPF
Rat           	RA---EMDREDSEHVKNSTYTALIIATDDGSPIATGTGTLLLVLSDVNDN|A|PIPEPRNMQFCQRNPKPH-----VITILDPDLP-PNT------------SPF
Target[Human] 	RA---ELDREDFEHVKNSTYTALIIATDNGSPVATGTGTLLLILSDVNDN|A|PIPEPRTIFFCERNPKPQ-----VINIIDADLP-PNT------------SPF

                                                  Up to 50 Driver-Containing Sequences

Bacteria      	KK---TLNYET-------TYTLIVSVVDKTDPTLKSTETMTIHLKNIPE-|T|PVITS--TEFSVDENPADRKVIGTLTSEDLDDL--KETRTYTLIGT--SEFV
Bacteria      	KK---TLNYET-------TYTLNVKVEDKNDPTLSSSETMIIHLKNVLE-|T|PVITS--TEFTIAENPADRAVIGTLTSEDMDDL--KEKRTYTLIGT--SDYV
Bacteria      	KYEY-PLDADG-N----QLYELDIKVSDGI---NET-EEIIVSVQDENDT|T|P--ITNNYSISVNENKKTVT--V--NVNDPDT---IGTE-YSIYGGK-DALF
Metazoa       	VS-SRGLDREK-I----AEYLLAVEARDEDGNGHKTLAQLRVVVDDANDN|T|PIFLQPRYDAVLTSAKDNFTQPLVVKAVDTDSPGPNSDVTYEIISGNFEDKF
Metazoa       	VS-SRGLDREK-I----AEYLLAVEARDEDGNGHKTLAQLRVVVDDANDN|T|PIFLQPRYDAVLTSAKDNFTQPLVVKAVDTDSPGPNSDVTYEIISGNFEDKF
Metazoa       	VS-SRGLDREK-I----AEYLLAVEARDEDGNGHKTLAQLRVVVDDANDN|T|PIFLQPRYDAVLTSAKDNFTQPLVVKAVDTDSPGPNSDVTYEIISGNFEDKF
Metazoa       	VS-SRGLDREK-I----AEYLLAVEARDEDGNGHKTLAQLRVVVDDANDN|T|PIFLQPRYDAVLTSAKDNFTQPLVVKAVDTDSPGPNSDVTYEIISGNFEDKF
Metazoa       	VS-SRGLDREK-I----AEYLLAVEARDEDGNGHKTLAQLRVVVDDANDN|T|PIFLQPRYDAVLTSAKDNFTQPLVVKAVDTDSPGPNSDVTYEIISGNFEDKF
Metazoa       	VS-SRGLDREK-I----AEYLLAVEARDEDGNGHKTLAQLRVVVDDANDN|T|PIFLQPRYDAVLTSAKDNFTQPLVVKAVDTDSPGPNSDVTYEIISGNFEDKF
Metazoa       	VS-SRGLDREK-I----AEYLLAVEARDEDGNGHKTLAQLRVVVDDANDN|T|PIFLQPRYDAVLTSAKDNFTQPLVVKAVDTDSPGPNSDVTYEIISGNFEDKF
Metazoa       	AD-SERLDADI-A----STIVLNVEATDENGQGLTATSTIIITLIDINDN|T|PQFEKSVYEFILNKDKTNFTTPAFIKATDRDISPPNNELNYEIINN--PSNL
Metazoa       	KTNMHIFDRES-A----KEFQLYVVAADRNGKGNSATATLIIAVLDVNDH|T|PSFIRSDYEFVLAKDLMSLNSPAVITATDGDAEAPNNEVQYEIVSGNRNEMF
Metazoa       	KTNRHIFDRES-A----KEFQLYVVAADRNGQGNSATATLLITVFDVNDH|T|PMFMRSDYEFVLGKDLRSLTSPAVIKALDGDAEAPNNEVQYEIVSGNRNEMF
Metazoa       	STNNHGFDREV-M----PEYHLYVEARDNDGTGNRAQVPLVIKLIDVNDE|T|PIFEKDVYEFILAPDLKSFTTTAIIHAVDKDATAPNNEVRYELINGNYDNNF
Metazoa       	STNKHGFDREV-M----PEYHLYVEARDMDGEGNRVQVPLIIKLIDVNDE|T|PIFDKDLYEFILTPDLMGFTTTAVIHAEDKDATAPNNEVRYEIINGNYDNQF
Metazoa       	STNKHGFDREV-M----PEYHLYVEARDMDGEGNRAQVPLIIKLIDVNDE|T|PIFDKDLYEFILTHDLMGFTTTAVIHAEDKDATAPNNEVRYEIINGNYDNQF
Metazoa       	STNKHGFDREV-M----PEYHLYVEARDMDGEGNRAQVPLIIKLIDVNDE|T|PIFDKDLYEFILTHDLMGFTTTAVIHAEDKDATAPNNEVRYEIINGNYDNQF
Metazoa       	STNKHGFDREV-M----PEYHLYVEARDMDGEGNRAQVPLIIKLIDVNDE|T|PIFDKDLYEFILTHDLMGFTTTAVIHAEDKDATAPNNEVRYEIINGNYDNQF
Metazoa       	STNKHGFDREV-M----PEYHLYVEARDMDGEGNRAQVPLILKLIDVNDE|T|PIFDKDLYEFILTHDLMGFTTAAVIHAEDKDATAPNNEVRYELINGNYDNQF
Metazoa       	STNKHGFDREV-M----PEYHLYVEARDMDGEGNRAQVPLIIKLIDVNDE|T|PIFDKDLYEFILAPDLLGFTTTAVIHAEDKDATAPNNEVRYEIINGNYDNQF
Metazoa       	STNKHGFDREV-M----PEYHLYVEARDMDGEGNRAQVPLIIKLIDVNDE|T|PIFDKDLYEFILAPDLLGFTTTAVIHAEDKDATAPNNEVRYEIINGNYDNQF
Metazoa       	STNNHGYDREV-M----PEYHLYVEARDMDGEGNRAQVPLIIKLIDVNDE|T|PIFDKDLYEFILTPDLLSFTTTAVINAEDKDATAPNNEVRYELISGNYENKF
Metazoa       	STNNHGYDREV-M----PEYHLYVEARDMDGEGNRAQVPLIIKLIDVNDE|T|PIFDKDLYEFILTPNLLSFTTTAVVHAEDKDATAPNNEVRYELISGNYENKF
Metazoa       	STNKHGFDREV-M----PEYHLYVEARDMDGEGNRAQVPLILKLIDVNDE|T|PIFDKDLYEFILTHDLMGFTTAAVIHAEDKDATAPNNEVRYELINGNYDNQF
Metazoa       	STNKHGFDREV-M----PEYHLYVEARDMDGEGNRAQVPLIIKLIDVNDE|T|PIFDKDLYEFILAPDLLGFTTTAVIHAEDKDATAPNNEVRYEIINGNYDNQF
Metazoa       	STNNHGYDREV-M----PEYHLYVEARDMDGEGNRAQVPLIIKLIDVNDE|T|PIFDKDLYEFILTPDLLSFTTTAVINAEDKDATAPNNEVRYELISGNYENKF
Metazoa       	STNNHGYDREV-M----PEYHLYVEARDMDGEGNRAQVPLIIKLIDVNDE|T|PIFDKDLYEFILTPNLLSFTTTAVVHAEDKDATAPNNEVRYELISGNYENKF
Metazoa       	STNNHGYDREV-M----PEYHLYVEARDMDGEGNRAQVPLIIKLIDVNDE|T|PIFDKDLYEFILTPDLLSFTTTAVINAEDKDATAPNNEVRYELISGNYENKF
Metazoa       	STDNHGFDREI-M----PEYHLYVEARDNDGTGNRAQVPLIIKIIDVNDE|T|PIFEKEVYEFILSPNLKSFTSVAIIHAIDKDATSPNNEVRYEIVNGNYENRF
Metazoa       	STNKHGFDREV-M----PEYHLYVEARDNDGTGNRAQVPLVIKLLDVNDE|T|PTFEKDVYEFILAPDLKSFTTSAFIHAVDKDATAPNNEVRYEIINGNYDNNF
Metazoa       	STNKHGFDREV-M----PEYHLYVEARDNDGTGNRAQVPLVIKLLDVNDE|T|PTFEKDVYEFILAPDLKSFTTSAFIHAVDKDATAPNNEVRYEIINGNYDNNF
Metazoa       	STNKHGFDREV-M----PEYHLYVEARDMDGEGNRAQVPLIIKLIDVNDE|T|PIFDKDLYEFILAPDLLGFTTTAVIHAEDKDATAPNNEVRYEIINGNYDNQF
Metazoa       	STNKHGFDREV-M----PEYHLYVEARDMDGEGNRAQVPLIIKLIDVNDE|T|PIFDKDLYEFILAPDLLGFTTTAVIHAEDKDATAPNNEVRYEIINGNYDNQF
Metazoa       	STNKHGFDREV-M----PEYHLYVEARDMDGEGNRAQVPLIIKLIDVNDE|T|PIFDKDLYEFILAPDLMGFTTTAVIHAEDKDATAPNNEVRYEIINGNYDNQF
Metazoa       	STNNHGFDREV-M----PEYHLYIEARDMDGEGNRAQVPLIIKLIDVNDE|T|PIFEKDLYEFILAPDLLGFTTAAIIHAVDNDATAPNNEVRYELINGNYENKF
Metazoa       	STNKHGFDREV-M----PEYHLYVEARDMDGEGNRVQVPLIIKLIDVNDE|T|PIFDKDLYEFILTPDLMGFTTTAVIHAEDKDATAPNNEVRYEIINGNYDNQF
Metazoa       	STNKHGFDREV-M----PEYHLYVEARDMDGEGNRVQVPLIIKLIDVNDE|T|PIFDKDLYEFILTPDLMGFTTTAVIHAEDKDATAPNNEVRYEIINGNYDNQF
Metazoa       	STNKHGFDREV-M----PEYHLYVEARDMDGEGNRAQVPLIIKLIDVNDE|T|PIFDKDLYEFILAPDLLGFTTTAVIHAEDKDATAPNNEVRYEIINGNYDNQF
Metazoa       	STNKHGFDREV-M----PEYHLYVEARDMDGEGNRAQVPLIIKLIDVNDE|T|PIFDKDLYEFILAPDLLGFTTTAVIHAEDKDATAPNNEVRYEIINGNYDNQF
Metazoa       	STNKHGFDREV-M----PEYHLYVEARDMDGEGNRAQVPLILKLIDVNDE|T|PIFDKDLYEFILTHDLMGFTTAAVIHAEDKDATAPNNEVRYELINGNYDNQF
Metazoa       	STNKHGFDREV-M----PEYHLYVEARDMDGEGNRAQVPLIIKLIDVNDE|T|PIFDKDLYEFILTHDLMGFTTTAVIHAEDKDATAPNNEVRYEIINGNYDNQF
Metazoa       	STNKHGFDREV-M----PEYHLYVEARDMDGEGNRAQVPLIIKLIDVNDE|T|PIFDKDLYEFILTHDLMGFTTTAVIHAEDKDATAPNNEVRYEIINGNYDNQF
Metazoa       	STNKHGFDREV-M----PEYHLYVEARDMDGEGNRAQVPLIIKLIDVNDE|T|PIFDKDLYEFILTHDLMGFTTTAVIHAEDKDATAPNNEVRYEIINGNYDNQF
Metazoa       	STNKHGFDREV-M----PEYHLYVEARDMDGEGNRAQVPLIIKLIDVNDE|T|PIFDKDLYEFILTHDLMGFTTTAVIHAEDKDATAPNNEVRYEIINGNYDNQF
Metazoa       	STNKHGFDREV-M----PEYHLYVEARDMDGEGNRAQVPLIIKLIDVNDE|T|PIFDKDLYEFILTHDLMGFTTTAVIHAEDKDATAPNNEVRYEIINGNYDNQF
Metazoa       	STNKHGFDREV-M----PEYHLYVEARDMDGEGNRAQVPLIIKLIDVNDE|T|PIFDKDLYEFILTHDLMGFTTTAVIHAEDKDATAPNNEVRYEIINGNYDNQF
Metazoa       	STNKHGFDREV-M----PEYHLYVEARDMDGEGNRAQVPLIIKLIDVNDE|T|PIFDKDLYEFILTHDLMGFTTTAVIHAEDKDATAPNNEVRYEIINGNYDNQF
Metazoa       	STNKHGFDREV-M----PEYHLYVEARDMDGEGNRAQVPLIIKLIDVNDE|T|PIFDKDLYEFILTHDLMGFTTTAVIHAEDKDATAPNNEVRYEIINGNYDNQF
Metazoa       	STNKHGFDREV-M----PEYHLYVEARDMDGEGNRAQVPLIIKLIDVNDE|T|PIFDKDLYEFILTHDLMGFTTTAVIHAEDKDATAPNNEVRYEIINGNYDNQF
Vertebrate    	VS---KMDRES-PYVENSIYTATILAYDDGTPPATGTGTLLLELEDVNDN|T|PIATAPLNRVCNHNPLPV-----NVTILDKDIP-PNT------------FPY
 
_____________Driver_R732Q_nDriver_81_____________
 
                                                          All Human Sequences

Human         	------------------VEAGLQIPAILGILGGILALLILILLLLLF-L|R|RRAVV-KE--PLLP-P-------EDDTRDNVYYY-DEEGGG-E----E---D
Human         	------------------VEAGLQIPAILGILGGILALLILILLLLLF-L|R|RRAVV-KE--PLLP-P-------EDDTRDNVYYY-DEEGGG-E----E---D

                                                          Reference Sequences

              	                     2    7    2    7    2    7     |2|    7       2            7    2     7     2         
              	                    0    0    1    1    2    2     |3|    3       4            4    5     5     6         
              	                   7    7    7    7    7    7     |7|    7       7            7    7     7     7         
Sponge        	-------------------LASD--------A------------LVQDIN|D|-------N--RPECSRNV--ALDKGENGS----L-TYSVP------------
Coral         	-----------------------STDMIIIVGACAGFLILSILLVAVFIM|K|FRRKDKKE--DDKRGSISREDALKASKKM----F-QQATTP-R--QAA--EA
Flatworm      	--------------------------------------------------|-|----------------------------------------------------
Snail         	PAEIADLFRQNVPDRAIAADDFTTPVIVLIVIAAVLLIALIIATVFIA--|R|AHKSRKRN--KRMFKSLS-----TP-ATF----YDTAKTDA-EKSDESI---
Ant           	------------------NNFKLVYSILATMEVSVTD--GINEAKATMTL|S|VRLTDEML--LN---SITV--RLDDMTVEALLGY-FLDGLA-FLFSIQ-EDA
Copepod       	------------------NNYELYYNITAKMGVSVFD--GKNEVRSVVSL|D|VLLTKEMM--HH---SVTL--RLNNMTQDALFSF-FVDALS-HVFSIK-SDT
Lancet        	------------------DDGFSIPIIIVIALSCALVLLVSIVVVVILKC|R|RRNKDERT--YNNAEKQV---MAQQRNAG----R-GSGRKR-NTVNEA-HKM
Fish          	------------------ACLTTNNSGYLFFFS-----IVLFLLLFLL-K|R|RCGRK-VQW-GQFK-H-------KEEDRDNIICY-NEEGGG-E----Q---D
Frog          	------------------IAGGLGISAIVGILGGILALLLLLLLLLLF-V|R|RKKVV-KE--PLLP-P-------EDETRDNVFSY-DEEGGG-E----E---D
Lizard        	------------------GSAGMGVPAILGILGAILGFLILLLLLLLF-V|R|RRKVV-KE--PLLP-P-------EDDTRDNVYYY-DEEGGG-E----E---D
Bird          	------------------IVGGLGVPAILGILGGILALLILLLLLLLF-A|R|RRKVE-KE--PLLP-P-------EDDMRDNVYNY-DEEGGG-E----E---D
Alligator     	------------------AAGGLGIPAILGILGGILALLILLLLLLLF-V|R|RRTVQ-KE--PLLL-P-------EDDTRDNVYQY-DEEGGG-E----E---D
Mouse         	------------------VAAGLQVPAILGILGGILALLILILLLLLF-L|R|RRTVV-KE--PLLP-P-------DDDTRDNVYYY-DEEGGG-E----E---D
Rat           	------------------LEAGLQVPAILGILGGILALLILILLLLLF-L|R|RRTVV-KE--PLLP-P-------DDDTRDNVYYY-DEEGGG-E----E---D
Target[Human] 	------------------VEAGLQIPAILGILGGILALLILILLLLLF-L|R|RRAVV-KE--PLLP-P-------EDDTRDNVYYY-DEEGGG-E----E---D

                                                  Up to 50 Driver-Containing Sequences

Metazoa       	------------------Q--NGGNLLWLLILLIILALLLAIILILCCIC|Q|GCPLYV-P--PKRRKVVS---AV-VRGNGKESKS-VQVAEW-F--GRR--EA
Metazoa       	------------------N--DKNLSFWLNLLLLLAILLAALSLLFCCCY|Q|Q--YLRCIHN-KLHHV-----------ERTKNKG-IQ-APSPN--SSE--SA
Metazoa       	------------------S--DKNLSFWLNLLLLLAILLAALSLLFCCCY|Q|Q--YLQFIHH-KLHQA-----------HRLENKG-IQ-APSLN--SSD--FT
Metazoa       	------------------N--DKNLIFWLNLLLLLAILLGALSLLFCCCY|Q|Q--YLRFLHN-KHQHA-----------DHMKNKG-IQ-APSLN--SSE--ST
Metazoa       	------------------N--HKNLSFWLNLLLMLAILLAVLSLLFCCCY|Q|Q--YLRFLYN-KLHHD-----------DHMKNKG-IQ-ASSPN--SSE--PA
Metazoa       	------------------N--DKNLSFWLNLLLLLAILLAALSLLFCCCY|Q|Q--YRRCIHD-KFHHV-----------DRTKNKS-IQ-APSPN--SRE--ST
Metazoa       	------------------N--DKNLSFWLNLLLLLAILLAALSLLFCCCY|Q|Q--YLRYIHN-KLHHV-----------DRTKNKG-IQ-APSLN--STE--ST
Metazoa       	------------------N--DKNLSFWLNLLLLLAILLAALSLLFCCCY|Q|Q--YLRFIHN-KLHHV-----------DCIKNKG-IQ-APSPS--YSK--SA
Metazoa       	------------------N--ENRVLFWLMMFFLILLLLILLFLLLCCIW|Q|GCPCLDYD--GR-TVVSP---MFIAHNKRQDVKN-LQGVSY-Y--GRK--EA
Metazoa       	MSEVLALFNDHDVQKAVSEETFTPTVISLIVICCFLIVGTIILIIYIQ--|Q|TTKKFERV--KRLQDNLT-----RK-SSL----YESQELKI-QMPDEQTSDY
Metazoa       	MSEVLALFNDHDVQKAVSEETFTPTVISLIVICCFLIVGTIILIIYIQ--|Q|TTKKFERV--KRLQDNLT-----RK-SSL----YESQELKI-QMPDEQTSDY
Metazoa       	MSEILALFNEHDAQKAVSEETFTPTVISLIVICCLLIVGTIILIIYIH--|Q|TTKKFERV--KRLQDNLT-----RK-SSL----YESQELKI-QMPDEQTSDY
Metazoa       	------------------SDRIHLNLVIVIVLLSVIIAISISISLTVCII|Q|WKNQSKAP--ESGRVSPTIKQAAEQSLLN----Y-SAEQEI-FHTDPQ-VNR
Metazoa       	------------------SDRIHLNLVIVIVLLSVIIAISISISLTVCII|Q|WKNQSKAP--ESGRVSPTIKQAAEQSLLN----Y-SAEQEI-FHTDPQ-VNR
Metazoa       	------------------DDMIHISLVVIIVIAAVIISTAIVVSIIVCIV|Q|RQNQREVQ--YGYRTDTNNEFIGDKRQSE----C-ATELMC-PEYDVP-VPI
Metazoa       	------------------DDMIHISLVVIIVIAAVIISTAIVVSIIVCVV|Q|RQNHSDVQ--YGYRTDTNNEFIGDKRQSE----C-ATELMC-PEYDVP-VPI
Metazoa       	------------------DDMIHISLVVIIVIAAVIISTAIVVSIIVCIV|Q|RQNQREVQ--YGYRIDANNDLVGERRHSE----D-ICEQIS-LKYDAP-VAM
Metazoa       	------------------DDMIHISLVVIIVIAAVIISTAIVVSIIVCIV|Q|RQNQREVQ--YGYRIDANNDLVGERRHSE----D-ICEQIS-LKYDAP-VAM
Metazoa       	------------------DDMIHISLVVIIVIAAVIISTAIVVSIIVCIV|Q|RQNQREVQ--YGYRIDANNDLVGERRPSE----Y-ICEPIS-PKYDIP-FTI
Metazoa       	------------------DDMIHISLVVIIVIAAVIISTAIVVSIIVCIV|Q|RQNQREVQ--YGYRIDANNDLVGERRPSE----Y-ICEPIS-PKYDIP-FTI
Metazoa       	------------------DDMIHISLVVIIVIAAVIISTAIVVSIIVCIV|Q|RQNQREVQ--YGYRIDANNDLVGERRPSE----Y-ICEPIS-PKYDIP-FTI
Metazoa       	------------------DDMIHISLVVIIVIAAVIISTAIVVSIIVCIV|Q|RQNQREVQ--YGYRIDANNDLVGERRPSE----Y-ICEPIS-PKYDIP-FTI
Metazoa       	------------------DDTIHINLMIVIIVAAIILSVAIVISLAICII|Q|KYTQRNIL--YSDVVGNTNCP-GERKQSE----Y-TCEPNH-PQYDVP-ASM
Metazoa       	------------------DDMIHISLVVIIVIAAVIISTAIVVSIIVCVV|Q|RQNHSDVQ--YGYRTDTNNEFIGDKRQSE----C-ATELMC-PEYDVP-VPI
Metazoa       	------------------DSEISIKLGVIIVVAAVTISLTIIVSIAMCMV|Q|NNPQRNIY--YNRSASANNTIWGHTTKAE----C-FCDQIP-SHYDSP-STK
Metazoa       	------------------DSEISIKLGVIIVVAAVTISLTIIVSIAMCMV|Q|NNPQRNIY--YNRSASANNTIWGHTTKTE----C-FCDQIP-SHYDSP-STK
Metazoa       	------------------DDMIHINLFIIIVIAAVTVSLVLVVSITVCIV|Q|RHNQRNIR--CSSGVDHSSKFVDQSRQTQ----Y-FCEQMS-SDYDVP-VAS
Metazoa       	------------------DDMIHINLFIIIVIAAVTVSLVLVVSITVCIV|Q|RHNQRNIR--CSSGVDHSSKFVDQSRQTQ----Y-FCEQMS-SDYDVP-VAS
Metazoa       	------------------DDMIHINLFIIIVIAAVTVSLVLVVSITVCIV|Q|RHNQRNIR--CSSGVDHSSKFVDQSRQTQ----Y-FCEQMS-SDYDVP-VAS
Metazoa       	------------------DDMIHINLFIIIVIAAVTVSLVLVVSITVCIV|Q|RHNQRNIR--CSSGVDHSSKFVDQSRQTQ----Y-FCEQMS-SDYDVP-VAS
Metazoa       	------------------DDKIHINLVIIIVIAAVTLSTAIVVSIAICII|Q|RNNQKEIQ--YNEEFEISNKFLSDSEKSK----Y-FHEPSS-SHTEAQ-LAL
Metazoa       	------------------DDKIHINLVIIIVIAAVTLSTAIVVSIAICII|Q|RNNQKEIQ--YNEEFEISNKFLSDSEKSK----Y-FHEPSS-SHTEAQ-LAL
Metazoa       	------------------DDKIHINLVIIIVIAAVTLSTAIVVSIAICII|Q|RNNQKEIQ--YNEEFEISNKFLSDSEKSK----Y-FHEPSS-SHTEAQ-LAL
Metazoa       	------------------DDKIHINLVIIIVIAAVTLSTAIVVSIAICII|Q|RNNQKEIQ--YNEEFEISNKFLSDSEKSK----Y-FHEPSS-SHTEAQ-LAL
Metazoa       	------------------DDKIHINLVIIIVIAAVTLSTAIVVSIAICII|Q|RNNQKEIQ--YNEEFEISNKFLSDSEKSK----Y-FHEPSS-SHTEAQ-LAL
Metazoa       	------------------DDMIHISLVVIIVIAAVIISTAIVVSIIVCIV|Q|RQNQREVQ--YGYRIDANNDLVGERRHSE----D-ICEQIS-LKYDAP-VAM
Metazoa       	------------------DDMIHISLVVIIVIAAVIISTAIVVSIIVCIV|Q|RQNQREVQ--YGYRIDANNDLVGERRHSE----D-ICEQIS-LKYDAP-VAM
Metazoa       	------------------DDKIHINLVIIIVIAAVTLSTAIVVSIAICII|Q|RNNQKEIQ--YNEEFEISNKFLSDSEKSK----Y-FHEPSS-SHTEAQ-LAL
Metazoa       	------------------DNRIHINLMILFVVAAVIITIVTAISVIICIV|Q|RHNQKNVP--YGSTTEADNKFLDERNQSE----N-VC-----EQYDIP-VTM
Metazoa       	------------------DNRIHINLMILFVVAAVIITIVTAISVIICIV|Q|RHNQKNVP--YGSTTEADNKFLDERNQSE----N-VC-----EQYDIP-VTM
Metazoa       	------------------DNRIHINLMILFVVAAVIITIVTAISVIICIV|Q|RHNQKNVP--YGSTTEADNKFLDERNQSE----N-VC-----EQYDIP-VTM
Metazoa       	------------------DNRIHINLMILFVVAAVIITIVTAISVIICIV|Q|RHNQKNVP--YGSTTEADNKFLDERNQSE----N-VC-----EQYDIP-VTM
Metazoa       	------------------DKKIHFNLVAVIVIAAVIVSVAIVVSIAICII|Q|KNNQRKFL--YTNDVGGNNKFAEERRPSE----Y-VSETVS-PQYDIS-ITM
Metazoa       	------------------DKKIHFNLVAVIVIAAVIVSVAIVVSIAICII|Q|KNNQRKFL--YTNDVGGNNKFAEERRPSE----Y-VSETVS-PQYDIS-ITM
Metazoa       	------------------DKKIHFNLVAVIVIAAVIVSVAIVVSIAICII|Q|KNNQRKFL--YTNDVDGNNKFAEERRPSE----Y-VSETVS-PQYDIS-ITM
Metazoa       	------------------DKKIHFNLVAVIVIAAVIVSVAIVVSIAICII|Q|KNNQRKFL--YTNDVGGNNKFAEERRPSE----Y-VSETVS-PQYDIS-ITM
Metazoa       	------------------DKKIHFNLVAVIVIAAVIVSVAIVVSIAICII|Q|KNNQRKFL--YTNDVGGNNKFAEERRPSE----Y-VSETVS-PQYDIS-ITM
Vertebrate    	------------------VGNGTLTTHVLNTATGLPAAGLAVRLAQLL-A|Q|RYTDA-DQ--PLLA-P-------GQAKS------------G-T----Y---K
Vertebrate    	------------------IDQNDNKPVKKDNYMGEVAE--TSPNGLEV-I|Q|VEASD-AD--ER-----------NTDNSDVQYRI-VSQDPQ-E----P---D
Mammal        	------------------AEAGLQVPAILGILGGILAFLILLLLLLLF-V|Q|RKRVV-KE--PLLP-P-------EDDTRDNVYYY-DEEGGG-E----E---D
 
________________________CDKN1A_______________________
 
MutationAA      Num. Tumors     Common Polymorphism     
                                                        
p.S31R          10              1                       
p.R84Q           9              0                       
p.E108fs*21      4              0                       
p.E47*           4              0                       
p.E56*           4              0                       
p.K75fs*14       4              0                       
p.M1V            4              0                       
p.M38fs*10       4              0                       
p.R48*           4              0                       
p.W49*           4              0                       
p.D7fs*29        3              0                       
p.D87N           3              0                       
p.F22fs*9        3              0                       
p.F51V           3              0                       
p.Q10*           3              0                       
p.R46H           3              0                       
p.T80T           3              0                       
p.V25fs*11       3              0                       
p.A45V           2              0                       
p.A64fs*25       2              0                       
p.C117fs*12      2              0                       
p.D33N           2              0                       
p.D62fs*1        2              0                       
p.D87fs*2        2              0                       
p.E56K           2              0                       
p.E60fs*3        2              0                       
p.E88K           2              0                       
p.G40fs*108      2              0                       
p.G85G           2              0                       
p.G85fs*1        2              0                       
 
_____________Driver_R84Q_nDriver_42_____________
 
                                                          All Human Sequences

Human         	DALMAGCIQEARERWNFDFVTETPLEG-DFAWERVRGLGLPKLYLPTGPR|R|GRDELGGGRR-PGTSPALLQGTA-EEDHVDLSLSCTLVPRSGEQ---AEGS-
Human         	DALMAGCIQEARERWNFDFVTETPLEG-DFAWERVRGLGLPKLYLPTGPR|R|GRDELGGGRR-PGTSPALLQGTA-EEDHVDLSLSCTLVPRSGEQ---AEGS-

                                                          Reference Sequences

              	      9    4    9    4    9     4    9    4    9    |4|    9    4     9    4     9    4    9    4       9  
              	     3    4    4    5    5     6    6    7    7    |8|    8    9     9    0     0    1    1    2       2  
              	                                                  | |                    1     1    1    1    1       1  
Coral         	LSEKEKLGEENNQMWNFDFENDVPLVG-KYVWERLL-PKVNGGRAVTRFT|D|QV-----NEM-ETPGR---LSRASSISAQEI---V----SKD---------N
Fish          	RDALRKDLEEASHRWGFDFTTETPLQGGDFQWEGVSGVKVPVLYRSSL--|E|EHPSRTGP--------------SRVGKENIP---R----TPERYSIVPQNME
Frog          	KRQLKEIQASDCQRWNFDFESGTPLKG-TFCWEPVETKDVPSFYSPSRLA|A|NT---TPQSR-QQP--------EAPVD--PP---C----AK-EN---AQ-GV
Lizard        	QSMLNEGMERATWRWNFDFLQDTPAEG-LFQWEELPNHEAPTFYHTCMVE|Q|TYQPMN---------QDLGKKLKM--HHTGE---V----LKKQK---P--VK
Bird          	EQLLRQQLEEAQRRWNFNFETETPLEG-HFKWERVLLAEQPPWEAFSLKG|D|NGSSAPHRVP-PDGARGAA---QSSELAGVG---S----PQRL---------
Alligator     	QQLLRSGVEGAKQKWNFDFLREIPAEG-LLQWEELQGHEVPAFYHSCVVG|E|ARKPLQLL------NRPMGKEARA--HQFAK---V----TLTEK---SKAPK
Mouse         	DALMAGCLQEARERWNFDFVTETPLEG-NFVWERVRSLGLPKVYLSPGSR|-|SRDDLGGDKR-PSTSSALLQGPA-PEDHVALSLSCTLVS---ER---PEDS-
Rat           	DALMASCLQEARERWNFDFATETPLEG-NYVWERVRSPGLPKIYLSPGSR|-|RRDDLGGDKR-PSTSSALLQGPA-PEDHVALSLSCTLVSHAPER---PEDS-
Target[Human] 	DALMAGCIQEARERWNFDFVTETPLEG-DFAWERVRGLGLPKLYLPTGPR|R|GRDELGGGRR-PGTSPALLQGTA-EEDHVDLSLSCTLVPRSGEQ---AEGS-

                                                  Up to 50 Driver-Containing Sequences

Vertebrate    	KKQLKEIQASDCQRWNFDFKTETPLKG-RFLWETLDGKEMPTFY-RETRA|Q|GGPGTAQQAK-ELSSFRSLPKDRQGAEQIVG---S----KMG---------R
Vertebrate    	QAALRKDLEEASHRWGFDFLSDKPLDSSDFQWEGIPGTKVPLLYRSCMYG|Q|AGGRRVAAV---ALKGGKMGS-SENDKENIP---R----TPERCN--LEKVE
Vertebrate    	QAALRKDLEEASRRWGFDFMSNKPLESSDFQWKAIPGTKVPMLYRSC--H|Q|RQKKR-------PREQGQPL---QNDKENVP---S----LPNRCN--LKNFE
Vertebrate    	QAALRKDLEEASIRWGFDFIRDKPLNSSDFQWEGIPGTKVPLLYRSCMLE|Q|AEGNSIAAAVSHKVES------PQSDKENIP---Q----SPERCSLDLKKLE
Vertebrate    	QAALRKDLEEASIRWGFDFIRDKPLNSSDFQWEGIPGTKVPLLYRSCMLE|Q|AEGNSIAAAVSHKVES------PQSDKENIP---Q----SPERCSLDLKKLE
Vertebrate    	EDLLQDDLKDKTCRWGFDFVGDVPLENHDFQWVALPEDQVPALYRPSVVR|Q|GMARKLGAVMENL---------EEEAEDDFE---S----TSRTAA---QNVE
Vertebrate    	EDLLQDDLKDKTCRWGFDFVGDVPLENHDFQWVALPEDQVPALYRPSVVR|Q|GMARKLGAVMENL---------EEEAEDDFE---S----TSRTAA---QNVE
Vertebrate    	EDLLQDDLKDKTCRWGFDFVGDVPLENHDFQWVALPEDQVPALYRPSVVR|Q|GMARKLGAVMENL---------EEEAEDDFE---S----TSRTAA---QNVE
Vertebrate    	QAALRKDLEEASQRWGFDFISDKPLESSDFQWEGVPGTRVPLLYRTCMLG|Q|AEGQRAPGTAAVIPKRGRVEL-PQSDKENIP---R----TPERCVLNMENWE
Vertebrate    	QAALRKDLEEASQRWGFDFISDKPLESSDFQWEGVPGTRVPLLYRTCMLG|Q|AEGQRAPGTAAVIPKRGRVEL-PQSDKENIP---R----TPERCVLNMENWE
Vertebrate    	QNALRRDLEDACHRWGFDFLSEKPLAGGDFQWEGVLGTKLPLLYQPCLLG|Q|GEAQREGGLT-AITGGVRAGP-LHRGKENIP---C----TPEKCGANHQNLE
Vertebrate    	QTALRKDLEDASRRWGFDFVSDKPLESGDYXXXXIPDATVPLLYRSCTSG|Q|GRTQTLAEAT-MTTKCGRLEL-PQSEKENIP---L----TLERCILDLERLQ
Vertebrate    	QTALRKDLEDASRRWGFDFVSDKPLESGDYXXXXIPDATVPLLYRSCTSG|Q|GRTQTLAEAT-MTTKCGRLEL-PQSEKENIP---L----TLERCILDLERLQ
Vertebrate    	QDTLRRDLEDACRRWGFDFLSDKPLAEGDFQWEEVPGTKVPLLYLPCLLS|Q|GEAQKIRGPA-ASTGRVRAGP-WHRGKENIP---C----TPEKYRANLQNLE
Vertebrate    	QDTLRRDLEDACRRWGFDFLSDKPLAEGDFQWEEVPGTKVPLLYLPCLLS|Q|GEAQKIRGPA-ASTGRVRAGP-WHRGKENIP---C----TPEKYRANLQNLE
Vertebrate    	QDTLRTDLEDACRRWGFDFLSDKPLAGGDFQWEEVPGTKVPLLYLPCLLS|Q|GEAQKIRGPA-ASTGRVRAGP-WHRGKENIP---C----TPEKYRANLQNLE
Vertebrate    	QDTLRRDLEDACRRWGFDFLSDKPLAGRDFQWEEVPGTMVPLLYLPCLLG|Q|GEAQKIGGPA-ASTGMVRAGP-WHRGKENIP---C----TPEKNGANLQNLE
Vertebrate    	QDTLRRDREDACRRWGFDFLSDKPLAGGDFQWEEVPGTKVPLLYLPYLLS|Q|GEAQKIRGPA-ASTGRVRAGP-WHRGKENIP---C----TPEKYRANLQNLE
Vertebrate    	QDTLRRDREDACRRWGFDFLSDKPLAGGDFQWEEVPGTKVPLLYLPYLLS|Q|GEAQKIRGPA-ASTGRVRAGP-WHRGKENIP---C----TPEKYRANLQNLE
Vertebrate    	QDTLRRDLEDTCRRWGFDFLSDKPLAGGDFQWEEVLGTKVPLFYLPCLLG|Q|GDAQKIGGLA-ASTGRVRAGP-WHRGKENIP---C----TPEKYGANLQNLE
Vertebrate    	QDTLRRDLEDACRRWGFDFLSDKPLAGRDFQWEEVPGTMVPLLYLPCLLG|Q|GEAQKIGGPA-ASTGMVRAGP-WHRGKENIP---C----TPEKNGANLQNLE
Vertebrate    	QDTLRRDLEDACRRWGFDFLSDKPLAEGDFQWEEVPGTKVPLLYLPCLLS|Q|GEAQKIRGPA-ASTGRVRAGP-WHRGKENIP---C----TPEKYRANLQNLE
Vertebrate    	QDTLRRDLEDTCRRWGFDFLSDKPLAGGDFQWEEVLGTKVPLFYLPCLLG|Q|GDAQKIGGLA-ASTGRVRAGP-WHRGKENIP---C----TPEKYGANLQNLE
Vertebrate    	QDTLRRDREDACRRWGFDFLSDKPLAGGDFQWEEVPGTKVPLLYLPYLLS|Q|GEAQKIRGPA-ASTGRVRAGP-WHRGKENIP---C----TPEKYRANLQNLE
Vertebrate    	QDTLRTDLEDACRRWGFDFLSDKPLAGGDFQWEEVPGTKVPLLYLPCLLS|Q|GEAQKIRGPA-ASTGRVRAGP-WHRGKENIP---C----TPEKYRANLQNLE
Vertebrate    	QDTLRRDLEDACRRWGFDFLSDKPLAGRDFQWEEVPGTMVPLLYLPCLLG|Q|GEAQKIGGPA-ASTGMVRAGP-WHRGKENIP---C----TPEKNGANLQNLE
Vertebrate    	QNALRRDLEDACHRWGFDFLSEKPLAGGDFQWEGVLGTKLPLLYQPCLLG|Q|GEAQREGGLA-AITGRGGAGP-LHRVKENIP---C----TPEKCGANHQNLE
Vertebrate    	QNALRRDLEDACHRWGFDFLSEKPLAGGDFQWEGVLSTKLPLLYQPCLLG|Q|GEAQMEGGLV-AITGRVRAGP-LHRGKENIP---C----TPEKCIANHQNLE
Vertebrate    	QNALRRDLEDACHRWGFDFLSEKPLAGGDFQWEGVLSTKLPLLYQPCLLG|Q|GEAQMEGGLV-AITGRVRAGP-LHRGKENIP---C----TPEKCIANHQNLE
Vertebrate    	QNALRRDLEDACHRWGFDFLSEKPLAGGDFQWEGVLGTKLPLLYQPCLLG|Q|GEAQREGGLA-AITGRGGAGP-LHRVKENIP---C----TPEKCGANHQNLE
Vertebrate    	QNALRRDLEDACHRWGFDFLSEKPLAGGDFQWEGVLSTKLPLLYQPCLLG|Q|GEAQREGGLV-AITGRVRAGP-LHHGKENIP---C----TPEKCVANHQNLE
Vertebrate    	QNALRRDLEDACHRWGFDFLSEKPLAGGDFQWEGVLGTKLPLLYQPCLLG|Q|GEAQREGGLT-AITGGVRAGP-LHRGKENIP---C----TPEKCGANHQNLE
Vertebrate    	QDALNRDLEAACYRWGFDFRSEKPLAQGHFQWDGVPEAGVPLLYRPCAVG|Q|GGAQRVGGPA-DSAGRVWVGL-SHCGRENIS---C----TPVKYRGNCHNLE
Vertebrate    	QDALNRDLEAACYRWGFDFRSEKPLAQGHFQWDGVPEAGVPLLYRPCAVG|Q|GGAQRVGGPA-DSAGRVWVGL-SHCGRENIS---C----TPVKYRGNCHNLE
Vertebrate    	RAALRRDLEDASRRWSFDFASEKPLEGGDFHWEGVSGVRVPLLYRACQEK|Q|Q--KRPCEA-------HQPGQ-SAAGKENIP---K----TPERCAALPHEVE
Vertebrate    	RAALRRDLEDASRRWSFDFASEKPLEGGDFHWEGVSGVRVPLLYRACQEK|Q|Q--KRPCEA-------HQPGQ-SAAGKENIP---K----TPERCAALPHEVE
Vertebrate    	RALLRRDLEASARRWGFDFLNERPLAGGDFEWEGVPGAKVPALYRTCMVG|Q|QR--------------GAPQG-EQGGKENEA---R----TPERTA-KPRCPE
Vertebrate    	RALLRRDLEASARRWGFDFLNERPLAGGDFEWEGVPGAKVPALYRTCMVG|Q|QR--------------GAPQG-EQGGKENEA---R----TPERTA-KPRCPE
Vertebrate    	QNALNRELEDARYRWGFDFLTETPLEGSDFIWEGVSGSKLPLLYRPSKIP|Q|-------------------ET-GLNSKKNIP---R----TPERYISLTLALE
Vertebrate    	QSMLNEGMERATWRWNFDFLQDTPAEG-LFQWEELPNHEAPTFYHTCMVE|Q|TYQPMN---------QDLGKKLKM--HHTGE---V----LKKQK---P--VK
Vertebrate    	QNMLWASMERAMQRWNFDFLQDKPTEG-LLQWEELPVHEVPTFYHNLVIG|Q|GRYPLQSM------NWDVTKETKM--SHVGK---M----MKKTK---P--AK
Vertebrate    	KLRLKEIAEEDSRRWNFNFQTDTPLPG-RFEWEEIPTDRAAALYQDSAPL|Q|DAVCSSNT---EEDDRSDREGGAETDQENCS---R----ISNTH---KCPAE
 
_____________Driver_M1V_nDriver_4_____________
 
                                                          All Human Sequences

Human         	TTHSSGQQSCCNHRDFFCSGA|M|SEPAGDVRQ-----------------NPCGSKACRRLFGPVDSEQLSRDCDA
Human         	---------------------|M|SEPAGDVRQ-----------------NPCGSKACRRLFGPVDSEQLSRDCDA

                                                          Reference Sequences

              	                      |1|    6                     1    6    1    6    1    6
              	                     | |                          1    1    2    2    3    3
Coral         	MTATK----------------|-|AIFLPQCRR--------------VRDITPSRSVCRQLFGPVNHEQLRADLLS
Fish          	ICPDTQGGHRAQTLIVCFLMQ|M|EMHKRILR------------------ALRSGPARRNLFGPVDREQLQLEYRD
Frog          	---------------------|M|AAFHIAPAA--------------LP--GTGRGACRNLFGPIDHDELRSELKR
Lizard        	---------------------|-|-----------------------MEIRPRKNHAKKNLFGPANHDDLQQDFQS
Bird          	---------------------|-|--------------------------MPCSSKACRNLFGPVDHEQIQNDFEQ
Alligator     	---------------------|-|-------MESLFKLIGEQQKGKKMVWRPVKNCVRRNLFGPVDHEQLQKDFQQ
Mouse         	---------------------|M|SNP-GDVRP-----------------VPHRSKVCRCLFGPVDSEQLRRDCDA
Rat           	---------------------|M|SDP-GDVRP-----------------VPHRSKVCRRLFGPVDSEQLSRDCDA
Target[Human] 	---------------------|M|SEPAGDVRQ-----------------NPCGSKACRRLFGPVDSEQLSRDCDA

                                                  Up to 50 Driver-Containing Sequences

Vertebrate    	-----------------MCGT|V|AMEKRALN------------------PLGNAAVCRSLFGPVDREELQAEYRA
Vertebrate    	SDCVEARLENVHFGKRRWDMA|V|ASTSST-GPAMASDSELSRLGGIEALKLTVGPTRRNLFGPVDHQQLQKDFQR
Vertebrate    	-------------------MA|V|ASTSST-GLAMASNSELSRLGGIEALKLAVGPARRNLFGPVDHQQLQKDFQR
Vertebrate    	-----MTFKIYFQALPEIKDL|V|QELAEYIWESLYTLAGERHRGQKTEWRPGKTHAQRNLFGPIDHKQLHQDFQH
 
________________________CTCF_______________________
 
MutationAA      Num. Tumors     Common Polymorphism     
                                                        
p.T204fs*26     67              0                       
p.?             40              1                       
p.K206fs*24     35              0                       
p.T204fs*18     29              0                       
p.R448*         15              0                       
p.R377C         13              0                       
p.R377H         13              0                       
p.R457*         12              0                       
p.S354F         12              0                       
p.E691fs*30     11              0                       
p.H284Y          8              0                       
p.R342C          6              0                       
p.T317fs*91      6              0                       
p.E14K           5              0                       
p.E112*          4              0                       
p.G318fs*16      4              0                       
p.K365T          4              0                       
p.M1I            4              0                       
p.R339Q          4              0                       
p.R339W          4              0                       
p.Y226C          4              0                       
p.A137fs*17      3              0                       
p.A387V          3              0                       
p.E291G          3              0                       
p.E631*          3              0                       
p.E691fs*5       3              0                       
p.E7K            3              1                       
p.F351L          3              0                       
p.F416L          3              0                       
p.H373L          3              0                       
 
_____________Driver_R377H_nDriver_17_____________
 
                                                          All Human Sequences

Human         	CS-M--CDYASVEVSKLKRHIRS--H---T--G----------------E|R|P--FQC--SLCSYASRDTYKLKRHMRTHSGEKPYECYIC-------HARFTQ
Human         	CS-M--CDYASVEVSKLKRHIRS--H---T--G----------------E|R|P--FQC--SLCSYASRDTYKLKRHMRTHSGEKPYECYIC-------HARFTQ

                                                          Reference Sequences

              	         7    2    7    2                           |7|        2    7    2    7    2    7    2           7 
              	        5    6    6    7                           |7|        8    8    9    9    0    0    1           1 
              	       3    3    3    3                           |3|        3    3    3    3    4    4    4           4 
Rapeseed      	CK-EKGCGKAFKYPSQLQKHQDS--H---V--K----------------L|D|SIEAFCSEPGCMKYFTNEE---------------------------------
Muskmelon     	CP-EDGCGKVFRYASRLQKHEGS--H---V--K----------------L|D|SIEACCTEPGCLKTFTNKQ---------------------------------
CornFungus    	CRDFPPCNQSFRKHNTLQRHIRSE-H---L--G----------------A|H|A--YPCTVPSCGAGFDSQGALRNHTRREHSEPQFWCEECGNDDENARVGFTT
Penicillin    	CTEYPPCEETFRKHSTLQQHVMLV-H---L--N----------------Q|K|P--FPCKYEKCNMAFDKPGNLRTHRSRVHSEKRFTCAECDAQSTTQDVSFPT
Candida       	CT-FEGCDKSFAKISDYKRHYRI--H---T--G----------------E|R|P--YIC--EHCGASFNQRYRLTTHTRIHTGEKPFQCKYC-------GKTFAR
Snail         	CP-D--CDYASVELSKLKRHMRS--H---T--G----------------E|R|P--YQC--PNCSYASPDTYKLKRHMRIHTGEKPYECNIC-------HARFTQ
Ant           	CH-E--CDYASVELSKLKRHIRC--H---T--G----------------E|R|P--YQC--PHCTYASPDTFKLKRHLRIHTGEKPYECDMC-------PARFTQ
Copepod       	CT-E--CEYECVEYSKLKRHMRC--H---T--G----------------E|R|P--YQC--PNCTYASPDTFKLKRHLRIHTGEKPYECDIC-------HAKFTQ
Lancet        	CT-M--CDYASVEISKLKRHMRS--H---T--G----------------E|R|P--FQC--GMCSYASPDSYKLKRHMRTHTGEKPYECSVC-------LATFTQ
Fish          	CS-M--CDYASVEVSKLKRHIRS--H---T--G----------------E|R|P--FQC--SLCSYASRDTYKLKRHMRTHSGEKPYECYIC-------HARFTQ
Frog          	CS-M--CDYASVEVSKLKRHIRS--H---T--G----------------E|R|P--FQC--SLCSYASRDTYKLKRHMRTHSGEKPYECYIC-------HARFTQ
Lizard        	CS-M--CDYASVEVSKLKRHIRS--H---T--G----------------E|R|P--FQC--SLCSYASRDTYKLKRHMRTHSGEKPYECYIC-------HARFTQ
Bird          	CS-M--CDYASVEVSKLKRHIRS--H---T--G----------------E|R|P--FQC--SLCSYASRDTYKLKRHMRTHSGEKPYECYIC-------HARFTQ
Alligator     	CS-M--CDYASVEVSKLKRHIRS--H---T--G----------------E|R|P--FQC--SLCSYASRDTYKLKRHMRTHSGEKPYECYIC-------HARFTQ
Mouse         	CS-M--CDYASVEVSKLKRHIRS--H---T--G----------------E|R|P--FQC--SLCSYASRDTYKLKRHMRTHSGEKPYECYIC-------HARFTQ
Rat           	CS-M--CDYASVEVSKLKRHIRS--H---T--G----------------E|R|P--FQC--SLCSYASRDTYKLKRHMRTHSGEKPYECYIC-------HARFTQ
Target[Human] 	CS-M--CDYASVEVSKLKRHIRS--H---T--G----------------E|R|P--FQC--SLCSYASRDTYKLKRHMRTHSGEKPYECYIC-------HARFTQ

                                                  Up to 50 Driver-Containing Sequences

Bacteria      	CP-V--CNQTSSE-S----MLVE--H---L--Q----------------A|H|M--MNQ--RHNLRSFSTRNGLVLHLLNHQKEKVYTCSVC-------KKNFRS
Protist       	CT-HDKCNLSFSKHNQLKRHIDKD-H---L--K----------------Q|H|P--YECTYEGCNMRFEYPTYRKKHILRCHEGPKHICIYC-------NEMFVT
Fungi         	CTEYPPCEVSFAKNFQLRKHVAEV-H---T--H----------------K|H|P--FLCPHPGCPASFPTRSKLNAHIARAHSPPQYFCPSCG---------FKS
Fungi         	CRDFPPCNQSFRKHNTLQRHIRSE-H---L--G----------------A|H|A--YPCTVPSCGAGFDSQGALRNHTRREHSEPQFWCEECGNDDENARVGFTT
Fungi         	CRDFPPCNQSFRKHNTLQRHIRSE-H---L--G----------------A|H|A--YPCTAPGCGAGFDSQGALRNHTRREHSEPQFWCEECGGDNGEVRVGFTT
Fungi         	CRDFPPCAQSFRKHNTLQRHIRSE-H---L--G----------------T|H|A--YPCTAPGCGAGFDSQGALRNHTKRDHSEPQFWCEEC---GDETTVGFTS
Fungi         	CS-I--CHEGFYTPVALLEHLAE---------------------------|H|QLSYPC--PSCNLKYGTQEELERHYIV----H-PTCRRC-------PFAFKD
Fungi         	CV-T--CLKTFRSRDALEEHVGE---------------------------|H|RYPFRC--GVCGTRYTEEEELSEHFRV----H-PVCPRC-------GLGFEA
Fungi         	CS-L--CYFRAPTLQEVKNHEFG---------------------------|H|H--FYC--GECNREFQNLNNIRQHLKRRHLGSGVTCPFC-------EVSCGS
Fungi         	CQ-G--CKQILPSLTKLNQHYEA-CLFAISCPQCKEQCSGKAQLEFHMK-|H|C--FLC--EECGFHTYHEGNFHIHM-TKHSSANMACWGC-------EAPMRK
Fungi         	CQ-G--CKRILPSLTKLNQHYET-CLFTLSCPQCGEKCAGKAQLELHMT-|H|C--FRC--EECDFHTCHKGNFNIHM-TKHSSADLVCWGC-------DAPMRK
Fungi         	CQ-G--CKRILPSLTKLNQHYET-CLFALSCPQCGEKCAGKSQLELHMT-|H|C--FRC--EECDFHTSHKGNFDIHM-TKHSSADLVCWGC-------DAPMRK
Fungi         	CQ-G--CKHILPSLTKLNQHYET-CLFALPCPQCGEKCAGKAQLELHMT-|H|C--FRC--EECNFYTSHKGNFDIHM-TKHSSANLVCWGC-------DVPMRK
Fungi         	CQ-G--CKRILPSLTKLNQHYET-CLFALSCPQCGDKCSGKAQLELHMT-|H|C--FRC--EECDFYTSHKGNFDIHM-TKHSSADLACWGC-------DAPMRK
Fungi         	CQ-G--CKRILPSLTKLNQHYET-CLFALSCPQCGDKCSGKAQLELHMT-|H|C--FRC--EECDFYTSHKGNFDIHM-TKHSSADLVCWGC-------DAPMRK
Fungi         	CE-G--CKRILPSQTKLNQHYEK-CSLAIPCPQCGDHCAGQAQLALHLE-|H|C--YYC--EECGFHTHHEGNFHIHL-TKHIPANIACWGC-------TAPMRT
Fungi         	CV-G--CKRIFQSQTKLNNHAEN-CKFTVTCPQCREPYAGQAQLALHLE-|H|C--FFC--EQCTFSTHHEGNYLI------------CWGC-------DAPMRT
 
_____________Driver_S354F_nDriver_11_____________
 
                                                          All Human Sequences

Human         	-----------TRPHKC--PDCDMAFVTSGELVRHRRYKHTHEK--PFKC|S|M--CD----YASVEVSKLKRHIRSHTGERPFQC--SLCSYASRDTYKLKRHM
Human         	-----------TRPHKC--PDCDMAFVTSGELVRHRRYKHTHEK--PFKC|S|M--CD----YASVEVSKLKRHIRSHTGERPFQC--SLCSYASRDTYKLKRHM

                                                          Reference Sequences

              	             9    4      9    4    9    4    9      |4|          9    4    9    4    9      4    9    4    
              	            1    2      2    3    3    4    4      |5|          5    6    6    7    7      8    8    9    
              	           3    3      3    3    3    3    3      |3|          3    3    3    3    3      3    3    3    
Rapeseed      	------------KLFKCPVENCKSEFSVHGNISRHVKKFHSKDK--KLVC|K|EKGCG----KAFKYPSQLQKHQDSHVKLDSAFCSEPGCMKYFTNEE------
Muskmelon     	------------TMFKCPIESCCREFAYLSCVTRHLKECHEGEK--QFVC|P|EDGCG----KVFRYASRLQKHEGSHVKLDSACCTEPGCLKTFTNKQ------
CornFungus    	-----------ERAYTCTHEGCGKSFLTATRLRRHQD-VHAGQE--RFRC|R|FPPCN----QSFRKHNTLQRHIRSHLGAHAYPCTVPSCGAGFDSQGALRNHT
Penicillin    	-----------VRDFVCDYPGCGKSFVNGSRLRRHTA-THDGDD--KYRC|T|YPPCE----ETFRKHSTLQQHVMLHLNQKPFPCKYEKCNMAFDKPGNLRTHR
Candida       	-----------VRVFHCNALQCGKGFISHDKLMDHIATEHPLPK--VHEC|T|FEGCD----KSFAKISDYKRHYRIHTGERPYIC--EHCGASFNQRYRLTTHT
Snail         	-----------TRPHKC--RQCDAAFTTSGELVRHVRYRHTFEK--PHKC|P|D--CD----YASVELSKLKRHMRSHTGERPYQC--PNCSYASPDTYKLKRHM
Ant           	-----------TKPHHC--KYCDSAFTTSGELVRHVRYRHTHEK--PHKC|H|E--CD----YASVELSKLKRHIRCHTGERPYQC--PHCTYASPDTFKLKRHL
Copepod       	-----------TKPHRC--KFCQATFTTSGELVRHVRYKHTHEK--PHRC|T|E--CE----YECVEYSKLKRHMRCHTGERPYQC--PNCTYASPDTFKLKRHL
Lancet        	-----------VKPHKC--DQCPMSFVTSGELMRHRRYKHTHEK--PHKC|T|M--CD----YASVEISKLKRHMRSHTGERPFQC--GMCSYASPDSYKLKRHM
Fish          	-----------TRPHKC--TDCDMAFVTSGELVRHRRYKHTHEK--PFKC|S|M--CD----YASVEVSKLKRHIRSHTGERPFQC--SLCSYASRDTYKLKRHM
Frog          	-----------TRPHKC--PDCDMAFVTSGELVRHRRYKHTHEK--PFKC|S|M--CD----YASVEVSKLKRHIRSHTGERPFQC--SLCSYASRDTYKLKRHM
Lizard        	-----------TRPHKC--PDCDMAFVTSGELVRHRRYKHTHEK--PFKC|S|M--CD----YASVEVSKLKRHIRSHTGERPFQC--SLCSYASRDTYKLKRHM
Bird          	-----------TRPHKC--PDCDMAFVTSGELVRHRRYKHTHEK--PFKC|S|M--CD----YASVEVSKLKRHIRSHTGERPFQC--SLCSYASRDTYKLKRHM
Alligator     	-----------TRPHKC--PDCDMAFVTSGELVRHRRYKHTHEK--PFKC|S|M--CD----YASVEVSKLKRHIRSHTGERPFQC--SLCSYASRDTYKLKRHM
Mouse         	-----------TRPHKC--PDCDMAFVTSGELVRHRRYKHTHEK--PFKC|S|M--CD----YASVEVSKLKRHIRSHTGERPFQC--SLCSYASRDTYKLKRHM
Rat           	-----------TRPHKC--PDCDMAFVTSGELVRHRRYKHTHEK--PFKC|S|M--CD----YASVEVSKLKRHIRSHTGERPFQC--SLCSYASRDTYKLKRHM
Target[Human] 	-----------TRPHKC--PDCDMAFVTSGELVRHRRYKHTHEK--PFKC|S|M--CD----YASVEVSKLKRHIRSHTGERPFQC--SLCSYASRDTYKLKRHM

                                                  Up to 50 Driver-Containing Sequences

Fungi         	TSQTTPHDCATS-SHICHWLNCNLSFPTCASLTSHLASAHVGNGKGRYDC|F|WGECGRSGEQGFTSKQKIMRHLQAHTGHRPYMC--KECGQWFSEAATLQQHM
Fungi         	EMHEAECDECTTGAHRCHWKDCTEVYTTVDALTEHITATHVGGGKAHYEC|F|WNDCPRNG-KGFSSKQKICRHIQTHTGHRPFLC--TVCKQSFSEAATLQQHM
Fungi         	ISHPSPSSSSDSEIHRCGWKGCNAVFTSCDELTSHLNVAHVGSGKAHYEC|F|WEGCNRNGEQGFSSKQKICRHLQSHTGHRPFQC--QICHQNFSEAATLQQHM
Fungi         	SPSP--HECSG--THICHWKSCSESFSSCDELTAHITAVHIGSGKPHYDC|F|WEGCTRHGENGFTSKQKISRHLQSHTGHRPFQC--TVCKQNFSEAATLQQHM
Fungi         	TVSSTSHFCASS-THICRWQSCGMSFESCDALTAHITTTHVGSGKTQYEC|F|WEGCQRHGEHGFSSKQKICRHVQSHTGHRPFQC--KICQQNFSEVATLQQHM
Fungi         	KTTPSSHAQEQP-SHECLWMACYKTFPTSAALTQHIAEAHVGSGKARYEC|F|WQGCNRGENEGFGSKQKIMRHIQSHTGHRPFQC--SVCKQNFSEAATLQQHM
Fungi         	YPRPRSSSMQGP-PYKCGWDNCKHAFETTEALMNHLSNEHVGSGKAEYAC|F|WKGCDRCNGRVFSSRQKIMRHLQSHTGHRPFEC--PVCHRFFSEAATLQQHM
Fungi         	TPVPEHDCSNHA-SHVCLWTRCGKTFAACDALTEHIASTHIGSGRAHYDC|F|WEGCNRNGDNGFASKQKISRHMQSHTGHRPFQC--KVCGQSFSEAATLAQHM
Fungi         	LENHGV---SKEQQATCRWNNCNLTFNSSEELNAHLESFHLTKGKSKYTC|F|WHGCN----KEFSQRQKIVRHLKVHSGFKPYKC--EVCSKCFSSDETLKQHS
Fungi         	-----------VKPFSCGY--CEKGFTTNQQLTRHQR-THKN----TDSS|F|QFP-N----FTLDDPKLQYGDYEY----------------------------
Fungi         	-------------HHYC--KRCKRLFHTRAILQEHIRTAAVHQE--DPSC|F|A--CE----THFSSMRILYRHLANRS--SHHWC--FVCYRDFETSHILEEHV
 
_____________Driver_R377C_nDriver_10_____________
 
                                                          All Human Sequences

Human         	VTSGELVRHRRYKHTHEKP-FKCSM--CDYASVEVSKLKRHIRSHTGE--|R|PFQC--SLCSYASRDTYKLKRH---MRTHSGEKPYECYI--CHARFTQSGTM
Human         	VTSGELVRHRRYKHTHEKP-FKCSM--CDYASVEVSKLKRHIRSHTGE--|R|PFQC--SLCSYASRDTYKLKRH---MRTHSGEKPYECYI--CHARFTQSGTM

                                                          Reference Sequences

              	  2    7    2    7     2      7    2    7    2      |7|      2    7    2    7       2    7      2    7    2
              	 3    3    4    4     5      5    6    6    7      |7|      8    8    9    9       0    0      1    1    2
              	3    3    3    3     3      3    3    3    3      |3|      3    3    3    3       4    4      4    4    4
Rapeseed      	SVHGNISRHVKKFHSKDKK-LVCKEKGCGKAFKYPSQLQKHQDSHVKL--|D|SAFCSEPGCMKYFTNEE---------------------------------CL
Muskmelon     	AYLSCVTRHLKECHEGEKQ-FVCPEDGCGKVFRYASRLQKHEGSHVKL--|D|SACCTEPGCLKTFTNKQ---------------------------------CL
CornFungus    	LTATRLRRHQD-VHAGQER-FRCRFPPCNQSFRKHNTLQRHIRSHLGA--|H|AYPCTVPSCGAGFDSQGALRNH---TRREHSEPQFWCEE--CRVGFTTLALL
Penicillin    	VNGSRLRRHTA-THDGDDK-YRCTYPPCEETFRKHSTLQQHVMLHLNQ--|K|PFPCKYEKCNMAFDKPGNLRTH---RSRVHSEKRFTCAE--CDVSFPTYASL
Candida       	ISHDKLMDHIATEHPLPKV-HECTFEGCDKSFAKISDYKRHYRIHTGE--|R|PYIC--EHCGASFNQRYRLTTH---TRIHTGEKPFQCKY--CGKTFARGDAV
Snail         	TTSGELVRHVRYRHTFEKP-HKCPD--CDYASVELSKLKRHMRSHTGE--|R|PYQC--PNCSYASPDTYKLKRH---MRIHTGEKPYECNI--CHARFTQSNSL
Ant           	TTSGELVRHVRYRHTHEKP-HKCHE--CDYASVELSKLKRHIRCHTGE--|R|PYQC--PHCTYASPDTFKLKRH---LRIHTGEKPYECDM--CPARFTQSNSL
Copepod       	TTSGELVRHVRYKHTHEKP-HRCTE--CEYECVEYSKLKRHMRCHTGE--|R|PYQC--PNCTYASPDTFKLKRH---LRIHTGEKPYECDI--CHAKFTQSNSL
Lancet        	VTSGELMRHRRYKHTHEKP-HKCTM--CDYASVEISKLKRHMRSHTGE--|R|PFQC--GMCSYASPDSYKLKRH---MRTHTGEKPYECSV--CLATFTQSGSL
Fish          	VTSGELVRHRRYKHTHEKP-FKCSM--CDYASVEVSKLKRHIRSHTGE--|R|PFQC--SLCSYASRDTYKLKRH---MRTHSGEKPYECYI--CHARFTQSGTM
Frog          	VTSGELVRHRRYKHTHEKP-FKCSM--CDYASVEVSKLKRHIRSHTGE--|R|PFQC--SLCSYASRDTYKLKRH---MRTHSGEKPYECYI--CHARFTQSGTM
Lizard        	VTSGELVRHRRYKHTHEKP-FKCSM--CDYASVEVSKLKRHIRSHTGE--|R|PFQC--SLCSYASRDTYKLKRH---MRTHSGEKPYECYI--CHARFTQSGTM
Bird          	VTSGELVRHRRYKHTHEKP-FKCSM--CDYASVEVSKLKRHIRSHTGE--|R|PFQC--SLCSYASRDTYKLKRH---MRTHSGEKPYECYI--CHARFTQSGTM
Alligator     	VTSGELVRHRRYKHTHEKP-FKCSM--CDYASVEVSKLKRHIRSHTGE--|R|PFQC--SLCSYASRDTYKLKRH---MRTHSGEKPYECYI--CHARFTQSGTM
Mouse         	VTSGELVRHRRYKHTHEKP-FKCSM--CDYASVEVSKLKRHIRSHTGE--|R|PFQC--SLCSYASRDTYKLKRH---MRTHSGEKPYECYI--CHARFTQSGTM
Rat           	VTSGELVRHRRYKHTHEKP-FKCSM--CDYASVEVSKLKRHIRSHTGE--|R|PFQC--SLCSYASRDTYKLKRH---MRTHSGEKPYECYI--CHARFTQSGTM
Target[Human] 	VTSGELVRHRRYKHTHEKP-FKCSM--CDYASVEVSKLKRHIRSHTGE--|R|PFQC--SLCSYASRDTYKLKRH---MRTHSGEKPYECYI--CHARFTQSGTM

                                                  Up to 50 Driver-Containing Sequences

Protist       	SSRAALRFHRS-THNLSMP-FKCKE--CGKRFRVRELLMAHMKVHSVH--|C|AKSLNNDESHESQKQIEQLKAE---VLRLRGISD-DMTL--HSPSQTSQT--
Protist       	TTKGNLNSHKR-VHTGERP-YACDY--CSMEFTTKGNLKCHKRVHTGE--|C|PYAC--DYCGMEFAQSNSLRRH---KRVHTGERPYACPG--CGMDFTRREHL
Protist       	ADKDALTQHQS-THRR--G-LDCKWDGCGATLRSDRQLIRHMRVHTGE--|C|PYVC--TGCDQSFAKRKRLAKH---LRLHTEL------D--SAQIKRTGPST
Plant         	ADERAMRRHVV-LIHEQ--KYKCGV--CGKAFSTKQMQERHEDSAHKTIP|C|PVDG----CTVMFSNVGSISDHMKRAH--SNAKPYACTYPGCSAKFATSSDK
Plant         	VTTKDLDRHVA-LVHEH--KHTCKL--CGLPFSTKQAKEKHEAFGH-SVA|C|PVAG----CGKMFKHADSMRAHVMQFHDDSERRMYQCEHPDCDETFRTKRER
Fungi         	-------IHEIL--PPPYQ-LRCKI--CKEIFDTHSKFN-----SLHD--|C|KFAC--PDCSQVFLS-KGL------------KKSYRCQV--CNKSVISEGGL
Fungi         	KHRGKLNRHIS-GAHKYHA-YVCTHVDCGRTFCTKEQLKNHETTHTGEYK|C|RFCD--TSATKTQH-----NTH---ERIHTKEKPYQCPWCGHS-----SSNL
Fungi         	TRERSAKDHYQ-RVHVNPPPYSCSF--CGKKFQFLSSKNGHEKSH-TEYV|C|PRNS----CYDGFNSIEDALEHAKDPQHRSDQQLYECPVENCRLTVIGKVLD
Fungi         	---------CV-THHAENPRFLCNI--CGKAFIKKDNRNKHEFRYIHSIK|C|PVHF----CYEFFKTAKEALVHAKDINHCSNLALYLCPLPNCITTVAGRLLH
Fungi         	SDKSNARSHYR-DVHLKVT-QKCPH--CGID---VKNLTKHLKYHEKEFL|C|PDSA----CTKRLDTSEEALLHVTDPSHQPNVSMFDCPFSSCHLAVKGRGLL
 
________________________CUL3_______________________
 
MutationAA      Num. Tumors     Common Polymorphism     
                                                        
p.Q664Q         24              1                       
p.?             21              0                       
p.V567I         17              1                       
p.M299R         12              0                       
p.N453fs*5       5              0                       
p.K12N           4              0                       
p.M711I          4              0                       
p.R546*          4              0                       
p.A527A          3              1                       
p.D426H          3              0                       
p.L210fs*16      3              0                       
p.R506W          3              0                       
p.R733*          3              0                       
p.*769*          2              0                       
p.D13N           2              0                       
p.D621G          2              0                       
p.E243K          2              0                       
p.E375Q          2              0                       
p.E626G          2              0                       
p.F209I          2              0                       
p.F217V          2              0                       
p.F563V          2              0                       
p.I241S          2              0                       
p.I707fs*4       2              0                       
p.L365V          2              0                       
p.L380I          2              0                       
p.L52V           2              0                       
p.M116I          2              0                       
p.M16I           2              0                       
p.N48S           2              0                       
 
_____________Driver_K12N_nDriver_6_____________
 
                                                          All Human Sequences

Human         	RIHFFSFSFNL|S|HDVSRC----MT--MDEKYVNSIWDLLKNAIQEIQRKNNSGLSFEELYRNAY
Human         	-----------|M|FSKRKLRYTEMT--MDEKYVNSIWDLLKNAIQEIQRKNNSGLSFEELYRNAY
Human         	-----------|-|---MRSSVSLMT--MDEKYVNSIWDLLKNAIQEIQRKNNSGLSFEELYRNAY
Human         	MSNLSKGTGSR|K|DTKMRIRAFPMT--MDEKYVNSIWDLLKNAIQEIQRKNNSGLSFEELYRNAY
Human         	-----------|-|-----MSVYPII--GDVNFD--------------------------------
Human         	MSNLSKGTGSR|K|DTKMRIRAFP------------------------------------------
Human         	-----------|M|FSKRKLRYTEMT--MDEKYVNSIWDLLKNAIQEIQRKNNSGLSFEELYRNAY

                                                          Reference Sequences

              	  2    7    |2|    7    2      7    2    7    2    7    2    7    2
              	           |1|    1    2      2    3    3    4    4    5    5    6
Rapeseed      	--MSN-----Q|K|KRNFQIEAFKHRVVVDPKYADKTWQILERAIHQIYNQDASGLSFEELYRNAY
Muskmelon     	--MSA-----Q|K|KRNFQIEAFKHRVVVDPKYAEKTWKILEHAIHEIYNHNASGLSFEELYRNAY
CornFungus    	-----------|-|-------MYTKTLSIDTSDFEQCWETLKQALTDIHNQNCSTLSFEQLYRASY
Penicillin    	---MA-----A|M|RARHKIRAPRRGVSANTEDFDSIWTVLSSSLTEINTKNASTLAFEEIYRHAY
Candida       	--MMP-----P|G|GRKSKIRPPRKSLISPVIDFDKNWSVLSSAISQIQNKNVSNLSYEQLYRKAY
Sponge        	-------MSGK|K|DGKMRIRAFPVQ--MDPSYVEDILKLLRNAIREIQKKNNSGLSFEELYRNAY
Coral         	---MSLRSGKK|D|STKMRIRAFPMT--MDDKYVEDIWNLLKNAIQEIQKKNNSGLSFEELYRNAY
Flatworm      	--MFQGSGVRR|P|VPRMRIKAFAHT--IDERHANQLWEHLKSAMIEIQKKNSGGLSYEELYRSAY
Snail         	-MSGLGARSQK|K|DTKMRIRAFPMT--MDEKYVNNIWNLLKNAIQEIQKKNNSGLSFEELYRNAY
Ant           	---MKSSALMK|K|ESKMRIRAFPTN--MDEKYVESIWTLLKSAIQEIQKKNNSGLSFEELYRNAY
Copepod       	--MMKGGAMAK|K|EAKMRIRAFPMT--MDEKYVENIWNLLKAAIQEIQRKNNSGLSFEELYRNAY
Lancet        	-----MSLKSK|K|DTKMRIRAFPMT--MDEKYVNSIWALLKNAIQEIQKKNNSGLSFEELYRNAY
Fish          	-----------|-|----------MT--MDEKYVNNIWDLLKNAIQEIQRKNNSGLSFEELYRNAY
Frog          	MSNLGKSTGSR|K|DTKMRIRAFPMT--MDEKYVNSIWDLLKNAIQEIQRKNNSGLSFEELYRNAY
Lizard        	MSNLSKGTGSR|K|DTKMRIRAFPMT--MDEKYVNSIWDLLKNAIQEIQRKNNSGLSFEELYRNAY
Bird          	MSNLSKGTGSR|K|DTKMRIRAFPMT--MDEKYVNSIWDLLKNAIQEIQRKNNSGLSFEELYRNAY
Alligator     	-----------|-|--------------MDEKYVNSIWDLLKNAIQEIQRKNNSGLSFEELYRNAY
Mouse         	MSNLSKGTGSR|K|DTKMRIRAFPMT--MDEKYVNSIWDLLKNAIQEIQRKNNSGLSFEELYRNAY
Rat           	-----------|-|----------MT--MDEKYVNSIWDLLKNAIQEIQRKNNSGLSFEELYRNAY
Target[Human] 	MSNLSKGTGSR|K|DTKMRIRAFPMT--MDEKYVNSIWDLLKNAIQEIQRKNNSGLSFEELYRNAY

                                                  Up to 50 Driver-Containing Sequences

Fungi         	----------M|N|RSRGKIRPPRRGLATDHVDFDEYWEVLAQSLREIYAKNASHLSFEEVYRNAY
Metazoa       	-MIHILRIISR|N|EIILAV---GLT--MDDTSIDNNWAILKNSIQKILKKNHSGLSFEVLYRNAY
Metazoa       	----MCGKYSV|N|GCMDKFAGWPMT--MDEKYVESIWALLKNAIQEIQKKNNSGLSFEELYRNAY
Metazoa       	----MCGKYSV|N|GCMDKFAGWPMT--MDEKYVESIWALLKNAIQEIQKKNNSGLSFEELYRNAY
Metazoa       	TTSDVTGTDNN|N|NNDGALKAFNAS--MDEKYVETIWASLKNAIQEIQKKNNSGLSFEQLYRNAY
Vertebrate    	LKRFIESLCKE|N|TSE-------MT--MDEKYVNSIWDLLKNAIQEIQRKNNSGLSFEELYRNAY
 
________________________DNMT3A_______________________
 
MutationAA      Num. Tumors     Common Polymorphism     
                                                        
p.R882H         1070            0                       
p.?              471            1                       
p.R882C          461            0                       
p.R882?          132            0                       
p.L422L           49            1                       
p.R882S           42            0                       
p.R882P           36            0                       
p.S714C           26            0                       
p.G543C           25            0                       
p.R635W           24            1                       
p.R736C           22            0                       
p.R736H           21            0                       
p.P904L           17            0                       
p.R729W           16            0                       
p.Y735C           16            0                       
p.?fs*?           15            0                       
p.P9P             12            1                       
p.R749C           12            0                       
p.W893S           12            0                       
p.R598*           10            0                       
p.R771*           10            0                       
p.F731del          8            0                       
p.G550R            8            0                       
p.M880V            8            0                       
p.R320*            8            0                       
p.R771Q            7            0                       
p.R792H            7            0                       
p.R882(H^C)        7            0                       
p.E733fs*1         6            0                       
p.F732delF         6            0                       
 
_____________Driver_R882P_nDriver_12_____________
 
                                                          All Human Sequences

Human         	RSNS-IKQGK---DQHFPVFMNEKEDILWCTEMERVFGFPVHYTDVSNMS|R|LARQRLLGRSWSVPVIRHLFAPLKEYFACV------------
Human         	RSNS-IKQGK---DQHFPVFMNEKEDILWCTEMERVFGFPVHYTDVSNMS|R|LARQRLLGRSWSVPVIRHLFAPLKEYFACV------------
Human         	RSNS-IKQGK---DQHFPVFMNEKEDILWCTEMERVFGFPVHYTDVSNMS|R|LARQRLLGRSWSVPVIRHLFAPLKEYFACV------------
Human         	--NS----------------------------------------------|-|-----------------HLY----------------------
Human         	RSNS-IKQGK---DQHFPVFMNEKEDILWCTEMERVFGFPVHYTDVSNMS|R|LARQRLLGRSWSVPVIRHLFAPLKEYFACV------------
Human         	RSNS-IKQGK---DQHFPVFMNEKEDILWCTEMERVFGFPVHYTDVSNMS|R|LARQRLLGRSWSVPVIRHLFAPLKEYFACV------------
Human         	RSNS-IKQGK---DQHFPVFMNEKEDILWCTEMERVFGFPVHYTDVSNMS|R|LARQRLLGRSWSVPVIRHLFAPLKEYFACV------------

                                                          Reference Sequences

              	   7     2       7    2    7    2    7    2    7    |2|    7    2    7    2    7    2            
              	  3     4       4    5    5    6    6    7    7    |8|    8    9    9    0    0    1            
              	 8     8       8    8    8    8    8    8    8    |8|    8    8    8    9    9    9            
Sponge        	KMNS-IKQTK---RGMFDITGEGEEDVLWCTEMERLFGFPDHYTDVANLG|R|SGRQKLLGKAWSVPVIRHLLSPLKDYFKSDTTGVPSSLKQTH
Coral         	NANS-MLQTK---KGLFPVQYTLKEDVLWITEMERLFGLPSHYTDVSNMG|R|SQRQRLLGKSWSVPVIRHLLSPLKDYFKCEA-----------
Snail         	--------------------------------------------------|-|------------------------------------------
Ant           	RSNS-LRQGK---AELKPIMMKGTSDTLWITELEEIFGFPRHYTDVKNLS|A|TNRQRLIGKSWSVQTLAAILRPLCSCFKCNEETNE-------
Lancet        	----------------------------------------------GRVA|Q|VKQQAAPGRAWSIPVIRHLLAPLKDYFQCQDKE---------
Fish          	RSNS-IKQGK---DQHFPVFMNDKEDILWCTEMERVFGFPVHYTDVSNMS|R|LARQRLLGRSWSVPVIRHLFAPLKEYFACI------------
Frog          	RSNS-IKQGK---DQHFPVHMNEKEDILWCTEMERVFGFPVHYTDVSNMS|R|LARQRLLGRSWSVPVIRHLFAPLKEFYACV------------
Lizard        	RSNS-IKQGK---DQHFPVFMNEKEDILWCTEMERVFGFPVHYTDVSNMS|R|LARQRLLGRSWSVPVIRHLFAPLKEYFACV------------
Bird          	RSNS-IKQGK---DQHFPVFMNEKEDILWCTEMERVFGFPVHYTDVSNMS|R|LARQRLLGRSWSVPVIRHLFAPLKEYFACV------------
Alligator     	RSNS-IKQGK---DQHFPVFMNEKEDILWCTEMERVFGFPVHYTDVSNMS|R|LARQRLLGRSWSVPVIRHLFAPLKEYFACV------------
Mouse         	RSNS-IKQGK---DQHFPVFMNEKEDILWCTEMERVFGFPVHYTDVSNMS|R|LARQRLLGRSWSVPVIRHLFAPLKEYFACV------------
Rat           	RSNS-IKQGK---DQHFPVFMNEKEDILWCTEMERVFGFPVHYTDVSNMS|R|LARQRLLGRSWSVPVIRHLFAPLKEYFACV------------
Target[Human] 	RSNS-IKQGK---DQHFPVFMNEKEDILWCTEMERVFGFPVHYTDVSNMS|R|LARQRLLGRSWSVPVIRHLFAPLKEYFACV------------

                                                  Up to 50 Driver-Containing Sequences

Bacteria      	SGNLFCS---GKARDGEV---KGNIRKLTPLECERLMGLLEDWTKYG-IS|P|SARYKALGNAIVLPCAEFILGNVAKIYGKEE--PISCEKPKV
Bacteria      	AQNHFIG---GREGDDDQ---GGCIRCLTERETERLMGLPDGWTEFG-IS|P|TQRQRALGNSIALPCACYIMAGIRETID--------------
Bacteria      	-ISGYGSQQDYYLDGS--IYLGGD-RRSHPIEIERMQNLPDNYTSI--IS|P|NKRMGLCGDGWTADVVAHMFKGLKVK----------------
Bacteria      	LF--KKIQLEENN-----ESVKRLFRPITLVEAERCMTIPDDYTAK----|P|TARLKCLGNAYHLETIKWLLQYSDWFTDVAT--TVPVDNIGN
Metazoa       	QANS-TTDIA---GHYFPMRMRGRPDAIWITEIEKVFGFPEHFTDVGNLQ|P|RQRQALLGKAWSVDVMLRILEPLKAMFPALRQ----------
Metazoa       	KKNS-LSD--------MPVEMKGIPDILWITELERVFGFPMHYTDVGNLS|P|TKRQELLGRSWSVPVITQILNPLQKLFKKSSV----------
Metazoa       	NPNS-LRQGK---EASMPVLMNGKGDTLWATEMEELFGFPRHYTDAGNLQ|P|SRRLRLLGKSWSIPVLCHILKPLTMLYPSTEAEIA-------
Metazoa       	NPNS-LRQGK---EASMPVLMNGKGDTLWATEMEELFGFPRHYTDAGNLQ|P|SRRLRLLGKSWSIPVLCHILKPLTMLYPSTEAEIA-------
Metazoa       	NPNS-LRQGK---EASMPVLMNGKGDTLWATEMEELFGFPRHYTDAGNLQ|P|SRRLRLLGKSWSIPVLCHILKPLTMLYPSTEAEIA-------
Metazoa       	RSHC-LYQGH---TKQAPVMHMGKEDVLWSTEVERIFGLPEHYTDVNNHG|P|KERLALLGRSWSVPVVKRILAPLRDYFACGEVLEKI------
Metazoa       	RSHC-LYQGH---TKQAPVMHMGKEDVLWSTEVERIFGLPEHYTDVNNHG|P|KERLALLGRSWSVPVVKRILAPLRDYFACGEVLEKI------
Metazoa       	RTNS-LKQGR---TFLCPIEMDGRPDTLWITEIEKLFGLPSHYTDVGGLP|P|AKRQKLIGQGWTVSVRVSLIVAFDDYQCCRK--SNIKPFDGI
 
_____________Driver_R882S_nDriver_4_____________
 
                                                          All Human Sequences

Human         	TITTRSNSIKQGKDQHFPVFMNEKEDILWCTEMERVFGFPVHYTDVSNMS|R|LARQRLLGRSWSVPVIRHLFAPLKEYFACV-----
Human         	TITTRSNSIKQGKDQHFPVFMNEKEDILWCTEMERVFGFPVHYTDVSNMS|R|LARQRLLGRSWSVPVIRHLFAPLKEYFACV-----
Human         	TITTRSNSIKQGKDQHFPVFMNEKEDILWCTEMERVFGFPVHYTDVSNMS|R|LARQRLLGRSWSVPVIRHLFAPLKEYFACV-----
Human         	------NS------------------------------------------|-|-----------------HLY---------------
Human         	TITTRSNSIKQGKDQHFPVFMNEKEDILWCTEMERVFGFPVHYTDVSNMS|R|LARQRLLGRSWSVPVIRHLFAPLKEYFACV-----
Human         	TITTRSNSIKQGKDQHFPVFMNEKEDILWCTEMERVFGFPVHYTDVSNMS|R|LARQRLLGRSWSVPVIRHLFAPLKEYFACV-----
Human         	TITTRSNSIKQGKDQHFPVFMNEKEDILWCTEMERVFGFPVHYTDVSNMS|R|LARQRLLGRSWSVPVIRHLFAPLKEYFACV-----

                                                          Reference Sequences

              	  2    7    2    7    2    7    2    7    2    7    |2|    7    2    7    2    7    2     
              	 3    3    4    4    5    5    6    6    7    7    |8|    8    9    9    0    0    1     
              	8    8    8    8    8    8    8    8    8    8    |8|    8    8    8    9    9    9     
Sponge        	TITTKMNSIKQTKRGMFDITGEGEEDVLWCTEMERLFGFPDHYTDVANLG|R|SGRQKLLGKAWSVPVIRHLLSPLKDYFKSDTTGVP
Coral         	TLTTNANSMLQTKKGLFPVQYTLKEDVLWITEMERLFGLPSHYTDVSNMG|R|SQRQRLLGKSWSVPVIRHLLSPLKDYFKCEA----
Snail         	--------------------------------------------------|-|-----------------------------------
Ant           	TVTTRSNSLRQGKAELKPIMMKGTSDTLWITELEEIFGFPRHYTDVKNLS|A|TNRQRLIGKSWSVQTLAAILRPLCSCFKCNEETNE
Lancet        	----------------------------------------------GRVA|Q|VKQQAAPGRAWSIPVIRHLLAPLKDYFQCQDKE--
Fish          	TITTRSNSIKQGKDQHFPVFMNDKEDILWCTEMERVFGFPVHYTDVSNMS|R|LARQRLLGRSWSVPVIRHLFAPLKEYFACI-----
Frog          	TITTRSNSIKQGKDQHFPVHMNEKEDILWCTEMERVFGFPVHYTDVSNMS|R|LARQRLLGRSWSVPVIRHLFAPLKEFYACV-----
Lizard        	TITTRSNSIKQGKDQHFPVFMNEKEDILWCTEMERVFGFPVHYTDVSNMS|R|LARQRLLGRSWSVPVIRHLFAPLKEYFACV-----
Bird          	TITTRSNSIKQGKDQHFPVFMNEKEDILWCTEMERVFGFPVHYTDVSNMS|R|LARQRLLGRSWSVPVIRHLFAPLKEYFACV-----
Alligator     	TITTRSNSIKQGKDQHFPVFMNEKEDILWCTEMERVFGFPVHYTDVSNMS|R|LARQRLLGRSWSVPVIRHLFAPLKEYFACV-----
Mouse         	TITTRSNSIKQGKDQHFPVFMNEKEDILWCTEMERVFGFPVHYTDVSNMS|R|LARQRLLGRSWSVPVIRHLFAPLKEYFACV-----
Rat           	TITTRSNSIKQGKDQHFPVFMNEKEDILWCTEMERVFGFPVHYTDVSNMS|R|LARQRLLGRSWSVPVIRHLFAPLKEYFACV-----
Target[Human] 	TITTRSNSIKQGKDQHFPVFMNEKEDILWCTEMERVFGFPVHYTDVSNMS|R|LARQRLLGRSWSVPVIRHLFAPLKEYFACV-----

                                                  Up to 50 Driver-Containing Sequences

Bacteria      	GRMRGQEGRN---TDDDP---GGCIRFVTETESERLMGLPEGWTKYG-IR|S|SSRYKALGNAIALPCADYIMAEIYEALTGGD--GK
Bacteria      	NTGRKGNQ-----QD------KYRVRSLTPLECERLDGFPDNWTQYG-MS|S|NARIKALGNSIAVPCAERVFRGIIAAEQEER--KD
Metazoa       	TVTTRTNSLRLGKDKGFPIKMDGQDAGIWIPELERVFGFPSHYTDVQNLP|S|TRRQKLLGKAWSVTVLKNILKPLKQYFQCSAEEGK
Vertebrate    	VVRTESSVIHTYIHTHIHTHTHTHTHT------------HTHVSESCCAS|S|PGL--------------------------------
 
________________________EGFR_______________________
 
MutationAA               Num. Tumors     Common Polymorphism     
                                                                 
p.L858R                  10239           0                       
p.(729_761)del?           7367           0                       
p.E746_A750del            2036           0                       
p.E746_A750delELREA       1654           0                       
p.T790M                   1348           0                       
p.?                       1140           1                       
p.L861Q                    408           0                       
p.L747_P753>S              311           0                       
p.S768I                    264           0                       
p.G719?                    230           0                       
p.G719A                    198           0                       
p.L747_A750>P              193           0                       
p.L747_T751delLREAT        156           0                       
p.G719S                    152           0                       
p.E746_S752>V              137           0                       
p.V30_R297>G               133           0                       
p.L747_T751del             102           0                       
p.G719C                     94           0                       
p.V769_D770insASV           87           0                       
p.E746_T751>A               69           0                       
p.A289V                     66           0                       
p.G598V                     60           0                       
p.D770_N771insSVD           59           0                       
p.E709K                     59           0                       
p.L747_S752del              58           0                       
p.H773_V774insNPH           46           0                       
p.L747_T751>P               46           0                       
p.R108K                     43           0                       
p.L747_S752delLREATS        41           0                       
p.E709A                     36           0                       
 
_____________Driver_G719A_nDriver_60_____________
 
                                                          All Human Sequences

Human         	------------PS-GE--APNQA-------LLRILKE---TEFKKIKVL|G|SGAFGTVYKGLWI-P----E----------GEKVKIPVAIKELREA--TSPK
Human         	------------PS-GE--APNQA-------LLRILKE---TEFKKIKVL|G|SGAFGTVYKGLWI-P----E----------GEKVKIPVAIKELREA--TSPK
Human         	------------PS-GE--APNQA-------LLRILKE---TEFKKIKVL|G|SGAFGTVYKGLWI-P----E----------GEKVKIPVAIKELREA--TSPK
Human         	------------PS-GE--APNQA-------LLRILKE---TEFKKIKVL|G|SGAFGTVYKGLWI-P----E----------GEKVKIPVAIKELREA--TSPK
Human         	------------PS-GE--APNQA-------LLRILKE---TEFKKIKVL|G|SGAFGTVYKGLWI-P----E----------GEKVKIPVAIKELREA--TSPK
Human         	------------PS-GE--APNQA-------LLRILKE---TEFKKIKVL|G|SGAFGTVYKGLWI-P----E----------GEKVKIPVAIKELREA--TSPK

                                                          Reference Sequences

              	              4       9           4    9       4    |9|    4    9         4              9    4    9      4
              	             9       9           0    0       1    |1|    2    2         3              3    4    4      5
              	            6       6           7    7       7    |7|    7    7         7              7    7    7      7
Rapeseed      	------------KS-VS--KMKLS-------DLMK-AT---EEFKKDNII|G|KGRTGTMYKGVLE------------------D--GTPLMVKRLQDS--Q---
Muskmelon     	------------NS-AK--VFSYK-------EVKS-AT---NNFKE--VI|G|RGSFGSVYLGKLP------------------D--GKLVAVKVRFDK--T-QL
Sponge        	------------PP-RM--APNAT-------RLIVAPE---DELEFGKEL|G|AGAFGTVYEGYWK-P----A----------NDENEYHVAIKVLKN---TSAS
Flatworm      	------------NI-QK--APNLG-------RLVMINS---DDLILCGPL|G|TGAFGAVYRGVWR-I----AEVTRDET---TRYRMLPVAVKILNDG--RGSS
Snail         	------------PT-NA--QPDLA-------KLRLIKE---SELRKGGII|G|SGAFGTVYKGFWI-P----E----------GENVKIPVAIKVLQDG--TSPN
Ant           	------------PT-GV--KPNLA-------KLRIIKE---EEMRKGGIL|G|FGAFGNVYKGVWV-P----E----------GENVKIPVAIKVLHDG--TGAN
Copepod       	------------PT-NI--KPNLA-------KLRIVKE---AELRKGGIL|G|YGAFGTVYKGVWV-P----E----------GENVKIPVAIKVLREG--TGNN
Lancet        	------------PT-GA--APNQA-------YLRIIKE---TELKRGMVL|G|SGAFGTVYKSLWF-P----E----------SGNVKIPVAVKVLREG--TTPE
Fish          	------------PS-GK--APNQA-------LLRILKE---TEFKKIKVL|G|SGAFGTVYKGLWV-P----E----------GESVKIPVAIKVLREA--TSTK
Frog          	------------PS-GE--APNQA-------LLRILKE---TEFKKIKVL|G|SGAFGTVYQGLWI-P----E----------GEGIKIPVAIKELREA--TSPK
Lizard        	------------PS-GE--APNQA-------LLRILKE---TELKKVKVL|G|SGAFGTVFKGLWI-P----E----------GEKVKIPVAIKELREA--TSPK
Bird          	------------PS-GE--APNQA-------HLRILKE---TEFKKVKVL|G|SGAFGTVYKGLWI-P----E----------GEKVKIPVAIKELREA--TSPK
Alligator     	------------PS-GE--APNQA-------HLRILKE---TEFKKVKVL|G|SGAFGTVYKGLWI-P----E----------GERVKIPVAIKELREA--TSPK
Mouse         	------------PS-GE--APNQA-------HLRILKE---TEFKKIKVL|G|SGAFGTVYKGLWI-P----E----------GEKVKIPVAIKELREA--TSPK
Rat           	------------PS-GE--APNQA-------HLRILKE---TEFKKIKVL|G|SGAFGTVYKGLWI-P----E----------GEKVKIPVAIKELREA--TSPK
Target[Human] 	------------PS-GE--APNQA-------LLRILKE---TEFKKIKVL|G|SGAFGTVYKGLWI-P----E----------GEKVKIPVAIKELREA--TSPK

                                                  Up to 50 Driver-Containing Sequences

Protist       	------------LE-AA--ILDRD-------RFHG-AIVPAQSILYKEVV|A|KGGYGVVYVATMRG-----------------R--ETKVAMKRLRPERAD-TA
Protist       	------------DA-SY--QDDLS-------TLRM-VRLELRELSSARPL|A|AGAYGEVWAGVY-------------------G--GEAVAIKRLKDK--S-AP
Protist       	------------SA-TA--GLRWG-------ELDV-LRIDADTVVTNSVI|A|SGAYGQVALGTY-------------------R--NQVVAVKTLLPTKNT-RA
Protist       	------------SE-HP--VFSLD-------SLAL-LRLDHQSLAAIKFV|A|EGAYGQVWLGTY-------------------E--GNPVALKRLLSGATS-QS
Protist       	------------TG-SQDQTFNLQ-------ELAT-HRLDATEVVIKDKI|A|TGAFGEVWRAEY-------------------K--HKTVAVKMLLHTRSS-AV
Protist       	------------TL-DIGLVHDLG-------DLEF-LRV--SGVELHKKL|A|EGAYGEVWKGSY-------------------N--GAIVAVKRLLPNKSS-PK
Protist       	------------TL-DLGLVHDLG-------DLEF-LRV--SGVELHKKL|A|EGAYGEVWKGSY-------------------N--GAIVAVKRLLPNKSS-PK
Protist       	------------TL-DIGLVHDLG-------DLEF-LRV--SGVELHKKL|A|EGAYGEVWKGSY-------------------N--GAIVAVKRLLPNKSS-PK
Protist       	------------VS-SL--QLNFD-------DLEL-LRLDDQVLVKSSFV|A|EGAFGQVWRGQY-------------------R--DDPVAIKTLLPGRAS-RD
Protist       	------------VS-SL--QLNFD-------DLEL-LRLDDQVLVKSSFV|A|EGAFGQVWRGQY-------------------R--DDPVAIKTLLPGRAS-RD
Protist       	------------VS-SL--QLNFD-------DLEL-LRLDDQVLVKSSFV|A|EGAFGQVWRGQY-------------------R--DDPVAIKTLLPGRAS-RD
Protist       	------------SE-HI--VFNLD-------SLAL-LRLDHQSLEATKFV|A|EGAYGQVWLGTY-------------------E--GTPVALKRLLPGAAS-QS
Protist       	------------RL-ST--VLDWK-------DLER-YRLNSSNLHLIQRI|A|SGGFGSVWLGKY-------------------D--QNDVAVKLLASGRIT-QD
Protist       	QPDPLYQALSTDAA-EV--VYDYASAYVAGSNSRR-VR---EGLTIVKYL|A|SGNFGDVALGRVPFNMLPPRAQALLGSTTP-E--IVQVAVKSVKSDA-D-EK
Protist       	PPEPVYHGISPTSP-QV--VYDNESVYLAGSNSRR-VR---EGLTIVKHL|A|SGNFGDVSLGQVPFNVLPPRAQTLLGPVSS-E--TVQVAVKSLKSDA-D-KK
Protist       	QS---YQAVPTAPPEEV--VDDDASAYVAGSNSRR-VR---EGLTIGKHL|A|SGEFGDVSLGQVPFNVLPTRAQTLLGPTAS-P--TVLVAVKSSKADA-D-EK
Protist       	QS---YQAVPTAPPEEV--VDDDASAYVAGSNSRR-VR---EGLTIGKHL|A|SGEFGDVSLGQVLFNVLPTRARALLEPTAS-P--TVLVAVKSSKADA-D-EK
Protist       	QS---YQAVPTAPPEEV--VYDYASAYVAGSNSRR-VR---ESLTIGKHL|A|SGEFGDVSLGQVPFNVLPTRAQTLLGPTAS-P--TMLVAVKSSKADA-D-EK
Protist       	KSDPVYAASSIPST-EV--VYDDASVYAVGSNSRR-IR---DGLTIVKHL|A|SGNFGDVALGQVPFNVLPSRAQNLLGPATP-E--TVQVAVKSLKSDV-D-EK
Protist       	QPEPLYQAMSITST------DDYASVYVEGSNSRH-IR---EDLTLVKHL|A|SGNFGDVALGQVPFSVLPQRAQSLLGPAAS-D--TVQVAVKSLKSDA-D-EK
Protist       	QPEPLYQAISTASTSEV--VYDYASAYVAGSNSRR-IR---EGLTIVKHL|A|SGNFGDVALGQLPFSVLPPRAQNLLGPAAS-E--IVQVAVKSLKSNA-D-EK
Protist       	QPEPLYQAVSKSAP-EV--VYNYASAYVAGSHSRR-VR---EGLTIVKHL|A|SGNFGDVALGQLPFSVLPPRAQNLLGPAAS-E--NVQVAVKSLKSNA-D-DK
Protist       	QPEPLYQAIPTAPPEEV--VYDYASAYVAGSNSRR-VR---EGLTIVKHL|A|SGNFGDVALGQVPFSVLPERARTLLGPAAP-E--TVQVAVKSLKSDA-D-EK
Protist       	QPEPF--------------------AYVAGSNSRR-VR---EGLTIVKHL|A|SGNFGDVALGQVPFSGLPERARTLLGPAAP-E--TVQVAVKSLKSDA-D-EK
Protist       	QPEPVYQAISTTSTSEV--VYDYASAYVAGSNSRR-IR---EGLTIVKHL|A|SGNFGDVSLGQVPSNVLPPRAQALLGPTVS-E--SVQVAVKSLKSDA-D-EK
Protist       	QPEPLYQVISTSTSAEV--VYDYASAYVAGSNSRR-IR---EGLTIVKHL|A|SGNFGDVALGQVPFNVLPPRAQTLLGTATS-E--SVQVAVKSLKSNA-D-DK
Protist       	QPEPLYQAISTSSK-EV--VYDYASAYVAGSNSRR-IR---EGLTIVKHL|A|SGNFGDVALGQLSFSVLPPRAQNLLGPAAS-E--TVQVAVKSLKSDA-D-EK
Protist       	QPEPVYQALSTDAA-EV--VYDYASAYVAGSNSRR-VR---EGLTIVKHL|A|SGNFGDVALGQVPFSVLPPRARTLLGPTTP-E--TVQVAVKSLKSNA-D-DK
Protist       	QPEPVYQALSTDAA-EV--VYDYASAYVAGSNSRR-VR---EGLTIVKHL|A|SGNFGDVALGQVPFSVLPPRARTLLGPTTP-E--TVQVAVKSLKSNA-D-DK
Protist       	QPQSSHQAISMPSS-VV--VYDDIGVYVAGSNSRR-VR---EGLAVLKRL|A|SGNFGDVSLGQVLFTALPPRAQTLLGPTAS-P--TVLVAVKSLKSDA-D-EK
Protist       	QPQPLYEDFSTPSSTEG--LYDNESPYVTGSNSRR-VR---EGLTIVKYL|A|SGNFGDVALGQVAFNVLPQRAQALLGRKAP-E--AVQVAVKSLKSNA-D-EQ
Protist       	QPQPLYEDFSTPSSTEG--LYDNESPYVTGSNSRR-VR---EGLTIVKYL|A|SGNFGDVALGQVAFNVLPQRAQALLGRKAP-E--AVQVAVKSLKSNA-D-EQ
Protist       	QPEALYQAISTTSP-EV--IYDYASAHVAGSNSRR-VR---EGLTIVKHL|A|SGNFGDVALGQVPPSVLPLRAQVLLGPAAS-E--TVQVAVKSLKSDA-D-EK
Protist       	---------------QL--IYENDRAFVTGSASRR-IR---ESLTIVKHL|A|SGNFGDVALGQLPFNVLPPRAQSLLGPTTS-Q--TVQVAVKSLKSNA-N-EQ
Protist       	QPEPLYQAISTTSTSAV--VYDYASAYVAGSNSRR-VR---EGLSIVKHL|A|SGNFGDVALGQVPFSKLPPRAQALLGPTAS-E--TVQVAVKSLKSNA-D-EK
Protist       	QPEPLYQAISTTSTSAV--VYDYASAYVAGSNSRR-VR---EGLSIVKHL|A|SGNFGDVALGQVPFSKLPPRAQALLGPTAS-E--TVQVAVKSLKSNA-D-EK
Protist       	QPEPLYQAIAKTSPE-V--VYDYASAYVAGSNSRR-VR---EGLTIVKHL|A|SGNFGDVSLGQVPSNVLPPRAQALLGLAAS-E--TVQVAVKSLKADA-D-EK
Protist       	QLEPLYQAIATSSTE-V--VYDYASAYVAGSNSRR-IR---EGLTIVKHL|A|SGNFGDVALGQVPFNVLPPRAQKLLAPAAS-E--PVQVAVKSLKSDA-D-EK
Protist       	LPEPTYQPFTTTPAKNV--IDDYTAVYVAGSNSSR-VR---DGLTILKHL|A|SGNFGDVALGQVPFSVLPQRAQALLGKASS-E--TVQVAVKSLKSDA-D-EK
Protist       	QPEPLYEDFSSPFTEE---FYDNESPYVAGSNSRR-VR---EGLTIVKHL|A|SGNFGDVALGQVPFSVLPPRAQNLLGPAAT-E--TIQVAVKSLKSNA-D-EK
Protist       	QLEPLYQAIATSSTE-V--VYDYASAYVAGSNSRR-IR---EGLTIVKHL|A|SGNFGDVALGQVPFNVLPPRAQKLLAPAAS-E--PVQVAVKSLKSDA-D-EK
Protist       	QPEPLYQAIPTAPPEEV--VYDYASAYVAGSNSRR-VR---EGLTIVKHL|A|SGNFGDVALGQVPFSVLPPRAQALLGPTVF-E--SVQVAVKSLKSDA-D-EK
Protist       	QPESLYQAIATDAVYDD--AYDDASVYASGSNSRR-IR---DGLTIVKHL|A|SGNFGDVALGQVPFNVLPPRAQTLLGPTAS-K--TVQVAVKSLKSNA-D-EK
Protist       	QPESLYQAIATDAV------YDDASVYASGSNSRR-IR---DGLTIVKHL|A|SGNFGDVALGQVPFNVLPPRAQTLLGPTSS-K--TVQVAVKSLKSNA-D-EK
Protist       	QS---YQAVPTAPPEEV--VDDDTSAYVAGSNSRR-VR---EGLTIGKHL|A|SGEFGDVSLGQVPFNVLPTRAQTLLGPTAS-P--TVLVAVKSSKADA-D-EK
Protist       	QS---YQAVPTAPPEEV--VDDDTSAYVAGSNSRR-VR---EGLTIGKHL|A|SGEFGDVSLGQVPFNVLPTRAQTLLGPTAS-P--TVLVAVKSSKADA-D-EK
Protist       	QPEPLYQAISTASP-EV--IYDYASAYVAGSNSRR-VR---DGLTIVKHL|A|SGNFGDVALGQVPLSVLPQRAQNLLGPAAS-E--TVQVAVKSLKSDA-D-EK
Protist       	QPEPLYHAISPTST-EL--VYDNESVYLAGSNSHR-VR---EGLTIVKYL|A|SGNFGDVALGQVPFNLLPQRAQALLGPAAS-D--TVQVAVKSLKSDA-D-EK
Protist       	QS---YQAVPTAPPEEV--VDDDASAYVAGSNSRR-VR---EGLTIGKHL|A|SGEFGDVSLGQVPFNVLPTRAQTLLGPTAS-P--TVMVAVKSSKADA-D-EK
Protist       	QPEPVYEDFSSHTT-EE--FYDNESPYVAGSNSRR-VR---EGLTIVKHL|A|SGNFGDVALGRVPFGVLSPRAQVLLGKASS-E--VVQVAVKSLKSHA-D-EQ
Protist       	QPDPLYQALSTDAK-EV--VYDYASAYVPGSNSRR-IR---EGLTIVKHL|A|SGNFGDVALGQLSFSVLSPRAQTLLGPTAS-E--TVQVAVKSLKSDA-D-EK
Protist       	QQEPLYQAISTTST-EN--VYDNESVYVAGGNSRR-IR---DGLTIVKHL|A|SGNFGDVALGQLPFSALPPRAQNLLGPAAS-E--TVQVAVKSLKSDA-D-DK
Protist       	QPEPLYQAISTTAT-EV--VYDYASAYVAGSNSRR-VR---DGLTIVKHL|A|SGNFGDVALGQLPFSVLPPRAQNLLGPTTS-E--TVQVAVKSLKSNA-D-EK
Protist       	QS---YQAVPTAPPEEV--VDDDASAYVAGSNSRR-VR---EGLTIGKHL|A|SGEFGDVSLGQVLFNVLPTRARALLEPTAS-P--TVLVAVKSSKADA-D-EK
Protist       	QS---YQAVPTAPPEEV--VDDDASAYVAGSNSRR-VR---EGLTIGKHL|A|SGEFGDVSLGQVLFNVLPTRARALLEPTAS-P--TVLVAVKSSKADA-D-EK
Protist       	QS---YQAVPTAPPEEV--VDDDASAYVAGSNSRR-VR---EGLTIGKHL|A|SGEFGDVSLGQVLFNVLPTRARALLEPTAS-P--TVLVAVKSSKADA-D-EK
Protist       	QS---YQAVPTAPPEEV--VDDDASAYVAGSNSRR-VR---EGLTIGKHL|A|SGEFGDVSLGQVLFNVLPTRARALLEPTAS-P--TVLVAVKSSKADA-D-EK
Protist       	TSEPLYHAVSSTSP-DD--IYDNEIVYMTGSNSHR-IR---EGLAIVKHL|A|SGNFGDVSLGEVPFAVLPPRAQGLLGSTSS-E--KVQVAVKSLKSNA-D-EK
Protist       	TSEPLYHAVSSTSP-DD--IYDNENVYMTGSNSHR-IR---EGLAIVKHL|A|SGNFGDVSLGEVPFAVLPPRAQSLLGSTSS-E--RVQVAVKSLKSNA-D-EK
Protist       	QPEPLCQVISTSSS-EM--ADDHADASVPIGDSRR-LC---ECLTIVKHL|A|SGSFSDVALGEVSFSVLPPRAQALLEPTVS-E--TVQVAVKCLMSDP-D-EK
 
_____________Driver_T790M_nDriver_24_____________
 
                                                          All Human Sequences

Human         	ELR-EA--TSPKANKEILDEAYVMASVDNPHVCRLLGICL-TS-TV-QLI|T|QLMPFGCLLDYVREHK-DNIGSQYLLNWCVQIAKGMNYLEDRRLVHRDLAAR
Human         	ELR-EA--TSPKANKEILDEAYVMASVDNPHVCRLLGICL-TS-TV-QLI|T|QLMPFGCLLDYVREHK-DNIGSQYLLNWCVQIAKGMNYLEDRRLVHRDLAAR
Human         	ELR-EA--TSPKANKEILDEAYVMASVDNPHVCRLLGICL-TS-TV-QLI|T|QLMPFGCLLDYVREHK-DNIGSQYLLNWCVQIAKGMNYLEDRRLVHRDLAAR
Human         	ELR-EA--TSPKANKEILDEAYVMASVDNPHVCRLLGICL-TS-TV-QLI|T|QLMPFGCLLDYVREHK-DNIGSQYLLNWCVQIAKGMNYLEDRRLVHRDLAAR
Human         	ELR-EA--TSPKANKEILDEAYVMASVDNPHVCRLLGICL-TS-TV-QLI|T|QLMPFGCLLDYVREHK-DNIGSQYLLNWCVQIAKGMNYLEDRRLVHRDLAAR
Human         	ELR-EA--TSPKANKEILDEAYVMASVDNPHVCRLLGICL-TS-TV-QLI|T|QLMPFGCLLDYVREHK-DNIGSQYLLNWCVQIAKGMNYLEDRRLVHRDLAAR

                                                          Reference Sequences

              	       0      5    0    5    0    5    0      5     |0|    5    0    5     0    5    0    5    0    5    0 
              	      5      5    6    6    7    7    8      8     |9|    9    0    0     1    1    2    2    3    3    4 
              	     7      7    7    7    7    7    7      7     |7|    7    8    8     8    8    8    8    8    8    8 
Rapeseed      	RLQ-DS--Q---SEKELDSEMKTLGSVKHRNLVPLLGYCI-AK-KERLLI|Y|EYMPNGYLYDQLHPSSY-PIDWPSRLKIAIGAAKGLAWLHNPRIIHRNISSK
Muskmelon     	VRF-DK--T-QLGTESFINEVHLLSQIRHQNLVCLEGFCN-ES-KRQILV|Y|EYLPGGSLADHIYGKNRNSLSWIRRLKVAVDAAKGLDYLHEPRIIHRDVKCS
Sponge        	VLK-N---TSASASKELLQEGVVMATMDHENVVRLYCVCM-SK-QL-MLV|S|QFVPCGALIDYIKKQQ-DRLNAHTILLFSSQIANGMAYLETKHLVHRDLAAR
Flatworm      	ILN-DG--RGSSDLQALLDEAKVMASVSHKHCLPLIGVCL-SKSRK-CLV|S|AYVMNGSLERYLRVHA-LDLPSALLLDWAAQIADGMCYLQSRGIIHR-----
Snail         	VLQ-DG--TSPNQNKELLEEARVMASVEHVCCIRILAVCM-SA-QM-MLI|T|QLMPLGCLLDYVRKNK-DHVGSKVLLNWLTQIAKGMAYLEERGIVHRDLAAR
Ant           	VLH-DG--TGANTSKEFLDEAYIMASVEHPNLLQLLAVCM-TS-QM-MLV|T|QLMPLGCLLDFVRRFK-DKIGSKALLNWCTQIAKGMAYLEERRLVHRDLAAR
Copepod       	VLR-EG--TGNNASKEILEEAYIMASVEHQNLLQLLAVCM-TS-QM-MLV|T|QLMPLGCLLDYVRNNK-DKIGSKPLLNWCTQIARGMAYLEERRLVHRDLAAR
Lancet        	VLR-EG--TTPEASKELLEEAYVMATVDHPCLVRLLGVCL-AQ-QT-MLV|T|QFMPLGDLLKYVLQNK-DNVGSQVLLNWCTQIAMGMLYLEEKRLVHRDLAAR
Fish          	VLR-EA--TSTKANQEILDEAYVMASVEHPHVCRLLGICL-TS-TV-QLI|T|QLMPYGCLLDYVRENK-NNIGSQYLLNWCVQIAKGMNYLEERHLVHRDLAAR
Frog          	ELR-EA--TSPKANKEILDEAYVMASVENPYVCRLLGICL-TS-TV-QLI|T|QLMPFGCLLDYVRENK-DNIGSRHLLNWCVQIAKGMNYLEERRLVHRDLAAR
Lizard        	ELR-EA--TSPKANKEILDEAYVMASVDNPHVCRLLGICL-TS-TV-QLI|T|QLMPYGCLLDYIREHK-DNIGSQYLLNWCVQIAKGMNYLEERRLVHRDLAAR
Bird          	ELR-EA--TSPKANKEILDEAYVMASVDNPHVCRLLGICL-TS-TV-QLI|T|QLMPYGCLLDYIREHK-DNIGSQYLLNWCVQIAKGMNYLEERRLVHRDLAAR
Alligator     	ELR-EA--TSPKANKEILDEAYVMASVDNPHVCRLLGICL-TS-TV-QLI|T|QLMPYGCLLDYIREHK-DNIGSQYLLNWCVQIAKGMNYLEERRLVHRDLAAR
Mouse         	ELR-EA--TSPKANKEILDEAYVMASVDNPHVCRLLGICL-TS-TV-QLI|T|QLMPYGCLLDYVREHK-DNIGSQYLLNWCVQIAKGMNYLEDRRLVHRDLAAR
Rat           	ELR-EA--TSPKANKEILDEAYVMASVDNPHVCRLLGICL-TS-TV-QLI|T|QLMPYGCLLDYVREHK-DNIGSQYLLNWCVQIAKGMNYLEDRRLVHRDLAAR
Target[Human] 	ELR-EA--TSPKANKEILDEAYVMASVDNPHVCRLLGICL-TS-TV-QLI|T|QLMPFGCLLDYVREHK-DNIGSQYLLNWCVQIAKGMNYLEDRRLVHRDLAAR

                                                  Up to 50 Driver-Containing Sequences

Protist       	MLK-KT--A-DREAINLLAEASLQAQFDHPNVLTLLGAVT-IK--SPVLV|M|PFCPNGSLELYLRRED-ANESWF--PFFILDIARGMSYLADFNFVHRDIAAR
Protist       	TFPEGPV-P-LDDQAAFLVEAQLMGVLRHPCLVAALALCSGDS-EPPLLI|M|EFLQGGNLRDYLRTAT-ALPTWGQLLHACICIADGMAYLASRNVVHRDLACR
Protist       	TLTAAQ--D-ADAHAAFVVEAQLMSLLRHPALVGVHGFC-KDA-LQPMLV|M|EYMPGGNLRSYLRAQP-SAMTAEELLEVCITISDGMAYLASQNIVHRDVACR
Protist       	NLKEEH--R-ETLAEKFLAEAELMKTLRHPNVVHMIGV--DEE-ERICIL|M|EYLPNGDLKHYISN-P-ANQ-VAIRLWYAWQLAMGCEYIAAKNLVHRDLAAR
Protist       	FITTAD--G-MDWRSQLLKEAVAMNTIQHPHVIQLHGLLMFED-ETVAFV|M|EFAAHGDLRSYLQRED-VEFGVAHTLQAAHQVALALGFISKQGLVHRDVAAR
Protist       	HVHTQG--L-ENGKRAILRECQLLNVVDHEHIVRIFGIVMLER-DELSFV|M|EFAPHGDMKRYLSLHG-SDLELDQLLDAGRQVAEALAFISSQGFVHRDVAAR
Protist       	QLN-DR--QSEEAKDVFFEEANLMKSINHANVLDCIGISK-GP-PG-AII|M|DIMVLGDLHTYLFDRE-EPVTIAEKYHLSYQIASGMNYLQSQGIVHRDLATR
Protist       	RLL-PNKSS-PKDILNFINECKLMARFESPYVVKLYGVSW-TRPVDFMAV|M|EFMDRGDLKSYLAHHSPMTVSWEFKHKIMSHILEGLVYLHSMQIIHRDLKSR
Protist       	RLL-PNKSS-PKDILNFINECKLMARFESPYVVKLYGVSW-TRPVDFMAV|M|EFMDRGDLKAYLAHHSPMTVSWEFKHKVMSHILEGLVYLHSMQIIHRDLKSR
Protist       	RLL-PNKSS-PKDILNFINECKLMARFESPYVVKLYGVSW-TRPVDFMAV|M|EFMDRGDLKSYLANHSPMAVSWEFKHKIMSHILEGLVYLHSMQIIHRDLKSR
Protist       	ALL-STCVT-PHHVESFVAEIQLMASFHSPYIVRVVGACW-TAPSDLKCV|M|EFMDGGDLKHYLDTHTAAAFPWVQKYRHMHSIAEGLAYLHARNVIHRDIKSR
Protist       	ALL-STCVT-PHHVESFVAEIQLMASFHSPYIVRVVGACW-TAPSDLKCV|M|EFMDGGDLKHYLDTHTAAAFPWVQKYRHMHSIAEGLAYLHARNVIHRDIKSR
Protist       	QLQ-SNRRS-NTDIQSFIDEIELMSRFNSKHIIKLIGAAW-TTPTDLCAV|M|EFMDQGDLKDYLAAHDASVYTWAMKLEALRGIVDGLSYLHSLNIVHRDLKSR
Protist       	VLL-KDRIT-TAYVQSFVDEIVLMSQFDSPHVVNLIGAAW-TRVADVKCV|M|ELMDGGDLKDFLDHHTPAQFPWADKYIHVLSIVDGLSYLHSMNIVHRDLKSR
Protist       	VLL-KDRIT-TAYVQSFVDEIVLMSQFDSPHVVNLIGAAW-TRVADVKCV|M|ELMDGGDLKDFLDHHTPAQFPWADKYIHVLSIVDGLSYLHSMNIVHRDLKSR
Protist       	QLQ-SSRRS-NADIQSFVNEIELMARFNSAHIIKLIGAAW-TTPMDLCAV|M|ELMDQGDLKDYLAAHDASVYTWAMKLEALRGIVDGLSYLHSLNIVHRDLKSR
Protist       	ELK-HKM-A-VAKDEELLAEAAVMTQLYHDNVLRCYGVSI-ES-NSPCFL|M|EYMSGGSLNEYLVRNH-GKISIAVRIFFAHQIARGMAYTIARGIVHRDLATR
Protist       	ILK-TQ--S-DEALIELTREAAFMAQFNHDNVVRLHGVIT-KD-QPVIMI|M|EYCEHGSLQSFLRDN---DTAPQQRLQMALDAAMGLAYLAGRGVVHRDVAAR
Protist       	ILK-QG--N-TEAVIELSREAAFMAQFNHDNVVRLHGVVT-VN-EPVAMV|M|EYCEHGSLQAYLRKR---DMRLISRLSVARDAAAGLAYLSGRGVVHRDVAAR
Protist       	MLK-TD--S-IDSQDELMREAAFMAQLNNDFVVKLYGVCT-FG-GPMMMV|M|EYCEHGSLQGHLRQT---DMSVEQITQIMCDAASGLLYLSSRAVVHRDVASR
Protist       	TMK-ND--T-QELVMAMLREAVILNQFNHPNIVRLHGIV---K-SPPIMV|M|EYCEHGALDAFVREN---DVDNGLRFRLARDVARGLAEVHDKGCLHGDIAGR
Plant         	RMR-KG--GAV-------TEARMMQQLGHPNLVQFYRWA--AG-NE-YVV|M|ELVPLGSLDKMLAQF----LRTSAKFQMCEQIASAMAALAREGVLHRDLAVR
Plant         	AMF-EG--D-TYAAKLMRNEAMIMCSLNHPNILRVFGVVT-KL-G--YIV|M|ELCPGGALDEYLYDPDN-VLDARDKARLATETATGMAYLHEVDIVHGDMKAG
Plant         	VMR-DKA-L-EQVLNSFAQEVEVLGRCCHPNVVRLLAACL-TP-PKLFLV|M|ELMETSLEQ-------DELLPLQKVLCIALDIAKGLEYLH-PTIMHRDLKPG
 
_____________Driver_L861Q_nDriver_19_____________
 
                                                          All Human Sequences

Human         	LLNWCVQIAKGMNYLE---DRRLVHRDLAARNVLVKTPQHVKITDFGLAK|L|LGAEEKEYHAEGGKVPIKWMALESIL--HRIYTHQSDVWSYGVTVWELMTFG
Human         	LLNWCVQIAKGMNYLE---DRRLVHRDLAARNVLVKTPQHVKITDFGLAK|L|LGAEEKEYHAEGGKVPIKWMALESIL--HRIYTHQSDVWSYGVTVWELMTFG
Human         	LLNWCVQIAKGMNYLE---DRRLVHRDLAARNVLVKTPQHVKITDFGLAK|L|LGAEEKEYHAEGGKVPIKWMALESIL--HRIYTHQSDVWSYGVTVWELMTFG
Human         	LLNWCVQIAKGMNYLE---DRRLVHRDLAARNVLVKTPQHVKITDFGLAK|L|LGAEEKEYHAEGGKVPIKWMALESIL--HRIYTHQSDVWSYGVTVWELMTFG
Human         	LLNWCVQIAKGMNYLE---DRRLVHRDLAARNVLVKTPQHVKITDFGLAK|L|LGAEEKEYHAEGGKVPIKWMALESIL--HRIYTHQSDVWSYGVTVWELMTFG
Human         	LLNWCVQIAKGMNYLE---DRRLVHRDLAARNVLVKTPQHVKITDFGLAK|L|LGAEEKEYHAEGGKVPIKWMALESIL--HRIYTHQSDVWSYGVTVWELMTFG

                                                          Reference Sequences

              	    6    1    6       1    6    1    6    1    6    |1|    6    1    6    1    6      1    6    1    6    1
              	   1    2    2       3    3    4    4    5    5    |6|    6    7    7    8    8      9    9    0    0    1
              	  8    8    8       8    8    8    8    8    8    |8|    8    8    8    8    8      8    8    9    9    9
Rapeseed      	RLKIAIGAAKGLAWLHHSCNPRIIHRNISSKCILLTADFEPKISDFGLAR|L|MNPID-THLSTFVNGEFGYVAPEYSR--TMVATPKGDVYSFGVVLLELVT-G
Muskmelon     	RLKVAVDAAKGLDYLHNGSEPRIIHRDVKCSNILLDMEMNAKVCDFGLSK|Q|ISHPDATHVTTVVKGTAGYLDPEYYS--TQQLTEKSDVYSFGVVLLELIC-G
Sponge        	ILLFSSQIANGMAYLE---TKHLVHRDLAARNVLVQTPVKVKITDFGLTR|I|IEANQSHYEATTSKMPVRWLPPESIR--NRVFTHKTDVWSFGVTVWEILTFG
Flatworm      	LLDWAAQIADGMCYLQ---SRGIIHR------------EHLQITDFGLAK|M|LEGEDEEVIVRSGRVPIRWLAIETLT--HGRYSFKTDVWAYGVTLWEIFTFG
Snail         	LLNWLTQIAKGMAYLE---ERGIVHRDLAARNVLVQTPTQVKITDFGLAK|L|LDYNEEEYRAAGGKMPIKWLALECIQ--HRIFTHKSDVWSFGVTAWELFTYG
Ant           	LLNWCTQIAKGMAYLE---ERRLVHRDLAARNVLVQTPNCVKITDFGLAK|L|LDINEEQYKAAGGKMPIKWLALECIQ--HRVFTHKSDVWAFGVTIWEVLTYG
Copepod       	LLNWCTQIARGMAYLE---ERRLVHRDLAARNVLVQTPSCVKITDFGLAK|L|LDINEDEYKATGGKMPIKWLALECIQ--QRVFTHKSDVWAFGVTVWELLTYG
Lancet        	LLNWCTQIAMGMLYLE---EKRLVHRDLAARNVLVKTPNQVKITDFGLAK|L|LDIDEEEYYAEGGKMPIKWLALECIQ--YRKFTHQSDVWSFGVTIWELMTFG
Fish          	LLNWCVQIAKGMNYLE---ERHLVHRDLAARNVLVKTPQHVKITDFGLAK|L|LNADEKEYHADGGKVPIKWMALESIL--HRTYTHQSDVWSYGVTVWELMTFG
Frog          	LLNWCVQIAKGMNYLE---ERRLVHRDLAARNVLVKGPQHVKITDFGLAK|L|LGADEKAYHAEGGKVPIKWMALESIL--HRTYTHQSDVWSYGVTVWELMTFG
Lizard        	LLNWCVQIAKGMNYLE---ERRLVHRDLAARNVLVKTPQHVKITDFGLAK|L|LGAEEKEYHAEGGKVPIKWMALESIL--HRIYTHQSDVWSYGVTVWELMTFG
Bird          	LLNWCVQIAKGMNYLE---ERRLVHRDLAARNVLVKTPQHVKITDFGLAK|L|LGADEKEYHAEGGKVPIKWMALESIL--HRIYTHQSDVWSYGVTVWELMTFG
Alligator     	LLNWCVQIAKGMNYLE---ERRLVHRDLAARNVLVKTPQHVKITDFGLAK|L|LGADEKEYHAEGGKVPIKWMALESIL--HRIYTHQSDVWSYGVTVWELMTFG
Mouse         	LLNWCVQIAKGMNYLE---DRRLVHRDLAARNVLVKTPQHVKITDFGLAK|L|LGAEEKEYHAEGGKVPIKWMALESIL--HRIYTHQSDVWSYGVTVWELMTFG
Rat           	LLNWCVQIAKGMNYLE---DRRLVHRDLAARNVLVKTPQHVKITDFGLAK|L|LGAEEKEYHAEGGKVPIKWMALESIL--HRIYTHQSDVWSYGVTVWELMTFG
Target[Human] 	LLNWCVQIAKGMNYLE---DRRLVHRDLAARNVLVKTPQHVKITDFGLAK|L|LGAEEKEYHAEGGKVPIKWMALESIL--HRIYTHQSDVWSYGVTVWELMTFG

                                                  Up to 50 Driver-Containing Sequences

Protist       	FRDYCAQVAAGMEFLA---FKRVIHRDLAARNVLVHDGVVLKVADFGLTV|Q|LRNDEEFRVCEDDALPFKWLAPECFT--DKTFSQASDVWAFGVLMWEVYAFG
Protist       	LLNISVQIADGMTYLS---SMGVVHRDLAARNILLGEKNKVKISDFGLAV|Q|LTSE--EYVADGSKFPTKWTAPEALA--YNVFSVKSDVWSYGVCLWEIYSFG
Protist       	NIHAIRQIALGMEYLG---TLHFVHRDLAARNCLVGQGMVVKIADFGLSR|Q|LADENDYYRQTRGKLPVKWMAPETMT--FRKFSTMSDVWSFGVTAWECCSYG
Protist       	NVHVIRQIALGMEYLG---TLHFVHRDLAARNCLVGQGMVVKIADFGLSR|Q|LADEDDYYRQTRGKLPVKWMAPETMT--FRKFSSMSDVWSFGVTAWECCSYG
Protist       	NVHVIRQIALGMEYLG---TLHFVHRDLAARNCLVGQGMVVKIADFGLSR|Q|LADEDDYYRQTRGKLPVKWMAPETMT--FRKFSSMSDVWSFGVTAWECCSYG
Protist       	RLQMALDAAMGLAYLA---GRGVVHRDVAARNVLLSSELRGKIADLGLTR|Q|AEADSEYYTSKGGAVPVRWSAPEALE--EHKFSQASDVWSWGILLYEIET-K
Protist       	RFRLARDVARGLAEVH---DKGCLHGDIAGRNILIDSNMNAKIGDFGFTR|Q|QNGDSPFYIAHGRAIAVRWCPGEVLL--ELKFSQASDVWSWAVVVFEIWS-G
Plant         	RLKVAVDAAKGLDYLHNGSEPRIIHRDVKCSNILLDMEMNAKVCDFGLSK|Q|ISHPDATHVTTVVKGTAGYLDPEYYS--TQQLTEKSDVYSFGVVLLELIC-G
Plant         	RLKVAVDAAKGLDYLHNGSEPRIIHRDVKCSNILLDMEMNAKVCDFGLSK|Q|ISHPDATHVTTVVKGTAGYLDPEYYS--TQQLTEKSDVYSFGVVLLELIC-G
Plant         	RLKVAVDAAKGLDYLHNGSEPRIIHRDVKCSNILLDMEMNAKVCDFGLSK|Q|ISHPDATHVTTVVKGTAGYLDPEYYS--TQQLTEKSDVYSFGVVLLELIC-G
Plant         	RLRIALDAARGLTYLHEEMDFQIIFRDFKPSNILLDKNFNAKLSDFGLAR|Q|GPSEGVTHVSTAVVGTVGYAAPEYIQ--TGRLTAKSDVWSYGVVLYELIT-G
Plant         	LYTIVIGVARGLEYLHRGCNTRILHFDIKPHNILLDNEFCPKISDFGLAK|Q|CRARESHVSMTGVKGTIGFMAPEVVFRNIGKVSHKSDVYSYGMLVLEMVG-E
Plant         	LYNIVIGVARGLEYLHRGCNTRILHFDIKPHNILLDDDFCPKITDFGLAK|Q|CRAKESHVSMTCVKGTIGFIAPEIIFRNLGKVSHKSDVYSYGMLVLEMVG-E
Plant         	LYNIVIGVARGLEYLHRGCNTRILHFDIKPHNILLDDDFCPKITDFGLAK|Q|CRAKESHVSMTCVKGTIGFIAPEIIFRNLGKVSHKSDVYSYGMLVLEMVG-E
Plant         	LYNIVIGVARGLEYLHRGCNTRILHFDIKPHNILLDDDFCPKITDFGLAK|Q|CRAKESHVSMTCVKGTIGFIAPEIIFRNLGKVSHKSDVYSYGMLVLEMVG-E
Plant         	LYNIVIGVARGLEYLHRGCNTRILHFDIKPHNILLDDDFCPKITDFGLAK|Q|CRAKESHVSMTCVKGTIGFIAPEIIFRNLGKVSHKSDVYSYGMLVLEMVG-E
Plant         	LYGIVIGVGRGXEYLHRGCNTRILHFDIKPHNILLDNEFCPKISDFGLAK|Q|CRAKESHVSMTGVKGTVGFMAPEVIFRNIGKVSHKSDVYSFGMLVLEMVG-E
Plant         	LYNIVIGVARGLEYLHSGCNTRILHFDIKPHNILLDDDFRPKITDFGLAK|Q|CRAKESHVSMTCVKGTIGFIAPEIIFRNIGKVSHKSDVYSYGMLVLEMVG-E
Plant         	LYSIVIGVARGLEYLHRGCITRILHFDIKPHNILLDSDFCPKISDFGLAK|Q|CRAKESHVTMTGVKGTVGFIAPEVIFRNFGKVSHKSDVYSYGMLVLEMVG-A
 
_____________Driver_S768I_nDriver_10_____________
 
                                                          All Human Sequences

Human         	FGTVYKGLWIPEGE----KVKIP-VAIKELREATSPKANKEILDEAYVMA|S|VDNPHVCRLLGICLTST----V-QLITQLMPFGCLLDYVREHK--DNIGSQY
Human         	FGTVYKGLWIPEGE----KVKIP-VAIKELREATSPKANKEILDEAYVMA|S|VDNPHVCRLLGICLTST----V-QLITQLMPFGCLLDYVREHK--DNIGSQY
Human         	FGTVYKGLWIPEGE----KVKIP-VAIKELREATSPKANKEILDEAYVMA|S|VDNPHVCRLLGICLTST----V-QLITQLMPFGCLLDYVREHK--DNIGSQY
Human         	FGTVYKGLWIPEGE----KVKIP-VAIKELREATSPKANKEILDEAYVMA|S|VDNPHVCRLLGICLTST----V-QLITQLMPFGCLLDYVREHK--DNIGSQY
Human         	FGTVYKGLWIPEGE----KVKIP-VAIKELREATSPKANKEILDEAYVMA|S|VDNPHVCRLLGICLTST----V-QLITQLMPFGCLLDYVREHK--DNIGSQY
Human         	FGTVYKGLWIPEGE----KVKIP-VAIKELREATSPKANKEILDEAYVMA|S|VDNPHVCRLLGICLTST----V-QLITQLMPFGCLLDYVREHK--DNIGSQY

                                                          Reference Sequences

              	  3    8    3        8     3    8    3    8    3    |8|    3    8    3         8    3    8    3      8    3
              	 2    2    3        3     4    4    5    5    6    |6|    7    7    8         8    9    9    0      0    1
              	7    7    7        7     7    7    7    7    7    |7|    7    7    7         7    7    7    8      8    8
Rapeseed      	TGTMYKGVLE---D------GTP-LMVKRLQDSQ---SEKELDSEMKTLG|S|VKHRNLVPLLGYCIAKK----ERLLIYEYMPNGYLYDQLHPSSYN-PIDWPS
Muskmelon     	FGSVYLGKLP---D------GKL-VAVKVRFDKT-QLGTESFINEVHLLS|Q|IRHQNLVCLEGFCNESK----RQILVYEYLPGGSLADHIYGKNRKNSLSWIR
Sponge        	FGTVYEGYWKPAND----ENEYH-VAIKVLKN-TSASASKELLQEGVVMA|T|MDHENVVRLYCVCMSKQ----L-MLVSQFVPCGALIDYIKKQQ--DRLNAHT
Flatworm      	FGAVYRGVWRIATR----YRMLP-VAVKILNDGRGSSDLQALLDEAKVMA|S|VSHKHCLPLIGVCLSKR----K-CLVSAYVMNGSLERYLRVHA--LDLPSAL
Snail         	FGTVYKGFWIPEGE----NVKIP-VAIKVLQDGTSPNQNKELLEEARVMA|S|VEHVCCIRILAVCMSAQ----M-MLITQLMPLGCLLDYVRKNK--DHVGSKV
Ant           	FGNVYKGVWVPEGE----NVKIP-VAIKVLHDGTGANTSKEFLDEAYIMA|S|VEHPNLLQLLAVCMTSQ----M-MLVTQLMPLGCLLDFVRRFK--DKIGSKA
Copepod       	FGTVYKGVWVPEGE----NVKIP-VAIKVLREGTGNNASKEILEEAYIMA|S|VEHQNLLQLLAVCMTSQ----M-MLVTQLMPLGCLLDYVRNNK--DKIGSKP
Lancet        	FGTVYKSLWFPESGG---NVKIP-VAVKVLREGTTPEASKELLEEAYVMA|T|VDHPCLVRLLGVCLAQQ----T-MLVTQFMPLGDLLKYVLQNK--DNVGSQV
Fish          	FGTVYKGLWVPEGE----SVKIP-VAIKVLREATSTKANQEILDEAYVMA|S|VEHPHVCRLLGICLTST----V-QLITQLMPYGCLLDYVRENK--NNIGSQY
Frog          	FGTVYQGLWIPEGE----GIKIP-VAIKELREATSPKANKEILDEAYVMA|S|VENPYVCRLLGICLTST----V-QLITQLMPFGCLLDYVRENK--DNIGSRH
Lizard        	FGTVFKGLWIPEGE----KVKIP-VAIKELREATSPKANKEILDEAYVMA|S|VDNPHVCRLLGICLTST----V-QLITQLMPYGCLLDYIREHK--DNIGSQY
Bird          	FGTVYKGLWIPEGE----KVKIP-VAIKELREATSPKANKEILDEAYVMA|S|VDNPHVCRLLGICLTST----V-QLITQLMPYGCLLDYIREHK--DNIGSQY
Alligator     	FGTVYKGLWIPEGE----RVKIP-VAIKELREATSPKANKEILDEAYVMA|S|VDNPHVCRLLGICLTST----V-QLITQLMPYGCLLDYIREHK--DNIGSQY
Mouse         	FGTVYKGLWIPEGE----KVKIP-VAIKELREATSPKANKEILDEAYVMA|S|VDNPHVCRLLGICLTST----V-QLITQLMPYGCLLDYVREHK--DNIGSQY
Rat           	FGTVYKGLWIPEGE----KVKIP-VAIKELREATSPKANKEILDEAYVMA|S|VDNPHVCRLLGICLTST----V-QLITQLMPYGCLLDYVREHK--DNIGSQY
Target[Human] 	FGTVYKGLWIPEGE----KVKIP-VAIKELREATSPKANKEILDEAYVMA|S|VDNPHVCRLLGICLTST----V-QLITQLMPFGCLLDYVREHK--DNIGSQY

                                                  Up to 50 Driver-Containing Sequences

Protist       	FGVVELGEM----E------GKP-VAIKRLHEKG-ADEQTKFLQEARLMA|I|MEHKNIVQLLGVCTLEQ----PFLMVLEYMSNGDLRSYLKQQAR-----ART
Protist       	FGAVYTA-I----E------GHT-VAAKMLKETS-EADHEDFIGELELMM|I|ECHPNVVAFLGICTQEE----PYFILVEFMANGNLRDYLRTSRNLCLLPADR
Plant         	FGCVYKGLLK---SVDDPS-TKIEVAVKQLGRRG-IQGHKEWVTEVNVLG|I|VEHPNLVKLVGYCADDDERGIQRLLIYEYMPNRSVEHHLSPRSET-PLPWIR
Plant         	FGCVYKGLIK---SVDDPA-KKIEIAVKQLGKRG-IQGHKEWVTEVNVLG|I|VEHPNLVKLVGYCADDDERGIQRLLVYEYMPNRSLEHHLSPRSET-PLPWSR
Plant         	FGCVYKGLIK---SADDPS-RKIEVAVKQLGKRG-IQGHREWVTEVNVLG|I|VEHPNLVKLVGYCAEDDERGIQRLLVYEYMPKRSVEHHLSPRSET-PLPWSM
Plant         	FGCVYKGLLK---SVDDPS-TKIEVAVKQLGRRG-IQGHKEWVTEVNVLG|I|VEHPNLVKLVGYCADDDERGIQRLLIYEYMPNRSVEHHLSPRSET-PLPWIR
Plant         	FGCVYKGFIR---SAEDPS-TKIEVAVKQLGRRG-IQGHKEWVTEVNVLG|I|VEHPNLVKLVGHCAEDDERGIQRLLVYEYMPNGSVEHHLSTRSET-PLTWAM
Plant         	FGPVYRGVLR---ETENSN-KRIDIAVKQLSTRG-LQGHKEWINEVNVLG|I|VEHPNLVKLIGHCAEDDERGIQRLLIYEYMPNRSVQDHISSRFHP-PMPWIT
Plant         	FGCVYKGSIN---FVDDPS-RKIEVAVKQLGKRG-TQGHKEWVTEVNVLG|I|VEHPNLVKLVGYCADDDERGIQRLLIYEYMPNRSVEHHLSLRTET-HLSWRM
Plant         	FGSVYTGTIR---NPRDPS-KDLNVAVKQLGKRG-FQGHKEWVTEVNVLG|I|VEHPNLVKLVGYCAEDHGKEIERLLVYEYMLNKSVEYYLSSKSPK-TLSWSM
 
________________________EIF1AX_______________________
 
MutationAA     Num. Tumors     Common Polymorphism     
                                                       
p.?            21              0                       
p.G8R           6              0                       
p.R13H          6              0                       
p.G8V           5              0                       
p.G9D           4              0                       
p.P2L           4              0                       
p.R13C          4              0                       
p.R13L          4              0                       
p.S74L          4              0                       
p.G15D          3              0                       
p.G6D           3              0                       
p.G8A           3              0                       
p.G9R           3              0                       
p.G9V           3              0                       
p.K10E          3              0                       
p.R24T          3              0                       
p.W70C          3              0                       
p.D143D         2              0                       
p.D53N          2              0                       
p.G15V          2              0                       
p.G6C           2              0                       
p.G8*           2              0                       
p.K3E           2              0                       
p.K7R           2              0                       
p.N11N          2              0                       
p.P2S           2              0                       
p.R101G         2              0                       
p.R12G          2              0                       
p.R82Q          2              0                       
p.W70L          2              0                       
 
_____________Driver_R13C_nDriver_8_____________
 
                                                          All Human Sequences

Human         	MPKNKGKGGKNR|R|RGKNENESEKRELVFKEDGQEYAQVIKMLGNGRLEALCFDGVKRLCHIRGKL
Human         	MPKNKGKGGKNR|R|RGKNENESEKRELVFKEDGQEYAQVIKMLGNGRLEAMCFDGVKRLCHIRGKL
Human         	MPKNKGKGGKNR|R|RGKNENESEKRELVFKEDGQEYAQVIKMLGNGRLEALCFDGVKRLCHIRGKL

                                                          Reference Sequences

              	   3    8    |3|    8    3    8    3    8    3    8    3    8    3  
              	            |1|    1    2    2    3    3    4    4    5    5    6  
Rapeseed      	MPKNKGKDRKNR|K|RGKNEADDEKRELIFKEDGQEYAQVLRMLGNGRCECMCIDGTKRLCHIRGKM
Muskmelon     	MPKNKGKGGKNR|K|RGKNEADDEKRELVFKEDGQEYAQVLRMLGNGRCEAMCIDGTKRLCHIRGKM
CornFungus    	MPKNKGKGGKNR|R|RGKNESDHEKRELTFKEDGQEYAQVVKMLGNGRLEAQCFDGVKRLANIRGKL
Penicillin    	MPKNKGKGGKNR|R|RGKNENDNEKRELVFKEEGQEYAQVVKMLGNGRLEALCFDGEKRLAHIRGKL
Candida       	MGKGKGKGGKNR|R|RGKNVNSGQKRELIYKEEGQEYAQITKMLGNGRIEVSCFDGIKRMGHIRGKL
Sponge        	MPKNKGKGGKNR|R|RGKNENESDKRELVFKEDGQEYAQVIKMLGNGRLEAYCFDGMNRLCHIRGKL
Coral         	MPKNKGKGGKNR|R|RGKNENESEKRELVFKEDGQEYAQVVKMLGNGRLEALCFDGAKRLCHIRGKL
Flatworm      	MPKNKGKGGKNR|R|RGKNENESQKRELIYKEAGQEYAKVERLLGNGRLEAYCFDGVKRLCHIRGKL
Snail         	MPKNKGKGGKNR|R|RGKNENENEKRELVFKEDGQEYAQVTKMLGNGRLEAMCFDGVKRLCHIRGKL
Ant           	MPKNKGKGGKNR|R|RGKNENETEKRELVFKEDGQEYAQVTKMLGNGRLEAMCFDGVKRLCHIRGKL
Copepod       	MPKNKGKGGKNR|R|RGKNENEGLKRELVFKEDGQEYAQVTKMLGNGRLEAMCFDGVKRLCHIRGKL
Lancet        	MPKNKGKGGKNR|R|RGKNENESEKRELVFKEDGQEYAQVTKMLGNGRLEAMCFDGQKRLCHIRGKL
Fish          	MPKNKGKGGKNR|R|RGKNENESEKRELVFKEDGQEYAQVIKMLGNGRLEAMCFDGVKRLCHIRGKL
Lizard        	MSQATKR--K--|-|---HVVKEVLEEYVVPSERQQVVRVLGTPGNNLHEVETPDGTRFLASMPTKF
Alligator     	FCL--GKGGKNR|R|RGKNENESEKRELVFKEDGQEYAQVIKMLGNGRLEALCFDGVKRLCHIRGKL
Mouse         	MTYNKGKGGKNR|H|RGKNENESEKRELVFKKYGQEYAQVTKMLGCGLLEAMCFDGVKRLCHIRGKL
Rat           	MPKNKGKGGKNR|R|RGKNENEPEKRELVFKEDGQEYAQVIKMLGNGRLEAMCFDGVRRLCHIRGKL
Target[Human] 	MPKNKGKGGKNR|R|RGKNENESEKRELVFKEDGQEYAQVIKMLGNGRLEAMCFDGVKRLCHIRGKL

                                                  Up to 50 Driver-Containing Sequences

Mammal        	MPKNKGKEGKNR|C|EGKNEKESEKGELVLKEDWQEYAQVINMLGNGQFKAVCFDGVKRLGHIRGKL
Mammal        	MPKNKGKEGKNR|C|EGKNEKESEKGELVLKEDWQEYAQVINMLGNGQFKAVCFDGVKRLGHIRGKL
Mammal        	MPKNKAEGGKNR|C|RGKNENEAEKRELVFKEDGQDYAQVVKMLGNGRLEAMCFGGVRRLCHIRGK-
Mammal        	MPKNKGKGGKNR|C|RGKNENESEKRELVFKEYGQEYAQVTKMLGCGRLEAMCFDGVRRLCHIRGKL
Mammal        	MPKNKGKGGKNR|C|RGKNENESEKRELVFKEDGQVYAQVIKMLGNGRLEAMCFDGIKRLCHIRGKL
Mammal        	MPKNKGKGGKNR|C|RGKNENESEKRELVFKEDGQEYAQVIKMLGNGRLEAMCFDGVKRLCHIRGKL
Mammal        	MPKNKDKGGKNR|C|RGKNENESEKRELVFKEDGQEYAQVIKMLGNGRLEAMCFDGVKRLCHIRGKL
Mammal        	MMAI---MGNNI|C|RGKNENESDKRELVFEEDGQEYAQVLKMLRNGVRKAMCFYGIXRLCHIRGKL
 
_____________Driver_R13H_nDriver_5_____________
 
                                                          All Human Sequences

Human         	MPKNKGKGGKNR|R|RGKNENESEKRELVFKEDGQEYAQVIKMLGNGRLEALCFDGVKRLCHIRGKL
Human         	MPKNKGKGGKNR|R|RGKNENESEKRELVFKEDGQEYAQVIKMLGNGRLEAMCFDGVKRLCHIRGKL
Human         	MPKNKGKGGKNR|R|RGKNENESEKRELVFKEDGQEYAQVIKMLGNGRLEALCFDGVKRLCHIRGKL

                                                          Reference Sequences

              	   3    8    |3|    8    3    8    3    8    3    8    3    8    3  
              	            |1|    1    2    2    3    3    4    4    5    5    6  
Rapeseed      	MPKNKGKDRKNR|K|RGKNEADDEKRELIFKEDGQEYAQVLRMLGNGRCECMCIDGTKRLCHIRGKM
Muskmelon     	MPKNKGKGGKNR|K|RGKNEADDEKRELVFKEDGQEYAQVLRMLGNGRCEAMCIDGTKRLCHIRGKM
CornFungus    	MPKNKGKGGKNR|R|RGKNESDHEKRELTFKEDGQEYAQVVKMLGNGRLEAQCFDGVKRLANIRGKL
Penicillin    	MPKNKGKGGKNR|R|RGKNENDNEKRELVFKEEGQEYAQVVKMLGNGRLEALCFDGEKRLAHIRGKL
Candida       	MGKGKGKGGKNR|R|RGKNVNSGQKRELIYKEEGQEYAQITKMLGNGRIEVSCFDGIKRMGHIRGKL
Sponge        	MPKNKGKGGKNR|R|RGKNENESDKRELVFKEDGQEYAQVIKMLGNGRLEAYCFDGMNRLCHIRGKL
Coral         	MPKNKGKGGKNR|R|RGKNENESEKRELVFKEDGQEYAQVVKMLGNGRLEALCFDGAKRLCHIRGKL
Flatworm      	MPKNKGKGGKNR|R|RGKNENESQKRELIYKEAGQEYAKVERLLGNGRLEAYCFDGVKRLCHIRGKL
Snail         	MPKNKGKGGKNR|R|RGKNENENEKRELVFKEDGQEYAQVTKMLGNGRLEAMCFDGVKRLCHIRGKL
Ant           	MPKNKGKGGKNR|R|RGKNENETEKRELVFKEDGQEYAQVTKMLGNGRLEAMCFDGVKRLCHIRGKL
Copepod       	MPKNKGKGGKNR|R|RGKNENEGLKRELVFKEDGQEYAQVTKMLGNGRLEAMCFDGVKRLCHIRGKL
Lancet        	MPKNKGKGGKNR|R|RGKNENESEKRELVFKEDGQEYAQVTKMLGNGRLEAMCFDGQKRLCHIRGKL
Fish          	MPKNKGKGGKNR|R|RGKNENESEKRELVFKEDGQEYAQVIKMLGNGRLEAMCFDGVKRLCHIRGKL
Lizard        	MSQATKR--K--|-|---HVVKEVLEEYVVPSERQQVVRVLGTPGNNLHEVETPDGTRFLASMPTKF
Alligator     	FCL--GKGGKNR|R|RGKNENESEKRELVFKEDGQEYAQVIKMLGNGRLEALCFDGVKRLCHIRGKL
Mouse         	MTYNKGKGGKNR|H|RGKNENESEKRELVFKKYGQEYAQVTKMLGCGLLEAMCFDGVKRLCHIRGKL
Rat           	MPKNKGKGGKNR|R|RGKNENEPEKRELVFKEDGQEYAQVIKMLGNGRLEAMCFDGVRRLCHIRGKL
Target[Human] 	MPKNKGKGGKNR|R|RGKNENESEKRELVFKEDGQEYAQVIKMLGNGRLEAMCFDGVKRLCHIRGKL

                                                  Up to 50 Driver-Containing Sequences

Mammal        	MPKKKGKGGKNR|H|RSKNENESEKRELLFKEDRQEYAQANEMLGNGQLEAMCFDGEKRLCTSERQL
Mammal        	MTYNKGKGGKNR|H|RGKNENESEKRELVFKKYGQEYAQVTKMLGCGLLEAMCFDGVKRLCHIRGKL
Mammal        	MPKNKGKGGKNR|H|RGKNENESEKRELVFKEDGQEYAQVIKMLANGRLEAMCFDGVKRLCHIRGKL
Mammal        	MPKNKGKGGKNR|H|RGKNENESEKRELVFKEDGQEYAQVIKMLGNGRLEAMCFDGVKRLCHIRGKL
Mammal        	MPKKKGKGGKNR|H|RSKNENESEKRELLFKEDRQEYAQANEMLGNGQLEAMCFDGEKRLCTSERQL
 
________________________EP300_______________________
 
MutationAA          Num. Tumors     Common Polymorphism     
                                                            
p.?                 90              1                       
p.D1399N            31              0                       
p.Y1414C            29              0                       
p.M1470fs*26        20              0                       
p.H2324fs*55        18              0                       
p.Q2268delQ         12              0                       
p.R1627W            11              0                       
p.M1470fs*3         10              0                       
p.N2209_Q2213>K     10              0                       
p.C1201Y             9              0                       
p.D1399Y             8              0                       
p.L415P              8              0                       
p.Q824*              7              0                       
p.D1507N             6              0                       
p.E1514K             6              0                       
p.H2324fs*29         6              0                       
p.N1700fs*9          6              0                       
p.P1440L             6              0                       
p.P1452L             6              0                       
p.A171V              5              0                       
p.A627V              5              0                       
p.C1164Y             5              0                       
p.C1385F             5              0                       
p.E1014*             5              0                       
p.P1502L             5              0                       
p.Q1455H             5              0                       
p.R1645*             5              0                       
p.W1466C             5              0                       
p.Y1467H             5              0                       
p.Y1467N             5              0                       
 
_____________Driver_L415P_nDriver_5_____________
 
                                                          All Human Sequences

Human         	NLPHCRTMKNVLNHMTHCQSGKSCQVAHCASSRQIISHWKNCTRHDCPVC|L|PLKNAGDKRNQQPILTGAPVGLGNP-SSLGVGQQSAPNLSTVSQIDPSSIER
Human         	NLPHCRTMKNVLNHMTHCQSGKSCQVAHCASSRQIISHWKNCTRHDCPVC|L|PLKNAGDKRNQQPILTGAPVGLGNP-SSLGVGQQSAPNLSTVSQIDPSSIER

                                                          Reference Sequences

              	  5    0    5    0    5    0    5    0    5    0    |5|    0    5    0    5    0     5    0    5    0    5 
              	 6    7    7    8    8    9    9    0    0    1    |1|    2    2    3    3    4     4    5    5    6    6 
              	3    3    3    3    3    3    3    4    4    4    |4|    4    4    4    4    4     4    4    4    4    4 
Rapeseed      	PERNCVTVQKLWKHMDSCAA-PQCSYPRCRPTKTLINHHRSCKESNCPVC|I|PVKAFLQQQNARSLAR------------------------------------
Muskmelon     	PERNCVTAQKLWQHLDRCSS-SKCTYPRCQPTKLLLHHHKRCRDLNCPVC|I|PVRDYIQSRSVRAHNA------------------------------------
Sponge        	TLPHCRTMKNVLNHMTECQAGRNCPFPHCASSRQIIYHWKNCNQQDCLVC|S|PLKNTIRPNVGGS------------IGGVPNSMFG-------SEVPPVSLPP
Flatworm      	NIRHCMLMRQVLDHMDKCLHEDGCSVAHCRSSKRILRHFNVCSAWSCDVC|T|AVKRPLIK-----------------PGTESSGSKPDTTTVN-----------
Snail         	GLPYCRTMKNVLNHMTTCNKGKSCDVAHCASSRQIITHWKNCTRTDCPVC|L|PLKHASDRRN-------------------TTGTSIAPMASPPSTVTDATMRR
Ant           	TLPDCKTMKNVLNHMTSCNSGKSCTVPHCSMSRQIISHWRHCARTDCPVC|L|PIKQANKNRNSTAAPAAQQ--------------------NSQPNPSPSEMRR
Copepod       	TLPHCRTMKDVLNHMTTCQAGRDCKIPHCSSSRQIIAHWKHCNRQDCPVC|L|PLKQADPPNDLMSPPGAVVQRPPGPNGNAPSPQPGQPS--------QANLEA
Lancet        	QLPHCRTMKNVLTHMTHCQAGKNCQVAHCASSRQIISHWKNCTRSDCPVC|L|PLKNVSSRKE-----VQASMGLSSATGGVPPQPQPPPQAPPQQQIDHTSMQR
Fish          	SLPHCRTMKNVLNHMTHCQAGKSCQVAHCASSRQIISHWKNCTRHDCPVC|L|PLKNAGDKRNQQTLLSSGGVGLSSSMGNATGGPPSAPHLSTPGQIDPSSIER
Frog          	NLPHCRTMKNVLNHMTHCQAGKSCQVAHCASSRQIISHWKNCTRHDCPVC|L|PLKNAGDKRNERLLLGGPPVTL-GAAGGTVGQQPAP-SINATNQIDPSSIER
Lizard        	NLPHCRTMKNVLNHMTHCQAGKSCQVAHCASSRQIISHWKNCTRHDCPVC|L|PLKNAGDKRNQQSLLGGAAVGLVNS-GSVGVGQQTTPNLNATNQIDPSSIER
Bird          	NLPHCRTMKNVLNHMTHCQAGKSCQVAHCASSRQIISHWKNCTRHDCPVC|L|PLKNAGDKRNQQSLLGGAAVGLANT-GSVGVGQQTTPSISTTSQIDPSSIER
Alligator     	NLPHCRTMKNVLNHMTHCQAGKSCQVAHCASSRQIISHWKNCTRHDCPVC|L|PLKNAGDKRNQQSLLGGATVGLANT-GTVGVGQQTTSSINTTSQIDPSSIER
Mouse         	NLPHCRTMKNVLNHMTHCQSGKSCQVAHCASSRQIISHWKNCTRHDCPVC|L|PLKNAGDKRNQQSILTGAPVGLGNP-SSLGVGQQSTPSLSTVSQIDPSSIER
Rat           	NLPHCRTMKNVLNHMTHCQSGKSCQVAHCASSRQIISHWKNCTRHDCPVC|L|PLKNAGDKRNQQSILTGAPVGLGNP-SSLGVGQQSTPSLSTVSQIDPSSIER
Target[Human] 	NLPHCRTMKNVLNHMTHCQSGKSCQVAHCASSRQIISHWKNCTRHDCPVC|L|PLKNAGDKRNQQPILTGAPVGLGNP-SSLGVGQQSAPNLSTVSQIDPSSIER

                                                  Up to 50 Driver-Containing Sequences

Plant         	RELNCVTVQKLLKHMVTCNL-PQCPHPRCHVTKKLVDHNKKCKDPACPVC|P|PVRNFLLTHPNKAQNR------------------------------------
Plant         	RELNCVTVQKLLKHMVTCNL-PQCPHPRCHVTKKLVDHNKKCKDPACPVC|P|PVRNFLLTHPNKAQNR------------------------------------
Plant         	G---CKYMKMLYNHCCNCRN-NLCE-QSCAGYKMYFKHYEECCSSDCLIC|P|PAKVRPGDFQGLNSGS------------------------------------
Plant         	KTTFCVKAKKLLEHMQSCKI-PDCKYPRCSQTRELLLHYKDCRNRKCPLC|P|CVKNFKKKEKARVLRL------------------------------------
Plant         	RYASDAANHQKFDIMKSSFSDTDCDWSKSGSSNCLFPSSKRLK-MEHPIC|P|FSS-------------------------------------------------
 
________________________EPHA2_______________________
 
MutationAA       Num. Tumors     Common Polymorphism     
                                                         
p.?              25              0                       
p.P460fs*33      19              0                       
p.R327fs*67       9              0                       
p.V255G           7              1                       
p.P329P           6              1                       
p.R876H           6              1                       
p.Q715*           5              0                       
p.G240fs*153      4              0                       
p.R861C           4              0                       
p.A112T           3              0                       
p.D942N           3              0                       
p.E345Q           3              0                       
p.E470K           3              0                       
p.I958I           3              1                       
p.P47P            3              0                       
p.R244H           3              0                       
p.R465*           3              0                       
p.S790F           3              0                       
p.T411T           3              0                       
p.A24V            2              0                       
p.A275S           2              0                       
p.A699T           2              0                       
p.A741V           2              0                       
p.A877S           2              0                       
p.C201F           2              0                       
p.C842S           2              0                       
p.E308G           2              0                       
p.E488K           2              1                       
p.E607K           2              0                       
p.E663K           2              0                       
 
_____________Driver_E345Q_nDriver_215_____________
 
                                                          All Human Sequences

Human         	---FFRAPQDPAS---M--PCT-R---P---PSAPHYLTAVGMG---AKV|E|-----LRWTPP------QD---S-------------------------GGRE
Human         	---FFRAPQDPAS---M--PCT-R---P---PSAPHYLTAVGMG---AKV|E|-----LRWTPP------QD---S-------------------------GGRE

                                                          Reference Sequences

              	       5    0         5           0    5    0       |5|         0                                      5   
              	      1    2         2           3    3    4       |4|         5                                      5   
              	     3    3         3           3    3    3       |3|         3                                      3   
Rapeseed      	VNSELVRK----LAV-LVGDYMGGPVVD------------------PDSM|L|-----RAWRSL------SYSLKATLGSMVLPLGSLTIGLARHRALLFKVLC-
Muskmelon     	VNSYLVRK----LAA-LVSDHMGGPVGD------------------PEKM|L|-----RKWRNL------SYSLKATLGSMVLPLGSLTVGLARHRALLFKFLA-
Sponge        	---YYRAAHETDD---V--ACT-A---P---PGPPVSLRNTSFN--STSI|S|-----IAWDPP------VS---N-------------------------GSRS
Coral         	------------G---F--NCT-V---I---PSGPQNIQAIFVN--RSAL|A|-----LQWQPP------TV---T-------------------------GDQT
Snail         	---FYRSPQDSKS---L--PCT-R---P---PSEPRHLIVNAVS--SNSV|T|-----LDWSPP------LD---L-------------------------GGRT
Ant           	---YYRAEKDPKN---M--ACT-Q---P---PSAPQNLTVNFVD--QSTV|I|-----LSWNTP------HM---Q-------------------------GGRS
Copepod       	---FYRSSSDSTS---A--PCT-S---P---PSPPRNLTLALMD--TTSL|T|-----LAWQPP------RD---Q-------------------------GGRQ
Fish          	---FFRAPMDPNS---A--PCS-A---L---PSPPQNLVYTPLL-TAGSL|Q|-----LTWHPP------AD---T-------------------------GGRS
Frog          	---FFRSTSDLSS---A--PCT-G---F---PSAPRDLTAVDLG---SKV|T|-----LRWLPP------SN---S-------------------------GGRS
Lizard        	---FFRAASDPLS---T--PCT-R---P---PSAPRSVTALGLG---AKV|Q|-----LRWLPP------LD---A-------------------------GGRS
Bird          	---YFRAPTDPAA---M--PCT-R---P---PSAPRSVTAVGLG---ATV|Q|-----LRWSPP------SD---K-------------------------GGRQ
Alligator     	---YFRSTEDPPS---F--PCS-R---P---PSAPHGVTAIGLG---AKV|Q|-----LRWSPP------RD---T-------------------------GGRK
Mouse         	---YFRAPEDPLS---M--SCT-R---P---PSAPNYLTAIGMG---AKV|E|-----LRWTAP------KD---T-------------------------GGRQ
Rat           	---YFRAPEDPLS---M--PCT-R---P---PSAPHYLTAIGMG---AKV|E|-----LRWTAP------QD---T-------------------------GGRK
Target[Human] 	---FFRAPQDPAS---M--PCT-R---P---PSAPHYLTAVGMG---AKV|E|-----LRWTPP------QD---S-------------------------GGRE

                                                  Up to 50 Driver-Containing Sequences

Protist       	---AFAET----TDALE--WCI-A---V---------------Q--RKML|Q|-----LEWPAGLLAHPGAA---E-------------------------EWH-
Protist       	---AFQQA----ADALA--WCT-E---V---------------Q--QALL|Q|-----VEWPEELTNHPGAA---E-------------------------EWA-
Protist       	---AFQNT----IDALS--WCM-E---V---------------Q--QELL|Q|-----VEWPEALLDHPGAA---E-------------------------EWG-
Protist       	---AFQHA----ADALA--WCL-D---V---------------Q--QALM|Q|-----VDWPDRLLAHPGAA---E-------------------------ELA-
Protist       	---AFHTP----AEALE--WCT-A---V---------------Q--QGLL|Q|-----VEWPSELLNHPGAA---E-------------------------EWA-
Protist       	---AFGDV----AKAVA--WCA-R---V---------------Q--QELM|Q|-----VEWPEALLKHPEAR---E-------------------------ERA-
Protist       	---TFVQD----V---D--DFEHN---QNNF------------NFQQNIN|Q|NFNNNNQAQQN------NQ---N-------------------------NF--
Protist       	---QFLSD----F---D--EIS-P---FIYF------------EDTFNII|Q|QQQQQQQHSPL------SN---S-------------------------TL--
Protist       	---LFVSS----TLD-D--DFE-N---NQNF------------NNNPSQQ|Q|QQQQNNQQQVI------QN---P-------------------------NP--
Protist       	---QLRTT----D---N--LIK---------------------------T|Q|NNLNSRSNEPG------Y----D-------------------------QFA-
Protist       	---YYGLDCSLTT---G--LPV-T---ARETYSQRDCKKYIFSG--SGPN|Q|-----F-----------MPMLDN-------------------------GTTF
Protist       	---QFALRVVLTT---D--IPA-V---A---PVQPNVSDLSTSG--SRSA|Q|-----LSWAPL------SPTDAN-------------------------GEVY
Protist       	---QAPTQH---P---Q--TNA-A---S---QAAPIRDGS-------HKQ|Q|-----SSNRVS------RR---I-------------------------GQLF
Protist       	---EKTTSP---E---FPIDVLPP---TDK-LEFELLDSD-------KGS|Q|-----YHLVEP------TS---R-------------------------DDLV
Protist       	---QLPQSR---H---S--MGNSM---S---QA-GTPTQR-------PLP|Q|-----PPGQAA------QQ---Q-------------------------DNLY
Plant         	LTSGLVQK----IAD-LVVHSMGGPVDD------------------AIDM|Q|-----RKWALK------SCELRTTLNTIVLPLGSLEIGLSRHRALLFKVLA-
Plant         	VASGLVQK----IAD-LVVDVMGGPVED------------------AEEM|Q|-----RRWTIK------SCELRASRNNIILPLGSLEVGLSRHRALLFKVLA-
Plant         	--LVLVEQ----LGR-LVAVYMGGNFQM---------------E--QGDL|Q|-----KRWKLV------SNRLKEFRKCIILPIGSLTMGLCRHRAILFKKLA-
Plant         	--LVLVEQ----LGR-LVAVYMGGNFQM---------------E--QGDL|Q|-----KRWKLV------SNRLKEFRKCIILPIGSLTMGLCRHRAILFKKLA-
Plant         	--LVLVEE----LGK-LVAVYMGGSFQV---------------E--KGDL|Q|-----KRWKLV------SKRLKEFRKCIVLPIGSLSMGLCRHRAILFKKLA-
Plant         	--LVLVEK----LGR-LVAVYMGGNFQV---------------E--QGDL|Q|-----KRWKLV------SNRLKEFRKCIILPIGSLTMGLCRHRAILFKKLA-
Plant         	--LLLVEK----LGR-LVAIYMGGSFQM---------------E--EGDL|Q|-----KRWKLV------SNRLKEYRKCIILPIGSLTMGLCRHRAILFKKLA-
Plant         	--LVLVEK----LGR-LVAVYMGGNFQV---------------E--QGDL|Q|-----KRWKLV------SNRLKEFRKCIILPIGSLTMGLCRHRAILFKKLA-
Plant         	--LLLVEK----LGR-LVAIYMGGSFQM---------------E--EGDL|Q|-----KRWKLV------SNRLKEYRKCIILPIGSLTMGLCRHRAILFKKLA-
Plant         	--LVLVEK----LGR-LVAVYMGGNFQV---------------E--QGDL|Q|-----KRWKLV------SNRLKEFRKCIILPIGSLTMGLCRHRAILFKKLA-
Plant         	--LVLVEK----LGR-LVAVYMGGNFQV---------------E--QGDL|Q|-----KRWKLV------SNRLKEFRKCIILPIGSLTMGLCRHRAILFKKLA-
Plant         	--LLLVEK----LGR-LVAVYMGGNFQM---------------E--EGDL|Q|-----KRWKLV------SNRLKEYRKCIILPIGSLTMGLCRHRAILFKKLA-
Plant         	--LLLVEK----LGR-LVAVYMGGNFQM---------------E--EGDL|Q|-----KRWKLV------SNRLKEYRKCIILPIGSLTMGLCRHRAILFKKLA-
Plant         	--LVLVEQ----LGR-LVAVSMGGNFQV---------------E--RGDL|Q|-----KRWKLI------SNRLKEFRKCIILPIGSLTMGLCRHRAILFKKLA-
Plant         	--LVLVEQ----LGR-LVAVYMGGNFQM---------------E--QGDL|Q|-----KRWKLV------SNRLKEFRKCIILPIGSLTMGLCRHRAILFKKLA-
Plant         	--LVLVEQ----LGR-LVSVYMGGNFQM---------------E--QGDL|Q|-----KRWKLV------SNRLKEFRKCIILPIGSLTMGLCRHRAILFKKLA-
Metazoa       	---YYRSYR-SSD---E--ACK-E---L---PKAPLTANATVVK--ATVV|Q|-----ISWQRS------PD---D-------------------------FEND
Metazoa       	---YYRNT---DN---G--PCK-T---I---PSKPKHLSYILLS--SHAI|Q|-----LNWNVS------QQD--A-------------------------SSNP
Vertebrate    	---AAVASLGRGT---L--SII-G---P---PSPPQAVTAVGLG---ASV|Q|-----LRWGPP------AD---A-------------------------GGRQ
Vertebrate    	---HFRAPSDPAD---A--PCT-R---P---PSPPSSVTAVGLG---ASV|Q|-----LRWSPP------SD---T-------------------------GGRQ
Vertebrate    	---XXXAPTDPPA---D--PCT-R---P---PSPPQGVTAVGLG---ATV|Q|-----LRWSPP------AD---P-------------------------GGRR
Vertebrate    	---YFRAVEDPVS---F--PCS-R---P---PSAPHNVMAIGLG---AKV|Q|-----LRWSPP------RD---T-------------------------GGRK
Vertebrate    	---YFRAPTDPAA---M--PCT-R---P---PSAPRSVTAVGLG---ATV|Q|-----LRWSPP------SD---K-------------------------GGRQ
Vertebrate    	---FFRAPEDPPE---H--PCT-R---P---PSPPQAVTALGLG---AAV|Q|-----LRWAPP------AD---P-------------------------GGRE
Vertebrate    	---FYRAPDDPTT---G--PCS-S---L---PSAPRELVATTTQLAAGKL|Q|-----LSWSPP------ED---T-------------------------GGRS
Vertebrate    	---FYRAPDDPTT---G--PCS-G---L---PSAPRELVATTTQLAAGKL|Q|-----LSWSPP------ED---T-------------------------GGRS
Vertebrate    	---FYRAPDDPTT---G--PCS-G---L---PSAPRELVATTTQLAAGKL|Q|-----LSWSPP------ED---T-------------------------GGRS
Vertebrate    	---FYRAPDDPTT---G--PCS-G---L---PSAPRELVATTTQLAAGKL|Q|-----LSWSPP------ED---T-------------------------GGRS
Vertebrate    	---FYRAPDDPTT---G--PCS-G---L---PSAPRELVATTTQLAAGKL|Q|-----LSWSPP------ED---T-------------------------GGRS
Vertebrate    	---FYRAPDDPTT---G--PCS-G---L---PSAPRELVATTTQLAAGKL|Q|-----LSWSPP------ED---T-------------------------GGRS
Vertebrate    	---FFRAPEDSPE---H--PCT-R---P---PSPPQAVTALGLG---AAV|Q|-----LRWAPP------AD---S-------------------------GGRE
Vertebrate    	---FFRAPEDPAE---H--PCT-R---P---PSPPQAVTALGLG---AAV|Q|-----LRWAPP------AD---P-------------------------GGRE
Vertebrate    	---YFRSTEDPPS---F--PCS-R---P---PSAPHGVTAIGLG---AKV|Q|-----LRWSPP------RD---T-------------------------GGRK
Vertebrate    	---YFRSAEDPPS---F--PCS-R---P---PSAPHGVTAIGLG---AKV|Q|-----LRWSPP------RN---T-------------------------GGRK
 
_____________Driver_E470K_nDriver_31_____________
 
                                                          All Human Sequences

Human         	FRTASVSINQTEPPKV---RLEGRST-TSLSVSWSIPP-PQQS--RVWKY|E|VTYRKK---GDS--NSYNVRRTEGFSVTLDDLAPDTTYLVQVQA----LT-Q
Human         	FRTASVSINQTEPPKV---RLEGRST-TSLSVSWSIPP-PQQS--RVWKY|E|VTYRKK---GDS--NSYNVRRTEGFSVTLDDLAPDTTYLVQVQA----LT-Q

                                                          Reference Sequences

              	     0    5    0       5     0    5    0       5    |0|    5         0    5    0    5    0    5        0   
              	    3    3    4       4     5    5    6       6    |7|    7         8    8    9    9    0    0        1   
              	   4    4    4       4     4    4    4       4    |4|    4         4    4    4    4    5    5        5   
Rapeseed      	ESSAVKDVSQYMIDAAEN-----------PRL----AQ-KLHD-------|-|-----------------------------VLLESGNLF-----S----EP-V
Muskmelon     	ESSAVKDVSQYMIDAAEN-----------PRL----AQ-KLHD-------|-|-----------------------------VLLESGNLF-----T----EP-A
Sponge        	QVSINVTTMSSPPTSPQSLSLQRPTPSQSTILGWSEPQ-NSYG--TVIRY|N|IFVSEFND---T--DTATVRGTVNFRYDLSQLDTSGSYFVWVQA----VT-I
Coral         	LTEITVRTNRSVPGKPEV--FVEQPE-TVVFVSWTLTE-K-NG--IIEEY|F|VTYVREDD---L--SETQTIATRKMEAHF-ELMAGKTYELQVFA----IN-D
Snail         	FASAYVTVNTEASAKVIGVRRVSVGP-SHITIAWELPP-SLVG--EVTRF|K|VRYFPQQK--EA--SA--TVYTVYRNLTVTEFELDTIYFFMVSA----QT-S
Ant           	YVDITVTTEASVPSLVSNVRITSVKS-SELSISWDAPG-D-SD--LVERY|E|VRCYPRYD--DA--TNATVIQTSELSATFKGLKPSTDYAIQVRA----KT-T
Copepod       	FAEITVNTESSDPRTVPALFIKNVRS-SSIHLGWRPPH-DQYI--EIQMY|E|VRYFVRGL---D--TENVTLTTRNEEIEISNLEEKTEYGFQVRA----KT-S
Fish          	TDSITAVLHFTDGPRVLYLRVEDRTT-SSLTLSWVVDHHVQNN--NSPRY|E|LMYRKKEDPGELDVTTYTVLVLEKNSVQINDLLPGTKYVFRVHT----LT-A
Frog          	YATLRISLNQTEPPKVTFINLDNQAT-NSLSLSWSVPP-RQQT--RIWKY|E|VTYSKK---HDA--NSYSVQRCEGNTVTLLKLAPGTTYVVRVQT----LT-Q
Lizard        	YGAASISVNQTEPPRVTSVTMDGRTA-TSLTLSWTVPP-RQRS--HVWKY|Q|VTYKKK---KDE--HSYSVVRCDGNSVTLPKLTPRTKYVVSVQA----LI-Q
Bird          	VASTSISVNHTEPPQVTSVSLNGQTA-TSLVLSWTVPP-RQQS--WVWKY|E|VTYSKK---TDE--NSYSVLRCEGTSVTIPKLSPGTSYVVRVQA----LT-K
Alligator     	YGTASISVNQTEPPKVMSVNLDGHTA-TSLTLSWMVPA-RQAS--RVSRY|E|VTYRKK---MDS--RGYSVVRCEGNSVTLSNLAPGTMYRVHILT----HT-Q
[truncated: 875,491 more chars]
