# Supplementary material for: Deep phylogeny of cancer drivers and compensatory mutations
Source: Commun Biol. 2020 Oct 2;3:551. doi: 10.1038/s42003-020-01276-7 (PMC7532533; doi:10.1038/s42003-020-01276-7)
Supplement: Supplementary file 6 — Supplementary Data 4 [file 42003_2020_1276_MOESM6_ESM.txt]

Name	Newick
ACVR2A|NP_001607.1|P125S	((((((((((((((((((((((((((((((((((((((((((((((((((Metazoa_Actinopterygii_Astatotilapia_calliptera_|XP_026000646.1:0.00000098,Metazoa_Actinopterygii_Astatotilapia_calliptera_|XP_026000647.1:0.00000050)0.0000:0.00012000,Metazoa_Actinopterygii_Pundamilia_nyererei_|XP_013763439.1:0.00551000)0.8730:0.00275000,(Metazoa_Actinopterygii_Haplochromis_burtoni_|XP_005950412.1:0.00015000,Metazoa_Actinopterygi…
ACVR2A|NP_001607.1|D177E	((((((((((((((((((((((((((((((((((((((((((((((((((Metazoa_Actinopterygii_Astatotilapia_calliptera_|_Driver.1_|XP_026000646.1:0.00000098,Metazoa_Actinopterygii_Astatotilapia_calliptera_|_Driver.1_|XP_026000647.1:0.00000050)0.0000:0.00012000,Metazoa_Actinopterygii_Pundamilia_nyererei_|_Driver.1_|XP_013763439.1:0.00551000)0.8730:0.00275000,(Metazoa_Actinopterygii_Haplochromis_burtoni_|_Driver.1_|XP_…
ACVR2A|NP_001607.1|I458T	((((((((((((((((((((((((((((((((((((((((((((((((((Metazoa_Actinopterygii_Astatotilapia_calliptera_|XP_026000646.1:0.00000098,Metazoa_Actinopterygii_Astatotilapia_calliptera_|XP_026000647.1:0.00000050)0.0000:0.00012000,Metazoa_Actinopterygii_Pundamilia_nyererei_|XP_013763439.1:0.00551000)0.8730:0.00275000,(Metazoa_Actinopterygii_Haplochromis_burtoni_|XP_005950412.1:0.00015000,Metazoa_Actinopterygi…
AKT1|NP_001014431.1|P51L	(((((((((((((((Metazoa_Glires_Cavia_porcellus_|XP_003463160.1:0.00441000,(Metazoa_Glires_Fukomys_damarensis_|XP_010605639.1:0.00423000,(Metazoa_Glires_Chinchilla_lanigera_|XP_005410901.1:0.00014000,(Metazoa_Glires_Octodon_degus_|XP_004645435.1:0.00000054,Metazoa_Glires_Octodon_degus_|XP_023561443.1:0.00000079)0.0000:0.01109000)0.9490:0.00659000)0.8710:0.00016000)0.9480:0.00657000,(Metazoa_Glires_…
AKT1|NP_001014431.1|T211I	(((((((((((((((Metazoa_Glires_Cavia_porcellus_|XP_003463160.1:0.00441000,(Metazoa_Glires_Fukomys_damarensis_|XP_010605639.1:0.00423000,(Metazoa_Glires_Chinchilla_lanigera_|XP_005410901.1:0.00014000,(Metazoa_Glires_Octodon_degus_|XP_004645435.1:0.00000054,Metazoa_Glires_Octodon_degus_|XP_023561443.1:0.00000079)0.0000:0.01109000)0.9490:0.00659000)0.8710:0.00016000)0.9480:0.00657000,(Metazoa_Glires_…
ARHGAP35|NP_004482.4|R1147H	(((Metazoa_Chondrichthyes_Callorhinchus_milii_|XP_007909359.1:0.09610000,Metazoa_Chondrichthyes_Rhincodon_typus_|XP_020390974.1:0.10368000)1.0000:0.14026000,((Metazoa_Coelacanthidae_Latimeria_chalumnae_|XP_005996091.1:0.00014000,Metazoa_Coelacanthidae_Latimeria_chalumnae_|XP_014343897.1:0.01018000)1.0000:0.11988000,((Metazoa_Actinopterygii_Erpetoichthys_calabaricus_|XP_028651492.1:0.14104000,(Met…
ARID2|NP_689854.2|A1555S	(((((((((((((((((((((((((((((((((Metazoa_Glires_Mus_caroli_|XP_021038604.1:0.00016000,Metazoa_Glires_Mus_caroli_|XP_021038605.1:0.00014000)0.9700:0.00415000,Metazoa_Glires_Mus_musculus_|NP_780460.3:0.00637000)0.9660:0.00398000,Metazoa_Glires_Mus_pahari_|XP_021072186.1:0.00519000)0.9890:0.00938000,(Metazoa_Glires_Rattus_norvegicus_|XP_008774842.1:0.03894000,Metazoa_Glires_Rattus_norvegicus_|XP_345…
ATM|NP_000042.3|R337H	((((((((((((((((((((((((((((((Metazoa_Laurasiatheria_Ovis_aries_musimon_|XP_012021801.1:0.00000085,Metazoa_Laurasiatheria_Ovis_aries_|XP_011950790.1:0.00000091,Metazoa_Laurasiatheria_Ovis_aries_musimon_|XP_014945948.1:0.00000053)0.0000:0.00014000,Metazoa_Laurasiatheria_Ovis_aries_|XP_004016048.1:0.00077000)0.9020:0.00017000,(Metazoa_Laurasiatheria_Ovis_aries_musimon_|XP_012021806.1:0.00000071,Met…
ATM|NP_000042.3|F858L	((((((((((((((((((((((((((((((Metazoa_Laurasiatheria_Ovis_aries_musimon_|XP_012021801.1:0.00000085,Metazoa_Laurasiatheria_Ovis_aries_|XP_011950790.1:0.00000091,Metazoa_Laurasiatheria_Ovis_aries_musimon_|XP_014945948.1:0.00000053)0.0000:0.00014000,Metazoa_Laurasiatheria_Ovis_aries_|XP_004016048.1:0.00077000)0.9020:0.00017000,(Metazoa_Laurasiatheria_Ovis_aries_musimon_|XP_012021806.1:0.00000071,Met…
ATM|NP_000042.3|R2443Q	((((((((((((((((((((((((((((((Metazoa_Laurasiatheria_Ovis_aries_musimon_|XP_012021801.1:0.00000085,Metazoa_Laurasiatheria_Ovis_aries_|XP_011950790.1:0.00000091,Metazoa_Laurasiatheria_Ovis_aries_musimon_|XP_014945948.1:0.00000053)0.0000:0.00014000,Metazoa_Laurasiatheria_Ovis_aries_|XP_004016048.1:0.00077000)0.9020:0.00017000,(Metazoa_Laurasiatheria_Ovis_aries_musimon_|XP_012021806.1:0.00000071,Met…
BAP1|NP_004647.1|M1I	(((((((((((((((((((((((((((((((((((((((((((((((((((((Metazoa_Glires_Meriones_unguiculatus_|XP_021490913.1:0.00000066,Metazoa_Primates_other_Carlito_syrichta_|XP_008053149.1:0.00000082,Metazoa_Laurasiatheria_Desmodus_rotundus_|XP_024412474.1:0.00000092)0.0000:0.00014000,Metazoa_Laurasiatheria_Miniopterus_natalensis_|XP_016065339.1:0.00658000)0.1520:0.00063000,(Metazoa_Laurasiatheria_Myotis_davidii…
BAP1|NP_004647.1|D225N	(((((((((((((((((((((((((((((((((((((((((((((((((((((Metazoa_Glires_Meriones_unguiculatus_|XP_021490913.1:0.00000066,Metazoa_Primates_other_Carlito_syrichta_|XP_008053149.1:0.00000082,Metazoa_Laurasiatheria_Desmodus_rotundus_|XP_024412474.1:0.00000092)0.0000:0.00014000,Metazoa_Laurasiatheria_Miniopterus_natalensis_|XP_016065339.1:0.00658000)0.1520:0.00063000,(Metazoa_Laurasiatheria_Myotis_davidii…
BCOR|NP_001116855.1|P483L	(((Metazoa_Chondrichthyes_Callorhinchus_milii_|XP_007899699.1:0.00014000,((Metazoa_Chondrichthyes_Callorhinchus_milii_|XP_007899643.1:0.00000053,Metazoa_Chondrichthyes_Callorhinchus_milii_|XP_007899671.1:0.00000077,Metazoa_Chondrichthyes_Callorhinchus_milii_|XP_007899680.1:0.00000067,Metazoa_Chondrichthyes_Callorhinchus_milii_|XP_007899688.1:0.00000082,Metazoa_Chondrichthyes_Callorhinchus_milii_|…
BCOR|NP_001116855.1|N521K	(((Metazoa_Chondrichthyes_Callorhinchus_milii_|XP_007899699.1:0.00014000,((Metazoa_Chondrichthyes_Callorhinchus_milii_|XP_007899643.1:0.00000053,Metazoa_Chondrichthyes_Callorhinchus_milii_|XP_007899671.1:0.00000077,Metazoa_Chondrichthyes_Callorhinchus_milii_|XP_007899680.1:0.00000067,Metazoa_Chondrichthyes_Callorhinchus_milii_|XP_007899688.1:0.00000082,Metazoa_Chondrichthyes_Callorhinchus_milii_|…
BCOR|NP_001116855.1|R540Q	(((Metazoa_Chondrichthyes_Callorhinchus_milii_|XP_007899699.1:0.00014000,((Metazoa_Chondrichthyes_Callorhinchus_milii_|XP_007899643.1:0.00000053,Metazoa_Chondrichthyes_Callorhinchus_milii_|XP_007899671.1:0.00000077,Metazoa_Chondrichthyes_Callorhinchus_milii_|XP_007899680.1:0.00000067,Metazoa_Chondrichthyes_Callorhinchus_milii_|XP_007899688.1:0.00000082,Metazoa_Chondrichthyes_Callorhinchus_milii_|…
BCOR|NP_001116855.1|S1371L	(((Metazoa_Chondrichthyes_Callorhinchus_milii_|XP_007899699.1:0.00014000,((Metazoa_Chondrichthyes_Callorhinchus_milii_|XP_007899643.1:0.00000053,Metazoa_Chondrichthyes_Callorhinchus_milii_|XP_007899671.1:0.00000077,Metazoa_Chondrichthyes_Callorhinchus_milii_|XP_007899680.1:0.00000067,Metazoa_Chondrichthyes_Callorhinchus_milii_|XP_007899688.1:0.00000082,Metazoa_Chondrichthyes_Callorhinchus_milii_|…
BRAF|NP_004324.2|K601E	(((((((((((((((((((((((((((((((((((((((((Metazoa_Laurasiatheria_Condylura_cristata_|XP_012576233.1:0.00014000,((Metazoa_Glires_Peromyscus_maniculatus_bairdii_|XP_015864203.1:0.00000079,Metazoa_Glires_Peromyscus_maniculatus_bairdii_|XP_015864205.1:0.00000056,Metazoa_Glires_Peromyscus_maniculatus_bairdii_|XP_015864204.1:0.00000083)0.0000:0.00014000,(((Metazoa_Glires_Meriones_unguiculatus_|XP_021487…
BRCA1|NP_009225.1|H619N	(((((((((((((((((((((Metazoa_Primates_other_Macaca_mulatta_|XP_014975230.1:0.00014000,Metazoa_Primates_other_Macaca_mulatta_|XP_014975234.1:0.00014000)0.0000:0.00014000,Metazoa_Primates_other_Macaca_mulatta_|XP_014975232.1:0.00054000)0.0000:0.00014000,Metazoa_Primates_other_Macaca_mulatta_|XP_014975233.1:0.00108000)0.0000:0.00011000,Metazoa_Primates_other_Macaca_mulatta_|NP_001108421.1:0.00054000…
BRCA1|NP_009225.1|A622V	(((((((((((((((((((((Metazoa_Primates_other_Macaca_mulatta_|XP_014975230.1:0.00014000,Metazoa_Primates_other_Macaca_mulatta_|XP_014975234.1:0.00014000)0.0000:0.00014000,Metazoa_Primates_other_Macaca_mulatta_|XP_014975232.1:0.00054000)0.0000:0.00014000,Metazoa_Primates_other_Macaca_mulatta_|XP_014975233.1:0.00108000)0.0000:0.00011000,Metazoa_Primates_other_Macaca_mulatta_|NP_001108421.1:0.00054000…
BRD7|NP_037395.2|H44N	(((((((((((((((((((((Metazoa_Hominidae_Homo_sapiens_|XP_016878668.1:0.00000080,Metazoa_Hominidae_Homo_sapiens_|XP_016878669.1:0.00000062,Metazoa_Hominidae_Homo_sapiens_|XP_011521350.1:0.00000057,Metazoa_Hominidae_Homo_sapiens_|XP_011521351.1:0.00000089)0.0000:0.00014000,((Metazoa_Hominidae_Gorilla_gorilla_gorilla_|XP_004065333.2:0.00000088,Metazoa_Hominidae_Gorilla_gorilla_gorilla_|XP_018868102.1…
BRD7|NP_037395.2|P116S	(((((((((((((((((((((Metazoa_Hominidae_Homo_sapiens_|XP_016878668.1:0.00000080,Metazoa_Hominidae_Homo_sapiens_|XP_016878669.1:0.00000062,Metazoa_Hominidae_Homo_sapiens_|XP_011521350.1:0.00000057,Metazoa_Hominidae_Homo_sapiens_|XP_011521351.1:0.00000089)0.0000:0.00014000,((Metazoa_Hominidae_Gorilla_gorilla_gorilla_|XP_004065333.2:0.00000088,Metazoa_Hominidae_Gorilla_gorilla_gorilla_|XP_018868102.1…
BRD7|NP_037395.2|P213S	(((((((((((((((((((((Metazoa_Hominidae_Homo_sapiens_|XP_016878668.1:0.00000080,Metazoa_Hominidae_Homo_sapiens_|XP_016878669.1:0.00000062,Metazoa_Hominidae_Homo_sapiens_|XP_011521350.1:0.00000057,Metazoa_Hominidae_Homo_sapiens_|XP_011521351.1:0.00000089)0.0000:0.00014000,((Metazoa_Hominidae_Gorilla_gorilla_gorilla_|XP_004065333.2:0.00000088,Metazoa_Hominidae_Gorilla_gorilla_gorilla_|XP_018868102.1…
BRD7|NP_037395.2|E235K	(((((((((((((((((((((Metazoa_Hominidae_Homo_sapiens_|XP_016878668.1:0.00000080,Metazoa_Hominidae_Homo_sapiens_|XP_016878669.1:0.00000062,Metazoa_Hominidae_Homo_sapiens_|XP_011521350.1:0.00000057,Metazoa_Hominidae_Homo_sapiens_|XP_011521351.1:0.00000089)0.0000:0.00014000,((Metazoa_Hominidae_Gorilla_gorilla_gorilla_|XP_004065333.2:0.00000088,Metazoa_Hominidae_Gorilla_gorilla_gorilla_|XP_018868102.1…
BRD7|NP_037395.2|Q251E	(((((((((((((((((((((Metazoa_Hominidae_Homo_sapiens_|XP_016878668.1:0.00000080,Metazoa_Hominidae_Homo_sapiens_|XP_016878669.1:0.00000062,Metazoa_Hominidae_Homo_sapiens_|XP_011521350.1:0.00000057,Metazoa_Hominidae_Homo_sapiens_|XP_011521351.1:0.00000089)0.0000:0.00014000,((Metazoa_Hominidae_Gorilla_gorilla_gorilla_|XP_004065333.2:0.00000088,Metazoa_Hominidae_Gorilla_gorilla_gorilla_|XP_018868102.1…
BRD7|NP_037395.2|A286T	(((((((((((((((((((((Metazoa_Hominidae_Homo_sapiens_|XP_016878668.1:0.00000080,Metazoa_Hominidae_Homo_sapiens_|XP_016878669.1:0.00000062,Metazoa_Hominidae_Homo_sapiens_|XP_011521350.1:0.00000057,Metazoa_Hominidae_Homo_sapiens_|XP_011521351.1:0.00000089)0.0000:0.00014000,((Metazoa_Hominidae_Gorilla_gorilla_gorilla_|XP_004065333.2:0.00000088,Metazoa_Hominidae_Gorilla_gorilla_gorilla_|XP_018868102.1…
BRD7|NP_037395.2|S422T	(((((((((((((((((((((Metazoa_Hominidae_Homo_sapiens_|XP_016878668.1:0.00000080,Metazoa_Hominidae_Homo_sapiens_|XP_016878669.1:0.00000062,Metazoa_Hominidae_Homo_sapiens_|XP_011521350.1:0.00000057,Metazoa_Hominidae_Homo_sapiens_|XP_011521351.1:0.00000089)0.0000:0.00014000,((Metazoa_Hominidae_Gorilla_gorilla_gorilla_|XP_004065333.2:0.00000088,Metazoa_Hominidae_Gorilla_gorilla_gorilla_|XP_018868102.1…
BRD7|NP_037395.2|P456L	(((((((((((((((((((((Metazoa_Hominidae_Homo_sapiens_|XP_016878668.1:0.00000080,Metazoa_Hominidae_Homo_sapiens_|XP_016878669.1:0.00000062,Metazoa_Hominidae_Homo_sapiens_|XP_011521350.1:0.00000057,Metazoa_Hominidae_Homo_sapiens_|XP_011521351.1:0.00000089)0.0000:0.00014000,((Metazoa_Hominidae_Gorilla_gorilla_gorilla_|XP_004065333.2:0.00000088,Metazoa_Hominidae_Gorilla_gorilla_gorilla_|XP_018868102.1…
BRD7|NP_037395.2|K469N	(((((((((((((((((((((Metazoa_Hominidae_Homo_sapiens_|_Driver.FALSE_|XP_016878668.1:0.00000080,Metazoa_Hominidae_Homo_sapiens_|_Driver.FALSE_|XP_016878669.1:0.00000062,Metazoa_Hominidae_Homo_sapiens_|_Driver.FALSE_|XP_011521350.1:0.00000057,Metazoa_Hominidae_Homo_sapiens_|_Driver.FALSE_|XP_011521351.1:0.00000089)0.0000:0.00014000,((Metazoa_Hominidae_Gorilla_gorilla_gorilla_|_Driver.FALSE_|XP_00406…
BRD7|NP_037395.2|Q477K	(((((((((((((((((((((Metazoa_Hominidae_Homo_sapiens_|_Driver.FALSE_|XP_016878668.1:0.00000080,Metazoa_Hominidae_Homo_sapiens_|_Driver.FALSE_|XP_016878669.1:0.00000062,Metazoa_Hominidae_Homo_sapiens_|_Driver.FALSE_|XP_011521350.1:0.00000057,Metazoa_Hominidae_Homo_sapiens_|_Driver.FALSE_|XP_011521351.1:0.00000089)0.0000:0.00014000,((Metazoa_Hominidae_Gorilla_gorilla_gorilla_|_Driver.FALSE_|XP_00406…
BRD7|NP_037395.2|A496V	(((((((((((((((((((((Metazoa_Hominidae_Homo_sapiens_|XP_016878668.1:0.00000080,Metazoa_Hominidae_Homo_sapiens_|XP_016878669.1:0.00000062,Metazoa_Hominidae_Homo_sapiens_|XP_011521350.1:0.00000057,Metazoa_Hominidae_Homo_sapiens_|XP_011521351.1:0.00000089)0.0000:0.00014000,((Metazoa_Hominidae_Gorilla_gorilla_gorilla_|XP_004065333.2:0.00000088,Metazoa_Hominidae_Gorilla_gorilla_gorilla_|XP_018868102.1…
BRD7|NP_037395.2|D511Y	(((((((((((((((((((((Metazoa_Hominidae_Homo_sapiens_|XP_016878668.1:0.00000080,Metazoa_Hominidae_Homo_sapiens_|XP_016878669.1:0.00000062,Metazoa_Hominidae_Homo_sapiens_|XP_011521350.1:0.00000057,Metazoa_Hominidae_Homo_sapiens_|XP_011521351.1:0.00000089)0.0000:0.00014000,((Metazoa_Hominidae_Gorilla_gorilla_gorilla_|XP_004065333.2:0.00000088,Metazoa_Hominidae_Gorilla_gorilla_gorilla_|XP_018868102.1…
BRD7|NP_037395.2|V600L	(((((((((((((((((((((Metazoa_Hominidae_Homo_sapiens_|XP_016878668.1:0.00000080,Metazoa_Hominidae_Homo_sapiens_|XP_016878669.1:0.00000062,Metazoa_Hominidae_Homo_sapiens_|XP_011521350.1:0.00000057,Metazoa_Hominidae_Homo_sapiens_|XP_011521351.1:0.00000089)0.0000:0.00014000,((Metazoa_Hominidae_Gorilla_gorilla_gorilla_|XP_004065333.2:0.00000088,Metazoa_Hominidae_Gorilla_gorilla_gorilla_|XP_018868102.1…
BRD7|NP_037395.2|P620L	(((((((((((((((((((((Metazoa_Hominidae_Homo_sapiens_|XP_016878668.1:0.00000080,Metazoa_Hominidae_Homo_sapiens_|XP_016878669.1:0.00000062,Metazoa_Hominidae_Homo_sapiens_|XP_011521350.1:0.00000057,Metazoa_Hominidae_Homo_sapiens_|XP_011521351.1:0.00000089)0.0000:0.00014000,((Metazoa_Hominidae_Gorilla_gorilla_gorilla_|XP_004065333.2:0.00000088,Metazoa_Hominidae_Gorilla_gorilla_gorilla_|XP_018868102.1…
CASP8|NP_203519.1|R68Q	((((((((((((((((((((((((((Metazoa_Laurasiatheria_Enhydra_lutris_kenyoni_|XP_022349077.1:0.00000079,Metazoa_Laurasiatheria_Enhydra_lutris_kenyoni_|XP_022349064.1:0.00000090)0.0000:0.00491000,Metazoa_Laurasiatheria_Enhydra_lutris_kenyoni_|XP_022349081.1:0.00014000)0.7290:0.00014000,Metazoa_Laurasiatheria_Enhydra_lutris_kenyoni_|XP_022349089.1:0.00502000)0.5150:0.01208000,Metazoa_Laurasiatheria_Must…
CDH1|NP_004351.1|R90Q	((((Metazoa_Tunicata_Ciona_intestinalis_|XP_009859529.1:0.00217000,Metazoa_Tunicata_Ciona_intestinalis_|NP_001121583.1:0.01156000)1.0000:0.91480000,(((Metazoa_Actinopterygii_Boleophthalmus_pectinirostris_|XP_020787794.1:0.38148000,(Metazoa_Actinopterygii_Gouania_willdenowi_|XP_028305189.1:0.25294000,(((Metazoa_Actinopterygii_Stegastes_partitus_|XP_008294717.1:0.13719000,(Metazoa_Actinopterygii_Am…
CDH1|NP_004351.1|A592T	((((Metazoa_Tunicata_Ciona_intestinalis_|XP_009859529.1:0.00217000,Metazoa_Tunicata_Ciona_intestinalis_|NP_001121583.1:0.01156000)1.0000:0.91480000,(((Metazoa_Actinopterygii_Boleophthalmus_pectinirostris_|XP_020787794.1:0.38148000,(Metazoa_Actinopterygii_Gouania_willdenowi_|XP_028305189.1:0.25294000,(((Metazoa_Actinopterygii_Stegastes_partitus_|XP_008294717.1:0.13719000,(Metazoa_Actinopterygii_Am…
CDH1|NP_004351.1|A634V	((((Metazoa_Tunicata_Ciona_intestinalis_|XP_009859529.1:0.00217000,Metazoa_Tunicata_Ciona_intestinalis_|NP_001121583.1:0.01156000)1.0000:0.91480000,(((Metazoa_Actinopterygii_Boleophthalmus_pectinirostris_|XP_020787794.1:0.38148000,(Metazoa_Actinopterygii_Gouania_willdenowi_|XP_028305189.1:0.25294000,(((Metazoa_Actinopterygii_Stegastes_partitus_|XP_008294717.1:0.13719000,(Metazoa_Actinopterygii_Am…
CDH1|NP_004351.1|R732Q	((((Metazoa_Tunicata_Ciona_intestinalis_|XP_009859529.1:0.00217000,Metazoa_Tunicata_Ciona_intestinalis_|NP_001121583.1:0.01156000)1.0000:0.91480000,(((Metazoa_Actinopterygii_Boleophthalmus_pectinirostris_|XP_020787794.1:0.38148000,(Metazoa_Actinopterygii_Gouania_willdenowi_|XP_028305189.1:0.25294000,(((Metazoa_Actinopterygii_Stegastes_partitus_|XP_008294717.1:0.13719000,(Metazoa_Actinopterygii_Am…
CDH1|NP_004351.1|E841K	((((Metazoa_Tunicata_Ciona_intestinalis_|XP_009859529.1:0.00217000,Metazoa_Tunicata_Ciona_intestinalis_|NP_001121583.1:0.01156000)1.0000:0.91480000,(((Metazoa_Actinopterygii_Boleophthalmus_pectinirostris_|XP_020787794.1:0.38148000,(Metazoa_Actinopterygii_Gouania_willdenowi_|XP_028305189.1:0.25294000,(((Metazoa_Actinopterygii_Stegastes_partitus_|XP_008294717.1:0.13719000,(Metazoa_Actinopterygii_Am…
CDKN1A|NP_000380.1|M1V	(((((Metazoa_Metatheria_Phascolarctos_cinereus_|XP_020855211.1:0.00000083,Metazoa_Metatheria_Phascolarctos_cinereus_|XP_020855212.1:0.00000097)0.0000:0.01436000,(Metazoa_Metatheria_Sarcophilus_harrisii_|XP_003769053.2:0.02126000,Metazoa_Metatheria_Monodelphis_domestica_|XP_001378950.1:0.01915000)0.8770:0.01777000)0.5720:0.00702000,Metazoa_Metatheria_Vombatus_ursinus_|XP_027732414.1:0.00016000)0.9…
CDKN1A|NP_000380.1|R84Q	(((((Metazoa_Metatheria_Phascolarctos_cinereus_|XP_020855211.1:0.00000083,Metazoa_Metatheria_Phascolarctos_cinereus_|XP_020855212.1:0.00000097)0.0000:0.01436000,(Metazoa_Metatheria_Sarcophilus_harrisii_|XP_003769053.2:0.02126000,Metazoa_Metatheria_Monodelphis_domestica_|XP_001378950.1:0.01915000)0.8770:0.01777000)0.5720:0.00702000,Metazoa_Metatheria_Vombatus_ursinus_|XP_027732414.1:0.00016000)0.9…
CTCF|NP_006556.1|S354F	(((((((((((((((((((Metazoa_Laurasiatheria_Bubalus_bubalis_|XP_025124041.1:0.00000084,Metazoa_Afrotheria_Loxodonta_africana_|XP_023412334.1:0.00000078,Metazoa_Laurasiatheria_Odobenus_rosmarus_divergens_|XP_012421292.1:0.00000052,Metazoa_Glires_Mus_musculus_|XP_006530707.1:0.00000079,Metazoa_Glires_Mus_musculus_|XP_006530708.1:0.00000078,Metazoa_Glires_Mus_musculus_|XP_006530709.1:0.00000066,Metazo…
CTCF|NP_006556.1|R377C	(((((((((((((((((((Metazoa_Laurasiatheria_Bubalus_bubalis_|XP_025124041.1:0.00000084,Metazoa_Afrotheria_Loxodonta_africana_|XP_023412334.1:0.00000078,Metazoa_Laurasiatheria_Odobenus_rosmarus_divergens_|XP_012421292.1:0.00000052,Metazoa_Glires_Mus_musculus_|XP_006530707.1:0.00000079,Metazoa_Glires_Mus_musculus_|XP_006530708.1:0.00000078,Metazoa_Glires_Mus_musculus_|XP_006530709.1:0.00000066,Metazo…
CTCF|NP_006556.1|R377H	(((((((((((((((((((Metazoa_Laurasiatheria_Bubalus_bubalis_|XP_025124041.1:0.00000084,Metazoa_Afrotheria_Loxodonta_africana_|XP_023412334.1:0.00000078,Metazoa_Laurasiatheria_Odobenus_rosmarus_divergens_|XP_012421292.1:0.00000052,Metazoa_Glires_Mus_musculus_|XP_006530707.1:0.00000079,Metazoa_Glires_Mus_musculus_|XP_006530708.1:0.00000078,Metazoa_Glires_Mus_musculus_|XP_006530709.1:0.00000066,Metazo…
CUL3|NP_003581.1|K12N	((((((((((((((((((((((((((((((((((Metazoa_Amphibia_Xenopus_laevis_|XP_018117426.1:0.00000059,Metazoa_Amphibia_Xenopus_laevis_|NP_001086652.1:0.00000076)0.0000:0.00129000,Metazoa_Amphibia_Xenopus_tropicalis_|NP_001015975.2:0.00014000)0.0000:0.00014000,Metazoa_Amphibia_Xenopus_laevis_|NP_001085677.1:0.00259000)0.7950:0.00212000,(Metazoa_Amphibia_Nanorana_parkeri_|XP_018411565.1:0.00014000,Metazoa_A…
DNMT3A|NP_072046.2|R882P	((((((((((((((((((((Metazoa_Afrotheria_Orycteropus_afer_afer_|XP_007937474.1:0.00368000,Metazoa_Afrotheria_Chrysochloris_asiatica_|XP_006835291.1:0.00185000)0.0000:0.00013000,(Metazoa_Laurasiatheria_Sorex_araneus_|XP_004609379.1:0.00367000,(Metazoa_Xenarthra_Dasypus_novemcinctus_|XP_012378404.1:0.00000077,Metazoa_Laurasiatheria_Camelus_bactrianus_|XP_010946863.1:0.00000079,Metazoa_Laurasiatheria_…
DNMT3A|NP_072046.2|R882S	((((((((((((((((((((Metazoa_Afrotheria_Orycteropus_afer_afer_|XP_007937474.1:0.00368000,Metazoa_Afrotheria_Chrysochloris_asiatica_|XP_006835291.1:0.00185000)0.0000:0.00013000,(Metazoa_Laurasiatheria_Sorex_araneus_|XP_004609379.1:0.00367000,(Metazoa_Xenarthra_Dasypus_novemcinctus_|XP_012378404.1:0.00000077,Metazoa_Laurasiatheria_Camelus_bactrianus_|XP_010946863.1:0.00000079,Metazoa_Laurasiatheria_…
EGFR|NP_005219.2|G719A	((((Protists_Saprolegnia_parasitica_CBS_223_65_|XP_012204849.1:1.96078000,(Protists_Cyanidioschyzon_merolae_strain_10D_|XP_005537571.1:2.57020000,(Viridiplantae_Bathycoccus_prasinos_|XP_007510443.1:1.00630000,(Viridiplantae_Ostreococcus_lucimarinus_CCE9901_|XP_001419495.1:0.89024000,Viridiplantae_Ostreococcus_tauri_|XP_003081076.2:0.53072000)0.8660:0.30085000)0.9690:0.56137000)0.9230:0.51373000)0…
EGFR|NP_005219.2|S768I	((((Protists_Saprolegnia_parasitica_CBS_223_65_|XP_012204849.1:1.96078000,(Protists_Cyanidioschyzon_merolae_strain_10D_|XP_005537571.1:2.57020000,(Viridiplantae_Bathycoccus_prasinos_|XP_007510443.1:1.00630000,(Viridiplantae_Ostreococcus_lucimarinus_CCE9901_|XP_001419495.1:0.89024000,Viridiplantae_Ostreococcus_tauri_|XP_003081076.2:0.53072000)0.8660:0.30085000)0.9690:0.56137000)0.9230:0.51373000)0…
EGFR|NP_005219.2|T790M	((((Protists_Saprolegnia_parasitica_CBS_223_65_|XP_012204849.1:1.96078000,(Protists_Cyanidioschyzon_merolae_strain_10D_|XP_005537571.1:2.57020000,(Viridiplantae_Bathycoccus_prasinos_|XP_007510443.1:1.00630000,(Viridiplantae_Ostreococcus_lucimarinus_CCE9901_|XP_001419495.1:0.89024000,Viridiplantae_Ostreococcus_tauri_|XP_003081076.2:0.53072000)0.8660:0.30085000)0.9690:0.56137000)0.9230:0.51373000)0…
EGFR|NP_005219.2|L861Q	((((Protists_Saprolegnia_parasitica_CBS_223_65_|XP_012204849.1:1.96078000,(Protists_Cyanidioschyzon_merolae_strain_10D_|XP_005537571.1:2.57020000,(Viridiplantae_Bathycoccus_prasinos_|XP_007510443.1:1.00630000,(Viridiplantae_Ostreococcus_lucimarinus_CCE9901_|XP_001419495.1:0.89024000,Viridiplantae_Ostreococcus_tauri_|XP_003081076.2:0.53072000)0.8660:0.30085000)0.9690:0.56137000)0.9230:0.51373000)0…
EIF1AX|NP_001403.1|R13C	(((((((((((((((((((((((((((((((((((Fungi_Aspergillus_neoniger_CBS_115656_|XP_025479588.1:0.00015000,Fungi_Aspergillus_japonicus_CBS_114_51_|XP_025522560.1:0.02366000)0.3920:0.01992000,Fungi_Aspergillus_brunneoviolaceus_CBS_621_78_|XP_025439189.1:0.01938000)0.1380:0.01238000,Fungi_Aspergillus_homomorphus_CBS_101889_|XP_025550177.1:0.00015000)0.9940:0.00515000,Fungi_Aspergillus_oryzae_RIB40_|XP_001…
EIF1AX|NP_001403.1|R13H	(((((((((((((((((((((((((((((((((((Fungi_Aspergillus_neoniger_CBS_115656_|XP_025479588.1:0.00015000,Fungi_Aspergillus_japonicus_CBS_114_51_|XP_025522560.1:0.02366000)0.3920:0.01992000,Fungi_Aspergillus_brunneoviolaceus_CBS_621_78_|XP_025439189.1:0.01938000)0.1380:0.01238000,Fungi_Aspergillus_homomorphus_CBS_101889_|XP_025550177.1:0.00015000)0.9940:0.00515000,Fungi_Aspergillus_oryzae_RIB40_|XP_001…
EP300|NP_001420.2|L415P	((((Metazoa_Platyhelminthes_Echinococcus_granulosus_|XP_024354648.1:2.10047000,(Metazoa_Platyhelminthes_Opisthorchis_viverrini_|XP_009177345.1:0.72002000,(Metazoa_Platyhelminthes_Schistosoma_haematobium_|XP_012797813.1:0.02082000,Metazoa_Platyhelminthes_Schistosoma_mansoni_|XP_018651827.1:0.00734000)1.0000:0.62533000)0.9990:0.43540000)0.9970:0.41817000,(Metazoa_Platyhelminthes_Echinococcus_granul…
EPHA2|NP_004422.2|A112T	(((Protists_Acanthamoeba_castellanii_str_Neff_|XP_004340974.1:1.32333000,((Protists_Acanthamoeba_castellanii_str_Neff_|XP_004349733.1:1.04817000,(Protists_Acanthamoeba_castellanii_str_Neff_|XP_004356679.1:0.49002000,Protists_Acanthamoeba_castellanii_str_Neff_|XP_004336280.1:0.54570000)0.9540:0.24641000)0.9340:0.25014000,(Protists_Acanthamoeba_castellanii_str_Neff_|XP_004355053.1:1.33935000,((Prot…
EPHA2|NP_004422.2|R244H	(((Protists_Acanthamoeba_castellanii_str_Neff_|XP_004340974.1:1.32333000,((Protists_Acanthamoeba_castellanii_str_Neff_|XP_004349733.1:1.04817000,(Protists_Acanthamoeba_castellanii_str_Neff_|XP_004356679.1:0.49002000,Protists_Acanthamoeba_castellanii_str_Neff_|XP_004336280.1:0.54570000)0.9540:0.24641000)0.9340:0.25014000,(Protists_Acanthamoeba_castellanii_str_Neff_|XP_004355053.1:1.33935000,((Prot…
EPHA2|NP_004422.2|E345Q	(((Protists_Acanthamoeba_castellanii_str_Neff_|XP_004340974.1:1.32333000,((Protists_Acanthamoeba_castellanii_str_Neff_|XP_004349733.1:1.04817000,(Protists_Acanthamoeba_castellanii_str_Neff_|XP_004356679.1:0.49002000,Protists_Acanthamoeba_castellanii_str_Neff_|XP_004336280.1:0.54570000)0.9540:0.24641000)0.9340:0.25014000,(Protists_Acanthamoeba_castellanii_str_Neff_|XP_004355053.1:1.33935000,((Prot…
EPHA2|NP_004422.2|E470K	(((Protists_Acanthamoeba_castellanii_str_Neff_|XP_004340974.1:1.32333000,((Protists_Acanthamoeba_castellanii_str_Neff_|XP_004349733.1:1.04817000,(Protists_Acanthamoeba_castellanii_str_Neff_|XP_004356679.1:0.49002000,Protists_Acanthamoeba_castellanii_str_Neff_|XP_004336280.1:0.54570000)0.9540:0.24641000)0.9340:0.25014000,(Protists_Acanthamoeba_castellanii_str_Neff_|XP_004355053.1:1.33935000,((Prot…
EPHA2|NP_004422.2|S790F	(((Protists_Acanthamoeba_castellanii_str_Neff_|XP_004340974.1:1.32333000,((Protists_Acanthamoeba_castellanii_str_Neff_|XP_004349733.1:1.04817000,(Protists_Acanthamoeba_castellanii_str_Neff_|XP_004356679.1:0.49002000,Protists_Acanthamoeba_castellanii_str_Neff_|XP_004336280.1:0.54570000)0.9540:0.24641000)0.9340:0.25014000,(Protists_Acanthamoeba_castellanii_str_Neff_|XP_004355053.1:1.33935000,((Prot…
EPHA2|NP_004422.2|D942N	(((Protists_Acanthamoeba_castellanii_str_Neff_|XP_004340974.1:1.32333000,((Protists_Acanthamoeba_castellanii_str_Neff_|XP_004349733.1:1.04817000,(Protists_Acanthamoeba_castellanii_str_Neff_|XP_004356679.1:0.49002000,Protists_Acanthamoeba_castellanii_str_Neff_|XP_004336280.1:0.54570000)0.9540:0.24641000)0.9340:0.25014000,(Protists_Acanthamoeba_castellanii_str_Neff_|XP_004355053.1:1.33935000,((Prot…
ERBB2|NP_004439.2|R678Q	(((Metazoa_Chondrichthyes_Callorhinchus_milii_|XP_007899632.1:0.22030000,Metazoa_Chondrichthyes_Rhincodon_typus_|XP_020385543.1:0.33188000)0.9980:0.16236000,((Metazoa_Actinopterygii_Erpetoichthys_calabaricus_|_Driver.FALSE_|XP_028675724.1:0.39037000,(Metazoa_Actinopterygii_Lepisosteus_oculatus_|_Driver.FALSE_|XP_006638316.2:0.16397000,(((Metazoa_Actinopterygii_Scleropages_formosus_|_Driver.1_|XP_…
ERBB2|NP_004439.2|V777L	(((Metazoa_Chondrichthyes_Callorhinchus_milii_|XP_007899632.1:0.22030000,Metazoa_Chondrichthyes_Rhincodon_typus_|XP_020385543.1:0.33188000)0.9980:0.16236000,((Metazoa_Actinopterygii_Erpetoichthys_calabaricus_|XP_028675724.1:0.39037000,(Metazoa_Actinopterygii_Lepisosteus_oculatus_|XP_006638316.2:0.16397000,(((Metazoa_Actinopterygii_Scleropages_formosus_|XP_018582536.1:0.15030000,Metazoa_Actinopter…
ERBB2|NP_004439.2|V842I	(((Metazoa_Chondrichthyes_Callorhinchus_milii_|XP_007899632.1:0.22030000,Metazoa_Chondrichthyes_Rhincodon_typus_|XP_020385543.1:0.33188000)0.9980:0.16236000,((Metazoa_Actinopterygii_Erpetoichthys_calabaricus_|XP_028675724.1:0.39037000,(Metazoa_Actinopterygii_Lepisosteus_oculatus_|XP_006638316.2:0.16397000,(((Metazoa_Actinopterygii_Scleropages_formosus_|XP_018582536.1:0.15030000,Metazoa_Actinopter…
ERBB3|NP_001973.2|V104L	(((((((((((((((((((((((((((Metazoa_Primates_other_Chlorocebus_sabaeus_|XP_008001796.1:0.00109000,((Metazoa_Primates_other_Macaca_fascicularis_|XP_005571238.1:0.00000098,Metazoa_Primates_other_Macaca_nemestrina_|XP_011726930.1:0.00000057)0.0000:0.00015000,(((Metazoa_Primates_other_Cercocebus_atys_|XP_011918886.1:0.00000055,Metazoa_Primates_other_Mandrillus_leucophaeus_|XP_011825401.1:0.00000093)0.…
ERBB3|NP_001973.2|V104M	(((((((((((((((((((((((((((Metazoa_Primates_other_Chlorocebus_sabaeus_|XP_008001796.1:0.00109000,((Metazoa_Primates_other_Macaca_fascicularis_|XP_005571238.1:0.00000098,Metazoa_Primates_other_Macaca_nemestrina_|XP_011726930.1:0.00000057)0.0000:0.00015000,(((Metazoa_Primates_other_Cercocebus_atys_|XP_011918886.1:0.00000055,Metazoa_Primates_other_Mandrillus_leucophaeus_|XP_011825401.1:0.00000093)0.…
ERBB3|NP_001973.2|A232V	(((((((((((((((((((((((((((Metazoa_Primates_other_Chlorocebus_sabaeus_|XP_008001796.1:0.00109000,((Metazoa_Primates_other_Macaca_fascicularis_|XP_005571238.1:0.00000098,Metazoa_Primates_other_Macaca_nemestrina_|XP_011726930.1:0.00000057)0.0000:0.00015000,(((Metazoa_Primates_other_Cercocebus_atys_|XP_011918886.1:0.00000055,Metazoa_Primates_other_Mandrillus_leucophaeus_|XP_011825401.1:0.00000093)0.…
ERBB3|NP_001973.2|G284R	(((((((((((((((((((((((((((Metazoa_Primates_other_Chlorocebus_sabaeus_|XP_008001796.1:0.00109000,((Metazoa_Primates_other_Macaca_fascicularis_|XP_005571238.1:0.00000098,Metazoa_Primates_other_Macaca_nemestrina_|XP_011726930.1:0.00000057)0.0000:0.00015000,(((Metazoa_Primates_other_Cercocebus_atys_|XP_011918886.1:0.00000055,Metazoa_Primates_other_Mandrillus_leucophaeus_|XP_011825401.1:0.00000093)0.…
FAT1|NP_005236.2|S1310L	((((Metazoa_Actinopterygii_Lepisosteus_oculatus_|XP_015201126.1:0.00274000,(Metazoa_Actinopterygii_Lepisosteus_oculatus_|XP_015201120.1:0.00135000,(Metazoa_Actinopterygii_Lepisosteus_oculatus_|XP_015201122.1:0.00000073,Metazoa_Actinopterygii_Lepisosteus_oculatus_|XP_015201123.1:0.00000059,Metazoa_Actinopterygii_Lepisosteus_oculatus_|XP_015201125.1:0.00000091,Metazoa_Actinopterygii_Lepisosteus_ocu…
FAT1|NP_005236.2|R1627Q	((((Metazoa_Actinopterygii_Lepisosteus_oculatus_|_Driver.1_|XP_015201126.1:0.00274000,(Metazoa_Actinopterygii_Lepisosteus_oculatus_|_Driver.1_|XP_015201120.1:0.00135000,(Metazoa_Actinopterygii_Lepisosteus_oculatus_|_Driver.1_|XP_015201122.1:0.00000073,Metazoa_Actinopterygii_Lepisosteus_oculatus_|_Driver.1_|XP_015201123.1:0.00000059,Metazoa_Actinopterygii_Lepisosteus_oculatus_|_Driver.1_|XP_015201…
FAT1|NP_005236.2|V3323I	((((Metazoa_Actinopterygii_Lepisosteus_oculatus_|_Driver.1_|XP_015201126.1:0.00274000,(Metazoa_Actinopterygii_Lepisosteus_oculatus_|_Driver.1_|XP_015201120.1:0.00135000,(Metazoa_Actinopterygii_Lepisosteus_oculatus_|_Driver.1_|XP_015201122.1:0.00000073,Metazoa_Actinopterygii_Lepisosteus_oculatus_|_Driver.1_|XP_015201123.1:0.00000059,Metazoa_Actinopterygii_Lepisosteus_oculatus_|_Driver.1_|XP_015201…
FAT1|NP_005236.2|T3845M	((((Metazoa_Actinopterygii_Lepisosteus_oculatus_|_Driver.FALSE_|XP_015201126.1:0.00274000,(Metazoa_Actinopterygii_Lepisosteus_oculatus_|_Driver.FALSE_|XP_015201120.1:0.00135000,(Metazoa_Actinopterygii_Lepisosteus_oculatus_|_Driver.FALSE_|XP_015201122.1:0.00000073,Metazoa_Actinopterygii_Lepisosteus_oculatus_|_Driver.FALSE_|XP_015201123.1:0.00000059,Metazoa_Actinopterygii_Lepisosteus_oculatus_|_Dri…
FBXW7|NP_001336727.1|R465C	(((((((((((((((((((((((((((((((((((((Metazoa_Laurasiatheria_Erinaceus_europaeus_|XP_007528099.1:0.00619000,Metazoa_Glires_Ictidomys_tridecemlineatus_|XP_013219387.1:0.00204000)0.0000:0.00015000,((Metazoa_Laurasiatheria_Ailuropoda_melanoleuca_|XP_011233906.1:0.00208000,Metazoa_Laurasiatheria_Ovis_aries_musimon_|XP_011979306.1:0.00205000)0.0000:0.00015000,(Metazoa_Laurasiatheria_Acinonyx_jubatus_|X…
FBXW7|NP_001336727.1|S582L	(((((((((((((((((((((((((((((((((((((Metazoa_Laurasiatheria_Erinaceus_europaeus_|XP_007528099.1:0.00619000,Metazoa_Glires_Ictidomys_tridecemlineatus_|XP_013219387.1:0.00204000)0.0000:0.00015000,((Metazoa_Laurasiatheria_Ailuropoda_melanoleuca_|XP_011233906.1:0.00208000,Metazoa_Laurasiatheria_Ovis_aries_musimon_|XP_011979306.1:0.00205000)0.0000:0.00015000,(Metazoa_Laurasiatheria_Acinonyx_jubatus_|X…
FGFR3|NP_000133.1|R248C	((Metazoa_Crustacea_Eurytemora_affinis_|XP_023343224.1:1.33661000,((((Metazoa_Mollusca_Pomacea_canaliculata_|XP_025090301.1:0.00015000,Metazoa_Mollusca_Pomacea_canaliculata_|XP_025090303.1:0.00215000)1.0000:1.07789000,Metazoa_Platyhelminthes_Opisthorchis_viverrini_|XP_009174164.1:1.68082000)0.9390:0.22063000,((Metazoa_Collembola_Folsomia_candida_|XP_021962480.1:0.02336000,Metazoa_Collembola_Folso…
GNA11|NP_002058.2|Q209R	((((((((((((((((((((((((((((((((((((((((((((((((((Metazoa_Insecta_Vanessa_tameamea_|XP_026496846.1:0.00000079,Metazoa_Insecta_Vanessa_tameamea_|XP_026496842.1:0.00000085,Metazoa_Insecta_Vanessa_tameamea_|XP_026496840.1:0.00000058)0.0000:0.01084000,(Metazoa_Insecta_Bicyclus_anynana_|XP_023951951.1:0.00000060,Metazoa_Insecta_Bicyclus_anynana_|XP_023951956.1:0.00000060)0.0000:0.02271000)0.8120:0.005…
GNAS|NP_536350.2|R844H	((((((((((((((((((((((((((((((((((((((Fungi_Aspergillus_lacticoffeatus_CBS_101883_|XP_025449281.1:0.00000063,Fungi_Aspergillus_niger_CBS_513_88_|XP_001399933.1:0.00000095)0.0000:0.00016000,(Fungi_Aspergillus_neoniger_CBS_115656_|XP_025478924.1:0.00282000,Fungi_Aspergillus_eucalypticola_CBS_122712_|XP_025383974.1:0.00014000)0.8520:0.00284000)0.8580:0.00989000,(Fungi_Aspergillus_ibericus_CBS_121593…
GNAS|NP_536350.2|Q870L	((((((((((((((((((((((((((((((((((((((Fungi_Aspergillus_lacticoffeatus_CBS_101883_|XP_025449281.1:0.00000063,Fungi_Aspergillus_niger_CBS_513_88_|XP_001399933.1:0.00000095)0.0000:0.00016000,(Fungi_Aspergillus_neoniger_CBS_115656_|XP_025478924.1:0.00282000,Fungi_Aspergillus_eucalypticola_CBS_122712_|XP_025383974.1:0.00014000)0.8520:0.00284000)0.8580:0.00989000,(Fungi_Aspergillus_ibericus_CBS_121593…
GNAS|NP_536350.2|Q870R	((((((((((((((((((((((((((((((((((((((Fungi_Aspergillus_lacticoffeatus_CBS_101883_|XP_025449281.1:0.00000063,Fungi_Aspergillus_niger_CBS_513_88_|XP_001399933.1:0.00000095)0.0000:0.00016000,(Fungi_Aspergillus_neoniger_CBS_115656_|XP_025478924.1:0.00282000,Fungi_Aspergillus_eucalypticola_CBS_122712_|XP_025383974.1:0.00014000)0.8520:0.00284000)0.8580:0.00989000,(Fungi_Aspergillus_ibericus_CBS_121593…
HIST1H1E|NP_005312.1|E42D	((((((((((((((((((((((((((Metazoa_Dinosauria_Ficedula_albicollis_|XP_005039644.1:0.00491000,Metazoa_Dinosauria_Lonchura_striata_domestica_|XP_021408518.1:0.00489000)0.0000:0.00014000,((Metazoa_Dinosauria_Sturnus_vulgaris_|XP_014747910.1:0.00000073,Metazoa_Dinosauria_Pseudopodoces_humilis_|XP_005519553.1:0.00000061,Metazoa_Dinosauria_Taeniopygia_guttata_|NP_001232807.1:0.00000087)0.0000:0.00014000…
HIST1H1E|NP_005312.1|L43V	((((((((((((((((((((((((((Metazoa_Dinosauria_Ficedula_albicollis_|XP_005039644.1:0.00491000,Metazoa_Dinosauria_Lonchura_striata_domestica_|XP_021408518.1:0.00489000)0.0000:0.00014000,((Metazoa_Dinosauria_Sturnus_vulgaris_|XP_014747910.1:0.00000073,Metazoa_Dinosauria_Pseudopodoces_humilis_|XP_005519553.1:0.00000061,Metazoa_Dinosauria_Taeniopygia_guttata_|NP_001232807.1:0.00000087)0.0000:0.00014000…
HIST1H1E|NP_005312.1|K46E	((((((((((((((((((((((((((Metazoa_Dinosauria_Ficedula_albicollis_|XP_005039644.1:0.00491000,Metazoa_Dinosauria_Lonchura_striata_domestica_|XP_021408518.1:0.00489000)0.0000:0.00014000,((Metazoa_Dinosauria_Sturnus_vulgaris_|XP_014747910.1:0.00000073,Metazoa_Dinosauria_Pseudopodoces_humilis_|XP_005519553.1:0.00000061,Metazoa_Dinosauria_Taeniopygia_guttata_|NP_001232807.1:0.00000087)0.0000:0.00014000…
HIST1H1E|NP_005312.1|G70D	((((((((((((((((((((((((((Metazoa_Dinosauria_Ficedula_albicollis_|XP_005039644.1:0.00491000,Metazoa_Dinosauria_Lonchura_striata_domestica_|XP_021408518.1:0.00489000)0.0000:0.00014000,((Metazoa_Dinosauria_Sturnus_vulgaris_|XP_014747910.1:0.00000073,Metazoa_Dinosauria_Pseudopodoces_humilis_|XP_005519553.1:0.00000061,Metazoa_Dinosauria_Taeniopygia_guttata_|NP_001232807.1:0.00000087)0.0000:0.00014000…
HIST1H1E|NP_005312.1|K75N	((((((((((((((((((((((((((Metazoa_Dinosauria_Ficedula_albicollis_|XP_005039644.1:0.00491000,Metazoa_Dinosauria_Lonchura_striata_domestica_|XP_021408518.1:0.00489000)0.0000:0.00014000,((Metazoa_Dinosauria_Sturnus_vulgaris_|XP_014747910.1:0.00000073,Metazoa_Dinosauria_Pseudopodoces_humilis_|XP_005519553.1:0.00000061,Metazoa_Dinosauria_Taeniopygia_guttata_|NP_001232807.1:0.00000087)0.0000:0.00014000…
HIST1H1E|NP_005312.1|N76K	((((((((((((((((((((((((((Metazoa_Dinosauria_Ficedula_albicollis_|XP_005039644.1:0.00491000,Metazoa_Dinosauria_Lonchura_striata_domestica_|XP_021408518.1:0.00489000)0.0000:0.00014000,((Metazoa_Dinosauria_Sturnus_vulgaris_|XP_014747910.1:0.00000073,Metazoa_Dinosauria_Pseudopodoces_humilis_|XP_005519553.1:0.00000061,Metazoa_Dinosauria_Taeniopygia_guttata_|NP_001232807.1:0.00000087)0.0000:0.00014000…
HIST1H1E|NP_005312.1|K85R	((((((((((((((((((((((((((Metazoa_Dinosauria_Ficedula_albicollis_|XP_005039644.1:0.00491000,Metazoa_Dinosauria_Lonchura_striata_domestica_|XP_021408518.1:0.00489000)0.0000:0.00014000,((Metazoa_Dinosauria_Sturnus_vulgaris_|XP_014747910.1:0.00000073,Metazoa_Dinosauria_Pseudopodoces_humilis_|XP_005519553.1:0.00000061,Metazoa_Dinosauria_Taeniopygia_guttata_|NP_001232807.1:0.00000087)0.0000:0.00014000…
HIST1H1E|NP_005312.1|S89R	((((((((((((((((((((((((((Metazoa_Dinosauria_Ficedula_albicollis_|XP_005039644.1:0.00491000,Metazoa_Dinosauria_Lonchura_striata_domestica_|XP_021408518.1:0.00489000)0.0000:0.00014000,((Metazoa_Dinosauria_Sturnus_vulgaris_|XP_014747910.1:0.00000073,Metazoa_Dinosauria_Pseudopodoces_humilis_|XP_005519553.1:0.00000061,Metazoa_Dinosauria_Taeniopygia_guttata_|NP_001232807.1:0.00000087)0.0000:0.00014000…
HIST1H1E|NP_005312.1|V94L	((((((((((((((((((((((((((Metazoa_Dinosauria_Ficedula_albicollis_|XP_005039644.1:0.00491000,Metazoa_Dinosauria_Lonchura_striata_domestica_|XP_021408518.1:0.00489000)0.0000:0.00014000,((Metazoa_Dinosauria_Sturnus_vulgaris_|XP_014747910.1:0.00000073,Metazoa_Dinosauria_Pseudopodoces_humilis_|XP_005519553.1:0.00000061,Metazoa_Dinosauria_Taeniopygia_guttata_|NP_001232807.1:0.00000087)0.0000:0.00014000…
HIST1H1E|NP_005312.1|T96I	((((((((((((((((((((((((((Metazoa_Dinosauria_Ficedula_albicollis_|XP_005039644.1:0.00491000,Metazoa_Dinosauria_Lonchura_striata_domestica_|XP_021408518.1:0.00489000)0.0000:0.00014000,((Metazoa_Dinosauria_Sturnus_vulgaris_|XP_014747910.1:0.00000073,Metazoa_Dinosauria_Pseudopodoces_humilis_|XP_005519553.1:0.00000061,Metazoa_Dinosauria_Taeniopygia_guttata_|NP_001232807.1:0.00000087)0.0000:0.00014000…
HIST1H1E|NP_005312.1|L107F	((((((((((((((((((((((((((Metazoa_Dinosauria_Ficedula_albicollis_|XP_005039644.1:0.00491000,Metazoa_Dinosauria_Lonchura_striata_domestica_|XP_021408518.1:0.00489000)0.0000:0.00014000,((Metazoa_Dinosauria_Sturnus_vulgaris_|XP_014747910.1:0.00000073,Metazoa_Dinosauria_Pseudopodoces_humilis_|XP_005519553.1:0.00000061,Metazoa_Dinosauria_Taeniopygia_guttata_|NP_001232807.1:0.00000087)0.0000:0.00014000…
HIST1H1E|NP_005312.1|K109N	((((((((((((((((((((((((((Metazoa_Dinosauria_Ficedula_albicollis_|XP_005039644.1:0.00491000,Metazoa_Dinosauria_Lonchura_striata_domestica_|XP_021408518.1:0.00489000)0.0000:0.00014000,((Metazoa_Dinosauria_Sturnus_vulgaris_|XP_014747910.1:0.00000073,Metazoa_Dinosauria_Pseudopodoces_humilis_|XP_005519553.1:0.00000061,Metazoa_Dinosauria_Taeniopygia_guttata_|NP_001232807.1:0.00000087)0.0000:0.00014000…
HIST1H1E|NP_005312.1|P118S	((((((((((((((((((((((((((Metazoa_Dinosauria_Ficedula_albicollis_|XP_005039644.1:0.00491000,Metazoa_Dinosauria_Lonchura_striata_domestica_|XP_021408518.1:0.00489000)0.0000:0.00014000,((Metazoa_Dinosauria_Sturnus_vulgaris_|XP_014747910.1:0.00000073,Metazoa_Dinosauria_Pseudopodoces_humilis_|XP_005519553.1:0.00000061,Metazoa_Dinosauria_Taeniopygia_guttata_|NP_001232807.1:0.00000087)0.0000:0.00014000…
HIST1H1E|NP_005312.1|A120T	((((((((((((((((((((((((((Metazoa_Dinosauria_Ficedula_albicollis_|XP_005039644.1:0.00491000,Metazoa_Dinosauria_Lonchura_striata_domestica_|XP_021408518.1:0.00489000)0.0000:0.00014000,((Metazoa_Dinosauria_Sturnus_vulgaris_|XP_014747910.1:0.00000073,Metazoa_Dinosauria_Pseudopodoces_humilis_|XP_005519553.1:0.00000061,Metazoa_Dinosauria_Taeniopygia_guttata_|NP_001232807.1:0.00000087)0.0000:0.00014000…
HIST1H1E|NP_005312.1|A126T	((((((((((((((((((((((((((Metazoa_Dinosauria_Ficedula_albicollis_|XP_005039644.1:0.00491000,Metazoa_Dinosauria_Lonchura_striata_domestica_|XP_021408518.1:0.00489000)0.0000:0.00014000,((Metazoa_Dinosauria_Sturnus_vulgaris_|XP_014747910.1:0.00000073,Metazoa_Dinosauria_Pseudopodoces_humilis_|XP_005519553.1:0.00000061,Metazoa_Dinosauria_Taeniopygia_guttata_|NP_001232807.1:0.00000087)0.0000:0.00014000…
HIST1H1E|NP_005312.1|A167V	((((((((((((((((((((((((((Metazoa_Dinosauria_Ficedula_albicollis_|XP_005039644.1:0.00491000,Metazoa_Dinosauria_Lonchura_striata_domestica_|XP_021408518.1:0.00489000)0.0000:0.00014000,((Metazoa_Dinosauria_Sturnus_vulgaris_|XP_014747910.1:0.00000073,Metazoa_Dinosauria_Pseudopodoces_humilis_|XP_005519553.1:0.00000061,Metazoa_Dinosauria_Taeniopygia_guttata_|NP_001232807.1:0.00000087)0.0000:0.00014000…
HIST1H1E|NP_005312.1|A208T	((((((((((((((((((((((((((Metazoa_Dinosauria_Ficedula_albicollis_|XP_005039644.1:0.00491000,Metazoa_Dinosauria_Lonchura_striata_domestica_|_Driver.25_|XP_021408518.1:0.00489000)0.0000:0.00014000,((Metazoa_Dinosauria_Sturnus_vulgaris_|XP_014747910.1:0.00000073,Metazoa_Dinosauria_Pseudopodoces_humilis_|XP_005519553.1:0.00000061,Metazoa_Dinosauria_Taeniopygia_guttata_|_Driver.24_|NP_001232807.1:0.00…
HIST1H1E|NP_005312.1|K217N	((((((((((((((((((((((((((Metazoa_Dinosauria_Ficedula_albicollis_|XP_005039644.1:0.00491000,Metazoa_Dinosauria_Lonchura_striata_domestica_|XP_021408518.1:0.00489000)0.0000:0.00014000,((Metazoa_Dinosauria_Sturnus_vulgaris_|XP_014747910.1:0.00000073,Metazoa_Dinosauria_Pseudopodoces_humilis_|XP_005519553.1:0.00000061,Metazoa_Dinosauria_Taeniopygia_guttata_|NP_001232807.1:0.00000087)0.0000:0.00014000…
KIAA1267|NP_056258.1|T166A	(((((Metazoa_Actinopterygii_Lepisosteus_oculatus_|XP_015212644.1:0.00000061,Metazoa_Actinopterygii_Lepisosteus_oculatus_|XP_015212645.1:0.00000067)0.0000:0.48915000,((Metazoa_Actinopterygii_Electrophorus_electricus_|XP_026870768.1:0.00015000,Metazoa_Actinopterygii_Electrophorus_electricus_|XP_026870769.1:0.00014000)1.0000:0.29910000,((Metazoa_Actinopterygii_Danio_rerio_|XP_009292461.1:0.00016000,…
KIAA1267|NP_056258.1|A292T	(((((Metazoa_Actinopterygii_Lepisosteus_oculatus_|XP_015212644.1:0.00000061,Metazoa_Actinopterygii_Lepisosteus_oculatus_|XP_015212645.1:0.00000067)0.0000:0.48915000,((Metazoa_Actinopterygii_Electrophorus_electricus_|XP_026870768.1:0.00015000,Metazoa_Actinopterygii_Electrophorus_electricus_|XP_026870769.1:0.00014000)1.0000:0.29910000,((Metazoa_Actinopterygii_Danio_rerio_|XP_009292461.1:0.00016000,…
KDM6A|NP_001278344.1|I776T	((((((((((((((((((((((((((((((((((((((((((((((((Metazoa_Primates_other_Macaca_fascicularis_|_Driver.FALSE_|XP_005593426.1:0.00000087,Metazoa_Hominidae_Pan_paniscus_|_Driver.FALSE_|XP_008958713.1:0.00000085,Metazoa_Primates_other_Macaca_nemestrina_|_Driver.FALSE_|XP_024643038.1:0.00000077)0.0000:0.00015000,Metazoa_Hominidae_Pongo_abelii_|_Driver.FALSE_|XP_024096272.1:0.00168000)0.8400:0.00084000,(…
KDM6A|NP_001278344.1|M806V	((((((((((((((((((((((((((((((((((((((((((((((((Metazoa_Primates_other_Macaca_fascicularis_|_Driver.FALSE_|XP_005593426.1:0.00000087,Metazoa_Hominidae_Pan_paniscus_|_Driver.FALSE_|XP_008958713.1:0.00000085,Metazoa_Primates_other_Macaca_nemestrina_|_Driver.FALSE_|XP_024643038.1:0.00000077)0.0000:0.00015000,Metazoa_Hominidae_Pongo_abelii_|_Driver.FALSE_|XP_024096272.1:0.00168000)0.8400:0.00084000,(…
KDM6A|NP_001278344.1|T807M	((((((((((((((((((((((((((((((((((((((((((((((((Metazoa_Primates_other_Macaca_fascicularis_|XP_005593426.1:0.00000087,Metazoa_Hominidae_Pan_paniscus_|XP_008958713.1:0.00000085,Metazoa_Primates_other_Macaca_nemestrina_|XP_024643038.1:0.00000077)0.0000:0.00015000,Metazoa_Hominidae_Pongo_abelii_|XP_024096272.1:0.00168000)0.8400:0.00084000,(Metazoa_Primates_other_Rhinopithecus_roxellana_|XP_010386714…
KDM6A|NP_001278344.1|T846P	((((((((((((((((((((((((((((((((((((((((((((((((Metazoa_Primates_other_Macaca_fascicularis_|XP_005593426.1:0.00000087,Metazoa_Hominidae_Pan_paniscus_|XP_008958713.1:0.00000085,Metazoa_Primates_other_Macaca_nemestrina_|XP_024643038.1:0.00000077)0.0000:0.00015000,Metazoa_Hominidae_Pongo_abelii_|XP_024096272.1:0.00168000)0.8400:0.00084000,(Metazoa_Primates_other_Rhinopithecus_roxellana_|XP_010386714…
KDM6A|NP_001278344.1|A858T	((((((((((((((((((((((((((((((((((((((((((((((((Metazoa_Primates_other_Macaca_fascicularis_|XP_005593426.1:0.00000087,Metazoa_Hominidae_Pan_paniscus_|XP_008958713.1:0.00000085,Metazoa_Primates_other_Macaca_nemestrina_|XP_024643038.1:0.00000077)0.0000:0.00015000,Metazoa_Hominidae_Pongo_abelii_|XP_024096272.1:0.00168000)0.8400:0.00084000,(Metazoa_Primates_other_Rhinopithecus_roxellana_|XP_010386714…
KEAP1|NP_036421.2|G333C	(((((((((Viridiplantae_Selaginella_moellendorffii_|XP_024516319.1:0.00114000,Viridiplantae_Selaginella_moellendorffii_|XP_002973471.2:0.01272000)1.0000:0.73367000,(Viridiplantae_Selaginella_moellendorffii_|XP_024534342.1:0.01521000,Viridiplantae_Selaginella_moellendorffii_|XP_024536232.1:0.02341000)1.0000:0.39931000)0.9710:0.21322000,((((((((Viridiplantae_Phalaenopsis_equestris_|XP_020576458.1:0.…
KEAP1|NP_036421.2|G364C	(((((((((Viridiplantae_Selaginella_moellendorffii_|_Driver.1_|XP_024516319.1:0.00114000,Viridiplantae_Selaginella_moellendorffii_|_Driver.1_|XP_002973471.2:0.01272000)1.0000:0.73367000,(Viridiplantae_Selaginella_moellendorffii_|XP_024534342.1:0.01521000,Viridiplantae_Selaginella_moellendorffii_|XP_024536232.1:0.02341000)1.0000:0.39931000)0.9710:0.21322000,((((((((Viridiplantae_Phalaenopsis_equest…
KEAP1|NP_036421.2|D422N	(((((((((Viridiplantae_Selaginella_moellendorffii_|_Driver.FALSE_|XP_024516319.1:0.00114000,Viridiplantae_Selaginella_moellendorffii_|_Driver.FALSE_|XP_002973471.2:0.01272000)1.0000:0.73367000,(Viridiplantae_Selaginella_moellendorffii_|_Driver.FALSE_|XP_024534342.1:0.01521000,Viridiplantae_Selaginella_moellendorffii_|_Driver.FALSE_|XP_024536232.1:0.02341000)1.0000:0.39931000)0.9710:0.21322000,(((…
KEAP1|NP_036421.2|G480W	(((((((((Viridiplantae_Selaginella_moellendorffii_|XP_024516319.1:0.00114000,Viridiplantae_Selaginella_moellendorffii_|XP_002973471.2:0.01272000)1.0000:0.73367000,(Viridiplantae_Selaginella_moellendorffii_|XP_024534342.1:0.01521000,Viridiplantae_Selaginella_moellendorffii_|XP_024536232.1:0.02341000)1.0000:0.39931000)0.9710:0.21322000,((((((((Viridiplantae_Phalaenopsis_equestris_|XP_020576458.1:0.…
KLF5|NP_001721.2|T88P	((((((((((((((((((((((((((Metazoa_Laurasiatheria_Neomonachus_schauinslandi_|XP_021553532.1:0.00016000,Metazoa_Laurasiatheria_Leptonychotes_weddellii_|XP_006740809.1:0.00015000)0.8530:0.00312000,((Metazoa_Laurasiatheria_Callorhinus_ursinus_|XP_025730538.1:0.00015000,Metazoa_Laurasiatheria_Callorhinus_ursinus_|XP_025730539.1:0.00015000)0.9270:0.00313000,(Metazoa_Laurasiatheria_Odobenus_rosmarus_div…
KLF5|NP_001721.2|P301S	((((((((((((((((((((((((((Metazoa_Laurasiatheria_Neomonachus_schauinslandi_|XP_021553532.1:0.00016000,Metazoa_Laurasiatheria_Leptonychotes_weddellii_|XP_006740809.1:0.00015000)0.8530:0.00312000,((Metazoa_Laurasiatheria_Callorhinus_ursinus_|XP_025730538.1:0.00015000,Metazoa_Laurasiatheria_Callorhinus_ursinus_|XP_025730539.1:0.00015000)0.9270:0.00313000,(Metazoa_Laurasiatheria_Odobenus_rosmarus_div…
KRAS|NP_004976.2|G12D	((((((((((((((((((((((((((((((((((((((((((Metazoa_Actinopterygii_Maylandia_zebra_|XP_004563508.1:0.00000088,Metazoa_Actinopterygii_Stegastes_partitus_|XP_008294213.1:0.00000063)0.0000:0.00015000,(Metazoa_Actinopterygii_Esox_lucius_|XP_010888600.1:0.00017000,Metazoa_Actinopterygii_Salmo_salar_|NP_001167192.1:0.00612000)0.8620:0.00612000)0.0000:0.00015000,(Metazoa_Actinopterygii_Gouania_willdenowi_…
LZTR1|NP_006758.2|L255I	(((((((((((((((((((((((((((((((((((Metazoa_Dinosauria_Corvus_cornix_cornix_|XP_020440480.1:0.02125000,Metazoa_Dinosauria_Acanthisitta_chloris_|XP_009070876.1:0.00167000)0.0000:0.00016000,Metazoa_Dinosauria_Manacus_vitellinus_|XP_017935265.1:0.00014000)0.3070:0.00010000,Metazoa_Dinosauria_Chaetura_pelagica_|XP_009992677.1:0.00679000)0.1090:0.00015000,Metazoa_Dinosauria_Leptosomus_discolor_|XP_0099…
MAPK1|NP_002736.3|E81K	(((Fungi_Ascoidea_rubescens_DSM_1968_|XP_020050170.1:0.85664000,(((((((Fungi_Lachancea_thermotolerans_CBS_6340_|XP_002556241.1:0.12912000,Fungi_Lachancea_lanzarotensis_|XP_022629315.1:0.08544000)1.0000:0.23873000,((Fungi_Kluyveromyces_lactis_|XP_454426.1:0.04035000,Fungi_Kluyveromyces_marxianus_DMKU3_1042_|XP_022674381.1:0.07396000)1.0000:0.19640000,((Fungi_Eremothecium_cymbalariae_DBVPG_7215_|XP…
MAPK1|NP_002736.3|R135K	(((Fungi_Ascoidea_rubescens_DSM_1968_|_Driver.5_|XP_020050170.1:0.85664000,(((((((Fungi_Lachancea_thermotolerans_CBS_6340_|XP_002556241.1:0.12912000,Fungi_Lachancea_lanzarotensis_|XP_022629315.1:0.08544000)1.0000:0.23873000,((Fungi_Kluyveromyces_lactis_|XP_454426.1:0.04035000,Fungi_Kluyveromyces_marxianus_DMKU3_1042_|XP_022674381.1:0.07396000)1.0000:0.19640000,((Fungi_Eremothecium_cymbalariae_DBV…
MAPK1|NP_002736.3|D321N	(((Fungi_Ascoidea_rubescens_DSM_1968_|XP_020050170.1:0.85664000,(((((((Fungi_Lachancea_thermotolerans_CBS_6340_|XP_002556241.1:0.12912000,Fungi_Lachancea_lanzarotensis_|XP_022629315.1:0.08544000)1.0000:0.23873000,((Fungi_Kluyveromyces_lactis_|XP_454426.1:0.04035000,Fungi_Kluyveromyces_marxianus_DMKU3_1042_|XP_022674381.1:0.07396000)1.0000:0.19640000,((Fungi_Eremothecium_cymbalariae_DBVPG_7215_|XP…
MAX|NP_002373.3|H28R	((((((((((((((((((((((((((Metazoa_Actinopterygii_Maylandia_zebra_|XP_004550580.1:0.00000092,Metazoa_Actinopterygii_Maylandia_zebra_|XP_004550583.1:0.00000064,Metazoa_Actinopterygii_Maylandia_zebra_|XP_004550579.1:0.00000098,Metazoa_Actinopterygii_Oreochromis_niloticus_|XP_013127482.1:0.00000078,Metazoa_Actinopterygii_Oreochromis_niloticus_|XP_005475096.1:0.00000091,Metazoa_Actinopterygii_Oreochro…
MAX|NP_002373.3|R75Q	((((((((((((((((((((((((((Metazoa_Actinopterygii_Maylandia_zebra_|XP_004550580.1:0.00000092,Metazoa_Actinopterygii_Maylandia_zebra_|XP_004550583.1:0.00000064,Metazoa_Actinopterygii_Maylandia_zebra_|XP_004550579.1:0.00000098,Metazoa_Actinopterygii_Oreochromis_niloticus_|XP_013127482.1:0.00000078,Metazoa_Actinopterygii_Oreochromis_niloticus_|XP_005475096.1:0.00000091,Metazoa_Actinopterygii_Oreochro…
MAX|NP_002373.3|L94F	((((((((((((((((((((((((((Metazoa_Actinopterygii_Maylandia_zebra_|XP_004550580.1:0.00000092,Metazoa_Actinopterygii_Maylandia_zebra_|XP_004550583.1:0.00000064,Metazoa_Actinopterygii_Maylandia_zebra_|XP_004550579.1:0.00000098,Metazoa_Actinopterygii_Oreochromis_niloticus_|XP_013127482.1:0.00000078,Metazoa_Actinopterygii_Oreochromis_niloticus_|XP_005475096.1:0.00000091,Metazoa_Actinopterygii_Oreochro…
MET|NP_001120972.1|Y1248C	((((Protists_Saprolegnia_diclina_VS20_|XP_008611199.1:0.01963000,(Protists_Saprolegnia_parasitica_CBS_223_65_|XP_012200352.1:0.00296000,Protists_Saprolegnia_parasitica_CBS_223_65_|XP_012204436.1:0.00960000)0.7540:0.04849000)1.0000:1.15617000,(Protists_Saprolegnia_diclina_VS20_|XP_008615305.1:0.05365000,Protists_Saprolegnia_parasitica_CBS_223_65_|XP_012196246.1:0.03546000)0.9990:1.31889000)1.0000:…
MET|NP_001120972.1|Y1248H	((((Protists_Saprolegnia_diclina_VS20_|XP_008611199.1:0.01963000,(Protists_Saprolegnia_parasitica_CBS_223_65_|XP_012200352.1:0.00296000,Protists_Saprolegnia_parasitica_CBS_223_65_|XP_012204436.1:0.00960000)0.7540:0.04849000)1.0000:1.15617000,(Protists_Saprolegnia_diclina_VS20_|XP_008615305.1:0.05365000,Protists_Saprolegnia_parasitica_CBS_223_65_|XP_012196246.1:0.03546000)0.9990:1.31889000)1.0000:…
MET|NP_001120972.1|Y1253D	((((Protists_Saprolegnia_diclina_VS20_|XP_008611199.1:0.01963000,(Protists_Saprolegnia_parasitica_CBS_223_65_|XP_012200352.1:0.00296000,Protists_Saprolegnia_parasitica_CBS_223_65_|XP_012204436.1:0.00960000)0.7540:0.04849000)1.0000:1.15617000,(Protists_Saprolegnia_diclina_VS20_|XP_008615305.1:0.05365000,Protists_Saprolegnia_parasitica_CBS_223_65_|XP_012196246.1:0.03546000)0.9990:1.31889000)1.0000:…
MET|NP_001120972.1|M1268T	((((Protists_Saprolegnia_diclina_VS20_|_Driver.1_|XP_008611199.1:0.01963000,(Protists_Saprolegnia_parasitica_CBS_223_65_|_Driver.1_|XP_012200352.1:0.00296000,Protists_Saprolegnia_parasitica_CBS_223_65_|_Driver.1_|XP_012204436.1:0.00960000)0.7540:0.04849000)1.0000:1.15617000,(Protists_Saprolegnia_diclina_VS20_|_Driver.FALSE_|XP_008615305.1:0.05365000,Protists_Saprolegnia_parasitica_CBS_223_65_|_Dr…
NF1|NP_001035957.1|D176E	((((((((((((((((((((((((((((((((((Metazoa_Primates_other_Cebus_capucinus_imitator_|XP_017397535.1:0.00000081,Metazoa_Primates_other_Cebus_capucinus_imitator_|XP_017397538.1:0.00000092,Metazoa_Primates_other_Cebus_capucinus_imitator_|XP_017397539.1:0.00000097,Metazoa_Primates_other_Cebus_capucinus_imitator_|XP_017397532.1:0.00000079,Metazoa_Primates_other_Cebus_capucinus_imitator_|XP_017397534.1:0…
NF1|NP_001035957.1|Y489C	((((((((((((((((((((((((((((((((((Metazoa_Primates_other_Cebus_capucinus_imitator_|XP_017397535.1:0.00000081,Metazoa_Primates_other_Cebus_capucinus_imitator_|XP_017397538.1:0.00000092,Metazoa_Primates_other_Cebus_capucinus_imitator_|XP_017397539.1:0.00000097,Metazoa_Primates_other_Cebus_capucinus_imitator_|XP_017397532.1:0.00000079,Metazoa_Primates_other_Cebus_capucinus_imitator_|XP_017397534.1:0…
NF2|NP_000259.1|V219M	(((((((((((((((((((((((((((((((((((((Metazoa_Hominidae_Homo_sapiens_|NP_057502.2:0.00024000,Metazoa_Primates_other_Colobus_angolensis_palliatus_|XP_011813061.1:0.00422000)0.0000:0.00013000,Metazoa_Hominidae_Pan_troglodytes_|XP_016794417.1:0.00205000)0.0000:0.00014000,Metazoa_Primates_other_Mandrillus_leucophaeus_|XP_011851096.1:0.00014000)0.0580:0.00025000,(Metazoa_Primates_other_Colobus_angolens…
NFE2L2|NP_006155.2|R34G	(((((((((((((((((((((((Metazoa_Hominidae_Homo_sapiens_|NP_001138885.1:0.00014000,Metazoa_Hominidae_Gorilla_gorilla_gorilla_|XP_004032896.2:0.00183000)0.0000:0.00014000,Metazoa_Hominidae_Homo_sapiens_|NP_001138884.1:0.00014000)0.9370:0.00014000,Metazoa_Hominidae_Homo_sapiens_|NP_001300831.1:0.00376000)0.2490:0.00014000,(Metazoa_Hominidae_Homo_sapiens_|NP_006155.2:0.00014000,(Metazoa_Primates_other…
NOTCH1|NP_060087.3|L1600P	(((((((((((((((((((((((Metazoa_Primates_other_Macaca_mulatta_|XP_014971839.1:0.00000067,Metazoa_Primates_other_Macaca_nemestrina_|XP_011723094.1:0.00000067)0.0000:0.00014000,Metazoa_Primates_other_Cercocebus_atys_|XP_011904350.1:0.03437000)0.4170:0.00083000,(Metazoa_Primates_other_Theropithecus_gelada_|XP_025215082.1:0.00014000,(Metazoa_Primates_other_Papio_anubis_|XP_021782731.1:0.00168000,Metaz…
NRAS|NP_002515.1|G12D	((((((((((((((((((((((((((((((((((((Metazoa_Actinopterygii_Oryzias_melastigma_|XP_024136632.1:0.01841000,Metazoa_Actinopterygii_Oryzias_latipes_|XP_023811965.1:0.00015000)0.8750:0.00594000,Metazoa_Actinopterygii_Boleophthalmus_pectinirostris_|XP_020790476.1:0.00015000)0.8180:0.00595000,Metazoa_Actinopterygii_Electrophorus_electricus_|XP_026872160.1:0.00597000)0.9050:0.00593000,(Metazoa_Actinopter…
NRAS|NP_002515.1|G13D	((((((((((((((((((((((((((((((((((((Metazoa_Actinopterygii_Oryzias_melastigma_|XP_024136632.1:0.01841000,Metazoa_Actinopterygii_Oryzias_latipes_|XP_023811965.1:0.00015000)0.8750:0.00594000,Metazoa_Actinopterygii_Boleophthalmus_pectinirostris_|XP_020790476.1:0.00015000)0.8180:0.00595000,Metazoa_Actinopterygii_Electrophorus_electricus_|XP_026872160.1:0.00597000)0.9050:0.00593000,(Metazoa_Actinopter…
NRAS|NP_002515.1|Q61L	((((((((((((((((((((((((((((((((((((Metazoa_Actinopterygii_Oryzias_melastigma_|XP_024136632.1:0.01841000,Metazoa_Actinopterygii_Oryzias_latipes_|XP_023811965.1:0.00015000)0.8750:0.00594000,Metazoa_Actinopterygii_Boleophthalmus_pectinirostris_|XP_020790476.1:0.00015000)0.8180:0.00595000,Metazoa_Actinopterygii_Electrophorus_electricus_|XP_026872160.1:0.00597000)0.9050:0.00593000,(Metazoa_Actinopter…
NRAS|NP_002515.1|Q61R	((((((((((((((((((((((((((((((((((((Metazoa_Actinopterygii_Oryzias_melastigma_|XP_024136632.1:0.01841000,Metazoa_Actinopterygii_Oryzias_latipes_|XP_023811965.1:0.00015000)0.8750:0.00594000,Metazoa_Actinopterygii_Boleophthalmus_pectinirostris_|XP_020790476.1:0.00015000)0.8180:0.00595000,Metazoa_Actinopterygii_Electrophorus_electricus_|XP_026872160.1:0.00597000)0.9050:0.00593000,(Metazoa_Actinopter…
NSD1|NP_071900.2|V1820M	((((((((((((((((((((((((((((((((((Metazoa_Laurasiatheria_Ursus_arctos_horribilis_|XP_026366832.1:0.00015000,(Metazoa_Laurasiatheria_Ursus_arctos_horribilis_|XP_026366839.1:0.00015000,(Metazoa_Laurasiatheria_Ursus_maritimus_|XP_008690550.1:0.00015000,Metazoa_Laurasiatheria_Ursus_maritimus_|XP_008690551.1:0.00015000)0.9100:0.00119000)0.0000:0.00015000)0.7670:0.00152000,(Metazoa_Laurasiatheria_Ailur…
PBRM1|NP_001337004.1|A180G	((((((((((((((((((((((((((((((((((((((((((((((Metazoa_Hominidae_Homo_sapiens_|NP_001353003.1:0.00000064,Metazoa_Hominidae_Homo_sapiens_|NP_001353002.1:0.00000075,Metazoa_Hominidae_Homo_sapiens_|NP_001353001.1:0.00000067)0.0000:0.00014000,(Metazoa_Hominidae_Homo_sapiens_|NP_001337008.1:0.00014000,Metazoa_Hominidae_Homo_sapiens_|NP_001353004.1:0.00014000)1.0000:0.00014000)0.0000:0.00014000,Metazoa_…
PIK3CA|NP_006209.2|E542K	(((((((((((((((((((((((((((((Metazoa_Hominidae_Homo_sapiens_|NP_006209.2:0.00000059,Metazoa_Primates_other_Macaca_mulatta_|NP_001247597.1:0.00000087)0.0000:0.00014000,(Metazoa_Primates_other_Nomascus_leucogenys_|XP_012366253.1:0.00014000,Metazoa_Hominidae_Pongo_abelii_|XP_024100632.1:0.00102000)0.0000:0.00014000)0.0000:0.00014000,(Metazoa_Hominidae_Pan_paniscus_|XP_014199940.1:0.02523000,(Metazoa…
PIK3CA|NP_006209.2|E545A	(((((((((((((((((((((((((((((Metazoa_Hominidae_Homo_sapiens_|NP_006209.2:0.00000059,Metazoa_Primates_other_Macaca_mulatta_|NP_001247597.1:0.00000087)0.0000:0.00014000,(Metazoa_Primates_other_Nomascus_leucogenys_|XP_012366253.1:0.00014000,Metazoa_Hominidae_Pongo_abelii_|XP_024100632.1:0.00102000)0.0000:0.00014000)0.0000:0.00014000,(Metazoa_Hominidae_Pan_paniscus_|XP_014199940.1:0.02523000,(Metazoa…
PIK3CA|NP_006209.2|E545K	(((((((((((((((((((((((((((((Metazoa_Hominidae_Homo_sapiens_|NP_006209.2:0.00000059,Metazoa_Primates_other_Macaca_mulatta_|NP_001247597.1:0.00000087)0.0000:0.00014000,(Metazoa_Primates_other_Nomascus_leucogenys_|XP_012366253.1:0.00014000,Metazoa_Hominidae_Pongo_abelii_|XP_024100632.1:0.00102000)0.0000:0.00014000)0.0000:0.00014000,(Metazoa_Hominidae_Pan_paniscus_|XP_014199940.1:0.02523000,(Metazoa…
PIK3CA|NP_006209.2|H1047L	(((((((((((((((((((((((((((((Metazoa_Hominidae_Homo_sapiens_|NP_006209.2:0.00000059,Metazoa_Primates_other_Macaca_mulatta_|NP_001247597.1:0.00000087)0.0000:0.00014000,(Metazoa_Primates_other_Nomascus_leucogenys_|XP_012366253.1:0.00014000,Metazoa_Hominidae_Pongo_abelii_|XP_024100632.1:0.00102000)0.0000:0.00014000)0.0000:0.00014000,(Metazoa_Hominidae_Pan_paniscus_|XP_014199940.1:0.02523000,(Metazoa…
PIK3CA|NP_006209.2|H1047R	(((((((((((((((((((((((((((((Metazoa_Hominidae_Homo_sapiens_|NP_006209.2:0.00000059,Metazoa_Primates_other_Macaca_mulatta_|NP_001247597.1:0.00000087)0.0000:0.00014000,(Metazoa_Primates_other_Nomascus_leucogenys_|XP_012366253.1:0.00014000,Metazoa_Hominidae_Pongo_abelii_|XP_024100632.1:0.00102000)0.0000:0.00014000)0.0000:0.00014000,(Metazoa_Hominidae_Pan_paniscus_|XP_014199940.1:0.02523000,(Metazoa…
PPP2R1A|NP_055040.2|R183Q	(((((((((((((((((((((Viridiplantae_Herrania_umbratica_|XP_021299827.1:0.00514000,Viridiplantae_Theobroma_cacao_|XP_017971926.1:0.00853000)0.9200:0.00508000,(Viridiplantae_Durio_zibethinus_|XP_022733404.1:0.03340000,((Viridiplantae_Gossypium_raimondii_|XP_012464319.1:0.00166000,(Viridiplantae_Gossypium_arboreum_|XP_017620097.1:0.00171000,Viridiplantae_Gossypium_hirsutum_|XP_016719858.1:0.00521000)…
PTPN11|NP_002825.3|D61V	(((((((((((((((((((((((((((((((((((((((Fungi_Aspergillus_lacticoffeatus_CBS_101883_|XP_025458956.1:0.00015000,Fungi_Aspergillus_niger_CBS_513_88_|XP_001400642.2:0.00320000)1.0000:0.06795000,(Fungi_Aspergillus_eucalypticola_CBS_122712_|XP_025390375.1:0.01602000,Fungi_Aspergillus_piperis_CBS_112811_|XP_025510806.1:0.01584000)0.8020:0.00940000)0.4520:0.01134000,Fungi_Aspergillus_vadensis_CBS_113365_…
PTPN11|NP_002825.3|A72T	(((((((((((((((((((((((((((((((((((((((Fungi_Aspergillus_lacticoffeatus_CBS_101883_|XP_025458956.1:0.00015000,Fungi_Aspergillus_niger_CBS_513_88_|XP_001400642.2:0.00320000)1.0000:0.06795000,(Fungi_Aspergillus_eucalypticola_CBS_122712_|XP_025390375.1:0.01602000,Fungi_Aspergillus_piperis_CBS_112811_|XP_025510806.1:0.01584000)0.8020:0.00940000)0.4520:0.01134000,Fungi_Aspergillus_vadensis_CBS_113365_…
RAC1|NP_008839.2|D11E	(((Protists_Cyanidioschyzon_merolae_strain_10D_|XP_005536130.1:0.47078000,Protists_Galdieria_sulphuraria_|XP_005706525.1:0.25985000)0.9710:0.24865000,(((((Protists_Aureococcus_anophagefferens_|XP_009039406.1:1.03434000,Metazoa_Insecta_Nicrophorus_vespilloides_|XP_017777323.1:0.98999000)0.9130:0.31607000,(Protists_Paramecium_tetraurelia_strain_d4_2_|XP_001441031.1:0.54929000,(Protists_Paramecium_t…
RAC1|NP_008839.2|P29L	(((Protists_Cyanidioschyzon_merolae_strain_10D_|XP_005536130.1:0.47078000,Protists_Galdieria_sulphuraria_|XP_005706525.1:0.25985000)0.9710:0.24865000,(((((Protists_Aureococcus_anophagefferens_|XP_009039406.1:1.03434000,Metazoa_Insecta_Nicrophorus_vespilloides_|XP_017777323.1:0.98999000)0.9130:0.31607000,(Protists_Paramecium_tetraurelia_strain_d4_2_|XP_001441031.1:0.54929000,(Protists_Paramecium_t…
RAC1|NP_008839.2|P29S	(((Protists_Cyanidioschyzon_merolae_strain_10D_|XP_005536130.1:0.47078000,Protists_Galdieria_sulphuraria_|XP_005706525.1:0.25985000)0.9710:0.24865000,(((((Protists_Aureococcus_anophagefferens_|XP_009039406.1:1.03434000,Metazoa_Insecta_Nicrophorus_vespilloides_|XP_017777323.1:0.98999000)0.9130:0.31607000,(Protists_Paramecium_tetraurelia_strain_d4_2_|XP_001441031.1:0.54929000,(Protists_Paramecium_t…
RAC1|NP_008839.2|D65N	(((Protists_Cyanidioschyzon_merolae_strain_10D_|XP_005536130.1:0.47078000,Protists_Galdieria_sulphuraria_|XP_005706525.1:0.25985000)0.9710:0.24865000,(((((Protists_Aureococcus_anophagefferens_|XP_009039406.1:1.03434000,Metazoa_Insecta_Nicrophorus_vespilloides_|XP_017777323.1:0.98999000)0.9130:0.31607000,(Protists_Paramecium_tetraurelia_strain_d4_2_|XP_001441031.1:0.54929000,(Protists_Paramecium_t…
RAC1|NP_008839.2|A159V	(((Protists_Cyanidioschyzon_merolae_strain_10D_|XP_005536130.1:0.47078000,Protists_Galdieria_sulphuraria_|XP_005706525.1:0.25985000)0.9710:0.24865000,(((((Protists_Aureococcus_anophagefferens_|XP_009039406.1:1.03434000,Metazoa_Insecta_Nicrophorus_vespilloides_|XP_017777323.1:0.98999000)0.9130:0.31607000,(Protists_Paramecium_tetraurelia_strain_d4_2_|XP_001441031.1:0.54929000,(Protists_Paramecium_t…
RASA1|NP_002881.1|E314Q	(((((((((((((((((((((((((((Metazoa_Laurasiatheria_Enhydra_lutris_kenyoni_|XP_022360475.1:0.00000093,Metazoa_Laurasiatheria_Mustela_putorius_furo_|XP_004759176.1:0.00000087)0.0000:0.00124000,((((((Metazoa_Laurasiatheria_Canis_lupus_dingo_|XP_025293022.1:0.00014000,(Metazoa_Laurasiatheria_Canis_lupus_familiaris_|XP_536302.3:0.00000098,Metazoa_Laurasiatheria_Vulpes_vulpes_|XP_025848796.1:0.00000097)…
RASA1|NP_002881.1|R398Q	(((((((((((((((((((((((((((Metazoa_Laurasiatheria_Enhydra_lutris_kenyoni_|XP_022360475.1:0.00000093,Metazoa_Laurasiatheria_Mustela_putorius_furo_|XP_004759176.1:0.00000087)0.0000:0.00124000,((((((Metazoa_Laurasiatheria_Canis_lupus_dingo_|XP_025293022.1:0.00014000,(Metazoa_Laurasiatheria_Canis_lupus_familiaris_|XP_536302.3:0.00000098,Metazoa_Laurasiatheria_Vulpes_vulpes_|XP_025848796.1:0.00000097)…
RASA1|NP_002881.1|R427Q	(((((((((((((((((((((((((((Metazoa_Laurasiatheria_Enhydra_lutris_kenyoni_|XP_022360475.1:0.00000093,Metazoa_Laurasiatheria_Mustela_putorius_furo_|XP_004759176.1:0.00000087)0.0000:0.00124000,((((((Metazoa_Laurasiatheria_Canis_lupus_dingo_|XP_025293022.1:0.00014000,(Metazoa_Laurasiatheria_Canis_lupus_familiaris_|XP_536302.3:0.00000098,Metazoa_Laurasiatheria_Vulpes_vulpes_|XP_025848796.1:0.00000097)…
RASA1|NP_002881.1|R711Q	(((((((((((((((((((((((((((Metazoa_Laurasiatheria_Enhydra_lutris_kenyoni_|XP_022360475.1:0.00000093,Metazoa_Laurasiatheria_Mustela_putorius_furo_|XP_004759176.1:0.00000087)0.0000:0.00124000,((((((Metazoa_Laurasiatheria_Canis_lupus_dingo_|XP_025293022.1:0.00014000,(Metazoa_Laurasiatheria_Canis_lupus_familiaris_|XP_536302.3:0.00000098,Metazoa_Laurasiatheria_Vulpes_vulpes_|XP_025848796.1:0.00000097)…
RASA1|NP_002881.1|T989M	(((((((((((((((((((((((((((Metazoa_Laurasiatheria_Enhydra_lutris_kenyoni_|XP_022360475.1:0.00000093,Metazoa_Laurasiatheria_Mustela_putorius_furo_|XP_004759176.1:0.00000087)0.0000:0.00124000,((((((Metazoa_Laurasiatheria_Canis_lupus_dingo_|XP_025293022.1:0.00014000,(Metazoa_Laurasiatheria_Canis_lupus_familiaris_|XP_536302.3:0.00000098,Metazoa_Laurasiatheria_Vulpes_vulpes_|XP_025848796.1:0.00000097)…
RASA1|NP_002881.1|R1010Q	(((((((((((((((((((((((((((Metazoa_Laurasiatheria_Enhydra_lutris_kenyoni_|_Driver.FALSE_|XP_022360475.1:0.00000093,Metazoa_Laurasiatheria_Mustela_putorius_furo_|_Driver.FALSE_|XP_004759176.1:0.00000087)0.0000:0.00124000,((((((Metazoa_Laurasiatheria_Canis_lupus_dingo_|_Driver.FALSE_|XP_025293022.1:0.00014000,(Metazoa_Laurasiatheria_Canis_lupus_familiaris_|_Driver.FALSE_|XP_536302.3:0.00000098,Meta…
RBM10|NP_005667.2|P97L	((((((((((((((((((((((((((Metazoa_Laurasiatheria_Vulpes_vulpes_|XP_025838244.1:0.00000095,Metazoa_Laurasiatheria_Canis_lupus_dingo_|XP_025324656.1:0.00000062)0.0000:0.00014000,(Metazoa_Laurasiatheria_Vulpes_vulpes_|XP_025838245.1:0.00000056,Metazoa_Laurasiatheria_Canis_lupus_dingo_|XP_025324657.1:0.00000068)0.0000:0.00014000)0.5340:0.00014000,(Metazoa_Laurasiatheria_Panthera_tigris_altaica_|XP_01…
RBM10|NP_005667.2|E119D	((((((((((((((((((((((((((Metazoa_Laurasiatheria_Vulpes_vulpes_|XP_025838244.1:0.00000095,Metazoa_Laurasiatheria_Canis_lupus_dingo_|XP_025324656.1:0.00000062)0.0000:0.00014000,(Metazoa_Laurasiatheria_Vulpes_vulpes_|XP_025838245.1:0.00000056,Metazoa_Laurasiatheria_Canis_lupus_dingo_|XP_025324657.1:0.00000068)0.0000:0.00014000)0.5340:0.00014000,(Metazoa_Laurasiatheria_Panthera_tigris_altaica_|XP_01…
RBM10|NP_005667.2|D216N	((((((((((((((((((((((((((Metazoa_Laurasiatheria_Vulpes_vulpes_|XP_025838244.1:0.00000095,Metazoa_Laurasiatheria_Canis_lupus_dingo_|XP_025324656.1:0.00000062)0.0000:0.00014000,(Metazoa_Laurasiatheria_Vulpes_vulpes_|XP_025838245.1:0.00000056,Metazoa_Laurasiatheria_Canis_lupus_dingo_|XP_025324657.1:0.00000068)0.0000:0.00014000)0.5340:0.00014000,(Metazoa_Laurasiatheria_Panthera_tigris_altaica_|XP_01…
RBM10|NP_005667.2|A324T	((((((((((((((((((((((((((Metazoa_Laurasiatheria_Vulpes_vulpes_|XP_025838244.1:0.00000095,Metazoa_Laurasiatheria_Canis_lupus_dingo_|XP_025324656.1:0.00000062)0.0000:0.00014000,(Metazoa_Laurasiatheria_Vulpes_vulpes_|XP_025838245.1:0.00000056,Metazoa_Laurasiatheria_Canis_lupus_dingo_|XP_025324657.1:0.00000068)0.0000:0.00014000)0.5340:0.00014000,(Metazoa_Laurasiatheria_Panthera_tigris_altaica_|XP_01…
RBM10|NP_005667.2|P466S	((((((((((((((((((((((((((Metazoa_Laurasiatheria_Vulpes_vulpes_|XP_025838244.1:0.00000095,Metazoa_Laurasiatheria_Canis_lupus_dingo_|XP_025324656.1:0.00000062)0.0000:0.00014000,(Metazoa_Laurasiatheria_Vulpes_vulpes_|XP_025838245.1:0.00000056,Metazoa_Laurasiatheria_Canis_lupus_dingo_|XP_025324657.1:0.00000068)0.0000:0.00014000)0.5340:0.00014000,(Metazoa_Laurasiatheria_Panthera_tigris_altaica_|XP_01…
RBM10|NP_005667.2|P725L	((((((((((((((((((((((((((Metazoa_Laurasiatheria_Vulpes_vulpes_|XP_025838244.1:0.00000095,Metazoa_Laurasiatheria_Canis_lupus_dingo_|XP_025324656.1:0.00000062)0.0000:0.00014000,(Metazoa_Laurasiatheria_Vulpes_vulpes_|XP_025838245.1:0.00000056,Metazoa_Laurasiatheria_Canis_lupus_dingo_|XP_025324657.1:0.00000068)0.0000:0.00014000)0.5340:0.00014000,(Metazoa_Laurasiatheria_Panthera_tigris_altaica_|XP_01…
RHOA|NP_001655.1|R5Q	(((((((((((((((((((((((((((((Metazoa_Dinosauria_Meleagris_gallopavo_|NP_001290139.1:0.00538000,((Metazoa_Dinosauria_Tinamus_guttatus_|XP_010222410.1:0.00529000,(Metazoa_Testudines_Pelodiscus_sinensis_|XP_006117685.1:0.00000055,Metazoa_Testudines_Pelodiscus_sinensis_|XP_025037718.1:0.00000065)0.0000:0.00539000)0.7140:0.00014000,(Metazoa_Dinosauria_Falco_peregrinus_|XP_005230876.1:0.01079000,((Meta…
RHOA|NP_001655.1|Y42C	(((((((((((((((((((((((((((((Metazoa_Dinosauria_Meleagris_gallopavo_|NP_001290139.1:0.00538000,((Metazoa_Dinosauria_Tinamus_guttatus_|XP_010222410.1:0.00529000,(Metazoa_Testudines_Pelodiscus_sinensis_|XP_006117685.1:0.00000055,Metazoa_Testudines_Pelodiscus_sinensis_|XP_025037718.1:0.00000065)0.0000:0.00539000)0.7140:0.00014000,(Metazoa_Dinosauria_Falco_peregrinus_|XP_005230876.1:0.01079000,((Meta…
RNF43|NP_060233.3|R519Q	(((Metazoa_Chondrichthyes_Callorhinchus_milii_|XP_007894578.1:0.35472000,Metazoa_Chondrichthyes_Rhincodon_typus_|XP_020373257.1:0.40702000)0.9980:0.36968000,((Metazoa_Coelacanthidae_Latimeria_chalumnae_|XP_014341747.1:0.34570000,(Metazoa_Actinopterygii_Lepisosteus_oculatus_|XP_006641053.1:0.20501000,(Metazoa_Actinopterygii_Electrophorus_electricus_|XP_026866098.1:1.04667000,((Metazoa_Actinopteryg…
RNF43|NP_060233.3|S607L	(((Metazoa_Chondrichthyes_Callorhinchus_milii_|XP_007894578.1:0.35472000,Metazoa_Chondrichthyes_Rhincodon_typus_|XP_020373257.1:0.40702000)0.9980:0.36968000,((Metazoa_Coelacanthidae_Latimeria_chalumnae_|XP_014341747.1:0.34570000,(Metazoa_Actinopterygii_Lepisosteus_oculatus_|XP_006641053.1:0.20501000,(Metazoa_Actinopterygii_Electrophorus_electricus_|XP_026866098.1:1.04667000,((Metazoa_Actinopteryg…
SETD2|NP_054878.5|V775G	(((Protists_Thecamonas_trahens_ATCC_50062_|XP_013761088.1:2.11500000,Protists_Capsaspora_owczarzaki_ATCC_30864_|XP_004363634.2:1.06851000)0.9990:0.85664000,((Protists_Fonticula_alba_|XP_009494004.1:2.12533000,Protists_Sphaeroforma_arctica_JP610_|XP_014160904.1:1.98570000)0.1260:0.14330000,(Metazoa_Nematoda_Caenorhabditis_briggsae_|XP_002639833.1:5.26534000,((((Metazoa_Insecta_Sipha_flava_|XP_0254…
SETD2|NP_054878.5|P1470L	(((Protists_Thecamonas_trahens_ATCC_50062_|XP_013761088.1:2.11500000,Protists_Capsaspora_owczarzaki_ATCC_30864_|XP_004363634.2:1.06851000)0.9990:0.85664000,((Protists_Fonticula_alba_|XP_009494004.1:2.12533000,Protists_Sphaeroforma_arctica_JP610_|XP_014160904.1:1.98570000)0.1260:0.14330000,(Metazoa_Nematoda_Caenorhabditis_briggsae_|_Driver.FALSE_|XP_002639833.1:5.26534000,((((Metazoa_Insecta_Sipha…
SETD2|NP_054878.5|S1792N	(((Protists_Thecamonas_trahens_ATCC_50062_|XP_013761088.1:2.11500000,Protists_Capsaspora_owczarzaki_ATCC_30864_|XP_004363634.2:1.06851000)0.9990:0.85664000,((Protists_Fonticula_alba_|XP_009494004.1:2.12533000,Protists_Sphaeroforma_arctica_JP610_|XP_014160904.1:1.98570000)0.1260:0.14330000,(Metazoa_Nematoda_Caenorhabditis_briggsae_|XP_002639833.1:5.26534000,((((Metazoa_Insecta_Sipha_flava_|XP_0254…
SMC1A|NP_006297.2|R586Q	(((((XP_018588000.1:0.00000059,XP_018588001.1:0.00000077)0.0000:0.60973000,XP_019707956.1:0.64468000)1.0000:0.83593000,((((Fungi_Ordospora_colligata_OC4_|XP_014563982.1:0.48652000,((Fungi_Encephalitozoon_romaleae_SJ_2008_|_Driver.1_|XP_009264353.1:0.11961000,Fungi_Encephalitozoon_hellem_ATCC_50504_|XP_003887116.1:0.10042000)0.9850:0.06768000,(Fungi_Encephalitozoon_intestinalis_ATCC_50506_|XP_0030…
SMC1A|NP_006297.2|R790Q	(((((XP_018588000.1:0.00000059,XP_018588001.1:0.00000077)0.0000:0.60973000,XP_019707956.1:0.64468000)1.0000:0.83593000,((((Fungi_Ordospora_colligata_OC4_|XP_014563982.1:0.48652000,((Fungi_Encephalitozoon_romaleae_SJ_2008_|XP_009264353.1:0.11961000,Fungi_Encephalitozoon_hellem_ATCC_50504_|XP_003887116.1:0.10042000)0.9850:0.06768000,(Fungi_Encephalitozoon_intestinalis_ATCC_50506_|XP_003072739.1:0.1…
SPOP|NP_001007227.1|Y87C	((Protists_Guillardia_theta_CCMP2712_|XP_005827206.1:1.27086000,(((((Metazoa_Nematoda_Strongyloides_ratti_|XP_024504404.1:0.62034000,(Metazoa_Nematoda_Loa_loa_|XP_003138690.1:0.02752000,Metazoa_Nematoda_Brugia_malayi_|XP_001900740.1:0.03369000)1.0000:0.41133000)0.8040:0.13900000,(Metazoa_Nematoda_Necator_americanus_|XP_013300189.1:0.71578000,(Metazoa_Nematoda_Caenorhabditis_elegans_|NP_498473.1:0…
SPOP|NP_001007227.1|F102C	((Protists_Guillardia_theta_CCMP2712_|XP_005827206.1:1.27086000,(((((Metazoa_Nematoda_Strongyloides_ratti_|XP_024504404.1:0.62034000,(Metazoa_Nematoda_Loa_loa_|XP_003138690.1:0.02752000,Metazoa_Nematoda_Brugia_malayi_|XP_001900740.1:0.03369000)1.0000:0.41133000)0.8040:0.13900000,(Metazoa_Nematoda_Necator_americanus_|XP_013300189.1:0.71578000,(Metazoa_Nematoda_Caenorhabditis_elegans_|NP_498473.1:0…
SPOP|NP_001007227.1|F102V	((Protists_Guillardia_theta_CCMP2712_|XP_005827206.1:1.27086000,(((((Metazoa_Nematoda_Strongyloides_ratti_|_Driver.1_|XP_024504404.1:0.62034000,(Metazoa_Nematoda_Loa_loa_|_Driver.1_|XP_003138690.1:0.02752000,Metazoa_Nematoda_Brugia_malayi_|_Driver.1_|XP_001900740.1:0.03369000)1.0000:0.41133000)0.8040:0.13900000,(Metazoa_Nematoda_Necator_americanus_|_Driver.FALSE_|XP_013300189.1:0.71578000,(Metazo…
SPOP|NP_001007227.1|R121Q	((Protists_Guillardia_theta_CCMP2712_|XP_005827206.1:1.27086000,(((((Metazoa_Nematoda_Strongyloides_ratti_|XP_024504404.1:0.62034000,(Metazoa_Nematoda_Loa_loa_|XP_003138690.1:0.02752000,Metazoa_Nematoda_Brugia_malayi_|XP_001900740.1:0.03369000)1.0000:0.41133000)0.8040:0.13900000,(Metazoa_Nematoda_Necator_americanus_|XP_013300189.1:0.71578000,(Metazoa_Nematoda_Caenorhabditis_elegans_|NP_498473.1:0…
SPOP|NP_001007227.1|W131G	((Protists_Guillardia_theta_CCMP2712_|XP_005827206.1:1.27086000,(((((Metazoa_Nematoda_Strongyloides_ratti_|_Driver.1_|XP_024504404.1:0.62034000,(Metazoa_Nematoda_Loa_loa_|_Driver.1_|XP_003138690.1:0.02752000,Metazoa_Nematoda_Brugia_malayi_|_Driver.1_|XP_001900740.1:0.03369000)1.0000:0.41133000)0.8040:0.13900000,(Metazoa_Nematoda_Necator_americanus_|_Driver.1_|XP_013300189.1:0.71578000,(Metazoa_Ne…
SPOP|NP_001007227.1|F133L	((Protists_Guillardia_theta_CCMP2712_|XP_005827206.1:1.27086000,(((((Metazoa_Nematoda_Strongyloides_ratti_|XP_024504404.1:0.62034000,(Metazoa_Nematoda_Loa_loa_|XP_003138690.1:0.02752000,Metazoa_Nematoda_Brugia_malayi_|XP_001900740.1:0.03369000)1.0000:0.41133000)0.8040:0.13900000,(Metazoa_Nematoda_Necator_americanus_|XP_013300189.1:0.71578000,(Metazoa_Nematoda_Caenorhabditis_elegans_|NP_498473.1:0…
SPOP|NP_001007227.1|F133S	((Protists_Guillardia_theta_CCMP2712_|XP_005827206.1:1.27086000,(((((Metazoa_Nematoda_Strongyloides_ratti_|XP_024504404.1:0.62034000,(Metazoa_Nematoda_Loa_loa_|XP_003138690.1:0.02752000,Metazoa_Nematoda_Brugia_malayi_|XP_001900740.1:0.03369000)1.0000:0.41133000)0.8040:0.13900000,(Metazoa_Nematoda_Necator_americanus_|XP_013300189.1:0.71578000,(Metazoa_Nematoda_Caenorhabditis_elegans_|NP_498473.1:0…
SPOP|NP_001007227.1|F133V	((Protists_Guillardia_theta_CCMP2712_|XP_005827206.1:1.27086000,(((((Metazoa_Nematoda_Strongyloides_ratti_|XP_024504404.1:0.62034000,(Metazoa_Nematoda_Loa_loa_|XP_003138690.1:0.02752000,Metazoa_Nematoda_Brugia_malayi_|XP_001900740.1:0.03369000)1.0000:0.41133000)0.8040:0.13900000,(Metazoa_Nematoda_Necator_americanus_|XP_013300189.1:0.71578000,(Metazoa_Nematoda_Caenorhabditis_elegans_|NP_498473.1:0…
STAG2|NP_001036214.1|M224I	((((((((((((((((((((((((((((((((Metazoa_Laurasiatheria_Orcinus_orca_|XP_004284903.1:0.00000051,Metazoa_Laurasiatheria_Vicugna_pacos_|XP_006204043.1:0.00000093,Metazoa_Laurasiatheria_Condylura_cristata_|XP_004685832.1:0.00000092,Metazoa_Laurasiatheria_Canis_lupus_familiaris_|XP_005641835.1:0.00000063,Metazoa_Glires_Castor_canadensis_|XP_020040893.1:0.00000100)0.0000:0.00014000,(Metazoa_Laurasiathe…
STAG2|NP_001036214.1|A300V	((((((((((((((((((((((((((((((((Metazoa_Laurasiatheria_Orcinus_orca_|_Driver.FALSE_|XP_004284903.1:0.00000051,Metazoa_Laurasiatheria_Vicugna_pacos_|_Driver.FALSE_|XP_006204043.1:0.00000093,Metazoa_Laurasiatheria_Condylura_cristata_|_Driver.FALSE_|XP_004685832.1:0.00000092,Metazoa_Laurasiatheria_Canis_lupus_familiaris_|_Driver.FALSE_|XP_005641835.1:0.00000063,Metazoa_Glires_Castor_canadensis_|_Dri…
STAG2|NP_001036214.1|R1045Q	((((((((((((((((((((((((((((((((Metazoa_Laurasiatheria_Orcinus_orca_|XP_004284903.1:0.00000051,Metazoa_Laurasiatheria_Vicugna_pacos_|XP_006204043.1:0.00000093,Metazoa_Laurasiatheria_Condylura_cristata_|XP_004685832.1:0.00000092,Metazoa_Laurasiatheria_Canis_lupus_familiaris_|XP_005641835.1:0.00000063,Metazoa_Glires_Castor_canadensis_|XP_020040893.1:0.00000100)0.0000:0.00014000,(Metazoa_Laurasiathe…
STK11|NP_000446.1|P281L	((((Viridiplantae_Ostreococcus_tauri_|XP_022840177.1:0.08170000,Viridiplantae_Ostreococcus_lucimarinus_CCE9901_|XP_001420913.1:0.25058000)1.0000:1.13419000,(Protists_Paramecium_tetraurelia_strain_d4_2_|XP_001451568.1:0.53411000,Protists_Tetrahymena_thermophila_SB210_|XP_001032765.2:0.51392000)1.0000:0.62071000)0.6980:0.12720000,((Protists_Thecamonas_trahens_ATCC_50062_|XP_013758744.1:0.92573000,(…
STK11|NP_000446.1|F354L	((((Viridiplantae_Ostreococcus_tauri_|XP_022840177.1:0.08170000,Viridiplantae_Ostreococcus_lucimarinus_CCE9901_|XP_001420913.1:0.25058000)1.0000:1.13419000,(Protists_Paramecium_tetraurelia_strain_d4_2_|XP_001451568.1:0.53411000,Protists_Tetrahymena_thermophila_SB210_|XP_001032765.2:0.51392000)1.0000:0.62071000)0.6980:0.12720000,((Protists_Thecamonas_trahens_ATCC_50062_|XP_013758744.1:0.92573000,(…
TCF12|CO_000001.1|R439Q	(((((((Metazoa_Actinopterygii_Paramormyrops_kingsleyae_|_Driver.1_|XP_023669890.1:0.00272000,(((Metazoa_Actinopterygii_Paramormyrops_kingsleyae_|_Driver.1_|XP_023669886.1:0.00014000,(Metazoa_Actinopterygii_Paramormyrops_kingsleyae_|_Driver.1_|XP_023669883.1:0.00535000,Metazoa_Actinopterygii_Paramormyrops_kingsleyae_|_Driver.1_|XP_023669885.1:0.00014000)0.0000:0.00318000)1.0000:0.00364000,(Metazoa…
TGFBR2|NP_001020018.1|L197R	((((Metazoa_Nematoda_Strongyloides_ratti_|XP_024498915.1:0.88924000,(Metazoa_Demospongiae_Amphimedon_queenslandica_|XP_019860622.1:0.90226000,XP_020904469.1:0.82524000)0.1170:0.13875000)0.8670:0.17949000,((Metazoa_Demospongiae_Amphimedon_queenslandica_|XP_019848862.1:1.11243000,(Metazoa_Nematoda_Caenorhabditis_briggsae_|XP_002634099.1:0.51744000,(Metazoa_Nematoda_Caenorhabditis_remanei_|XP_003108…
TGFBR2|NP_001020018.1|R553H	((((Metazoa_Nematoda_Strongyloides_ratti_|XP_024498915.1:0.88924000,(Metazoa_Demospongiae_Amphimedon_queenslandica_|XP_019860622.1:0.90226000,XP_020904469.1:0.82524000)0.1170:0.13875000)0.8670:0.17949000,((Metazoa_Demospongiae_Amphimedon_queenslandica_|XP_019848862.1:1.11243000,(Metazoa_Nematoda_Caenorhabditis_briggsae_|XP_002634099.1:0.51744000,(Metazoa_Nematoda_Caenorhabditis_remanei_|XP_003108…
U2AF1|NP_006749.1|R156H	((((((((Protists_Hammondia_hammondi_|XP_008885455.1:0.00548000,Protists_Toxoplasma_gondii_ME49_|XP_002369044.1:0.00014000)0.9890:0.10087000,(Protists_Cyclospora_cayetanensis_|XP_022588756.1:0.00015000,(Protists_Eimeria_tenella_|XP_013228220.1:0.00015000,(Protists_Eimeria_acervulina_|XP_013253180.1:0.12238000,Protists_Eimeria_maxima_|XP_013334246.1:0.00017000)0.8560:0.01075000)0.5990:0.01091000)0.…
U2AF1|NP_006749.1|Q157P	((((((((Protists_Hammondia_hammondi_|XP_008885455.1:0.00548000,Protists_Toxoplasma_gondii_ME49_|XP_002369044.1:0.00014000)0.9890:0.10087000,(Protists_Cyclospora_cayetanensis_|XP_022588756.1:0.00015000,(Protists_Eimeria_tenella_|XP_013228220.1:0.00015000,(Protists_Eimeria_acervulina_|XP_013253180.1:0.12238000,Protists_Eimeria_maxima_|XP_013334246.1:0.00017000)0.8560:0.01075000)0.5990:0.01091000)0.…
ZNF750|NP_078978.2|P447L	((((Metazoa_Chondrichthyes_Rhincodon_typus_|XP_020367533.1:0.47305000,Metazoa_Chondrichthyes_Callorhinchus_milii_|XP_007886631.1:0.39330000)1.0000:0.52591000,Metazoa_Coelacanthidae_Latimeria_chalumnae_|XP_006004312.1:0.61850000)0.3900:0.04637000,((Metazoa_Amphibia_Nanorana_parkeri_|XP_018409146.1:0.46190000,(Metazoa_Amphibia_Xenopus_tropicalis_|NP_001004995.1:0.06355000,(Metazoa_Amphibia_Xenopus_…
ZNF750|NP_078978.2|S503C	((((Metazoa_Chondrichthyes_Rhincodon_typus_|XP_020367533.1:0.47305000,Metazoa_Chondrichthyes_Callorhinchus_milii_|XP_007886631.1:0.39330000)1.0000:0.52591000,Metazoa_Coelacanthidae_Latimeria_chalumnae_|XP_006004312.1:0.61850000)0.3900:0.04637000,((Metazoa_Amphibia_Nanorana_parkeri_|XP_018409146.1:0.46190000,(Metazoa_Amphibia_Xenopus_tropicalis_|NP_001004995.1:0.06355000,(Metazoa_Amphibia_Xenopus_…
ZNF750|NP_078978.2|E529K	((((Metazoa_Chondrichthyes_Rhincodon_typus_|XP_020367533.1:0.47305000,Metazoa_Chondrichthyes_Callorhinchus_milii_|XP_007886631.1:0.39330000)1.0000:0.52591000,Metazoa_Coelacanthidae_Latimeria_chalumnae_|XP_006004312.1:0.61850000)0.3900:0.04637000,((Metazoa_Amphibia_Nanorana_parkeri_|XP_018409146.1:0.46190000,(Metazoa_Amphibia_Xenopus_tropicalis_|NP_001004995.1:0.06355000,(Metazoa_Amphibia_Xenopus_…
