# Supplementary material for: Deep phylogeny of cancer drivers and compensatory mutations
Source: Commun Biol. 2020 Oct 2;3:551. doi: 10.1038/s42003-020-01276-7 (PMC7532533; doi:10.1038/s42003-020-01276-7)
Supplement: Supplementary file 7 — Supplementary Data 5 [file 42003_2020_1276_MOESM7_ESM.xlsx]

## Sheet: Sheet1
Gene	Variation 1	Variation 1 Cosmic Mutation Frequency	Variation 2	Variation 2 Cosmic Mutation Frequency	# Pairs Observed in Tree (Weighted)	# Pairs Expected in Tree (Weighted)	# Pairs Observed in Cosmic	# Pairs Expected in Cosmic	Tree Association
'KEAP1'	'G480W'	7	'556P'	NaN	161.42	6.43	NaN	NaN	'+'
'KEAP1'	'G480W'	7	'481F'	NaN	169.56	8.18	NaN	NaN	'+'
'KEAP1'	'G480W'	7	'503G'	NaN	165.36	7.76	NaN	NaN	'+'
'KEAP1'	'G480W'	7	'535K'	NaN	168.39	8.71	NaN	NaN	'+'
'KEAP1'	'G480W'	7	'500M'	NaN	164.8	9.88	NaN	NaN	'+'
'KEAP1'	'G480W'	7	'507G'	NaN	163.12	11.23	NaN	NaN	'+'
'KEAP1'	'G480W'	7	'504M'	NaN	124.76	4.87	NaN	NaN	'+'
'KEAP1'	'G480W'	7	'604Q'	NaN	151.69	9.96	NaN	NaN	'+'
'KEAP1'	'G480W'	7	'R460M'	1	108.45	3.47	0	0.01	'+'
'KEAP1'	'G480W'	7	'365C'	NaN	153.45	10.8	NaN	NaN	'+'
'KEAP1'	'G480W'	7	'342W'	NaN	162.69	12.86	NaN	NaN	'+'
'KEAP1'	'G480W'	7	'510T'	NaN	159.34	12.74	NaN	NaN	'+'
'RAC1'	'D65N'	3	'132P'	NaN	378.88	90.24	NaN	NaN	'+'
'RAC1'	'D65N'	3	'73R'	NaN	340.4	76.1	NaN	NaN	'+'
'KEAP1'	'G480W'	7	'506E'	NaN	147.79	11.07	NaN	NaN	'+'
'KEAP1'	'G480W'	7	'508W'	NaN	167.23	15.71	NaN	NaN	'+'
'KEAP1'	'G480W'	7	'487G'	NaN	157.44	13.36	NaN	NaN	'+'
'MAPK1'	'R135K'	5	'107Y'	NaN	243.98	39.03	NaN	NaN	'+'
'RAC1'	'D65N'	3	'95K'	NaN	405.42	107.3	NaN	NaN	'+'
'RAC1'	'D65N'	3	'130D'	NaN	370.52	95.05	NaN	NaN	'+'
'RAC1'	'D65N'	3	'3F'	NaN	322.22	73.43	NaN	NaN	'+'
'KEAP1'	'G480W'	7	'464D'	NaN	83.23	2.2	NaN	NaN	'+'
'MAPK1'	'R135K'	5	'40W'	NaN	194.67	26.83	NaN	NaN	'+'
'KEAP1'	'G480W'	7	'476E'	NaN	85.06	2.57	NaN	NaN	'+'
'KEAP1'	'G480W'	7	'463Y'	NaN	76.16	1.71	NaN	NaN	'+'
'RAC1'	'D65N'	3	'81A'	NaN	369.24	99.23	NaN	NaN	'+'
'RAC1'	'D65N'	3	'131H'	NaN	339.21	86.67	NaN	NaN	'+'
'MAPK1'	'R135K'	5	'118R'	NaN	210.99	33.44	NaN	NaN	'+'
'MAPK1'	'R135K'	5	'Y316F'	1	244.55	47.43	0	0.03	'+'
'KEAP1'	'G480W'	7	'476Q'	NaN	79.95	2.43	NaN	NaN	'+'
'RAC1'	'D65N'	3	'134A'	NaN	273.29	60.64	NaN	NaN	'+'
'RAC1'	'D65N'	3	'8T'	NaN	312.63	78.16	NaN	NaN	'+'
'KEAP1'	'G480W'	7	'G333F'	1	76.34	2.2	0	0.01	'+'
'KEAP1'	'G480W'	7	'524E'	NaN	82.24	2.92	NaN	NaN	'+'
'KEAP1'	'G480W'	7	'549G'	NaN	130.3	11.71	NaN	NaN	'+'
'MAPK1'	'R135K'	5	'343Y'	NaN	197.49	32.05	NaN	NaN	'+'
'MAPK1'	'R135K'	5	'20H'	NaN	195.66	31.76	NaN	NaN	'+'
'RAC1'	'D65N'	3	'45V'	NaN	323.36	86.36	NaN	NaN	'+'
'KEAP1'	'G480W'	7	'339K'	NaN	109.48	7.71	NaN	NaN	'+'
'MAPK1'	'R135K'	5	'53L'	NaN	185.62	29.07	NaN	NaN	'+'
'KEAP1'	'G480W'	7	'G477S'	1	79.94	2.94	0	0.01	'+'
'KEAP1'	'G480W'	7	'511K'	NaN	78.73	2.85	NaN	NaN	'+'
'MAPK1'	'R135K'	5	'41K'	NaN	191.8	31.68	NaN	NaN	'+'
'KEAP1'	'G333C'	7	'508P'	NaN	61.24	1.17	NaN	NaN	'+'
'KEAP1'	'G480W'	7	'327W'	NaN	126.63	12.28	NaN	NaN	'+'
'KEAP1'	'G480W'	7	'299K'	NaN	122.11	11.31	NaN	NaN	'+'
'RAC1'	'D65N'	3	'40F'	NaN	373.82	115.41	NaN	NaN	'+'
'KEAP1'	'G480W'	7	'200K'	NaN	101.44	6.91	NaN	NaN	'+'
'KEAP1'	'G480W'	7	'283V'	NaN	180.5	29.08	NaN	NaN	'+'
'MAPK1'	'R135K'	5	'122E'	NaN	179.93	28.75	NaN	NaN	'+'
'MAPK1'	'R135K'	5	'74L'	NaN	42.48	275.99	NaN	NaN	'-'
'KDM6A'	'M806V'	7	'742S'	NaN	0.9	145.25	NaN	NaN	'-'
'KDM6A'	'M806V'	7	'904P'	NaN	25.83	217.15	NaN	NaN	'-'
'PBRM1'	'A180G'	6	'R365H'	1	0	134.44	0	0	'-'
'KDM6A'	'I776T'	9	'635G'	NaN	0	132.34	NaN	NaN	'-'
'KDM6A'	'M806V'	7	'729L'	NaN	0	132.01	NaN	NaN	'-'
'BCOR'	'P483L'	4	'V1152L'	1	0	129.71	0	0	'-'
'FGFR3'	'R248C'	450	'597F'	NaN	0	127.22	NaN	NaN	'-'
'KDM6A'	'I776T'	9	'763T'	NaN	0	125.33	NaN	NaN	'-'
'KDM6A'	'M806V'	7	'580P'	NaN	0	123.45	NaN	NaN	'-'
'KDM6A'	'I776T'	9	'627S'	NaN	4.78	139.39	NaN	NaN	'-'
'KDM6A'	'I776T'	9	'1046P'	NaN	2.93	129.01	NaN	NaN	'-'
'KDM6A'	'M806V'	7	'681D'	NaN	0	118.82	NaN	NaN	'-'
'KDM6A'	'M806V'	7	'875L'	NaN	0	117.94	NaN	NaN	'-'
'MAPK1'	'R135K'	5	'355P'	NaN	31.98	204.98	NaN	NaN	'-'
'KDM6A'	'M806V'	7	'766S'	NaN	0	117.34	NaN	NaN	'-'
'KDM6A'	'I776T'	9	'766S'	NaN	0	117.08	NaN	NaN	'-'
'KDM6A'	'M806V'	7	'902E'	NaN	0	116.29	NaN	NaN	'-'
'PBRM1'	'A180G'	6	'1583T'	NaN	0	115.85	NaN	NaN	'-'
'KDM6A'	'M806V'	7	'591P'	NaN	0	115.78	NaN	NaN	'-'
'KDM6A'	'I776T'	9	'681D'	NaN	0	115.61	NaN	NaN	'-'
'KDM6A'	'I776T'	9	'764A'	NaN	0	114.86	NaN	NaN	'-'
'KDM6A'	'M806V'	7	'507P'	NaN	2.52	123.64	NaN	NaN	'-'
'FGFR3'	'R248C'	450	'415K'	NaN	0	114.18	NaN	NaN	'-'
'KDM6A'	'M806V'	7	'816R'	NaN	0	114.17	NaN	NaN	'-'
'MAPK1'	'R135K'	5	'92P'	NaN	77.72	288.28	NaN	NaN	'-'
'ACVR2A'	'D177E'	11	'295D'	NaN	0	111.95	NaN	NaN	'-'
'ACVR2A'	'D177E'	11	'331D'	NaN	0	109.55	NaN	NaN	'-'
'KDM6A'	'M806V'	7	'627S'	NaN	0	109.19	NaN	NaN	'-'
'FGFR3'	'R248C'	450	'416K'	NaN	0	109.07	NaN	NaN	'-'
'KDM6A'	'I776T'	9	'700G'	NaN	3.53	121.34	NaN	NaN	'-'
'KDM6A'	'M806V'	7	'817E'	NaN	0	108.48	NaN	NaN	'-'
'KDM6A'	'M806V'	7	'818H'	NaN	0	108.32	NaN	NaN	'-'
'KDM6A'	'M806V'	7	'763T'	NaN	0	108.21	NaN	NaN	'-'
'RAC1'	'D65N'	3	'101I'	NaN	9.48	139.58	NaN	NaN	'-'
'ACVR2A'	'D177E'	11	'389S'	NaN	7.08	133.49	NaN	NaN	'-'
'KDM6A'	'I776T'	9	'1122S'	NaN	0	107	NaN	NaN	'-'
'KDM6A'	'M806V'	7	'605S'	NaN	0	106.58	NaN	NaN	'-'
'KDM6A'	'M806V'	7	'504P'	NaN	0	105.77	NaN	NaN	'-'
'KDM6A'	'M806V'	7	'765R'	NaN	0	105.16	NaN	NaN	'-'
'KDM6A'	'I776T'	9	'545Q'	NaN	3.79	117.58	NaN	NaN	'-'
'MAPK1'	'R135K'	5	'316L'	NaN	34.35	195.86	NaN	NaN	'-'
'BCOR'	'P483L'	4	'1266N'	NaN	0	104.81	NaN	NaN	'-'
'FGFR3'	'R248C'	450	'468P'	NaN	0	104.6	NaN	NaN	'-'
'KDM6A'	'M806V'	7	'723S'	NaN	1.45	107.84	NaN	NaN	'-'
'MAPK1'	'R135K'	5	'160N'	NaN	52.77	229.68	NaN	NaN	'-'
'PBRM1'	'A180G'	6	'848F'	NaN	0	102.54	NaN	NaN	'-'
'PBRM1'	'A180G'	6	'753Q'	NaN	17.84	154.38	NaN	NaN	'-'
'KDM6A'	'I776T'	9	'1109I'	NaN	0	101.88	NaN	NaN	'-'
'ACVR2A'	'D177E'	11	'229F'	NaN	7.06	126.83	NaN	NaN	'-'
