# Supplementary material for: Deep phylogeny of cancer drivers and compensatory mutations
Source: Commun Biol. 2020 Oct 2;3:551. doi: 10.1038/s42003-020-01276-7 (PMC7532533; doi:10.1038/s42003-020-01276-7)
Supplement: Supplementary file 8 — Supplementary Data 6 [file 42003_2020_1276_MOESM8_ESM.txt]

 
 
MSA Associated Pairs
 
 
1	ACVR2A
                   	D177E	295D	-
                   	D177E	331D	-
                   	D177E	389S	-
                   	D177E	229F	-
2	BCOR
                   	P483L	V1152L	-
                   	P483L	1266N	-
3	FGFR3
                   	R248C	597F	-
                   	R248C	415K	-
                   	R248C	416K	-
                   	R248C	468P	-
4	KDM6A
                   	M806V	742S	-
                   	M806V	904P	-
                   	I776T	635G	-
                   	M806V	729L	-
                   	I776T	763T	-
                   	M806V	580P	-
                   	I776T	627S	-
                   	I776T	1046P	-
                   	M806V	681D	-
                   	M806V	875L	-
                   	M806V	766S	-
                   	I776T	766S	-
                   	M806V	902E	-
                   	M806V	591P	-
                   	I776T	681D	-
                   	I776T	764A	-
                   	M806V	507P	-
                   	M806V	816R	-
                   	M806V	627S	-
                   	I776T	700G	-
                   	M806V	817E	-
                   	M806V	818H	-
                   	M806V	763T	-
                   	I776T	1122S	-
                   	M806V	605S	-
                   	M806V	504P	-
                   	M806V	765R	-
                   	I776T	545Q	-
                   	M806V	723S	-
                   	I776T	1109I	-
5	KEAP1
                   	G480W	556P	+
                   	G480W	481F	+
                   	G480W	503G	+
                   	G480W	535K	+
                   	G480W	500M	+
                   	G480W	507G	+
                   	G480W	504M	+
                   	G480W	604Q	+
                   	G480W	R460M	+
                   	G480W	365C	+
                   	G480W	342W	+
                   	G480W	510T	+
                   	G480W	506E	+
                   	G480W	508W	+
                   	G480W	487G	+
                   	G480W	464D	+
                   	G480W	476E	+
                   	G480W	463Y	+
                   	G480W	476Q	+
                   	G480W	G333F	+
                   	G480W	524E	+
                   	G480W	549G	+
                   	G480W	339K	+
                   	G480W	G477S	+
                   	G480W	511K	+
                   	G333C	508P	+
                   	G480W	327W	+
                   	G480W	299K	+
                   	G480W	200K	+
                   	G480W	283V	+
6	MAPK1
                   	R135K	107Y	+
                   	R135K	40W	+
                   	R135K	118R	+
                   	R135K	Y316F	+
                   	R135K	343Y	+
                   	R135K	20H	+
                   	R135K	53L	+
                   	R135K	41K	+
                   	R135K	122E	+
                   	R135K	74L	-
                   	R135K	355P	-
                   	R135K	92P	-
                   	R135K	316L	-
                   	R135K	160N	-
7	PBRM1
                   	A180G	R365H	-
                   	A180G	1583T	-
                   	A180G	848F	-
                   	A180G	753Q	-
8	RAC1
                   	D65N	132P	+
                   	D65N	73R	+
                   	D65N	95K	+
                   	D65N	130D	+
                   	D65N	3F	+
                   	D65N	81A	+
                   	D65N	131H	+
                   	D65N	134A	+
                   	D65N	8T	+
                   	D65N	45V	+
                   	D65N	40F	+
                   	D65N	101I	-
 
 
________________________ACVR2A_______________________
 
MutationAA       Num. Tumors     Common Polymorphism     
                                                         
p.K437fs*5       267             0                       
p.(K437)fs*?      70             0                       
p.K315N           29             1                       
p.D96fs*54        14             0                       
p.?               13             1                       
p.K437fs*19       12             0                       
p.D177E           11             0                       
p.D96fs*4          8             0                       
p.R438fs*19        8             0                       
p.P118P            6             1                       
p.I458T            5             0                       
p.Q44*             5             0                       
p.R255*            5             0                       
p.C103fs*4         4             0                       
p.C16*             4             0                       
p.G69G             4             0                       
p.L310Q            4             1                       
p.P125S            4             0                       
p.R400C            4             1                       
p.V433delV         4             0                       
p.E112*            3             0                       
p.E214K            3             0                       
p.E288*            3             0                       
p.L149*            3             0                       
p.P118L            3             0                       
p.R400H            3             0                       
p.R57W             3             0                       
p.T126I            3             0                       
p.A353T            2             0                       
p.A466T            2             0                       
 
_____________D177E_295D_nObs_0_nExp_111.95_____________
 
                                                          All Human Sequences

Human         	------VP---------T--------Q--|D|P-GP-PPPSPLLGLKPLQLLEVKARGR//KGSLSDFLKAN--V--VSWNELCHIAE|T|MARGLAYLHE-D--IPGLK-DGHKPA--ISH
Human         	------VP---------TQ----------|D|P-GP-PPPSPLLGLKPLQLLEVKARGR//KGSLSDFLKAN--V--VSWNELCHIAE|T|MARGLAYLHE-D--IPGLK-DGHKPA--ISH

                                                          Reference Sequences

              	                               |7|      2    7    2    7    2//2    7    2        7    2  |5| 7    2       7     2    7     
              	                              |7|      8    8    9    9    0//7    7    8        8    9  |9| 9    0       0     1    1     
              	                             |1|      1    1    1    1    2//2    2    2        2    2  |2| 2    3       3     3    3     
Rapeseed      	SCGSTSSSVM-NK----I--------D--|A|D-SD-G-LEYEILWEDLTIGEQIGQGS//RGSLFRLLQRNASK--LDWRRRIHMAL|D|IARGMNYLHH-C-------------SPPIVH
Muskmelon     	SCGSTSSSAV-NK----V--------E--|S|D-MD-C-LDHEILWEDLTIGEQIGQGS//RGSLFRLLQRNTGK--LDWRRRVHMAL|D|IARGMNYLHH-C-------------NPPIIH
Sponge        	------D----------------------|N|YQLS-SPSYDSPEFM-----KIIGHGR//NGSLYDYLQLH--R--LTFDELFSLCL|S|GAAGLEHLHS-V--DNC--PETYKPA--IAH
Coral         	------L----------D--------E--|E|PLNPTPPPSPELGFRPIQRVEVISQGQ//HGSLGDYLKSH--V--ITWTELCSMAG|S|MANGLAYLHT-E--VL---ENYFKPC--IAH
Flatworm      	----SELDS--------G--------SSP|S|S-LP-SFKKCMLLASVVTKLELKSQGC//LGSLYDYLKAH--T--IHWTELLQIAV|G|VARGLSHLHS-E--ITS--VEPTKPS--IAH
Snail         	------LP---------T--------I--|E|PGFVSTPSETSLNLEKVELIELRARGR//HGSLYDYLKGH--V--LTWSQLCKIGE|S|MALGLAFLHD-E--IPATAVHGSKPA--VAH
Ant           	-------P---------T--------G--|E|P--PLPESSPNLGLRPIQLLEIKARGR//KGSLCDYLKAN--V--VTWPEMCRIAE|S|MARGLMHLHE-E--IPANKADGYKPA--VAH
Copepod       	-------Q---------S-----------|E|D-GPVSPPTPTIIHRPVQLLEIKARGR//GGSLCDFLKMN--T--VSLEELSKMCL|G|IAAGLTHLHT-E--IPSIRGSGVKPA--IAH
Lancet        	------TP---------T--------Q--|D|P-LP-PPPSPLLGLRPLQLLEVKARGR//RGSLTDYLKGH--L--LKWSEMCHIAE|T|MARGLAYLHD-D--VMGRN-GEYKPA--IAH
Fish          	------VP---------T--------Q--|D|P-GP-LPPSPTLVQKPLQLLEIKARGR//KGSLTDYLKAN--V--VTWNELCHIAQ|T|MARGLAYLHS-D--FPGHR-DGHKPA--IAH
Frog          	------VP---------T--------Q--|D|P-GP-PPPSPLLGLKPLQLLEVKARGR//KGSLTDYLKAN--V--VSWNELCLIAE|T|MARGLSHLHE-D--IPGLK-DGHKPA--VAH
Lizard        	------VP---------T--------Q--|D|P-GP-PPPSPLMGLKPLQLLEVKARGR//KGSLTDFLKAN--V--VSWNELCHIAE|T|MARGLAYLHE-D--IPGLK-DGHKPA--ISH
Bird          	------VP---------TQ----------|D|P-GP-PPPSPLMGLKPLQLLEIKARGR//KGSLTDFLKAN--V--VSWNELCHIAQ|T|MARGLAYLHE-D--IPGLK-DGHKPA--ISH
Alligator     	------VP---------T--------Q--|D|P-GP-PPPSPLMGLKPLQLLEVKARGR//KGSLTDFLKAN--L--VSWNELCHIAQ|T|MARGLAYLHE-D--IPGLK-DGHKPA--ISH
Mouse         	------VP---------TQ----------|D|P-GP-PPPSPLLGLKPLQLLEVKARGR//KGSLSDFLKAN--V--VSWNELCHIAE|T|MARGLAYLHE-D--IPGLK-DGHKPA--ISH
Rat           	------VP---------TQ----------|D|P-GP-PPPSPLLGLKPLQLLEVKARGR//KGSLSDFLKAN--V--VSWNELCHIAE|T|MARGLAYLHE-D--IPGLK-DGHKPA--ISH
Target[Human] 	------VP---------T--------Q--|D|P-GP-PPPSPLLGLKPLQLLEVKARGR//KGSLSDFLKAN--V--VSWNELCHIAE|T|MARGLAYLHE-D--IPGLK-DGHKPA--ISH

                                                  Up to 50 Sequences Containing 1st Mutation

Plant         	--------S--VK----I--------R--|E|L-RQ-QVGDSEIDWSMVEKGERIASGS//EGNLYEFLHKQNDL--LEINEILRIAI|S|ISKGMEYLHR-N-------------N--IIH
Metazoa       	------SN---------S--------D--|E|S-TPINEQSF-------ELDGEQSRGR//LGSLYDYLKSN--T--IEFSDFLKISE|G|IACGLAHLHD-E--IPSTKAGQNKPA--IAH
Metazoa       	------CE---------D--------E--|E|S-VPITNQMNENGNRTIHLIEKLSTGR//LGSLCDYLKQN--T--VNIDELLKISI|G|MAAGLNHLHY-E--IPENKSDNMKPS--IVH
Metazoa       	------SR---------E--------E--|E|PLHTI-PPSPELSVRPIQLVEVISQGQ//NGSLADYLKSH--V--LNWPQLCDMAG|S|MASGLSYLHT-E--IP---GAFFKPV--VAH
Metazoa       	------SR---------E--------E--|E|PLHTI-PPSPELSVRPIQLVEVISQGQ//NGSLADYLKSH--V--LNWPQLCDMAG|S|MASGLSYLHT-E--IP---GAFFKPV--VAH
Metazoa       	------L----------E--------E--|E|LLNSIPPPSPELGFRPIQLVEVISQGK//HGSLGDYLKSH--V--VTWPELCSMAG|S|MANGLAYLHT-E--VL---ESSFKPC--IAH
Metazoa       	------L----------D--------E--|E|PLNPTPPPSPELGFRPIQRVEVISQGQ//HGSLGDYLKSH--V--ITWTELCSMAG|S|MANGLAYLHT-E--VL---ENYFKPC--IAH
Metazoa       	------L----------E--------E--|E|LLNSIPPPSPELGFRPIQLVEVISQGK//HGSLGDYLKSH--V--VTWPELCSMAG|S|MANGLAYLHT-E--VL---ESSFKPC--IAH
Metazoa       	------L----------D--------E--|E|PLNPTPPPSPELGFRPIQRVEVISQGQ//HGSLGDYLKSH--V--ITWTELCSMAG|S|MANGLAYLHT-E--VL---ENYFKPC--IAH
Metazoa       	------R----------E--------E--|E|SLRPLPPPSPDLGIRPIQLVEVISQGQ//NGSLADYLKKR--V--VNWQELCSMAG|S|MAGGLAYLHT-E--LQ---GARFKPC--IAH
Metazoa       	------LT---------E--------E--|E|TLNLHQPPSPVLSSRPIQKLEVISQSQ//YGSLSDYLKQH--I--LSWADLCQLAK|T|LACGLAYIHS-E--VK---SAFYKPC--IAH
Metazoa       	------NA---------E--------ES-|E|PINITTTPLQDVNRRPIQLLEVVSQGQ//NGSLSDFLKQR--S--LDLAELLQLAS|S|VCDGLAYLHS-D--VP---AISHKPC--IAH
Metazoa       	------IP---------TL----------|E|P-VPLPQPSPNLGLRPIQLLEIKARGR//KGSLCDYLKAN--I--VTWPEMCRIAE|S|MARGLMHLHE-E--IPANKADGYKPA--VAH
Metazoa       	------VP---------TL----------|E|P-VPLPQPSPNLGLRPIQLLEIKARGR//KGSLCDYLKAN--I--VTWSEMCRIAE|S|MARGLMHLHE-E--IPANKADGYKPA--VAH
Metazoa       	-------P---------T--------L--|E|P-VPLPQPSPNLGLRPIQLLEIKARGR//KGSLCDYLKAN--I--VTWPEMCRIAE|S|MARGLMHLHE-E--IPANKADGYKPA--VAH
Metazoa       	-------P---------T--------L--|E|P-VPLPQPSPNLGLRPIQLLEIKARGR//KGSLCDYLKAN--I--VTWPEMCRIAE|S|MARGLMHLHE-E--IPANKADGYKPA--VAH
Metazoa       	-------P---------T--------L--|E|P-VPLPQPSPNLGLRPIQLLEIKARGR//KGSLCDYLKAN--I--VTWSEMCRIAE|S|MARGLMHLHE-E--IPANKADGYKPA--VAH
Metazoa       	------LP---------T--------I--|E|PGFVSTPSETSLNLEKVELIELRARGR//HGSLYDYLKGH--V--LTWSQLCKIGE|S|MALGLAFLHD-E--IPATAVHGSKPA--VAH
Metazoa       	-------P---------T--------L--|E|P-VPLPQPSPNLGLRPIQLLEIKARGR//KGSLCDYLKAN--I--VTWPEMCRIAE|S|MARGLMHLHE-E--IPANKADGYKPA--VAH
Metazoa       	-------P---------T--------L--|E|P-VPLPQPSPNLGLRPIQLLEIKARGR//KGSLCDYLKAN--I--VTWPEMCRIAE|S|MARGLMHLHE-E--IPANKADGYKPA--VAH
Metazoa       	-------P---------T--------L--|E|P-VPLPQPSPNLGLRPIQLLEIKARGR//KGSLCDYLKAN--I--VTWPEMCRIAE|S|MARGLMHLHE-E--IPANKADGYKPA--VAH
Metazoa       	------VP---------TL----------|E|P-LPLPQPSPNLGLRPIQLLEIKARGR//KGSLCDYLKAN--V--VTWPEMCRIAE|S|MARGLMHLHE-E--IPANKVDGYKPA--VAH
Metazoa       	-------P---------T--------L--|E|P-VPLPQPSPNLGLRPIQLLEIKARGR//KGSLCDYLKAN--I--VTWPEMCRIAE|S|MARGLMHLHE-E--IPANKADGYKPA--VAH
Metazoa       	------VP---------TL----------|E|P-LPLPQPSPNLGLRPIQLLEIKARGR//RGSLCDYLKAN--V--VTWPEMCKIAE|S|MARGLMHLHE-E--IPANKADGYKPA--VAH
Metazoa       	------VP---------TL----------|E|P-LPLPQPSPNLGLRPIQLVEIKARGR//KGSLCDYLKAN--V--VSWPEMCRISE|S|MARGLMHLHE-E--IPANKADGYKPA--VAH
Vertebrate    	------VP---------TQHAFHIMIE--|E|QLGPHTPPSPIMGQKPLQLIEIKARGR//NGSLTDYLKAN--A--VSWNELCHIAQ|T|LARGLAYLHE-D--IPGLK-DGHKPA--VAH
Vertebrate    	------VP---------TQHAFHIMIE--|E|QLGPHTPPSPXMGQKPLQLIEIKARGR//NGSLTDYLKAN--V--VSWNELCHISQ|T|LARGLAYLHE-D--IPGLK-DGHKPA--VAH
Vertebrate    	------VP---------TQHAFHIMIE--|E|QLGPHTPPSPIMGQKPLQLIEIKARGR//NGSLTDYLKAN--A--VSWNELCHIAQ|T|LARGLAYLHE-D--IPGLK-DGHKPA--VAH
Vertebrate    	------VP---------T--------Q--|E|P-GP-LPPSPVLGPKSLQLLEIKARGR//RGSLTDYLKAN--V--LSWSELRLIAQ|S|MSRGLAYLHE-D--IPGHK-DGHKPA--IAH
Vertebrate    	------VP---------TQHAFHIMIE--|E|QLGPHTPPSPIMGQKPLQLIEIKARGR//NGSLTDYLKAN--A--VSWNELCHIAQ|T|LARGLAYLHE-D--IPGLK-DGHKPA--VAH
Vertebrate    	------VP---------TQHAFHIMIE--|E|QLGPHTPPSPIMGQKPLQLIEIKARGR//NGSLTDYLKAN--A--VSWNELCHIAQ|T|LARGLAYLHE-D--IPGLK-DGHKPA--VAH
Vertebrate    	------VP---------TQHAFHIMIE--|E|QLGPHTPPSPIMGQKPLQLIEIKARGR//NGSLTDYLKAN--A--VSWNELCHIAQ|T|LARGLAYLHE-D--IPGLK-DGHKPA--VAH
Vertebrate    	------VP---------T--------Q--|E|QLGPHTPPSPIMGQKPLQLIEIKARGR//NGSLTDYLKAN--A--VSWNELCHIAQ|T|LARGLAYLHE-D--IPGLK-DGHKPA--VAH
Vertebrate    	------VP---------T--------Q--|E|QLGPHTPPSPIMGQKPLQLIEIKARGR//NGSLTDYLKAN--A--VSWNELCHIAQ|T|LARGLAYLHE-D--IPGLK-DGHKPA--VAH
Vertebrate    	------VP---------TQHAFHIMIE--|E|P-HP-PPPSPSLSQRPLQLLEVKGRGR//KGCLTDYLKAD--V--LSWSQVCVIAQ|S|MSRGLAYLHE-D--VPGHK-----PA--IAH
Vertebrate    	------VP---------TQHAFHIMIE--|E|P-HP-PPPSPSLSQRPLQLLEVKGRGR//KGCLTDYLKAD--V--LSWSQVCVIAQ|S|MSRGLAYLHE-D--VPGHK-----PA--IAH
Vertebrate    	------VP---------T--------Q--|E|P-HP-PPPSPSLSQRPLQLLEVKGRGR//KGCLTDYLKAD--V--LSWSQVCVIAQ|S|MSRGLAYLHE-D--VPGHK-----PA--IAH
Vertebrate    	------VP---------T--------Q--|E|P-HP-PPPSPSLSQRPLQLLEVKGRGR//KGCLTDYLKAD--V--LSWSQVCVIAQ|S|MSRGLAYLHE-D--VPGHK-----PA--IAH
Vertebrate    	-------P---------T-QHAFHIMI--|E|X-XXXPPPSPLLGLKPLQLLEVKARGR//KGSLTDYLKAN--V--LTWNELYHIAE|T|MARGLSYLHE-D--IPNLK-DGHKPA--VAH
Vertebrate    	------VP---------TQHAFHIMVE--|E|P-GP-LPPSPVLGPKSLQLLEIKARGR//RGSLTDYLKAN--V--LSWSELRLIAQ|S|MSRGLAYLHE-D--IPGHK-DGHKPA--IAH
Vertebrate    	------VP---------T--------Q--|E|T-GP-LPPSPVLGQKPLQLLELKARGR//KGSLTDHLKAN--V--LSWSELCRIAQ|S|MSRGLAYLHE-D--IPAYK-----PA--IAH
Vertebrate    	------VP---------T--------Q--|E|T-GP-LPPSPVLGQKPLQLLELKARGR//KGSLTDHLKAN--V--LSWSELCQIAQ|S|MSRGLAYLHE-D--IPAYK-----PA--IAH
Vertebrate    	------VP---------T--------Q--|E|T-GP-LPPSPVLGQKPLQLLELKARGR//KGSLTDHLKAN--V--LSWSELCQIAQ|S|MSRGLAYLHE-D--IPAYK-----PA--IAH
Vertebrate    	------VP---------T--------Q--|E|T-GP-LPPXPVLGQKPLQLLELKARGR//KGSLTDHLKAN--V--LSWSELCRIAQ|S|MSRGLAYLHE-D--IPAYK-----PA--IAH
Vertebrate    	------VP---------T--------Q--|E|T-GP-LPPSPVLGQKPLQLLELKARGR//KGSLTDHLKAN--V--LSWSELCRIAQ|S|MSRGLAYLHE-D--IPAYK-----PA--IAH
Vertebrate    	------VP---------T--------Q--|E|T-GP-LPPSPVLGQKPLQLLELKARGR//KGSLTDHLKAN--V--LSWSELCRIAQ|S|MSRGLAYLHE-D--IPAYK-----PA--IAH
Vertebrate    	------VP---------TQHAFHIMVE--|E|T-GP-LPPSPVLGQKPLQLLELKARGR//KGSLTDHLKAN--V--LSWSELCRIAQ|S|MSRGLAYLHE-D--IPAYK-----PA--IAH
Vertebrate    	------VP---------TQHAFHIMVE--|E|T-GP-LPPSPVLGQKPLQLLELKARGR//KGSLTDHLKAN--V--LSWSELCQIAQ|S|MSRGLAYLHE-D--IPAYK-----PA--IAH
Vertebrate    	------VP---------TQHAFHIMVE--|E|T-GP-LPPSPVLGQKPLQLLELKARGR//KGSLTDHLKAN--V--LSWSELCQIAQ|S|MSRGLAYLHE-D--IPAYK-----PA--IAH

                                                  Up to 50 Sequences Containing 2nd Mutation

Protist       	-----------------------------|-|------KKADYIDIHQIKLGKRIGKGN//RGSLYSILHDP--SIIISWELVKRMMT|D|AAKGIIYLHG-S-----------NPV--ILH
Protist       	-----------------------------|-|------VLQDLINPGEVLCEEVIGSGS//RGSVHQMLSDK--SFYLSWPRRLQMLH|D|VAMGMNYLHT-Q-----------TPP--IIH
Protist       	-----------------------------|-|------SVDQTISTKEIVCDKIIGRGS//NGTVREILNNN--CINLTIENKLRMLK|D|TASGMFYLHH-C-----------KPP--ILH
Protist       	-----------------------------|-|------SVDQTISTKEIVCDKIIGRGS//NGTVREILNNS--CINLTIENKLRMLK|D|TASGMFYLHH-C-----------KPP--ILH
Protist       	------PQ---------H--------Q--|Q|A-QP-ERREYEIDFNELEFGELLGKGF//GGSLRQFLVDH--F--QIPRLRLNIAK|D|IAKGMCYLHG-W-----------TPP--ILH
Protist       	-LSELACE---------V--------T--|V|A-S---DKFSIIPYDELKMGPQLGQGS//FGDLSKYLQNFTES--LSWNVVLKLAL|D|IAKGMQFLHS-CKP-----------I--IIH
Protist       	-INALAFE---------V--------A--|I|N-S---QKFSLIPYEDLKFGPQLGSGS//QGDLAKFIRNTAEP--FSWNTVFKLSM|D|IAKGMSFLHS-CKP-----------M--IVH
Protist       	---QEAAEK--------V--------MAE|L|EEDS-EFEESWIPYDSLYFTRAISKGA//KGDLYGYLERRKNK--LNWPHKMWLAE|D|IAEALVYLHSLP-------------K--VIH
Protist       	---REVASK--------V--------LEQ|F|QADP-TLGRSRIPYSSLYFTRVLSKGA//KGDLYGFLKRRQGQ--LNWRHKIFLAE|D|VADALGYLHGLP-------------K--VIH
Protist       	---AKMSAP--------L--------P--|F|KMDA-TLLKAKVDYTDIQYTRKLSKGA//NGDLFVFLQKRKAT--LTWQDKLQIAI|D|IAQALVYLHSLP-------------K--VIH
Protist       	---DTV---K-QKVMTQS--------A--|L|S-DL-QLTGIQIRWAEIEVDQRIGVGG//NGNLFDLLHDTVDK--IPWQRRIRIAL|D|VARGMNFLHT-STP-----------V--IIH
Protist       	---EAL---K-RKVMTQS--------A--|L|S-DL-QLTGIQIRWSEIEVDERIGVGG//NGNLFDLLHDTVDQ--IPWQRRVRIAL|D|VARGMNFLHT-STP-----------I--IIH
Protist       	---G-------------G--------S--|L|M-RS-LNPSFEIDPTELEWGPLIGQGG//KGTLFDILHRYRVP--MNWSLMKRMAL|D|VCRGMTYLHA-S-------------K--LLH
Protist       	---S-------------G--------A--|P|A-AP-VKHDWEIEMADVEFGRFLGRGA//RGSLYSVLHDPSCD--MDWALLVRMAT|D|AAKGMAYLHG-NKP-----------P--IIH
Protist       	-LSKFQIKGL-DK--KNL--------N--|F|R-MF--NSNLDIDFNELTTETKISEGG//KGSLWGLLQS-DVR--LSWEDRRRIAL|D|AARGVHYLHS-S-------------NP-ILH
Protist       	---KFDIKYI-EQFPKQI--------S--|F|R-TF--NSNLEIDFNEIHLEKQINEGG//RGSLWNLLQTPEIS--LSWEDKRKLAL|D|TARGVHYLHQ-C-------------TP-IIH
Protist       	-VPKFEIKGL-EKSGKNL--------N--|F|R-TF--NSNLEIEFSELQIEKQISEGG//RGSLWSLLQNHEIA--LSWEERRKIAI|D|AAKGVHYLHS-C-------------NP-VLH
Protist       	-RQARESQGI-KVFLNQL--------D--|L|A-LA-GLERFQIEYAEIQILGDIARGS//EGDLLHFLREKKNE--VDLSTKMTIAL|D|IARGMYFLHS-TSP-----------P--IIH
Protist       	----AAL-------DEAT-----------|-|--GP-GRLDWRLQVADLVLDETLGRGA//GGSLYSLLHTKSFA--VDWPLVVRIAS|D|VAAGMAYLHA-CEP-----------P--VVH
Protist       	----SSLL---------L--------T--|L|------SDDWRIDYDD----EPLARGN//QGSLYHVI-R---E--ITLHRKFLMGR|D|IARGMLYLHS-H-----------KPS--IVH
Plant         	-----PSKG--------L--------A--|-|---L-NVGNLDIPWSDLVLKEKIGAGS//RGSLFTLLQKPGEA--LDENSRLKMAH|D|VARGMNYLHRKP-------------P--IVH
Plant         	-----PSKG--------L--------A--|-|---L-NVGNLDIPWSDLVLKEKIGAGS//RGSLFTLLQKPGEA--LDENSRLKMAH|D|VARGMNYLHRKP-------------P--IVH
Plant         	SGGSTSSTTV-NK----I--------DTV|I|D-TD-C-LDYEILWEDLTIGEQIGQGS//RGSLFRLLQRHASK--FDWRRHIHMAL|D|IARGMNYLHR-C-------------NPPIVH
Plant         	SCGSTSSSAV-NK----V--------D--|V|D-SD-C-LDYEILWEDLIIGEQVGQGS//RGSLFRLLQRNTSK--LDWRRRVHMAI|D|IARGMNYLHH-F-------------NPPIIH
Plant         	SCGSASSSAI-NK----V--------D--|T|D-FD-C-LDYEILWEDLTIGEQIGQGS//RGSLFRLLQRNTGK--LDWRRRVHMAL|D|VARGMNYLHH-C-------------NPPIIH
Plant         	SCGSASSSAI-NK----V--------D--|T|D-FD-C-LDYEILWEDLTIGEQIGQGS//RGSLFRLLQRNTGK--LDWRRRVHMAL|D|VARGMNYLHH-C-------------NPPIIH
Plant         	SCGSTSSSAV-NK----V--------D--|S|E-TD-C-LDFEILWEDLTIGEQIGQGS//RGSLFRLLQRNAGK--LDWRRRVHMAL|D|IARGMNYLHH-C-------------NPPIIH
Plant         	SCGS-TSSTV-NK----V--------D--|M|D-SD-C-LDYEILWEDLTIGEQIGQGS//RGSLFRLLQRNTTK--LDWRRRVHMAL|D|IARGMNYLHH-Y-------------NPPIIH
Plant         	SCGS-TSSTV-NK----V--------D--|M|D-TD-C-LDYEILWEDLTIGEQIGQGS//RGSLFRLLQRNTTK--LDWRRRVHMAL|D|IARGMNYLHH-C-------------NPPIIH
Plant         	SCGSTSSSAI-NK----V--------D--|M|D-TD-C-LDYEILWEDLIIGEQIGQGS//RGSLFRLLQRNTTK--LDWRRRVHMAS|D|IARGMNYLHH-C-------------NPPIIH
Plant         	SCGSASSSAI-NK----V--------D--|T|D-FD-C-LDYEILWEDLTIGEQIGQGS//RGSLFRLLQRNTGK--LDWRRRVHMAL|D|VARGMNYLHH-C-------------NPPIIH
Plant         	SCGSTSSSAV-NK----V--------D--|S|E-TD-C-LDFEILWEDLTIGEQIGQGS//RGSLFRLLQRNAGK--LDWRRRVHMAL|D|IARGMNYLHH-C-------------NPPIIH
Plant         	SCGSASSSAI-NK----V--------D--|T|D-FD-C-LDYEILWEDLTIGEQIGQGS//RGSLFRLLQRNTGK--LDWRRRVHMAL|D|VARGMNYLHH-C-------------NPPIIH
Plant         	SCGSTSSSAV-NK----V--------D--|S|E-TD-C-LDFEILWEDLTIGEQIGQGS//RGSLFRLLQRNAGK--LDWRRRVHMAL|D|IARGMNYLHH-C-------------NPPIIH
Plant         	SCGSASSSAI-NK----V--------D--|T|D-FD-C-LDYEILWEDLTIGEQIGQGS//RGSLFRLLQRNTGK--LDWRRRVHMAL|D|VARGMNYLHH-C-------------NPPIIH
Plant         	SCGSTSSSAI-NK----V--------D--|V|E-TD-C-LDYEILWEDLTIGEQIGQGS//RGSLFRLLQRNTTK--LDWRRRIHMAL|D|IARGMNYLHH-F-------------NPPIIH
Plant         	SCGSTSSSAI-NK----V--------D--|V|E-TD-C-LDYEILWEDLTIGEQIGQGS//RGSLFRLLQRNTTK--LDWRRRIHMAL|D|IARGMNYLHH-F-------------NPPIIH
Plant         	SCGSTSSSAV-NK----V--------D--|V|D-TD-S-LDYEILWEDLIIGEQVGQGS//RGSLLHLLQGNTSK--LYWRRRVHMAI|D|IARGMNYLHH-F-------------NPPIIH
Plant         	SCGSTSSSAI-NK----V--------D--|M|E-TD-C-LDYEILWEDLIIGEPIGQGS//RGSLFRLLQRNTTK--LDWRRRVHMAS|D|IARGMNYLHH-C-------------NPPIIH
Plant         	SCGSTSSGAV-NK----A--------D--|L|E-AD-C-LDCEILWEDLTIGEQVGQGS//RGSLFRLLQRNTAK--LDWRRRVHMAL|D|VARGMNYLHH-Y-------------NPPIIH
Plant         	SCGSTSSSAI-NK----V--------D--|M|E-TD-C-LDYEILWEDLIIGEPIGQGS//RGSLFRLLQRNTTK--LDWRRRVHMAS|D|IARGMNYLHH-C-------------NPPIIH
Plant         	SCGSTSSSAI-NK----I--------D--|I|D-SD-C-LDYEILWEDLKIGEQIGQGS//RGSLFRLLQRNSTK--LDWRRRVHMAL|D|ITRGMNYLHH-C-------------NPPIIH
Plant         	SCGSGSSGAVNNK----V--------D--|I|D-TD-C-LDYEILWEDLTIGEQIGQGS//RGSLFRLLQRNTSK--LDWRRRVHMAL|D|IARGVNYLHR-C-------------SPPIVH
Plant         	SCGSGSSGAVNNK----V--------D--|I|D-TD-C-LDYEILWEDLTIGEQIGQGS//RGSLFRLLQRNTSK--LDWRRRVHMAL|D|IARGVNYLHR-C-------------SPPIVH
Plant         	SCGSGSSGAVNNK----V--------D--|I|D-TD-C-LDYEILWEDLTIGEQIGQGS//RGSLFRLLQRNTSK--LDWRRRVHMAL|D|IARGVNYLHR-C-------------SPPIVH
Plant         	SCGSGSSGAVNNK----V--------D--|I|D-TD-C-LDYEILWEDLTIGEQIGQGS//RGSLFRLLQRNTSK--LDWRRRVHMAL|D|IARGVNYLHR-C-------------SPPIVH
Plant         	SCGSGSSGAVNNK----V--------D--|I|D-TD-C-LDYEILWEDLTIGEQIGQGS//RGSLFRLLQRNTSK--LDWRRRVHMAL|D|IARGVNYLHR-C-------------SPPIVH
Plant         	SCGSGSSGAVNNK----V--------D--|I|D-TD-C-LDYEILWEDLTIGEQIGQGS//RGSLFRLLQRNTSK--LDWRRRVHMAL|D|IARGVNYLHR-C-------------SPPIVH
Plant         	SSGSTSSSVQ-QK----L--------D--|L|E-TD-C-LDYEILWEDLTIGEQIGQGS//RGSLFRLLQRNAAK--LDWRRRAHMAL|D|IARGMNYLHH-C-------------NPPIIH
Plant         	SSGSTSSSVQ-QK----L--------D--|L|E-TD-C-LDYEILWEDLTIGEQIGQGS//RGSLFRLLQRNAAK--LDWRRRAHMAL|D|IARGMNYLHH-C-------------NPPIIH
 
_____________D177E_331D_nObs_0_nExp_109.55_____________
 
                                                          All Human Sequences

Human         	------VP---------T--------Q--|D|P-GP-PPPSPLLGLKPLQLLEVKARGR//IPGLK-DGHKPA--ISHRDIKSKNVLL|K|NNL---TACIADFGLALKFEA-GKSAG----
Human         	------VP---------TQ----------|D|P-GP-PPPSPLLGLKPLQLLEVKARGR//IPGLK-DGHKPA--ISHRDIKSKNVLL|K|NNL---TACIADFGLALKFEA-GKSAG----

                                                          Reference Sequences

              	                               |7|      2    7    2    7    2//7     2    7      2    7   |1|2       7    2    7     2      
              	                              |7|      8    8    9    9    0//0     1    1      2    2   |3|3       3    4    4     5      
              	                             |1|      1    1    1    1    2//3     3    3      3    3   |3|3       3    3    3     3      
Rapeseed      	SCGSTSSSVM-NK----I--------D--|A|D-SD-G-LEYEILWEDLTIGEQIGQGS//-----------SPPIVHRDLKSSNLLV|D|KNW---TVKVADFGLSRIKHET---------
Muskmelon     	SCGSTSSSAV-NK----V--------E--|S|D-MD-C-LDHEILWEDLTIGEQIGQGS//-----------NPPIIHRDLKSSNLLI|D|KNW---TVKVGDFGLSRLKHET---------
Sponge        	------D----------------------|N|YQLS-SPSYDSPEFM-----KIIGHGR//DNC--PETYKPA--IAHRDLKSKNILV|K|KDM---TCCISDFGLAIKFD--GVDLS----
Coral         	------L----------D--------E--|E|PLNPTPPPSPELGFRPIQRVEVISQGQ//VL---ENYFKPC--IAHRDFKSKNVLV|T|KEL---TCCLSDFGLAMKFDS-GGDPG----
Flatworm      	----SELDS--------G--------SSP|S|S-LP-SFKKCMLLASVVTKLELKSQGC//ITS--VEPTKPS--IAHRDLNSRNVLL|K|SDM---SACIADFGLAIRFEP-GHFPS----
Snail         	------LP---------T--------I--|E|PGFVSTPSETSLNLEKVELIELRARGR//IPATAVHGSKPA--VAHRDFKSKNVLL|K|SDL---TACIADFGLALKFEP-GKGPG----
Ant           	-------P---------T--------G--|E|P--PLPESSPNLGLRPIQLLEIKARGR//IPANKADGYKPA--VAHRDFKSKNVLL|K|ADM---SACIADFGLALIFHP-GKPCG----
Copepod       	-------Q---------S-----------|E|D-GPVSPPTPTIIHRPVQLLEIKARGR//IPSIRGSGVKPA--IAHRDFKSKNVLV|R|SDM---VACIGDFGLALQFKP-NEIVG----
Lancet        	------TP---------T--------Q--|D|P-LP-PPPSPLLGLRPLQLLEVKARGR//VMGRN-GEYKPA--IAHRDFKSKNVLL|K|QDL---TVVVADFGLAMKFDP-GRSCG----
Fish          	------VP---------T--------Q--|D|P-GP-LPPSPTLVQKPLQLLEIKARGR//FPGHR-DGHKPA--IAHRDIKSKNVLL|K|SNL---TACIADFGLALRFEA-GKSAG----
Frog          	------VP---------T--------Q--|D|P-GP-PPPSPLLGLKPLQLLEVKARGR//IPGLK-DGHKPA--VAHRDIKSKNVLL|K|NNL---TACIADFGLALKFEA-GKSAG----
Lizard        	------VP---------T--------Q--|D|P-GP-PPPSPLMGLKPLQLLEVKARGR//IPGLK-DGHKPA--ISHRDIKSKNVLL|K|NNL---TACIADFGLALKFEA-GKSAG----
Bird          	------VP---------TQ----------|D|P-GP-PPPSPLMGLKPLQLLEIKARGR//IPGLK-DGHKPA--ISHRDIKSKNVLL|K|NNL---TACIADFGLALKFEA-GKSAG----
Alligator     	------VP---------T--------Q--|D|P-GP-PPPSPLMGLKPLQLLEVKARGR//IPGLK-DGHKPA--ISHRDIKSKNVLL|K|NNL---TACIADFGLALKFEA-GKSTG----
Mouse         	------VP---------TQ----------|D|P-GP-PPPSPLLGLKPLQLLEVKARGR//IPGLK-DGHKPA--ISHRDIKSKNVLL|K|NNL---TACIADFGLALKFEA-GKSAG----
Rat           	------VP---------TQ----------|D|P-GP-PPPSPLLGLKPLQLLEVKARGR//IPGLK-DGHKPA--ISHRDIKSKNVLL|K|NNL---TACIADFGLALKFEA-GKSAG----
Target[Human] 	------VP---------T--------Q--|D|P-GP-PPPSPLLGLKPLQLLEVKARGR//IPGLK-DGHKPA--ISHRDIKSKNVLL|K|NNL---TACIADFGLALKFEA-GKSAG----

                                                  Up to 50 Sequences Containing 1st Mutation

Plant         	--------S--VK----I--------R--|E|L-RQ-QVGDSEIDWSMVEKGERIASGS//-----------N--IIHRDLKTANVLK|G|YGQ---VLKIADFGVSRIGSQE----G----
Metazoa       	------SN---------S--------D--|E|S-TPINEQSF-------ELDGEQSRGR//IPSTKAGQNKPA--IAHRDFKSKNVLL|K|SDL---TPRIADFGLCLVFYP-DRPPT----
Metazoa       	------CE---------D--------E--|E|S-VPITNQMNENGNRTIHLIEKLSTGR//IPENKSDNMKPS--IVHRDFKSRNVLL|K|PDL---TPRIADFGLALIFYP-NRTPA----
Metazoa       	------SR---------E--------E--|E|PLHTI-PPSPELSVRPIQLVEVISQGQ//IP---GAFFKPV--VAHRDFKSKNILV|K|KDL---SCCLSDFGLAMTFQS-GGDPG----
Metazoa       	------SR---------E--------E--|E|PLHTI-PPSPELSVRPIQLVEVISQGQ//IP---GAFFKPV--VAHRDFKSKNILV|K|KDL---SCCLSDFGLAMTFQS-GGDPG----
Metazoa       	------L----------E--------E--|E|LLNSIPPPSPELGFRPIQLVEVISQGK//VL---ESSFKPC--IAHRDFKSKNVLV|T|KDL---TCCLSDFGLAMKFDS-GGDPG----
Metazoa       	------L----------D--------E--|E|PLNPTPPPSPELGFRPIQRVEVISQGQ//VL---ENYFKPC--IAHRDFKSKNVLV|T|KEL---TCCLSDFGLAMKFDS-GGDPG----
Metazoa       	------L----------E--------E--|E|LLNSIPPPSPELGFRPIQLVEVISQGK//VL---ESSFKPC--IAHRDFKSKNVLV|T|KDL---TCCLSDFGLAMKFDS-GGDPG----
Metazoa       	------L----------D--------E--|E|PLNPTPPPSPELGFRPIQRVEVISQGQ//VL---ENYFKPC--IAHRDFKSKNVLV|T|KEL---TCCLSDFGLAMKFDS-GGDPG----
Metazoa       	------R----------E--------E--|E|SLRPLPPPSPDLGIRPIQLVEVISQGQ//LQ---GARFKPC--IAHRDVKSKNVLV|K|KDL---TCCLSDFGLATKFHS-GEDPG----
Metazoa       	------LT---------E--------E--|E|TLNLHQPPSPVLSSRPIQKLEVISQSQ//VK---SAFYKPC--IAHRDVKTKNILV|K|SDL---SCCIADFGLALKFDE-IESPG----
Metazoa       	------NA---------E--------ES-|E|PINITTTPLQDVNRRPIQLLEVVSQGQ//VP---AISHKPC--IAHRDVKSKNILV|K|SDL---TCCISDFGLALKFDQ-SDKLG----
Metazoa       	------IP---------TL----------|E|P-VPLPQPSPNLGLRPIQLLEIKARGR//IPANKADGYKPA--VAHRDFKSKNVLL|X|ADM---SACIADFGLALIFXP-GKPCG----
Metazoa       	------VP---------TL----------|E|P-VPLPQPSPNLGLRPIQLLEIKARGR//IPANKADGYKPA--VAHRDFKSKNVLL|K|ADM---SACIADFGLALIFHP-GKPCG----
Metazoa       	-------P---------T--------L--|E|P-VPLPQPSPNLGLRPIQLLEIKARGR//IPANKADGYKPA--VAHRDFKSKNVLL|K|ADM---SACIADFGLALIFHP-GKPCG----
Metazoa       	-------P---------T--------L--|E|P-VPLPQPSPNLGLRPIQLLEIKARGR//IPANKADGYKPA--VAHRDFKSKNVLL|K|ADM---SACIADFGLALIFHP-GKPCG----
Metazoa       	-------P---------T--------L--|E|P-VPLPQPSPNLGLRPIQLLEIKARGR//IPANKADGYKPA--VAHRDFKSKNVLL|K|ADM---SACIADFGLALIFHP-GKPCG----
Metazoa       	------LP---------T--------I--|E|PGFVSTPSETSLNLEKVELIELRARGR//IPATAVHGSKPA--VAHRDFKSKNVLL|K|SDL---TACIADFGLALKFEP-GKGPG----
Metazoa       	-------P---------T--------L--|E|P-VPLPQPSPNLGLRPIQLLEIKARGR//IPANKADGYKPA--VAHRDFKSKNVLL|K|ADM---SACIADFGLALIFHP-GKPCG----
Metazoa       	-------P---------T--------L--|E|P-VPLPQPSPNLGLRPIQLLEIKARGR//IPANKADGYKPA--VAHRDFKSKNVLL|K|ADM---SACIADFGLALIFHP-GKPCG----
Metazoa       	-------P---------T--------L--|E|P-VPLPQPSPNLGLRPIQLLEIKARGR//IPANKADGYKPA--VAHRDFKSKNVLL|K|ADM---SACIADFGLALIFHP-GKPCG----
Metazoa       	------VP---------TL----------|E|P-LPLPQPSPNLGLRPIQLLEIKARGR//IPANKVDGYKPA--VAHRDFKSKNVLL|K|ADM---NACIADFGLALIFHP-GKPCG----
Metazoa       	-------P---------T--------L--|E|P-VPLPQPSPNLGLRPIQLLEIKARGR//IPANKADGYKPA--VAHRDFKSKNVLL|K|ADM---SACIADFGLALIFHP-GKPCG----
Metazoa       	------VP---------TL----------|E|P-LPLPQPSPNLGLRPIQLLEIKARGR//IPANKADGYKPA--VAHRDFKSKNVLL|K|ADM---SACIADFGLALIFHP-GKPCG----
Metazoa       	------VP---------TL----------|E|P-LPLPQPSPNLGLRPIQLVEIKARGR//IPANKADGYKPA--VAHRDFKSKNVLL|K|ANM---SACIADFGLALIFHP-GKPCG----
Vertebrate    	------VP---------TQHAFHIMIE--|E|QLGPHTPPSPIMGQKPLQLIEIKARGR//IPGLK-DGHKPA--VAHRDMKSKNVLL|K|NNL---TACIADFGLALKFEA-GKSAG----
Vertebrate    	------VP---------TQHAFHIMIE--|E|QLGPHTPPSPXMGQKPLQLIEIKARGR//IPGLK-DGHKPA--VAHRDMKSKNVLL|K|NNL---TACIADFGLALKFEA-GKSAG----
Vertebrate    	------VP---------TQHAFHIMIE--|E|QLGPHTPPSPIMGQKPLQLIEIKARGR//IPGLK-DGHKPA--VAHRDMKSKNVLL|K|NNL---TACIADFGLALKFEA-GKSAG----
Vertebrate    	------VP---------T--------Q--|E|P-GP-LPPSPVLGPKSLQLLEIKARGR//IPGHK-DGHKPA--IAHRDFKSKNVLL|K|SNL---TACIADFGLALRFEA-GKSPG----
Vertebrate    	------VP---------TQHAFHIMIE--|E|QLGPHTPPSPIMGQKPLQLIEIKARGR//IPGLK-DGHKPA--VAHRDMKSKNVLL|K|NNL---TACIADFGLALKFEA-GKSAG----
Vertebrate    	------VP---------TQHAFHIMIE--|E|QLGPHTPPSPIMGQKPLQLIEIKARGR//IPGLK-DGHKPA--VAHRDMKSKNVLL|K|NNL---TACIADFGLALKFEA-GKSAG----
Vertebrate    	------VP---------TQHAFHIMIE--|E|QLGPHTPPSPIMGQKPLQLIEIKARGR//IPGLK-DGHKPA--VAHRDMKSKNVLL|K|NNL---TACIADFGLALKFEA-GKSAG----
Vertebrate    	------VP---------T--------Q--|E|QLGPHTPPSPIMGQKPLQLIEIKARGR//IPGLK-DGHKPA--VAHRDMKSKNVLL|K|NNL---TACIADFGLALKFEA-GKSAG----
Vertebrate    	------VP---------T--------Q--|E|QLGPHTPPSPIMGQKPLQLIEIKARGR//IPGLK-DGHKPA--VAHRDMKSKNVLL|K|NNL---TACIADFGLALKFEA-GKSAG----
Vertebrate    	------VP---------TQHAFHIMIE--|E|P-HP-PPPSPSLSQRPLQLLEVKGRGR//VPGHK-----PA--IAHRDVKSKNVLL|K|SNL---TACIADFGLALRFEA-GRSPG----
Vertebrate    	------VP---------TQHAFHIMIE--|E|P-HP-PPPSPSLSQRPLQLLEVKGRGR//VPGHK-----PA--IAHRDVKSKNVLL|K|SNL---TACIADFGLALRFEA-GRSPG----
Vertebrate    	------VP---------T--------Q--|E|P-HP-PPPSPSLSQRPLQLLEVKGRGR//VPGHK-----PA--IAHRDVKSKNVLL|K|SNL---TACIADFGLALRFEA-GRSPG----
Vertebrate    	------VP---------T--------Q--|E|P-HP-PPPSPSLSQRPLQLLEVKGRGR//VPGHK-----PA--IAHRDVKSKNVLL|K|SNL---TACIADFGLALRFEA-GRSPG----
Vertebrate    	-------P---------T-QHAFHIMI--|E|X-XXXPPPSPLLGLKPLQLLEVKARGR//IPNLK-DGHKPA--VAHRDIKSKNILL|K|NNL---TACLADFGLALKFEA-GKSAG----
Vertebrate    	------VP---------TQHAFHIMVE--|E|P-GP-LPPSPVLGPKSLQLLEIKARGR//IPGHK-DGHKPA--IAHRDFKSKNVLL|K|SNL---TACIADFGLALRFEA-GKSPG----
Vertebrate    	------VP---------T--------Q--|E|T-GP-LPPSPVLGQKPLQLLELKARGR//IPAYK-----PA--IAHRDFKSKNVLL|K|SDL---TACIADFGLALRFEA-GKSPG----
Vertebrate    	------VP---------T--------Q--|E|T-GP-LPPSPVLGQKPLQLLELKARGR//IPAYK-----PA--IAHRDFKSKNVLL|K|SDL---TACIADFGLALRFEA-GKSPG----
Vertebrate    	------VP---------T--------Q--|E|T-GP-LPPSPVLGQKPLQLLELKARGR//IPAYK-----PA--IAHRDFKSKNVLL|K|SDL---TACIADFGLALRFEA-GKSPG----
Vertebrate    	------VP---------T--------Q--|E|T-GP-LPPXPVLGQKPLQLLELKARGR//IPAYK-----PA--IAHRDFKSKNILL|K|SDL---TACIADFGLALRFEA-GKSPG----
Vertebrate    	------VP---------T--------Q--|E|T-GP-LPPSPVLGQKPLQLLELKARGR//IPAYK-----PA--IAHRDFKSKNVLL|K|SDL---TACIADFGLALRFEA-GKSPG----
Vertebrate    	------VP---------T--------Q--|E|T-GP-LPPSPVLGQKPLQLLELKARGR//IPAYK-----PA--IAHRDFKSKNVLL|K|SDL---TACIADFGLALRFEA-GKSPG----
Vertebrate    	------VP---------TQHAFHIMVE--|E|T-GP-LPPSPVLGQKPLQLLELKARGR//IPAYK-----PA--IAHRDFKSKNVLL|K|SDL---TACIADFGLALRFEA-GKSPG----
Vertebrate    	------VP---------TQHAFHIMVE--|E|T-GP-LPPSPVLGQKPLQLLELKARGR//IPAYK-----PA--IAHRDFKSKNVLL|K|SDL---TACIADFGLALRFEA-GKSPG----
Vertebrate    	------VP---------TQHAFHIMVE--|E|T-GP-LPPSPVLGQKPLQLLELKARGR//IPAYK-----PA--IAHRDFKSKNVLL|K|SDL---TACIADFGLALRFEA-GKSPG----

                                                  Up to 50 Sequences Containing 2nd Mutation

Protist       	-----------------------------|-|------VLQDLINPGEVLCEEVIGSGS//---------TPP--IIHRDLKSHNLLV|D|QNW---SVKVSDFGLSVT-TG-----M----
Protist       	------PQ---------H--------Q--|Q|A-QP-ERREYEIDFNELEFGELLGKGF//---------TPP--ILHRDLSSRNILL|D|NDF---KCKISDFGLSRLKMEQ----G----
Protist       	---QEAAEK--------V--------MAE|L|EEDS-EFEESWIPYDSLYFTRAISKGA//-----------K--VIHRDLKSKNILL|D|NKY---RAKLSDFGISRKRSVE----E----
Protist       	---REVASK--------V--------LEQ|F|QADP-TLGRSRIPYSSLYFTRVLSKGA//-----------K--VIHRDLKSKNILL|D|DAF---RAKLSDFGISRERSVE----D----
Protist       	---AKMSAP--------L--------P--|F|KMDA-TLLKAKVDYTDIQYTRKLSKGA//-----------K--VIHRDLKSKNVLL|D|DRC---TAKLSDFGISRLRQLE----E----
Protist       	---APTNQP--------V--------D--|-|DEDV-DLSLVRLELRSVSSARPLAAGA//-----------R--IIHRDLKSRNVLL|D|SNK---GTKLTDFGSSREID-E----S----
Protist       	---DTV---K-QKVMTQS--------A--|L|S-DL-QLTGIQIRWAEIEVDQRIGVGG//-----------V--IIHRDLKSLNILV|D|EKW---TAKVSDFGLSRFKSAH----G----
Protist       	---EAL---K-RKVMTQS--------A--|L|S-DL-QLTGIQIRWSEIEVDERIGVGG//-----------I--IIHRDLKSLNILV|D|EKW---TAKVSDFGLSRFKSAH----G----
Protist       	-VNANESLAE-KLGVLQM--------V--|D|K-NE-IRAEWELDLNEVQLKDAVGKGR//-----------S--IMHRDLKSGNVLI|D|SHG---TAKISDFGLSCVLDSS----S----
Protist       	-FNESVSLAE-KLGVLQM--------V--|D|K-NE-IKAEWKLDLNEVRLEKAVGSGR//-----------S--IMHRDLKSGNVLI|D|SHG---TAKISDFGLSCVLESS----S----
Protist       	-VNENVSLAE-KLGVLQM--------V--|D|K-NE-IKAEWKLDLNEVRLEKAVGSGR//-----------S--IMHRDLKSGNVLI|D|SHG---TAKISDFGLSCVLESS----S----
Protist       	---G-------------G--------S--|L|M-RS-LNPSFEIDPTELEWGPLIGQGG//-----------K--LLHRDLKSSNLML|D|DHF---TVKVGDFGLTRLIATQ----G----
Protist       	---S-------------G--------A--|P|A-AP-VKHDWEIEMADVEFGRFLGRGA//-----------P--IIHRDLKSLNLLV|D|TNW---TVKITDFGLTTAKEAS----G----
Protist       	-LSKFQIKGL-DK--KNL--------N--|F|R-MF--NSNLDIDFNELTTETKISEGG//-----------NP-ILHRDLKSLNLLL|D|DNL---RCKLADFGWTRVKDDN---------
Protist       	---KFDIKYI-EQFPKQI--------S--|F|R-TF--NSNLEIDFNEIHLEKQINEGG//-----------TP-IIHRDLKSLNILL|D|ENL---RCKLADFGWTKAI-DN---------
Protist       	-VPKFEIKGL-EKSGKNL--------N--|F|R-TF--NSNLEIEFSELQIEKQISEGG//-----------NP-VLHRDLKSLNLLL|D|DNL---TCKLADFGWTKAM-DN---------
Protist       	----AAL-------DEAT-----------|-|--GP-GRLDWRLQVADLVLDETLGRGA//-----------P--VVHRDLKSPNVLL|D|RSL---RAKIADFGLTKAIAET----G----
Protist       	----GNSAVI-----NHN--------N--|-|--QS-AFSDIEIQFSELLIQTKLGEGT//-----------G--VIHRDIKSLNLLL|D|DNM---NVKICDFGLSRLKSKS----T----
Protist       	----SSLL---------L--------T--|L|------SDDWRIDYDD----EPLARGN//---------KPS--IVHRDLKSLNILV|D|DSL---NLKVTDFGLSCKVNH----------
Plant         	-----PSKG--------L--------A--|-|---L-NVGNLDIPWSDLVLKEKIGAGS//-----------P--IVHRDLKSLNLLV|D|KHY---TVKVGDFGLSRSKAST---------
Plant         	-----PSKG--------L--------A--|-|---L-NVGNLDIPWSDLVLKEKIGAGS//-----------P--IVHRDLKSLNLLV|D|KHY---TVKVGDFGLSRSKAST---------
Plant         	SGGSTSSTTV-NK----I--------DTV|I|D-TD-C-LDYEILWEDLTIGEQIGQGS//-----------NPPIVHRDLKSSNLLV|D|RNW---NVKVGDFGLSRLKHET---------
Plant         	SCGSTSSSAV-NK----V--------D--|V|D-SD-C-LDYEILWEDLIIGEQVGQGS//-----------NPPIIHRDLKSSNLLV|D|RNW---TVKVGDFGLSRLKHDT---------
Plant         	SCGSASSSAI-NK----V--------D--|T|D-FD-C-LDYEILWEDLTIGEQIGQGS//-----------NPPIIHRDLKSSNLLI|D|KNW---TVKVGDFGLSRLKHET---------
Plant         	SCGSASSSAI-NK----V--------D--|T|D-FD-C-LDYEILWEDLTIGEQIGQGS//-----------NPPIIHRDLKSSNLLI|D|KNW---TVKVGDFGLSRLKHET---------
Plant         	SCGSTSSSAV-NK----V--------D--|S|E-TD-C-LDFEILWEDLTIGEQIGQGS//-----------NPPIIHRDLKSSNLLI|D|RNW---TVKVGDFGLSRLKHET---------
Plant         	SCGS-TSSTV-NK----V--------D--|M|D-SD-C-LDYEILWEDLTIGEQIGQGS//-----------NPPIIHRDLKSSNLLV|D|KNW---TVKVGDFGLSRLKYET---------
Plant         	SCGS-TSSTV-NK----V--------D--|M|D-TD-C-LDYEILWEDLTIGEQIGQGS//-----------NPPIIHRDLKSSNLLV|D|KNW---TVKVGDFGLSRLKHET---------
Plant         	SCGSTSSSAI-NK----V--------D--|M|D-TD-C-LDYEILWEDLIIGEQIGQGS//-----------NPPIIHRDLKSSNLLV|D|KNW---TVKVGDFGLSRLKHET---------
Plant         	SCGSASSSAI-NK----V--------D--|T|D-FD-C-LDYEILWEDLTIGEQIGQGS//-----------NPPIIHRDLKSSNLLI|D|KNW---TVKVGDFGLSRLKHET---------
Plant         	SCGSTSSSAV-NK----V--------D--|S|E-TD-C-LDFEILWEDLTIGEQIGQGS//-----------NPPIIHRDLKSSNLLI|D|RNW---TVKVGDFGLSRLKHET---------
Plant         	SCGSASSSAI-NK----V--------D--|T|D-FD-C-LDYEILWEDLTIGEQIGQGS//-----------NPPIIHRDLKSSNLLI|D|KNW---TVKVGDFGLSRLKHET---------
Plant         	SCGSTSSSAV-NK----V--------D--|S|E-TD-C-LDFEILWEDLTIGEQIGQGS//-----------NPPIIHRDLKSSNLLI|D|RNW---TVKVGDFGLSRLKHET---------
Plant         	SCGSASSSAI-NK----V--------D--|T|D-FD-C-LDYEILWEDLTIGEQIGQGS//-----------NPPIIHRDLKSSNLLI|D|KNW---TVKVGDFGLSRLKHET---------
Plant         	SCGSTSSSAI-NK----V--------D--|V|E-TD-C-LDYEILWEDLTIGEQIGQGS//-----------NPPIIHRDLKSSNLLV|D|RNW---TVKVGDFGLSRLKHET---------
Plant         	SCGSTSSSAI-NK----V--------D--|V|E-TD-C-LDYEILWEDLTIGEQIGQGS//-----------NPPIIHRDLKSSNLLV|D|RNW---TVKVGDFGLSRLKHET---------
Plant         	SCGSTSSSAV-NK----V--------D--|V|D-TD-S-LDYEILWEDLIIGEQVGQGS//-----------NPPIIHRDLKSSNLLV|D|KNW---TVKVGDFGLSRLKHDT---------
Plant         	SCGSTSSSAI-NK----V--------D--|M|E-TD-C-LDYEILWEDLIIGEPIGQGS//-----------NPPIIHRDLKSSNLLV|D|KNW---TVKVGDFGLSRLKHET---------
Plant         	SCGSTSSGAV-NK----A--------D--|L|E-AD-C-LDCEILWEDLTIGEQVGQGS//-----------NPPIIHRDLKSSNLLV|D|KSW---NVKVSDFGLSRLKSKA---------
Plant         	SCGSTSSSAI-NK----V--------D--|M|E-TD-C-LDYEILWEDLIIGEPIGQGS//-----------NPPIIHRDLKSSNLLV|D|KNW---TVKVGDFGLSRLKHET---------
Plant         	SCGSTSSSAI-NK----I--------D--|I|D-SD-C-LDYEILWEDLKIGEQIGQGS//-----------NPPIIHRDLKSSNLLV|D|KNW---SVKVGDFGLSRLKHET---------
Plant         	SCGSGSSGAVNNK----V--------D--|I|D-TD-C-LDYEILWEDLTIGEQIGQGS//-----------SPPIVHRDLKSSNLLV|D|KNW---TVKVGDFGLSRLKHET---------
Plant         	SCGSGSSGAVNNK----V--------D--|I|D-TD-C-LDYEILWEDLTIGEQIGQGS//-----------SPPIVHRDLKSSNLLV|D|KNW---TVKVGDFGLSRLKHET---------
Plant         	SCGSGSSGAVNNK----V--------D--|I|D-TD-C-LDYEILWEDLTIGEQIGQGS//-----------SPPIVHRDLKSSNLLV|D|KNW---TVKVGDFGLSRLKHET---------
Plant         	SCGSGSSGAVNNK----V--------D--|I|D-TD-C-LDYEILWEDLTIGEQIGQGS//-----------SPPIVHRDLKSSNLLV|D|KNW---TVKVGDFGLSRLKHET---------
Plant         	SCGSGSSGAVNNK----V--------D--|I|D-TD-C-LDYEILWEDLTIGEQIGQGS//-----------SPPIVHRDLKSSNLLV|D|KNW---TVKVGDFGLSRLKHET---------
Metazoa       	-LTS--F----------D--------L--|L|K-S---YRGERIEFDELDMRKKIGHGG//-----------N--IAHCDIKSQNVLM|D|SREGGYVAKITDFGLSMMRNSS----DTSST
Metazoa       	-LTS--F----------D--------L--|L|K-S---YRGERIEFDELDMRKRIGHGG//-----------N--IAHCDIKSQNVLM|D|SREGGYVAKITDFGLSMMRNSS----DTSST
Metazoa       	-LTS--F----------D--------L--|L|K-S---YRGEKIEFDELDMRKKIGHGG//-----------N--IAHCDIKSQNVLM|D|SREGGYVAKITDFGLSMMRNSS----DTSST
Metazoa       	-KTS--T----------N--------I--|I|T-N---FLGNSIKYEDIELRSIIGIGA//-----------G--VAHCDIKSQNVLI|D|FNEDSLTAKLTDFGLSMMKNNS----ESVST
 
_____________D177E_389S_nObs_7.08_nExp_133.49_____________
 
                                                          All Human Sequences

Human         	------VP--------T---------Q--|D|P-------GP-PPPSPL---LGL-KPL//APEVLEGAI----NFQR-DAFLRIDMY|A|MGLVLWELASRCTA--ADGPVDEYMLPFEEE
Human         	------VP--------T-Q----------|D|P-------GP-PPPSPL---LGL-KPL//APEVLEGAI----NFQR-DAFLRIDMY|A|MGLVLWELASRCTA--ADGPVDEYMLPFEEE

                                                          Reference Sequences

              	                               |7|            2       7     2//7    2        7     2    7 |9|  2    7    2      7    2    7 
              	                              |7|            8       8     9//6    7        7     8    8 |8|  9    9    0      0    1    1 
              	                             |1|            1       1     1//3    3        3     3    3 |3|  3    3    4      4    4    4 
Rapeseed      	SCGSTSSSVMNK----I---------D--|A|D-------SD-G-LEYE---ILW-EDL//APEVLRNES----AD------EKSDIY|S|FGVVLWELATEKI-------------PWETL
Muskmelon     	SCGSTSSSAVNK----V---------E--|S|D-------MD-C-LDHE---ILW-EDL//APEVLRNEP----SD------EKSDIY|S|FGVILWELATEKI-------------PWENL
Sponge        	------D----------------------|N|YQ------LS-SPSYDS---PEF-M--//APEILEGAV----R-FNQEAFLKIDIY|A|FGLILWEMLSCCDL---NNITSSYYPPFDGW
Coral         	------L---------D---------E--|E|PL------NPTPPPSPE---LGF-RPI//APEVLEGAI----SFTM-ESFLYIDMY|A|FALVLWELVSRCTA--ADGPVDEYKLPFEEE
Flatworm      	----SELDS-------G---------SSP|S|S-------LP-SFKKCM---LLA-SVV//APEVLDGAI----QFSR-DAYLRIDVY|A|MGLVFWELMSR-CY--SIEVAGTYRAPFELE
Snail         	------LP--------T---------I--|E|PG------FVSTPSETS---LNL-EKV//APEVLEGAI----CFNR-DAFLRIDMY|A|CGLVLWELLSRCNA--AEGPVEEYQLPFENE
Ant           	-------P--------T---------G--|E|P--------PLPESSPN---LGL-RPI//APEVLEGAI----NFTR-DSFLRIDMY|A|CGLVLWELASRCTV--QDGPIGEYRLPFEDE
Copepod       	-------Q--------S------------|E|D-------GPVSPPTPT---IIH-RPV//APEVLEGAI----NFSR-DAFLRIDMY|A|CGLVLWEVLSRCKD--I-GQVGPYKLPFEAE
Lancet        	------TP--------T---------Q--|D|P-------LP-PPPSPL---LGL-RPL//APEVLEGAI----NFNR-DAFLRIDMY|A|FGLVLWEIVSRCSA--VDGPVDEYQLPFEEE
Fish          	------VP--------T---------Q--|D|P-------GP-LPPSPT---LVQ-KPL//APEVLEGAI----NFQR-DSFLRIDMY|A|VGLVLWELAARCTA--SDGPVDEYMLPFEEE
Frog          	------VP--------T---------Q--|D|P-------GP-PPPSPL---LGL-KPL//APEVLEGAI----NFQR-DAFLRIDMY|A|FGLVLWELASRCTA--SDGPVDEYMLPFEEE
Lizard        	------VP--------T---------Q--|D|P-------GP-PPPSPL---MGL-KPL//APEVLEGAI----NFQR-DAFLRIDMY|A|MGLVLWELASRCTA--SDGPVDEYMLPFEEE
Bird          	------VP--------T-Q----------|D|P-------GP-PPPSPL---MGL-KPL//APEVLEGAI----NFQR-DAFLRIDMY|A|MGLVLWELASRCTA--SDGPVDEYMLPFEEE
Alligator     	------VP--------T---------Q--|D|P-------GP-PPPSPL---MGL-KPL//APEVLEGAI----NFQR-DAFLRIDMY|A|MGLVLWELASRCTA--SDGPVDEYMLPFEEE
Mouse         	------VP--------T-Q----------|D|P-------GP-PPPSPL---LGL-KPL//APEVLEGAI----NFQR-DAFLRIDMY|A|MGLVLWELASRCTA--ADGPVDEYMLPFEEE
Rat           	------VP--------T-Q----------|D|P-------GP-PPPSPL---LGL-KPL//APEVLEGAI----NFQR-DAFLRIDMY|A|MGLVLWELASRCTA--ADGPVDEYMLPFEEE
Target[Human] 	------VP--------T---------Q--|D|P-------GP-PPPSPL---LGL-KPL//APEVLEGAI----NFQR-DAFLRIDMY|A|MGLVLWELASRCTA--ADGPVDEYMLPFEEE

                                                  Up to 50 Sequences Containing 1st Mutation

Plant         	--------S-VK----I---------R--|E|L-------RQ-QVGDSE---IDW-SMV//APEIIDHKP----YD------HKADVF|S|FAIVLWELITLKV-------------PYDDM
Metazoa       	------SN--------S---------D--|E|S-------TPINEQSF-----------//APEVLEGAI----NFYR-DAFTRIDIY|A|FGLVLWELISRCKG--EDG--DKYMLPFEEE
Metazoa       	------CE--------D---------E--|E|S-------VPITNQMNE---NGN-RTI//APEVLEGAI----NYSQ-DSLYRIDIY|A|LALVLWELVSRCRL--SKDKVRDYKLPFEEE
Metazoa       	------SR--------E---------E--|E|PL------HTI-PPSPE---LSV-RPI//APEVLEGAI----SFTR-ESFLHIDVY|A|FALVLWELASRCSA--ADGPVDEYRLPFEEE
Metazoa       	------SR--------E---------E--|E|PL------HTI-PPSPE---LSV-RPI//APEVLEGAI----SFTR-ESFLHIDVY|A|FALVLWELASRCSA--ADGPVDEYRLPFEEE
Metazoa       	------L---------E---------E--|E|LL------NSIPPPSPE---LGF-RPI//APEVLEGAI----SFTR-ESFLYIDMY|A|FALVLWELMSRCTA--ADGPVDEYKLPFEEE
Metazoa       	------L---------D---------E--|E|PL------NPTPPPSPE---LGF-RPI//APEVLEGAI----SFTM-ESFLYIDMY|A|FALVLWELVSRCTA--ADGPVDEYKLPFEEE
Metazoa       	------L---------E---------E--|E|LL------NSIPPPSPE---LGF-RPI//APEVLEGAI----SFTR-ESFLYIDMY|A|FALVLWELMSRCTA--ADGPVDEYKLPFEEE
Metazoa       	------L---------D---------E--|E|PL------NPTPPPSPE---LGF-RPI//APEVLEGAI----SFTM-ESFLYIDMY|A|FALVLWELVSRCTA--ADGPVDEYKLPFEEE
Metazoa       	------R---------E---------E--|E|SL------RPLPPPSPD---LGI-RPI//L-------------------FL-----|-|----------------SPGPIEEYRLPFEEE
Metazoa       	------LT--------E---------E--|E|TL------NLHQPPSPV---LSS-RPI//APEVLEGAI----LFTK-ESFLRIDTY|A|LGLVLWELATRCSV--VDGSVEDYRLPFEEE
Metazoa       	------NA--------E---------ES-|E|PI------NITTTPLQD---VNR-RPI//APEVLEGAI----SFTR-ESFLRIDMY|A|CGLVLWELLSRFSV--HDDPVEDYRLPFEQE
Metazoa       	------IP--------T-L----------|E|P-------VPLPQPSPN---LGL-RPI//APEVLEGAI----NFTR-DSFLRIDMY|A|CGLVLWELASRCTV--QNGPIGEYRLPFEDE
Metazoa       	------VP--------T-L----------|E|P-------VPLPQPSPN---LGL-RPI//APEVLEGAI----NFTR-DSFLRIDMY|A|CGLVLWELASRCTV--QSGPIGEYRLPFEDQ
Metazoa       	-------P--------T---------L--|E|P-------VPLPQPSPN---LGL-RPI//APEVLEGAI----NFTR-DSFLRIDMY|A|CGLVLWELASRCTV--QDGPIGEYRLPFEDE
Metazoa       	-------P--------T---------L--|E|P-------VPLPQPSPN---LGL-RPI//APEVLEGAI----NFTR-DSFLRIDMY|A|CGLVLWELASRCTV--QDGPIGEYRLPFEDE
Metazoa       	-------P--------T---------L--|E|P-------VPLPQPSPN---LGL-RPI//APEVLEGAI----NFTR-DSFLRIDMY|A|CGLVLWELASRCTV--QSGPIGEYRLPFEDQ
Metazoa       	------LP--------T---------I--|E|PG------FVSTPSETS---LNL-EKV//APEVLEGAI----CFNR-DAFLRIDMY|A|CGLVLWELLSRCNA--AEGPVEEYQLPFENE
Metazoa       	-------P--------T---------L--|E|P-------VPLPQPSPN---LGL-RPI//APEVLEGAI----NFTR-DSFLRIDMY|A|CGLVLWELASRCTV--QNGPIGEYRLPFEDE
Metazoa       	-------P--------T---------L--|E|P-------VPLPQPSPN---LGL-RPI//APEVLEGAI----NFTR-DSFLRIDMY|A|CGLVLWELASRCTV--QNGPIGEYRLPFEDE
Metazoa       	-------P--------T---------L--|E|P-------VPLPQPSPN---LGL-RPI//APEVLEGAI----NFTR-DSFLRIDMY|A|CGLVLWELASRCTV--QNGPIGEYRLPFEDE
Metazoa       	------VP--------T-L----------|E|P-------LPLPQPSPN---LGL-RPI//APEVLEGAI----NFTR-DSFLRIDMY|A|CGLVLWELASRCTV--QDGPIGEYRLPFEDE
Metazoa       	-------P--------T---------L--|E|P-------VPLPQPSPN---LGL-RPI//APEVLEGAI----NFTR-DSFLRIDMY|A|CGLVLWELASRCTV--QNGPIGEYRLPFEDE
Metazoa       	------VP--------T-L----------|E|P-------LPLPQPSPN---LGL-RPI//APEVLEGAI----NFTR-DSFLRIDMY|A|CGLVLWELASRCTT--QDGPIGDYRLPFEEE
Metazoa       	------VP--------T-L----------|E|P-------LPLPQPSPN---LGL-RPI//APEVLEGAI----NFTR-DSFLRIDMY|A|CGLVLWELASRCTV--QDGPIGEYRLPFEEE
Vertebrate    	------VP--------T-QHAFHIMIE--|E|QL------GPHTPPSPI---MGQ-KPL//APEVLEGAI----NFQR-DSFLRIDMY|A|MGLVLWELAARCTA--ADGPVDEYTLPFEEE
Vertebrate    	------VP--------T-QHAFHIMIE--|E|QL------GPHTPPSPX---MGQ-KPL//APEVLEGAI----NFQR-DSFLRIDMY|A|MGLVLWELAARCTA--ADGPVDEYTLPFEEE
Vertebrate    	------VP--------T-QHAFHIMIE--|E|QL------GPHTPPSPI---MGQ-KPL//APEVLEGAI----NFQR-DSFLRIDMY|A|MGLVLWELAARCTA--ADGPVDEYTLPFEEE
Vertebrate    	------VP--------T---------Q--|E|P-------GP-LPPSPV---LGP-KSL//APEVLEGAI----NFQR-DAFLRIDMY|A|LGLVLWELASRCKA--ADGPVDEYMLPFEEE
Vertebrate    	------VP--------T-QHAFHIMIE--|E|QL------GPHTPPSPI---MGQ-KPL//APEVLEGAI----NFQR-DSFLRIDMY|A|MGLVLWELAARCTA--ADGPVDEYTLPFEEE
Vertebrate    	------VP--------T-QHAFHIMIE--|E|QL------GPHTPPSPI---MGQ-KPL//APEVLEGAI----NFQR-DSFLRIDMY|A|MGLVLWELAARCTA--ADGPVDEYTLPFEEE
Vertebrate    	------VP--------T-QHAFHIMIE--|E|QL------GPHTPPSPI---MGQ-KPL//APEVLEGAI----NFQR-DSFLRIDMY|A|MGLVLWELAARCTA--ADGPVDEYTLPFEEE
Vertebrate    	------VP--------T---------Q--|E|QL------GPHTPPSPI---MGQ-KPL//APEVLEGAI----NFQR-DSFLRIDMY|A|MGLVLWELAARCTA--ADGPVDEYTLPFEEE
Vertebrate    	------VP--------T---------Q--|E|QL------GPHTPPSPI---MGQ-KPL//APEVLEGAI----NFQR-DSFLRIDMY|A|MGLVLWELAARCTA--ADGPVDEYTLPFEEE
Vertebrate    	------VP--------T-QHAFHIMIE--|E|P-------HP-PPPSPS---LSQ-RPL//APEVLEGTI----TFHR-DAFLRIDVY|A|LALVLWELASRCTA--VDGPVDEYMLPFEEE
Vertebrate    	------VP--------T-QHAFHIMIE--|E|P-------HP-PPPSPS---LSQ-RPL//APEVLEGTI----TFHR-DAFLRIDVY|A|LALVLWELASRCTA--VDGPVDEYMLPFEEE
Vertebrate    	------VP--------T---------Q--|E|P-------HP-PPPSPS---LSQ-RPL//APEVLEGTI----TFHR-DAFLRIDVY|A|LALVLWELASRCTA--VDGPVDEYMLPFEEE
Vertebrate    	------VP--------T---------Q--|E|P-------HP-PPPSPS---LSQ-RPL//APEVLEGTI----TFHR-DAFLRIDVY|A|LALVLWELASRCTA--VDGPVDEYMLPFEEE
Vertebrate    	-------P--------T--QHAFHIMI--|E|X-------XXXPPPSPL---LGL-KPL//APEVLEGAI----NFQR-DSFLRIDMY|A|FGLVLWELASRCTA--SDGPVDEYMLPFEEE
Vertebrate    	------VP--------T-QHAFHIMVE--|E|P-------GP-LPPSPV---LGP-KSL//APEVLEGAI----NFQR-DAFLRIDMY|A|LGLVLWELASRCKA--ADGPVDEYMLPFEEE
Vertebrate    	------VP--------T---------Q--|E|T-------GP-LPPSPV---LGQ-KPL//APEVLEGAI----NFQR-DSFLRIDMY|A|VGLVLWELASRCKA--ADGPVDEYLLPFEEE
Vertebrate    	------VP--------T---------Q--|E|T-------GP-LPPSPV---LGQ-KPL//APEVLEGAI----NFQR-DSFLRIDMY|A|VGLVLWELASRCKA--ADGPVDEYLLPYEEE
Vertebrate    	------VP--------T---------Q--|E|T-------GP-LPPSPV---LGQ-KPL//APEVLEGAI----NFQR-DSFLRIDMY|A|VGLVLWELASRCKA--ADGPVDEYLLPYEEE
Vertebrate    	------VP--------T---------Q--|E|T-------GP-LPPXPV---LGQ-KPL//APEVLEGAI----NFQR-DSFLRIDMY|A|VGLVLWELASRCKA--ADGPVDEYLLPFEEE
Vertebrate    	------VP--------T---------Q--|E|T-------GP-LPPSPV---LGQ-KPL//APEVLEGAI----NFQR-DSFLRIDMY|A|VGLVLWELASRCKA--ADGPVDEYLLPFEEE
Vertebrate    	------VP--------T---------Q--|E|T-------GP-LPPSPV---LGQ-KPL//APEVLEGAI----NFQR-DSFLRIDMY|A|VGLVLWELASRCKA--ADGPVDEYLLPFEEE
Vertebrate    	------VP--------T-QHAFHIMVE--|E|T-------GP-LPPSPV---LGQ-KPL//APEVLEGAI----NFQR-DSFLRIDMY|A|VGLVLWELASRCKA--ADGPVDEYLLPFEEE
Vertebrate    	------VP--------T-QHAFHIMVE--|E|T-------GP-LPPSPV---LGQ-KPL//APEVLEGAI----NFQR-DSFLRIDMY|A|VGLVLWELASRCKA--ADGPVDEYLLPYEEE
Vertebrate    	------VP--------T-QHAFHIMVE--|E|T-------GP-LPPSPV---LGQ-KPL//APEVLEGAI----NFQR-DSFLRIDMY|A|VGLVLWELASRCKA--ADGPVDEYLLPYEEE

                                                  Up to 50 Sequences Containing 2nd Mutation

Protist       	-----------------------------|-|------------KKADY---IDI-HQI//SPEILRGQR----YT------DKADVY|S|FGIILWECATRQD-------------PYAGI
Protist       	-----------------------------|-|------------VLQDL---INP-GEV//APEILSGQP----YN------TKVDVY|S|FGIVMWEFLTRDV-------------PYKNV
Protist       	-----------------------------|-|------------SVDQT---IST-KEI//APEILQNKP----FG------IKSDVY|S|FGIVMWEILTRKR-------------PYSKL
Protist       	-----------------------------|-|------------SVDQT---IST-KEI//APEILQNKP----FG------IKSDVY|S|FGIVMWEILTRKR-------------PYSKL
Protist       	------PQ--------H---------Q--|Q|A-------QP-ERREYE---IDF-NEL//APEVFQGES----NS------EKSDVY|S|YAMILWELLTSEE-------------PQQDM
Protist       	-LSELACE--------V---------T--|V|A-------S---DKFSI---IPY-DEL//APEIIKNHQ----YT------QKVDVY|S|YGMVIWEIITREL-------------PFDEY
Protist       	-INALAFE--------V---------A--|I|N-------S---QKFSL---IPY-EDL//APEIMNDQQ----YT------EKIDVY|S|FAIVLWEIITRDL-------------PFEEY
Protist       	---QEAAEK-------V---------MAE|L|EE------DS-EFEESW---IPY-DSL//APEVLMGKK----YT------EKADIY|S|FGIVMSEMDTCEV-------------PFSDK
Protist       	---REVASK-------V---------LEQ|F|QA------DP-TLGRSR---IPY-SSL//APEVLMGKK----YT------EKADIF|S|FGIVMSELDTHAV-------------PYSDK
Protist       	---AKMSAP-------L---------P--|F|KM------DA-TLLKAK---VDY-TDI//APEVFLAKK----YN------DRADVY|S|LGVVLSELDTCAI-------------PYADQ
Protist       	---DTV---KQKVMTQS---------A--|L|S-------DL-QLTGIQ---IRW-AEI//APEVIGGHI----YT------EKADVY|S|YGVNLWELLTRKI-------------PYDGM
Protist       	---EAL---KRKVMTQS---------A--|L|S-------DL-QLTGIQ---IRW-SEI//APEVIGGHI----YT------EKADVY|S|YGINLWELLTRKI-------------PYDGM
Protist       	-VNANESLAEKLGVLQM---------V--|D|K-------NE-IRAEWE---LDL-NEV//APEVIRHEP----YS------SKADVY|S|FGIVLWELLARDQ-------------PFRGL
Protist       	-FNESVSLAEKLGVLQM---------V--|D|K-------NE-IKAEWK---LDL-NEV//APEVIRHEP----YS------SKADVY|S|FGIVLWELLARDQ-------------PFRGL
Protist       	-VNENVSLAEKLGVLQM---------V--|D|K-------NE-IKAEWK---LDL-NEV//APEVIRHEP----YS------SKADVY|S|FGIVLWELLARDQ-------------PFRGL
Protist       	---G------------G---------S--|L|M-------RS-LNPSFE---IDP-TEL//APEVLANQP----YS------EKADVY|S|FGIILWEMVAKQL-------------PYYGI
Protist       	---S------------G---------A--|P|A-------AP-VKHDWE---IEM-ADV//APEVLRNEP----YD------YKADIY|S|FAIVLWEMATRQI-------------PYEGM
Plant         	-----PSKG-------L---------A--|-|---------L-NVGNLD---IPW-SDL//APEVLRNEP----SN------EKSDVY|S|FGVILWELATLQR-------------PWGNL
Plant         	-----PSKG-------L---------A--|-|---------L-NVGNLD---IPW-SDL//APEVLRNEP----SN------EKSDVY|S|FGVILWELATLQR-------------PWGNL
Plant         	SGGSTSSTTVNK----I---------DTV|I|D-------TD-C-LDYE---ILW-EDL//APEVLRSEP----SD------EKADVY|S|FGVILWELVTQKI-------------PWDNL
Plant         	SCGSTSSSAVNK----V---------D--|V|D-------SD-C-LDYE---ILW-EDL//APEVLRNEP----SD------EKSDIY|S|YGVILWELVTEKI-------------PWDNL
Plant         	SCGSASSSAINK----V---------D--|T|D-------FD-C-LDYE---ILW-EDL//APEVLRNEP----SD------EKSDIY|S|FGVILWELATEKI-------------PWENL
Plant         	SCGSASSSAINK----V---------D--|T|D-------FD-C-LDYE---ILW-EDL//APEVLRNEP----SD------EKSDIY|S|FGVILWELATEKI-------------PWENL
Plant         	SCGSTSSSAVNK----V---------D--|S|E-------TD-C-LDFE---ILW-EDL//APEVLRNEP----SD------EKSDIY|S|FGVILWELATEKI-------------PWENL
Plant         	SCGS-TSSTVNK----V---------D--|M|D-------SD-C-LDYE---ILW-EDL//APEALRNEP----SD------EKSDIY|S|YGIILWELSTEKI-------------PWDNL
Plant         	SCGS-TSSTVNK----V---------D--|M|D-------TD-C-LDYE---ILW-EDL//APEVLRNEP----SD------EKSDIY|S|YGVILWELSTEKI-------------PWDNL
Plant         	SCGSTSSSAINK----V---------D--|M|D-------TD-C-LDYE---ILW-EDL//APEVLRNEP----SD------EKSDVY|S|FGVILWELATEKI-------------PWDNL
Plant         	SCGSASSSAINK----V---------D--|T|D-------FD-C-LDYE---ILW-EDL//APEVLRNEP----SD------EKSDIY|S|FGVILWELATEKI-------------PWENL
Plant         	SCGSTSSSAVNK----V---------D--|S|E-------TD-C-LDFE---ILW-EDL//APEVLRNEP----SD------EKSDIY|S|FGVILWELATEKI-------------PWENL
Plant         	SCGSASSSAINK----V---------D--|T|D-------FD-C-LDYE---ILW-EDL//APEVLRNEP----SD------EKSDIY|S|FGVILWELATEKI-------------PWENL
Plant         	SCGSTSSSAVNK----V---------D--|S|E-------TD-C-LDFE---ILW-EDL//APEVLRNEP----SD------EKSDIY|S|FGVILWELATEKI-------------PWENL
Plant         	SCGSASSSAINK----V---------D--|T|D-------FD-C-LDYE---ILW-EDL//APEVLRNEP----SD------EKSDIY|S|FGVILWELATEKI-------------PWENL
Plant         	SCGSTSSSAINK----V---------D--|V|E-------TD-C-LDYE---ILW-EDL//APEVLRNEP----SD------EKSDVY|S|FGVIMWELATEKI-------------PWDNL
Plant         	SCGSTSSSAINK----V---------D--|V|E-------TD-C-LDYE---ILW-EDL//APEVLRNEP----SD------EKSDVY|S|FGVIMWELATEKI-------------PWDNL
Metazoa       	-LTS--F---------D---------L--|L|K-------S---YRGER---IEF-DEL//APEVLRGELLDRAAM------MRADVY|S|LGVVVFEIISEDE-------------PFDSL
Metazoa       	-LTS--F---------D---------L--|L|K-------S---YRGER---IEF-DEL//APEVLRGELLDRAAM------MRADVY|S|LGLVVFEIISEDE-------------PFDSL
Metazoa       	-LTS--F---------D---------L--|L|K-------S---YRGEK---IEF-DEL//APEVLRGELLDRKAM------MRADVY|S|LGLLVFEIISEDE-------------PFDSL
Metazoa       	-KTS--T---------N---------I--|I|T-------N---FLGNS---IKY-EDI//APEVLRGEMLNIPAW------MAADVY|S|LSLVVFEIVCGEE-------------PFDTL
Metazoa       	-SMKSLEDKLNTYLPIH---------L--|K|G-------CE-PGIYSV---LDL-SHI//APEIYNTKK----YD------EMCDVY|S|FGVMFWEVMSQRK-------------PFENC
Metazoa       	-SMKSLEDKLNTYLPIH---------L--|K|G-------CE-PGIYSV---LDL-SHI//APEIYNTKK----YD------EMCDVY|S|FGVMFWEVMSQRK-------------PFENC
Metazoa       	-SMKSLEDKLNTYLPIH---------L--|K|G-------CE-PGIYSV---LDL-SHI//APEIYNTKK----YD------EMCDVY|S|FGVMFWEVMSQRK-------------PFENC
Metazoa       	------DM--------EK--------T--|N|AMENGNRPLV-DR--ESFEMVETPKEL//APEMLAAST----GF-STTAFKAMDVY|S|MSLVMWETINR-TKLLPS-ESPEYQQPYP-E
Metazoa       	------DM--------EK--------T--|D|ALEAGNVPLV-EPEEEMIEMVETPKEL//SPEMLEGAT----EF-TPTAFKAMDVY|S|MGLVMWEVISR-TKLHQTDEPPNYQMPFQ-V
Metazoa       	------DM--------EK--------T--|D|ALEAGNVPLV-EPEEEMIEMVETPKEL//SPEMLEGAT----EF-TPTAFKAMDVY|S|MGLVMWEVISR-TKLHQTDEPPNYQMPFQ-V
Metazoa       	------DM--------EK--------T--|D|ALEAGNVPLV-EPEEEMIEMVETPKEL//SPEMLEGAT----EF-TPTAFKAMDVY|S|MGLVMWEVISR-TKLHQTDEPPNYQMPFQ-V
Metazoa       	------ES--------EK--------T--|N|VMEAGNLPLV-D-HEVMIEMVETPKEL//SPEMLEGAT----EF-TATAFKSMDVY|S|MGLVMWETINR-TKLKSSDVVPEYQMPFQ-T
Metazoa       	------D----------------------|V|YE------RD-SS---K---YEY-L--//APEILDGAI----V-FNSESYFLMDIY|S|TALIIWELVSRCNY---ESEV-HYQPPYFDQ
Metazoa       	------D----------------------|V|YE------RD-SS---K---YEY-L--//APEILDGAI----V-FNSESYFLMDIY|S|TALIIWELVSRCNY---ESEV-HYQPPYFDQ
Vertebrate    	-------P--------T---------Q--|D|P-------GP-PPPSPI---LGL-KPL//APEVLEGAI----NFQR-DAFLRIDMY|S|MGLVLWELASRCTA--ADGPVDEYMLPFEEE
 
_____________D177E_229F_nObs_7.06_nExp_126.83_____________
 
                                                          All Human Sequences

Human         	------VP--------T---------Q--|D|P-------GP-PPPSPL---LGL-KPL//--EYVAVKIFPI----Q------DKQS|W|QNEYEVYSLPGMKHE-------NILQFIGAE
Human         	------VP--------T-Q----------|D|P-------GP-PPPSPL---LGL-KPL//--EYVAVKIFPI----Q------DKQS|W|QNEYEVYSLPGMKHE-------NILQFIGAE

                                                          Reference Sequences

              	                               |7|            2       7     2//     7    2              7 |9|  2    7    2           7    2 
              	                              |7|            8       8     9//     1    2              2 |2|  3    3    4           4    5 
              	                             |1|            1       1     1//     2    2              2 |2|  2    2    2           2    2 
Rapeseed      	SCGSTSSSVMNK----I---------D--|A|D-------SD-G-LEYE---ILW-EDL//--SDVAVKVFSK----QEYSED-VIQS|F|RQEVLLMK--RLRHP-------NVLLFMGAV
Muskmelon     	SCGSTSSSAVNK----V---------E--|S|D-------MD-C-LDHE---ILW-EDL//--SDVAVKVFSK----QEYSDD-VILS|F|KQEVSLMK--KLRHP-------NILLFMGVV
Sponge        	------D----------------------|N|YQ------LS-SPSYDS---PEF-M--//--RDVAIKIFNG----T------LQAS|W|TQEKDIYATERLEHE-------NILKFLYHD
Coral         	------L---------D---------E--|E|PL------NPTPPPSPE---LGF-RPI//--DVVAVKVFPM----A------HKTA|W|VCEKDIYTTCNMKHE-------NILKFVGVE
Flatworm      	----SELDS-------G---------SSP|S|S-------LP-SFKKCM---LLA-SVV//--MDVAVKVFRA----A------QKDS|W|ITELGLFRVPGLSHP-------NILKFIGAD
Snail         	------LP--------T---------I--|E|PG------FVSTPSETS---LNL-EKV//--ELVAVKIFPL----Q------DKQS|W|LTEQEIYNLPQMNHE-------NVLKFIASE
Ant           	-------P--------T---------G--|E|P--------PLPESSPN---LGL-RPI//--EIVAVKVFPI----Q------DKQS|W|QTEQEIFKLAHMDHE-------DILRFIGVE
Copepod       	-------Q--------S------------|E|D-------GPVSPPTPT---IIH-RPV//--EQVAVKIFPL----Q------DKQS|W|FAEQEIFNLPQMSHE-------NILRFIGVD
Lancet        	------TP--------T---------Q--|D|P-------LP-PPPSPL---LGL-RPL//--EYVAVKIFPL----Q------DKAS|W|LNEQDIFTTQLMKHE-------NLLQFIAVE
Fish          	------VP--------T---------Q--|D|P-------GP-LPPSPT---LVQ-KPL//--DYVAVKIFPI----Q------DKLS|W|QNEYDIYNLPGMRHE-------NILQFIGAE
Frog          	------VP--------T---------Q--|D|P-------GP-PPPSPL---LGL-KPL//--ETVAVKIFPV----Q------DKLS|W|QNEYEIYSLPGMKHE-------NILYFIGAE
Lizard        	------VP--------T---------Q--|D|P-------GP-PPPSPL---MGL-KPL//--EYVAVKIFPI----Q------DKQS|W|QNEYEVYSLPGMKHE-------NILQFIGAE
Bird          	------VP--------T-Q----------|D|P-------GP-PPPSPL---MGL-KPL//--EYVAVKIFPI----Q------DKQS|W|QNEYEIYSLPGMKHD-------NILQFIGAE
Alligator     	------VP--------T---------Q--|D|P-------GP-PPPSPL---MGL-KPL//--EYVAVKIFPI----Q------DKQS|W|QNEYEIYSLPGMKHE-------NILQFIGAE
Mouse         	------VP--------T-Q----------|D|P-------GP-PPPSPL---LGL-KPL//--EYVAVKIFPI----Q------DKQS|W|QNEYEVYSLPGMKHE-------NILQFIGAE
Rat           	------VP--------T-Q----------|D|P-------GP-PPPSPL---LGL-KPL//--EYVAIKIFPI----Q------DKQS|W|QNEYEVYSLPGMKHE-------NILQFIGAE
Target[Human] 	------VP--------T---------Q--|D|P-------GP-PPPSPL---LGL-KPL//--EYVAVKIFPI----Q------DKQS|W|QNEYEVYSLPGMKHE-------NILQFIGAE

                                                  Up to 50 Sequences Containing 1st Mutation

Plant         	--------S-VK----I---------R--|E|L-------RQ-QVGDSE---IDW-SMV//--SDVAIKMLRV----AHLNNA-SEVE|F|LQEVLILR--SVNHE-------NILQFYGAS
Metazoa       	------SN--------S---------D--|E|S-------TPINEQSF-----------//--KWVAVKIFPA----H------EKNS|W|LTEQQVFMLPKFEHK-------NILPFLGFE
Metazoa       	------CE--------D---------E--|E|S-------VPITNQMNE---NGN-RTI//VDQIVAVKVFPP----H------ERSS|W|IIEQLVFKTPQIEHE-------NILRFIGSE
Metazoa       	------SR--------E---------E--|E|PL------HTI-PPSPE---LSV-RPI//--DEVAVKVFPI----S------HKSA|W|VCEKDIYTSCNMKHE-------NILKFVGVE
Metazoa       	------SR--------E---------E--|E|PL------HTI-PPSPE---LSV-RPI//--DEVAVKVFPI----S------HKSA|W|VCEKDIYTSCNMKHE-------NILKFVGVE
Metazoa       	------L---------E---------E--|E|LL------NSIPPPSPE---LGF-RPI//--DVVAVKVFPM----A------HQTA|W|VCEKDIFTTCNLKHE-------NILKFVAVE
Metazoa       	------L---------D---------E--|E|PL------NPTPPPSPE---LGF-RPI//--DVVAVKVFPM----A------HKTA|W|VCEKDIYTTCNMKHE-------NILKFVGVE
Metazoa       	------L---------E---------E--|E|LL------NSIPPPSPE---LGF-RPI//--DVVAVKVFPM----A------HQTA|W|VCEKDIFTTCNLKHE-------NILKFVAVE
Metazoa       	------L---------D---------E--|E|PL------NPTPPPSPE---LGF-RPI//--DVVAVKVFPM----A------HKTA|W|VCEKDIYTTCNMKHE-------NILKFVGVE
Metazoa       	------R---------E---------E--|E|SL------RPLPPPSPD---LGI-RPI//--DAVAVKILPL----S------HKTA|W|VCERDIYTSCNVKHE-------NILHFIAAE
Metazoa       	------LT--------E---------E--|E|TL------NLHQPPSPV---LSS-RPI//--ETVAVKVFPE----H------EKGA|W|INENDCYTLCNLSHE-------NILRFIAVE
Metazoa       	------NA--------E---------ES-|E|PI------NITTTPLQD---VNR-RPI//--NTVAVKIFPH----Q------EFTA|W|VNERDFYKLCGLDHE-------NVLTFIGDE
Metazoa       	------IP--------T-L----------|E|P-------VPLPQPSPN---LGL-RPI//--EFVAVKVFPM----Q------DKQS|W|QTEQEIFKLAHMDHE-------DILHFIGVE
Metazoa       	------VP--------T-L----------|E|P-------VPLPQPSPN---LGL-RPI//--EVVAVKVFPI----Q------DKQS|W|QTEQEIFKLAHMDHE-------DILHFIGVE
Metazoa       	-------P--------T---------L--|E|P-------VPLPQPSPN---LGL-RPI//--EIVAVKVFPI----Q------DKQS|W|QTEQEIFKLAHMDHE-------DILHFIGVE
Metazoa       	-------P--------T---------L--|E|P-------VPLPQPSPN---LGL-RPI//--EIVAVKVFPI----Q------DKQS|W|QTEQEIFKLAHMDHE-------DILHFIGVE
Metazoa       	-------P--------T---------L--|E|P-------VPLPQPSPN---LGL-RPI//--EVVAVKVFPI----Q------DKQS|W|QTEQEIFKLAHMDHE-------DILHFIGVE
Metazoa       	------LP--------T---------I--|E|PG------FVSTPSETS---LNL-EKV//--ELVAVKIFPL----Q------DKQS|W|LTEQEIYNLPQMNHE-------NVLKFIASE
Metazoa       	-------P--------T---------L--|E|P-------VPLPQPSPN---LGL-RPI//--ELVAVKVFPM----Q------DKQS|W|QTEQEIFKLAHMDHE-------DILHFIGVE
Metazoa       	-------P--------T---------L--|E|P-------VPLPQPSPN---LGL-RPI//--EIVAVKVFPI----Q------DKQS|W|QTEQEIFKLAHMDHE-------DILHFIGVE
Metazoa       	-------P--------T---------L--|E|P-------VPLPQPSPN---LGL-RPI//--EIVAVKVFPI----Q------DKQS|W|QTEQEIFKLAHMDHE-------DILHFIGVE
Metazoa       	------VP--------T-L----------|E|P-------LPLPQPSPN---LGL-RPI//--EIVAVKVFPM----Q------DKQS|W|QTEQEIFRLAHMDHE-------DILRFIGVE
Metazoa       	-------P--------T---------L--|E|P-------VPLPQPSPN---LGL-RPI//--EIVAVKVFPI----Q------DKQS|W|QTEQEIFKLAHMDHE-------DILHFIGVE
Metazoa       	------VP--------T-L----------|E|P-------LPLPQPSPN---LGL-RPI//--DVVAVKVFPI----Q------DKQS|W|QSEQEIFKLAHMDHE-------DILRYIGVE
Metazoa       	------VP--------T-L----------|E|P-------LPLPQPSPN---LGL-RPI//--EVVAVKVFPV----Q------DKQS|W|QTEQEIFKLAHMDHE-------DILHFIGVE
Vertebrate    	------VP--------T-QHAFHIMIE--|E|QL------GPHTPPSPI---MGQ-KPL//--DYVAVKVFPI----Q------DKLS|W|QNEYEIYSLSGMKHE-------NLLHFIGVE
Vertebrate    	------VP--------T-QHAFHIMIE--|E|QL------GPHTPPSPX---MGQ-KPL//--DYVAVKVFPI----Q------DKLS|W|QNEYEIYSLSGMKHE-------NLLHFIGVE
Vertebrate    	------VP--------T-QHAFHIMIE--|E|QL------GPHTPPSPI---MGQ-KPL//--DYVAVKVFPI----Q------DKLS|W|QNEYEIYSLSGMKHE-------NLLHFIGVE
Vertebrate    	------VP--------T---------Q--|E|P-------GP-LPPSPV---LGP-KSL//--EFVAVKIFPI----Q------HRQS|W|QNEYEIYNLSGMRHE-------NLLQFFGAE
Vertebrate    	------VP--------T-QHAFHIMIE--|E|QL------GPHTPPSPI---MGQ-KPL//--DYVAVKVFPI----Q------DKLS|W|QNEYEIYSLSGMKHE-------NLLHFIGVE
Vertebrate    	------VP--------T-QHAFHIMIE--|E|QL------GPHTPPSPI---MGQ-KPL//--DYVAVKVFPI----Q------DKLS|W|QNEYEIYSLSGMKHE-------NLLHFIGVE
Vertebrate    	------VP--------T-QHAFHIMIE--|E|QL------GPHTPPSPI---MGQ-KPL//--DYVAVKVFPI----Q------DKLS|W|QNEYEIYSLSGMKHE-------NLLHFIGVE
Vertebrate    	------VP--------T---------Q--|E|QL------GPHTPPSPI---MGQ-KPL//--DYVAVKVFPI----Q------DKLS|W|QNEYEIYSLSGMKHE-------NLLHFIGVE
Vertebrate    	------VP--------T---------Q--|E|QL------GPHTPPSPI---MGQ-KPL//--DYVAVKVFPI----Q------DKLS|W|QNEYEIYSLSGMKHE-------NLLHFIGVE
Vertebrate    	------VP--------T-QHAFHIMIE--|E|P-------HP-PPPSPS---LSQ-RPL//--DVVAVKIFPL----Q------DKQS|W|QNEYEIFTLNGMGHE-------NVLQFIGAE
Vertebrate    	------VP--------T-QHAFHIMIE--|E|P-------HP-PPPSPS---LSQ-RPL//--DVVAVKIFPL----Q------DKQS|W|QNEYEIFTLNGMGHE-------NVLQFIGAE
Vertebrate    	------VP--------T---------Q--|E|P-------HP-PPPSPS---LSQ-RPL//--DVVAVKIFPL----Q------DKQS|W|QNEYEIFTLNGMGHE-------NVLQFIGAE
Vertebrate    	------VP--------T---------Q--|E|P-------HP-PPPSPS---LSQ-RPL//--DVVAVKIFPL----Q------DKQS|W|QNEYEIFTLNGMGHE-------NVLQFIGAE
Vertebrate    	-------P--------T--QHAFHIMI--|E|X-------XXXPPPSPL---LGL-KPL//--ELVAVKIFPI----Q------DKLS|W|QNEYEIYNLPGMKHE-------NILHFIGAE
Vertebrate    	------VP--------T-QHAFHIMVE--|E|P-------GP-LPPSPV---LGP-KSL//--EFVAVKIFPI----Q------HRQS|W|QNEYEIYNLSGMRHE-------NLLQFFGAE
Vertebrate    	------VP--------T---------Q--|E|T-------GP-LPPSPV---LGQ-KPL//--EHVAVKIFPA----Q------ERQS|W|QNEFEIFSLSGMRHE-------NLLQFLGAE
Vertebrate    	------VP--------T---------Q--|E|T-------GP-LPPSPV---LGQ-KPL//--EHVAVKIFPG----Q------ERQS|W|QNEFEIFSLSGMRHE-------NLLQFLGAE
Vertebrate    	------VP--------T---------Q--|E|T-------GP-LPPSPV---LGQ-KPL//--EHVAVKIFPG----Q------ERQS|W|QNEFEIFSLSGMRHE-------NLLQFLGAE
Vertebrate    	------VP--------T---------Q--|E|T-------GP-LPPXPV---LGQ-KPL//--EHVAVKIFPA----Q------ERQS|W|QNEFEIFSLSGMRHE-------NLLQFLGAE
Vertebrate    	------VP--------T---------Q--|E|T-------GP-LPPSPV---LGQ-KPL//--EHVAVKIFPA----Q------ERQS|W|QNEFEIFSLSGMRHE-------NLLQFLGAE
Vertebrate    	------VP--------T---------Q--|E|T-------GP-LPPSPV---LGQ-KPL//--EHVAVKIFPA----Q------ERQS|W|QNEFEIFSLSGMRHE-------NLLQFLGAE
Vertebrate    	------VP--------T-QHAFHIMVE--|E|T-------GP-LPPSPV---LGQ-KPL//--EHVAVKIFPA----Q------ERQS|W|QNEFEIFSLSGMRHE-------NLLQFLGAE
Vertebrate    	------VP--------T-QHAFHIMVE--|E|T-------GP-LPPSPV---LGQ-KPL//--EHVAVKIFPG----Q------ERQS|W|QNEFEIFSLSGMRHE-------NLLQFLGAE
Vertebrate    	------VP--------T-QHAFHIMVE--|E|T-------GP-LPPSPV---LGQ-KPL//--EHVAVKIFPG----Q------ERQS|W|QNEFEIFSLSGMRHE-------NLLQFLGAE

                                                  Up to 50 Sequences Containing 2nd Mutation

Protist       	-----------------------------|-|------------KKADY---IDI-HQI//--SKVAIKKLPA----H------VLKE|F|HREIELMK--NLRHP-------NVIQFLGSC
Protist       	------PQ--------H---------Q--|Q|A-------QP-ERREYE---IDF-NEL//--TDVAIKIIYR----D------QFEM|F|QNEVSILS--KLRHP-------NVVQFLGAC
Protist       	-LSELACE--------V---------T--|V|A-------S---DKFSI---IPY-DEL//--TEIAIKKLILLE--QEETTE-KFRE|F|KHEAEILA--DLKHE-------NILQLRGVT
Protist       	-INALAFE--------V---------A--|I|N-------S---QKFSL---IPY-EDL//--SEVAIKLLNLDDGQSANTTE-RFRE|F|RNEAHITG--ELRHT-------NTVSLMGVS
Protist       	---QEAAEK-------V---------MAE|L|EE------DS-EFEESW---IPY-DSL//--TQVAVKKILD----EKKHDTKEIEC|F|GAEIKLMA--LLKHP-------KIVGFIGVS
Protist       	---REVASK-------V---------LEQ|F|QA------DP-TLGRSR---IPY-SSL//--RQVAVKRILN----EKKNDEKEIEC|F|GAEIKLMA--SFSHP-------KIVEFVGVS
Protist       	---AKMSAP-------L---------P--|F|KM------DA-TLLKAK---VDY-TDI//--NYVAIKQILE----ERKTDAKEIEC|F|VAEIKLMA--TFQHP-------NIVDFLGFS
Protist       	---APTNQP-------V---------D--|-|DE------DV-DLSLVR---LEL-RSV//--EAVAIKRLKD----K---SAPSTQQ|F|IDEILLLA--KMESP-------YIVKLVGAS
Protist       	---DTV---KQKVMTQS---------A--|L|S-------DL-QLTGIQ---IRW-AEI//--CEVAVKKLRV----SRMSAK-AIRD|F|HSEVVLMR--ALRHP-------NIVLFMGLV
Protist       	---EAL---KRKVMTQS---------A--|L|S-------DL-QLTGIQ---IRW-SEI//--CEVAVKKLRV----SRMSAK-AIRD|F|HSEVVLMR--ALRHP-------NIVIFMGLV
Protist       	-VNANESLAEKLGVLQM---------V--|D|K-------NE-IRAEWE---LDL-NEV//--THVAAKIVDSSINT-IVGDE-LLNE|F|YREVAVVS--KLRHP-------NIVLFLGVA
Protist       	-FNESVSLAEKLGVLQM---------V--|D|K-------NE-IKAEWK---LDL-NEV//--THVAAKVVDSSANT-AVGEE-LLNE|F|HREVAVVS--KLRHP-------NIVLFLGAA
Protist       	-VNENVSLAEKLGVLQM---------V--|D|K-------NE-IKAEWK---LDL-NEV//--THVAAKVVDSSANT-AVGEE-LLNE|F|HREVAVVS--KLRHP-------NIVLFLGAA
Protist       	---G------------G---------S--|L|M-------RS-LNPSFE---IDP-TEL//--TAVAVKTISA----MALVNN-AVKE|F|QSEVAVLC--TLRHP-------NVILFMGAC
Protist       	---S------------G---------A--|P|A-------AP-VKHDWE---IEM-ADV//--TEVAIKKLLE----QKLSPQ-ALEE|F|QGEVEIMS--KLRHP-------NVTLFMGAC
Protist       	-LSKFQIKGLDK--KNL---------N--|F|R-------MF--NSNLD---IDF-NEL//--TTVAVKKFKM----VH-DEN-TVRD|F|LSECHAME--ALRHP-------NIVMFLGAC
Protist       	---KFDIKYIEQFPKQI---------S--|F|R-------TF--NSNLE---IDF-NEI//--CTVAVKKFKI----DQINET-IIRD|F|LSECHAME--ALRHP-------NIVMFLGAC
Protist       	-VPKFEIKGLEKSGKNL---------N--|F|R-------TF--NSNLE---IEF-SEL//--TTVAVKKFKI----DSITES-NIRD|F|LSECHAME--ALRHP-------NIVMFLGAC
Protist       	-RQARESQGIKVFLNQL---------D--|L|A-------LA-GLERFQ---IEY-AEI//--QEVAVKEFVL----PDSHLK-VLQE|F|RSEVSLLS--GLDHE-------NIVRLVGFC
Protist       	----LAQ------LKHT---------H--|L|--------DH-NDTTWI---IDE-TNL//--EEVAIKVLK------SFTDK-KIEE|F|KKEFQIVS--ALKSP-------GVVYFFGAG
Protist       	----LAH------LKHT---------H--|L|--------ED-N-TSWV---IDE-SSL//--TVVAIKVLK------AFTDA-KIQE|F|KKEFQIVS--ALKAP-------GVVYFYGAG
Plant         	-----PSKG-------L---------A--|-|---------L-NVGNLD---IPW-SDL//--SDVAVKILME----QDLHEE-RFKE|F|LSEVTIMK--DLRHP-------NIVLFMGAV
Plant         	-----PSKG-------L---------A--|-|---------L-NVGNLD---IPW-SDL//--SDVAVKILME----QDLHEE-RFKE|F|LSEVTIMK--DLRHP-------NIVLFMGAV
Plant         	SGGSTSSTTVNK----I---------DTV|I|D-------TD-C-LDYE---ILW-EDL//--SDVAVKVFSR----QEYSDD-VIFS|F|RQEVSLMK--RLRHP-------NILLFMGAV
Plant         	SCGSTSSSAVNK----V---------D--|V|D-------SD-C-LDYE---ILW-EDL//--SDVAVKVFSK----QEYAED-VILS|F|RQEVSLMK--RLRHP-------NVLLFMGAV
Plant         	SCGSASSSAINK----V---------D--|T|D-------FD-C-LDYE---ILW-EDL//--SDVAVKVFSK----QEYSDD-VIIS|F|GQEVSLMK--KLRHP-------NILLFMGVV
Plant         	SCGSASSSAINK----V---------D--|T|D-------FD-C-LDYE---ILW-EDL//--SDVAVKVFSK----QEYSDD-VILS|F|GQEVSLMK--KLRHP-------NILLFMGVV
Plant         	SCGSTSSSAVNK----V---------D--|S|E-------TD-C-LDFE---ILW-EDL//--SDVAVKVFSK----QEYSDD-VILS|F|RQEVSLMK--KLRHP-------NILLFMGVV
Plant         	SCGS-TSSTVNK----V---------D--|M|D-------SD-C-LDYE---ILW-EDL//--SDVAVKVFSK----QEYSDD-IIHA|F|RQEVSLMK--RLRHP-------NVLLFMGAV
Plant         	SCGS-TSSTVNK----V---------D--|M|D-------TD-C-LDYE---ILW-EDL//--SDVAVKVFSK----QEYSDD-IILA|F|RQEVSLMK--RLRHP-------NVLLFMGAV
Plant         	SCGSTSSSAINK----V---------D--|M|D-------TD-C-LDYE---ILW-EDL//--SDVAVKVFSK----QEYSED-VILS|F|RQEVSLMK--RLRHP-------NILLFMGAV
Plant         	SCGSASSSAINK----V---------D--|T|D-------FD-C-LDYE---ILW-EDL//--SDVAVKVFSK----QEYSDD-VILS|F|GQEVSLMK--KLRHP-------NILLFMGVV
Plant         	SCGSTSSSAVNK----V---------D--|S|E-------TD-C-LDFE---ILW-EDL//--SDVAVKVFSK----QEYSDD-VILS|F|RQEVSLMK--KLRHP-------NILLFMGVV
Plant         	SCGSASSSAINK----V---------D--|T|D-------FD-C-LDYE---ILW-EDL//--SDVAVKVFSK----QEYSDD-VILS|F|GQEVSLMK--KLRHP-------NILLFMGVV
Plant         	SCGSTSSSAVNK----V---------D--|S|E-------TD-C-LDFE---ILW-EDL//--SDVAVKVFSK----QEYSDD-VILS|F|RQEVSLMK--KLRHP-------NILLFMGVV
Plant         	SCGSASSSAINK----V---------D--|T|D-------FD-C-LDYE---ILW-EDL//--SDVAVKVFSK----QEYSDD-VIIS|F|GQEVSLMK--KLRHP-------NILLFMGVV
Plant         	SCGSTSSSAINK----V---------D--|V|E-------TD-C-LDYE---ILW-EDL//--SDVAVKVFSK----QEYSED-VVLS|F|RQEVSLMK--RLRHP-------NVLLFMGAV
Plant         	SCGSTSSSAINK----V---------D--|V|E-------TD-C-LDYE---ILW-EDL//--SDVAVKVFSK----QEYSED-VVLS|F|RQEVSLMK--RLRHP-------NVLLFMGAV
Plant         	SCGSTSSSAVNK----V---------D--|V|D-------TD-S-LDYE---ILW-EDL//--SDVAVKVFSW----QEYSED-VIFS|F|RQEVSLMK--RLRHP-------NVLLFMGAV
Plant         	SCGSTSSSAINK----V---------D--|M|E-------TD-C-LDYE---ILW-EDL//--SDVAVKVFSK----QEYSED-VILS|F|RQEVSLMK--RLRHP-------NILLFMGAV
Plant         	SCGSTSSGAVNK----A---------D--|L|E-------AD-C-LDCE---ILW-EDL//--SDVAVKVFSM----QEYTEE-LINS|F|RQEVSLMK--RLRHP-------NVLLFMGAV
Plant         	SCGSTSSSAINK----V---------D--|M|E-------TD-C-LDYE---ILW-EDL//--SDVAVKVFSK----QEYSED-VILS|F|RQEVSLMK--RLRHP-------NILLFMGAV
Metazoa       	-LTS--F---------D---------L--|L|K-------S---YRGER---IEF-DEL//--TVVAVKKLRV----QRVSKK-RLQE|F|TSEVQVFC--ALDHP-------NIVKFIGAC
Metazoa       	-LTS--F---------D---------L--|L|K-------S---YRGER---IEF-DEL//--TFVAVKKLRV----QRISKK-RLQE|F|TSEVQVFC--ALDHP-------NIVKFVGAC
Metazoa       	-LTS--F---------D---------L--|L|K-------S---YRGEK---IEF-DEL//--TVVAVKKLRV----QRVSKK-RLQE|F|TSEVQVFC--ALDHP-------NIVKFIGAC
Metazoa       	-KTS--T---------N---------I--|I|T-------N---FLGNS---IKY-EDI//--SIIAVKKLCV----QRVSKK-MQTK|F|NEEVGVLS--KLNHP-------NIVKFIGAC
Metazoa       	------DM--------EK--------T--|D|ALEAGNVPLV-EPEEEMIEMVETPKEL//EKRLVAVKKLNE----F------QKAS|F|LAEKRIFD----ELNEYPKWYKSIVEFVCAE
Metazoa       	------DM--------EK--------T--|D|ALEAGNVPLV-EPEEEMIEMVETPKEL//EKRLVAVKKLNE----F------QKAS|F|LAEKRIFD----ELNEYPKWYKSIVEFVCAE
Metazoa       	------DM--------EK--------T--|D|ALEAGNVPLV-EPEEEMIEMVETPKEL//EKRLVAVKKLNE----F------QKAS|F|LAEKRIFD----ELNEYPKWYKSIVEFVCAE
Metazoa       	------ES--------EK--------T--|N|VMEAGNLPLV-D-HEVMIEMVETPKEL//EEKMVAVKKLVD----T------QKSS|F|EAEKKIFE----GLVSLPRWYANVVQFICAE
 
________________________BCOR_______________________
 
MutationAA       Num. Tumors     Common Polymorphism     
                                                         
p.D420D          89              1                       
p.?              60              1                       
p.N1425S         50              0                       
p.A564A          32              0                       
p.R1513*         11              0                       
p.V1667G         11              1                       
p.H597H          10              1                       
p.R1183*         10              0                       
p.K839fs*5        9              0                       
p.Q1174fs*8       8              0                       
p.R1480*          8              0                       
p.R810*           8              0                       
p.K1173fs*31      6              0                       
p.S214*           6              0                       
p.S336fs*45       6              0                       
p.P1587fs*53      5              0                       
p.R1164*          5              0                       
p.R342*           5              0                       
p.S209L           5              0                       
p.T715T           5              0                       
p.K839fs*17       4              0                       
p.L1612fs*6       4              0                       
p.N521K           4              0                       
p.P483L           4              0                       
p.R1131W          4              0                       
p.R498fs*2        4              0                       
p.R540Q           4              0                       
p.S1371L          4              0                       
p.S3L             4              0                       
p.S526S           4              0                       
 
_____________P483L_V1152L_nObs_0_nExp_129.71_____________
 
                                                          All Human Sequences

Human         	DHMKKMAPTV-LVHSRAGSGLVLS-GSEI|P|KETLS--PP------------GNGCAI//--------VSG-----DSSHTETTAEE|V|PEDPLLKAKRRRVSK-DDWPEREMTNSSSNH
Human         	DHMKKMAPTV-LVHSRAGSGLVLS-GSEI|P|KETLS--PP------------GNGCAI//--------VSG-----DSSHTETTAEE|V|PEDPLLKAKRRRVSK-DDWPEREMTNSSSNH
Human         	DHMKKMAPTV-LVHSRAGSGLVLS-GSEI|P|KETLS--PP------------GNGCAI//--------VSG-----DSSHTETTAEE|V|PEDPLLKAKRRRVSK-DDWPEREMTNSSSNH
Human         	DHMKKMAPTV-LVHSRAGSGLVLS-GSEI|P|KETLS--PP------------GNGCAI//--------VSG-----DSSHTETTAEE|V|PEDPLLKAKRRRVSK----------------
Human         	DHMKKMAPTV-LVHSRAGSGLVLS-GSEI|P|KETLS--PP------------GNGCAI//--------VSG-----DSSHTETTAEE|V|PEDPLLKAKRRRVSK----------------

                                                          Reference Sequences

              	     8    3     8    3    8     |3|    8                  3   //        8         3    8   |2|3    8    3                    
              	    5    6     6    7    7     |8|    8                  9   //        3         4    4   |5|5    5    6                    
              	   4    4     4    4    4     |4|    4                  4   //        1         1    1   |1|1    1    1                    
              	                             | |                           //        1         1    1   |1|1    1    1                    
Fish          	GYPPKLEALAKLRYSPTTRYGLPP-NREL|L|KETLS--PS-------PSTVSTSSKTP//--------LGLEQSQRDRRT------R|G|EDDNGIAAKRARLIS-DVWPQPS--------
Frog          	DCIENAPSIL-HLASHVTMGLSSR-DVHK|-|--AIS--PS------------TNSSCI//--------HPEEIQPEEFLRSLTTEEA|L|QE--DTQAKRKRID---DYCGKDLVDCSSKV
Lizard        	DHLKKMTPTV-LVHSRAGSGLVLP-GSDL|P|K-ETI--SP------------GNCCPV//--------HSGEQIQNDGSLKENLVEE|L|EDEFAPKAKNQKISK-DDWPEREMTNNSSNH
Bird          	EHMKKMPPTV-LVHGRGGSGPLLP-GGDA|Q|KETLS--P--------------GTCPI//--------HSGERVQNDGSQSEGFVDE|L|QDECVSKAKKKKSSK-DDWPEREMTNNSSNH
Alligator     	DHIKKMAPTV-LVHSRAGSGLVLP-GSDV|Q|KETIS--PS------------GNGCPI//--------HSGEKVQDDGSPGENFVDE|L|QDEAVSKAKKRKNSK-DDWPEREMTNNSSNH
Mouse         	DHMKKMAPTV-LVHSRAASGLVLS-GSEI|P|KETLS--PP------------GNGCSI//--------LSG-----DSTHTETAVEE|L|AEDPL-KAKRRRISK-DDWPEREMTNSSSNH
Rat           	DHMKKMAPTV-LVHSRATSGLVLS-GSEI|P|K-ETS--PP------------GNGCSI//--------ASG-----DSTHTETTVEE|L|TEDPL-KAKRRRISK-DDWPEREMTNSSSNH
Target[Human] 	DHMKKMAPTV-LVHSRAGSGLVLS-GSEI|P|KETLS--PP------------GNGCAI//--------VSG-----DSSHTETTAEE|V|PEDPLLKAKRRRVSK----------------

                                                  Up to 50 Sequences Containing 1st Mutation

Vertebrate    	GFQAKSDFIA-Q-----LSYGPQTGDAQC|L|KEGLF--PPP----------TRSAKSS//--------LGLETFHQSSVR-------|-|-------LKRRR-TQ-DNGAENPFDD-----
Vertebrate    	GFQAKSDFIA-Q-----LSYGPQTGDAQC|L|KEGLF--PPP----------TRSAKSS//--------LGLETFHQSSVR-------|-|-------LKRRR-TQ-DNGAENPFDD-----
Vertebrate    	GFQAKSDFIA-Q-----LSYGPQTGDAQC|L|KEGLF--PPP----------TRSAKSS//--------LGLETFHQSSVR-------|-|-------LKRRR-TQ-DNGAENPFDD-----
Vertebrate    	GFQAKSDFIA-Q-----LSYGPQTGDAQC|L|KEGLF--PPP----------TRSAKSS//--------LGLETFHQSSVR-------|-|-------LKRRR-TQ-DNGAENPFDD-----
Vertebrate    	GFPVKMDTIA-----SNARYGLPP-NREL|L|KENLSLSPSSHPH---PVVSSTSSKVS//--------LYIKTEQDDTDR------D|E|GERLFHSEKRPRIYT-DEREQASPD------
Vertebrate    	GFPVKMESIA-----PGARYGLPP-GREL|L|KETPSLSPSSNPH---SVVSSTSSKVQ//---------LLGHEQEETER------D|D|RERVAHPEKRARISA-DEHEQPSPV------
Vertebrate    	GFPVKMEALGS----PGPRYGHLP-CREL|L|KETLS--PPSHSP---SGVSSTSSKAQ//RRTHIHSFPDKEDNQKDGQK------G|P|DKTVRSMSDVCVLRSGDQPKTPTLNE-----
Vertebrate    	GFPVKMEALGS----PGPRYGHLP-CREL|L|KETLS--PPSHSP---SGVSSTSSKAQ//RRTHIHSFPDKEDNQKDGQK------G|P|DKTVRSMSDVCVLRSGDQPKTPTLNE-----
Vertebrate    	GFPVKMEALGS----PGPRYGHLP-CREL|L|KETLS--PPSHSP---SGVSSTSSKAQ//RRTHIHSFPDKEDNQKDGQK------G|P|DKTVRSMSDVCVLRSGDQPKTPTLNE-----
Vertebrate    	GFPVKMEALGS----PGPRYGHLP-CREL|L|KETLS--PPSHSP---SGVSSTSSKAQ//RRTHIHSFPDKEDNQKDGQK------G|P|DKTVRSMSDVCVLRSGDQPKTPTLNE-----
Vertebrate    	SFPIKMEA-------LGPRYGHPP-SREL|L|NKTLS--PSSHPSH--SVVCSTFSKAP//---------------------------|-|-------IDVCVLPT-------APTS-----
Vertebrate    	SFPIKMEA-------LGPRYGHPP-SREL|L|NKTLS--PSSHPSH--SVVCSTFSKAP//---------------------------|-|---------------------IAPTS-----
Vertebrate    	SFPIKMEA-------LGLRYGHPP-SREL|L|KETLS--PSSHPSH--SVVCSTFSKAP//------HILQEKDEEEAGEK------R|V|EEKARITSDVCVLPT------APPSN-----
Vertebrate    	SFPIKMEA-------LGLRYGHPP-SREL|L|KETLS--PSSHPSH--SVVCSTFSKAP//------HILQEKDEEEAGEK------R|V|EEKARITSDVCVLPT------APPSN-----
Vertebrate    	SFPIKMED-------LGPRYGHPP-CREL|L|KETLS--PSSHPSH--SVVCSTFSKAP//---------------HILQE------K|D|EEEARIISDVCVLPT-----APTSND-----
Vertebrate    	SFPVKMEALGS----PGPRYGPPP-SREL|L|KETLSLSPPSLPSHSHSVVSSTSSKAP//--------HSLQKGEEEGEK-------|C|SEKARMTSDACVLWGSEQPTAPTTN------
Vertebrate    	SFPVKMEALGS----PGPRYGPPP-SREL|L|KETLSLSPPSLPSHSHSVVSSTSSKAP//--------HSLQKGEEEGEK-------|C|SEKARMTSDACVLWGSEQPTAPTTN------
Vertebrate    	SFPVKMEALGS----PGPRYGPPP-SREL|L|KETLSLSPPSLPSHSHSVVSSTSSKAP//--------HSLQKGEEEGEK-------|C|SEKARMTSDACVLWGSEQPTAPTTN------
Vertebrate    	GFPVKMDTIA-----SSARYGLPP-SREL|L|KENLSLSPSSHPH---SVVSSTSSKVS//--------LCIKGEPEDTER------E|E|GERVSHPEKRPKIST-DEREQTSAD------
Vertebrate    	GFPVKMDTIA-----SSARYGLPP-SREL|L|KENLSLSPSSHPH---SVVSSTSSKVS//--------LCIKGEPEDTER------E|E|GERVSHPEKRPKIST-DEREQTSAD------
Vertebrate    	GFPVKMDT-------SGPRYGLPP-NREL|L|KENLS--PSPHPH---CVVSSTSSKVS//--------LGLKAEDEDTEM-------|E|GERVIHLEKRAKLCT-DEREKASAD------
Vertebrate    	GFPVKMDT-------SGPRYGLPP-NREL|L|KENLS--PSPHPH---CVVSSTSSKVS//--------LGLKAEDEDTEM-------|E|GERVIHLEKRAKLCT-DEREKASAD------
Vertebrate    	GFPVKMDA-------SGPRYGLPP-NREL|L|KENLC--PSPRPH---CVVSSTSSKVS//--------LGLKAEEEDAEM-------|E|GERVIHSEKRAKLCT-DEREKASAD------
Vertebrate    	GFPVKMDT-------SGPRYGLPP-NREL|L|KENLS--PSPHPH---CVVSSTSSKVS//--------LGLKAEDEDTEM-------|E|GERVIHLEKRAKLCT-DEREKASAD------
Vertebrate    	GFPVKMDT-------SGPRYGLPP-NREL|L|KENLS--PSPHPH---CVVSSTSSKVS//--------LGLKAEDEDTEM-------|E|GERVIHLEKRAKLCT-DEREKASAD------
Vertebrate    	GFPVKMDT-------SGPRYGLPP-NREL|L|KENLS--PSPHPH---CVVSSTSSKVS//--------LGLKAEDEDTEM-------|E|GERVIHLEKRAKLCT-DEREKASAD------
Vertebrate    	GFPVKMDT-------SGPRYGLPP-NREL|L|KENLS--PSPHPH---CVVSSTSSKVS//--------LGLKAEDEDTEM-------|E|GERVIHLEKRAKLCT-DEREKASAD------
Vertebrate    	GFPVKMDT-------SGPRYGLPP-NREL|L|KENLS--PSPHPH---CVVSSTSSKVS//--------LGLKAENEDTEM-------|E|GEKVIHSEKRAKLCT-DEREKASAD------
Vertebrate    	GFPVKMDT-------SGPRYGLPP-NREL|L|KENLS--PSPHPH---CVVSSTSSKVS//--------LGLKAEDEDTEM-------|E|GERVIHLEKRAKLCT-DEREKASAD------
Vertebrate    	GFPVKMDT-------SGPRYGLPP-NREL|L|KENLS--PSPHPH---CVVSSTSSKVS//--------LGLKAEDEDTEM-------|E|GERVIHLEKRAKLCT-DEREKASAD------
Vertebrate    	SFPVKMEALGS----PGPRYGPLP-SREL|L|KETLSLSPPSLPSHSLSVVSSTSSKAP//--------HSLQKGEEEGEK-------|S|SEKARMTSDACVLWGSEQPTAPTTND-----
Vertebrate    	GFPVKMDTMA-----SGARYGLPP-SREL|L|KENLSLSPSSHPH---SVVSSTSSKVS//--------LCLKTEQEDSER------E|G|GDRVSLAEKRAKLSM-DERDQASHD------
Vertebrate    	GFPVKMDTMA-----SGARYGLPP-SREL|L|KENLSLSPSSHPH---SVVSSTSSKVS//--------LCLKTEQEDSER------E|G|GDRVSLAEKRAKLSM-DERDQASHD------
Vertebrate    	GFPVKMDTMA-----SGARYGLPP-SREL|L|KENLSLSPSSHPH---SVVSSTSSKVS//--------LCLKTEQEDSER------E|G|GDRVSLPEKRSKLSA-DE---ASHD------
Vertebrate    	GFPVKMDTMA-----SGARYGLPP-SREL|L|KENLSLSPSSHPH---SVVSSTSSKVS//--------LCLKTEQEDSER------E|G|GDRVSLAEKRAKLSM-DERDQASHD------
Vertebrate    	GFSVKMDSVS-----SGTRYGLPS-GREL|L|NENVSLSPSSHPH---SVVCSTSSKVS//---------LIKEEQDDSE--------|D|GER----EKRAKLST-DECEQASPDE-----
Vertebrate    	GFSVKMDSVS-----SGTRYGLPS-GREL|L|NENVSLSPSSHPH---SVVCSTSSKVS//---------LIKEEQDDSE--------|D|GER----EKRAKLST-DECEQASPDE-----
Vertebrate    	GFSVKMDSVS-----SGTRYGLPS-GREL|L|NENVSLSPSSHPH---SVVCSTSSKVS//---------LIKEEQDDSE--------|D|GER----EKRAKLST-DECEQASPDE-----
Vertebrate    	GFSVKMDSVS-----SGTRYGLPS-GREL|L|NENVSLSPSSHPH---SVVCSTSSKVS//---------LIKEEQDDSE--------|D|GER----EKRAKLST-DECEQASPDE-----
Vertebrate    	GFSVKMDSVS-----SGTRYGLPS-GREL|L|NENVSLSPSSHPH---SVVCSTSSKVS//---------LIKEEQDDSE--------|D|GER----EKRAKLST-DECEQASPDE-----
Vertebrate    	GFSVKMDSVS-----SGTRYGLPS-GREL|L|NENVSLSPSSHPH---SVVCSTSSKVS//---------LIKEEQDDSE--------|D|GER----EKRAKLST-DECEQASPDE-----
Vertebrate    	GFPVKMDTIG-----SGGRYGHPP-SREL|L|KENLTLSPSSHSH---SVVSSTSSKVP//--------LALKCELEDTER------E|E|GERVSHPEKRSRISA---DEQASADE-----
Vertebrate    	GFPVKMDTIG-----SGGRYGHPP-SREL|L|KENLTLSPSSHSH---SVVSSTSSKVP//--------LALKCELEDTER------E|E|GERVSHPEKRSRISA---DEQASADE-----
Vertebrate    	SFPIKMEALGS----LGPRYGHPP-SREL|L|KETLS--PSSHPSH--SVVSSTFSKAP//------HSLQEKDEEEAGEK------R|V|EKKARITSDVCVLPT------APPSN-----
Vertebrate    	GFSVKMDPMS-----SGARYGLPS-GREL|L|NENVSLSPSSHPH---SVVSSTSSKVS//---------LIKEEKEDAE--------|E|R------EKRARLSTADEQQAEDDD------
Vertebrate    	GFSVKMDPMS-----SGARYGLPS-GREL|L|NENVSLSPSSHPH---SVVSSTSSKVS//---------LIKEEKEDAE--------|E|R------EKRARLST-DEQQAEDDD------
Vertebrate    	GFSVKMDPMS-----SGARYGLPS-GREL|L|NENVSLSPSSHPH---SVVSSTSSKVS//---------LIKEEKEDAEE------R|-|-------EKRARLSTADEQQAEDDD------
Mammal        	DHMKKMAPMV-LVNSRTGNGLVLP-ESDI|L|KQSSS--LS------------GNGYSV//--------VLG-----TSNHT---VEE|M|PKVPVLKAKQRRVSK-GDWPKKEM--SLSDH
Mammal        	DYLKKRTPMI-IAHSNTGSGLVLS-GSEI|L|K-ETF--PP------------EGGCTM//--------LSG-----NSTDTEITVDE|T|PEDPLQKAKQGWTS-----------------
Mammal        	DHMKKIAPTI-LVETRAGSGLVFS-GGEI|L|KETSS--PP------------GNGCAL//--------VSH-----DRNHTETTVEE|-|--EPLQKVKQRRVS-----------------

                                                  Up to 50 Sequences Containing 2nd Mutation

Vertebrate    	EHGKKTAPTV-LVHGRAGAGTHLP-GSEM|V|QKETI--SP------------GNGCPV//--------HSGERVQNDGSQNENFVDE|L|QDELISKAKKKKNSK-DDWPEREMTNNSSNH
Vertebrate    	EHGKKTAPTV-LVHGRAGAGTHLP-GSEM|V|QKETI--SP------------GNGCPV//--------HSGERVQNDGSQNENFVDE|L|QDELISKAKKKKNSK-DDWPEREMTNNSSNH
Vertebrate    	DHAKKIMPTV-LVHGRAGGGTHLP-GSDI|V|QKETI--SP------------GNSCPI//--------HSGERVQNDGSQNENFVDE|L|QDEVISKAKKKKSSK-DDWPEREMTNNSSNH
Vertebrate    	DHGKKIMPTV-LVHGRAGGGTHLP-GSDM|V|QKETI--SP------------GNSCPI//--------HSGERVQNDGSQNESFVDE|L|QDEVVSKAKKKKNSK-DDWPEREMTN-SSNH
Vertebrate    	DHSKKIMPTV-LVHGRAGGGTHLP-GSDM|V|QKETI--SP------------GNSCPI//--------HSGERVQNDGSQNESFVDE|L|QDEVVSKAKKKKNSK-DDWPEREMTN-SSNH
Vertebrate    	DHGKKMTPTV-LVHSRTGGGTHLP-SSDI|V|QKETI--SP------------GNGCPI//--------HSGERVQNDGSQNENFVDE|L|QDELISKTKKKKNSK-DDWPEREMTNNSSNH
Vertebrate    	DHGKKIMPTV-LVHGRAGGGTHLP-GSDM|V|QKETI--SP------------GNSCPI//--------HSGERVQNDGSQNESFVDE|L|QDEVISKAKKKKNSK-DDWPEREMTNNSSNH
Vertebrate    	DHGKKIMPTV-LVHGRAGGGTHLP-SSDI|V|QKETI--SP------------GNSCPI//--------HSGERVQNDGSQNENFVDE|L|QDEVISKAKKKKNSK-DDWPEREMTNNSSNH
Vertebrate    	DHGKKMTPTV-LMHSRAGGGTHLP-SSDI|V|QKETI--SP------------GNGCPI//--------HSGERVQNDGSQNENFVDE|L|QDELVSKAKKKKNSK-DDWPEREMTNNSSNH
Vertebrate    	DHSKKIMPTV-LVHGRAGGGTHLP-GSDM|V|QKETI--SP------------GNSCPI//--------HSGERVQNDGSQNESFVDE|L|QDEVISKAKKKKNSK-DDWPEREMTNNSSNH
Vertebrate    	DHGKKIMPTV-LVHGRAGGGTHLP-GSDI|V|QKETI--SP------------GNSCPI//--------HSGERVQNDGSQNESFVDE|L|QDEVISKAKKKKNSK-DDWPEREMTNNSSNH
Vertebrate    	DHGKKMTPTV-LVHGRAGAGPHLP-SSDI|V|QKETI--SP------------GNSCPI//--------HSGERVQNDGSQNESFVDE|L|QDELISKAKKKKNSK-DDWPEREMTNNSSNH
Vertebrate    	DHGKKMTPTV-LMHSRAGGGTHLP-SSDI|V|QKETI--SP------------GNGCPI//--------HSGERVQNDGSQNENFVDE|L|QDELVSKAKKKKNSK-DDWPEREMTNNSSNH
Vertebrate    	DHGKKIMPTV-LVHGRAGGGTHLP-GSDM|V|QKETI--SP------------GNSCPI//--------HSGERVQNDGSQNESFVDE|L|QDEVVSKAKKKKNSK-DDWPEREMTNNSSNH
Vertebrate    	DHGKKMTPTV-LVHGRAGAGTHLP-SSDI|V|QKETI--SP------------GNSCPI//--------HSGERVQNDGSQNESFVDE|L|QDELISKAKKKKNSK-DDWPEREMTNNSSNH
Vertebrate    	DHSKKIMPTV-LVHGRAGGGTHLP-GSDM|V|QKETI--SP------------GNSCPI//--------HSGERVQNDGSQNESFVDE|L|QDEVVSKAKKKKNSK-DDWPEREMTN-SSNH
Vertebrate    	DHGKKIMPTV-LVHGRAGGGTHLP-GSDM|V|QKETI--SP------------GNSCPI//--------HSGERVQNDGSQNESFVDE|L|QDEVVSKAKKKKNSK-DDWPEREMTN-SSNH
Vertebrate    	DHAKKIMPTV-LVHGRAGGGTHLP-GSDI|V|QKETI--SP------------GNSCPI//--------HSGERVQNDGSQNENFVDE|L|QDEVISKAKKKKSSK-DDWPEREMTNNSSNH
Vertebrate    	DHGKKIMPTV-LVHGRAGGGTHLP-SSDI|V|QKETI--SP------------GNSCPI//--------HSGERVQNDGSQNENFVDE|L|QDEVISKAKKKKNSK-DDWPEREMTNNSSNH
Vertebrate    	DHGKKIMPTV-LVHGRAGGGTHLP-GSDI|V|QKETI--SP------------GNSCPI//--------HSGERVQNDGSQNESFVDE|L|QDEVISKAKKKKSSK-DDWPEREMTNNSSNH
Vertebrate    	DHSKKIMPTV-LVHGRAGGGTHLP-GSDM|V|QKETI--SP------------GNSCPI//--------HSGERVQNDGSQNESFVDE|L|QDEVISKAKKKKNSK-DDWPEREMTNNSSNH
Vertebrate    	DHGKKIMPTV-LVHGRAGGGTHLP-GGDI|V|QKETI--SP------------GNSCPI//--------HSGERVQNDGSQNESFVEE|L|QDEVISKAKKKKNSK-DDWPEREMTNNSSNH
Vertebrate    	DHGKKMTPTV-LVHGRAGAGTHLP-SSDI|V|QKETI--SP------------GNSCPI//--------HSGERVQNDGSQNESFVDE|L|QDELISKAKKKKNS-----------------
Vertebrate    	DHSKKIMPTV-LVHGRAGGGTHLP-GSDM|V|QKETI--SP------------GNSCPI//--------HSGERVQNDGSQNESFVDE|L|QDEVVSKAKKKKNS-----------------
Vertebrate    	DHGKKIMPTV-LVHGRAGGGTHLP-GSDM|V|QKETI--SP------------GNSCPI//--------HSGERVQNDGSQNESFVDE|L|QDEVVSKAKKKKNS-----------------
Mammal        	DHMKKMAPTV-LVHSRAGSGLVLS-GSEI|P|KETLS--PP------------GSGCAI//--------VSG-----DSNHTETAAED|L|PEDPLLKAKRRRVSK-DDWPEREMTNSSSNY
Mammal        	DHMKKMAPTV-LVHSRAGSGLVLS-GSEI|P|KETLS--PP------------GSGCAI//--------VSG-----DSNHTETAAED|L|PEDPLLKAKRRRVSK-DDWPEREMTNSSSNY
Mammal        	DHMKKMAPTV-LVHSRAGSGLVLS-GSEI|P|KETLS--PP------------GSGCAI//--------VSG-----DSNHTETAAED|L|PEDPLLKAKRRRVS-----------------
Mammal        	DHMKKMAPTV-LVHSRAGSGLVLS-GSEI|P|KETLS--PP------------GSGCAI//--------VSG-----DSNHTETAAED|L|PEDPLLKAKRRRVSK-DDWPEREMTNSSSNY
Mammal        	DHMKKMAPTV-LVHSRAGSGLVLS-GSEI|P|KETLS--PP------------GSGCAI//--------VSG-----DSNHTETAAED|L|PEDPLLKAKRRRVSK-DDWPEREMTNSSSNY
Mammal        	EHVKKMAPTV-LVHSRAASGLVLS-GSEI|P|KETLS--PP------------GNGCAI//--------VSG-----DSTHTETTVEE|L|PEDPLLKAKRRRVAK-DDWPERELTNNSSNH
Mammal        	DHMKKMAPTV-LVHSRAGSGLVLS-GSEI|P|KETLS--PP------------GSGCAI//--------VSG-----DSNHTETAAED|L|PEDPLLKAKRRRVSK-DDWPEREMTNSSSNY
Mammal        	DHMKKLAPTV-LVHSRAASGLVLP-GSEI|P|KETLS--PP------------GNGCAL//--------VSG-----DSSHPETPVEE|L|PEDPLLKAKRRRVSK-DDWPEREMTNSSSNH
Mammal        	DHMKKMAPTV-LVHSRAASGLVLS-GSEI|P|KETLS--PP------------GNGCAI//--------VSG-----DSSHTETTAEE|L|TEDPLLKAKRRRVPK-DDWPEREMTNSSSNH
Mammal        	DHMKKMAPTV-LVHSRAGSGLVLS-GSEI|P|KETLS--PP------------GSGCAI//--------VSG-----DSNHTETAAED|L|PEDPLLKAKRRRVSK----------------
Mammal        	DHMKKMAPTV-LVHSRAGSGLVLS-GSEI|P|KETLS--PP------------GSGCAI//--------VSG-----DSNHTETAAED|L|PEDPLLKAKRRRVSK----------------
Mammal        	DHMKKMAPTV-LVHSRAGSGLVLS-GSEI|P|KETLS--PP------------GNGCTI//--------VSG-----DSSHTETAVEE|L|PEDPLLKAKRRRVSK-DDWPEREMTNSSSNH
Mammal        	DHMTKMAPTV-LVHGRAGSSLVLS-GSEI|P|KETLS--PP------------GNGCAI//--------VSG-----DSSHTETTVEE|L|PEDPLLKAKRRRVSK-DDWPEREMTNSSSNH
Mammal        	DHMKKMAPTV-LVHSRAGSGLVLS-GSEI|P|KETLS--PP------------GSGCAI//--------VSG-----DSNHTETAAED|L|PEDPLLKAKRRRVSK-DDWPEREMTNSSSNY
Mammal        	DHMKKMAPTV-LVHSRAASGLVLS-GSEI|P|KETLS--PP------------GNGCAI//--------VSG-----DSSHTETAVEE|L|PEDPLLKAKRRRVSK-DDWPEREMTNSSSNH
Mammal        	DHMKKMAPTV-LVHSRAGSGLVLS-GSEI|P|KETLS--PP------------GSGCAI//--------VSG-----DSNHTETAAED|L|PEDPLLKAKRRRVSK-DDWPEREMTNSSSNY
Mammal        	EHVKKMAPTV-LVHSRAASGLVLS-GSEI|P|KETLS--PP------------GNGCAI//--------VSG-----DSTHTETTVEE|L|PEDPLLKAKRRRVAK-DDWPERELTNNSSNH
Mammal        	DHMKKMAPTV-LVHSRAASGLVLS-GSEI|P|KETLS--PP------------GNGCSI//--------LSG-----DSTHTETAVEE|L|AEDPL-KAKRRRISK-DDWPEREMTNSSSNH
Mammal        	DHMKKMAPTV-LVHSRAGSGLVLS-GSEI|P|KETLS--PP------------GNGCTI//--------VSG-----DSSHTETAVEE|L|PEDPLLKAKRRRVSK-DDWPEREMTNSSSNH
Mammal        	DHMKKMAPTV-LVHSRAGSGLVLS-GSEI|P|KETLS--PP------------GSGCAI//--------VSG-----DSNHTETAAED|L|PEDPLLKAKRRRVSK-DDWPEREMTNSSSNY
Mammal        	DHMKKMAPTV-LVHSRAASGLVLS-GSEI|P|KETLS--PP------------GNGCAI//--------VSG-----DSSHTETTAEE|L|TEDPLLKAKRRRVPK-DDWPEREMTNSSSNH
Mammal        	DHMKKMAPTV-LVHSRTGGGLVLS-GSEI|P|KETLS--PP------------GNGCTI//--------VSG-----DSSHTETTVEE|L|PEDPLLKAKRRRVSK-DDWPEREMTNSSSNH
Mammal        	DHMKKMAPTV-LVHSRAGSGLVLS-GSEI|P|KETLS--PP------------GNGCAI//--------VSG-----DSSHTETAVEE|L|PEDPLLKAKRRRVSK-DDWPEREMTNSSSNH
Mammal        	DHMKKMAPTV-LVHSRAASGLVLS-GSEI|P|KETLS--PP------------GNGCAI//--------VSG-----DSSHTETTAEE|L|TEDPLMKAKRRRVPK-DDWPEREMTNSSSNH
Mammal        	DHMKKMAPTV-LVHSRTGSGLVLS-GSEI|P|KETLS--PP------------GNGCAI//--------VSG-----DSSHTETTAEE|L|PEDPLLKAKRRRVSK-DDWPEREMTNNSSNH
 
_____________P483L_1266N_nObs_0_nExp_104.81_____________
 
                                                          All Human Sequences

Human         	DHMKKMAPTV-LVHSRAGSGLVLS-GSEI|P|KETLS--PP------------GNGCAI//ESLKPSDNEQGLPVFSGSPPMKSLSST|S|AGGKKQ------AQPSCAPASRPPAK--QQK
Human         	DHMKKMAPTV-LVHSRAGSGLVLS-GSEI|P|KETLS--PP------------GNGCAI//ESLKPSDNEQGLPVFSGSPPMKSLSST|S|AGGKKQ------AQPSCAPASRPPAK--QQK
Human         	DHMKKMAPTV-LVHSRAGSGLVLS-GSEI|P|KETLS--PP------------GNGCAI//ESLKPSDNEQGLPVFSGSPPMKSLSST|S|AGGKKQ------AQPSCAPASRPPAK--QQK
Human         	DHMKKMAPTV-LVHSRAGSGLVLS-GSEI|P|KETLS--PP------------GNGCAI//ESLKPSDNEQGLPVFSGSPPMKSLSST|S|AGGKKQ------AQPSCAPASRPPAK--QQK
Human         	DHMKKMAPTV-LVHSRAGSGLVLS-GSEI|P|KETLS--PP------------GNGCAI//ESLKPSDNEQGLPVFSGSPPMKSLSST|S|AGGKKQ------AQPSCAPASRPPAK--QQK

                                                          Reference Sequences

              	     8    3     8    3    8     |3|    8                  3   //    3    8    3    8    3  |6| 8          3    8    3      8 
              	    5    6     6    7    7     |8|    8                  9   //    4    4    5    5    6  |6| 6          7    7    8      8 
              	   4    4     4    4    4     |4|    4                  4   //    2    2    2    2    2  |2| 2          2    2    2      2 
              	                             | |                           //    1    1    1    1    1  |1| 1          1    1    1      1 
Fish          	GYPPKLEALAKLRYSPTTRYGLPP-NREL|L|KETLS--PS-------PSTVSTSSKTP//DQLEYVESDIVPLLPDGFCGDSSSIS-|-|--------------------THLSD---KRR
Frog          	DCIENAPSIL-HLASHVTMGLSSR-DVHK|-|--AIS--PS------------TNSSCI//IKTDIPEEDTSVSPHPKGPS------G|C|PSSKQQ------NQAHFTKPPRLASK--QPK
Lizard        	DHLKKMTPTV-LVHSRAGSGLVLP-GSDL|P|K-ETI--SP------------GNCCPV//ESLKTSDNEQGIPLFPASPHMKNLSSP|N|TNSKRQ------IHPSCIPASRLAAK--QQK
Bird          	EHMKKMPPTV-LVHGRGGSGPLLP-GGDA|Q|KETLS--P--------------GTCPI//ESLKTSDNEQGLPVFPVSPHMKSLSSS|N|ANSKRQ------AQPSCTPASRLAAK--QQK
Alligator     	DHIKKMAPTV-LVHSRAGSGLVLP-GSDV|Q|KETIS--PS------------GNGCPI//ESLKTSDNEQGLPLFPVSPHMKGLSSP|S|ANSKRQ------TQPSSAPALRLAAK--QQK
Mouse         	DHMKKMAPTV-LVHSRAASGLVLS-GSEI|P|KETLS--PP------------GNGCSI//ESLKSCDNEQGLPVLSGSPPMKSLSST|N|ASGKKQ------TQPSCTPASRLPAK--QQK
Rat           	DHMKKMAPTV-LVHSRATSGLVLS-GSEI|P|K-ETS--PP------------GNGCSI//ESLKSCDNEQGLPVFSASPPMKSLSST|N|ASGKKQ------TQPSCTPASRPPAK--QQK
Target[Human] 	DHMKKMAPTV-LVHSRAGSGLVLS-GSEI|P|KETLS--PP------------GNGCAI//ESLKPSDNEQGLPVFSGSPPMKSLSST|S|AGGKKQ------AQPSCAPASRPPAK--QQK

                                                  Up to 50 Sequences Containing 1st Mutation

Vertebrate    	GFQAKSDFIA-Q-----LSYGPQTGDAQC|L|KEGLF--PPP----------TRSAKSS//--------------------------G|S|PRGPRQMDSCNLWQSSHVAASCLQEK--RQK
Vertebrate    	GFQAKSDFIA-Q-----LSYGPQTGDAQC|L|KEGLF--PPP----------TRSAKSS//--------------------------G|S|PRGPRQMDSCNLWQSSHVAASCLQEK--RQK
Vertebrate    	GFQAKSDFIA-Q-----LSYGPQTGDAQC|L|KEGLF--PPP----------TRSAKSS//--------------------------G|S|PRGPRQMDSCNLWQSSHVAASCLQEK--RQK
Vertebrate    	GFQAKSDFIA-Q-----LSYGPQTGDAQC|L|KEGLF--PPP----------TRSAKSS//--------------------------G|S|PRGPRQMDSCNLWQSSHVAASCLQEK--RQK
Vertebrate    	GFPVKMDTIA-----SNARYGLPP-NREL|L|KENLSLSPSSHPH---PVVSSTSSKVS//EKLLNGV--AAPPLLPSQLKDRAYPA-|-|--------------------DPFSG---DRG
Vertebrate    	GFPVKMESIA-----PGARYGLPP-GREL|L|KETPSLSPSSNPH---SVVSSTSSKVQ//EKLLNGV--SALP--PGQLKDRLQPP-|-|--------------------GPFSG---DRG
Vertebrate    	GFPVKMEALGS----PGPRYGHLP-CREL|L|KETLS--PPSHSP---SGVSSTSSKAQ//EMLANGDAKRVGLLPS------AQPR-|-|--------------------PHLMGSHFDRG
Vertebrate    	GFPVKMEALGS----PGPRYGHLP-CREL|L|KETLS--PPSHSP---SGVSSTSSKAQ//EMLANGDAKRVGLLPS------AQPR-|-|--------------------PHLMGSHFDRG
Vertebrate    	GFPVKMEALGS----PGPRYGHLP-CREL|L|KETLS--PPSHSP---SGVSSTSSKAQ//EMLANGDAKRVGLLPS------AQPR-|-|--------------------PHLMGSHFDRG
Vertebrate    	GFPVKMEALGS----PGPRYGHLP-CREL|L|KETLS--PPSHSP---SGVSSTSSKAQ//EMLANGDAKRVGLLPS------AQPR-|-|--------------------PHLMGSHFDRG
Vertebrate    	SFPIKMEA-------LGPRYGHPP-SREL|L|NKTLS--PSSHPSH--SVVCSTFSKAP//EMLANGDAKRVGLLPLTQQRDRSAPQ-|-|--------------------GPLMGPGCDRG
Vertebrate    	SFPIKMEA-------LGPRYGHPP-SREL|L|NKTLS--PSSHPSH--SVVCSTFSKAP//EMLANGDAKRVGLLPLTQQRDRSAPQ-|-|--------------------GPLMGPGCDRG
Vertebrate    	SFPIKMEA-------LGLRYGHPP-SREL|L|KETLS--PSSHPSH--SVVCSTFSKAP//EMLANGDAKRVGLLPLTQQRDRSAPQ-|-|--------------------GPLMGPGCDRG
Vertebrate    	SFPIKMEA-------LGLRYGHPP-SREL|L|KETLS--PSSHPSH--SVVCSTFSKAP//EMLANGDAKRVGLLPLTQQRDRSAPQ-|-|--------------------GPLMGPGCDRG
Vertebrate    	SFPIKMED-------LGPRYGHPP-CREL|L|KETLS--PSSHPSH--SVVCSTFSKAP//EMLANGDAKRVGLLPLTQQRDRSAPQ-|-|--------------------GPLMGPGCDRG
Vertebrate    	SFPVKMEALGS----PGPRYGPPP-SREL|L|KETLSLSPPSLPSHSHSVVSSTSSKAP//EMLANGDAKRVGLLPSTQQRDRSAPQ-|-|--------------------GPLMGQGCDWG
Vertebrate    	SFPVKMEALGS----PGPRYGPPP-SREL|L|KETLSLSPPSLPSHSHSVVSSTSSKAP//EMLANGDAKRVGLLPSTQQRDRSAPQ-|-|--------------------GPLMGQGCDWG
Vertebrate    	SFPVKMEALGS----PGPRYGPPP-SREL|L|KETLSLSPPSLPSHSHSVVSSTSSKAP//EMLANGDAKRVGLLPSTQQRDRSAPQ-|-|--------------------GPLMGQGCDWG
Vertebrate    	GFPVKMDTIA-----SSARYGLPP-SREL|L|KENLSLSPSSHPH---SVVSSTSSKVS//EKLLNGV--ATSPLPPGQLKDRAYPP-|-|--------------------DPFSG---DRG
Vertebrate    	GFPVKMDTIA-----SSARYGLPP-SREL|L|KENLSLSPSSHPH---SVVSSTSSKVS//EKLLNGV--ATSPLPPGQLKDRAYPP-|-|--------------------DPFSG---DRG
Vertebrate    	GFPVKMDT-------SGPRYGLPP-NREL|L|KENLS--PSPHPH---CVVSSTSSKVS//EKLPNGVAAAVAPLPPSQLKDRAHPP-|-|--------------------NPFSG---DRG
Vertebrate    	GFPVKMDT-------SGPRYGLPP-NREL|L|KENLS--PSPHPH---CVVSSTSSKVS//EKLPNGVAAAVAPLPPSQLKDRAHPP-|-|--------------------NPFSG---DRG
Vertebrate    	GFPVKMDA-------SGPRYGLPP-NREL|L|KENLC--PSPRPH---CVVSSTSSKVS//EKLPNGRTERTRRTPSVTVASRSPGG-|-|--------------------APLSG------
Vertebrate    	GFPVKMDT-------SGPRYGLPP-NREL|L|KENLS--PSPHPH---CVVSSTSSKVS//EKLPNGVAAAVAPLPPSQLKDRAHPP-|-|--------------------NPFSG---DRG
Vertebrate    	GFPVKMDT-------SGPRYGLPP-NREL|L|KENLS--PSPHPH---CVVSSTSSKVS//EKLPNGVAAAVAPLPPSQLKDRAHPP-|-|--------------------NPFSG---DRG
Vertebrate    	GFPVKMDT-------SGPRYGLPP-NREL|L|KENLS--PSPHPH---CVVSSTSSKVS//EKLPNGVAAAVAPLPPSQLKDRAHPP-|-|--------------------NPFSG---DRG
Vertebrate    	GFPVKMDT-------SGPRYGLPP-NREL|L|KENLS--PSPHPH---CVVSSTSSKVS//EKLPNGVAAAVAPLPPSQLKDRAHPP-|-|--------------------NPFSG---DRG
Vertebrate    	GFPVKMDT-------SGPRYGLPP-NREL|L|KENLS--PSPHPH---CVVSSTSSKVS//EKLPNGVAAAVAPLPPSQLKDRAHPP-|-|--------------------NPFSG---DRG
Vertebrate    	GFPVKMDT-------SGPRYGLPP-NREL|L|KENLS--PSPHPH---CVVSSTSSKVS//EKLPNGVAAAVAPLPPSQLKDRAHPP-|-|--------------------NPFSG---DRG
Vertebrate    	GFPVKMDT-------SGPRYGLPP-NREL|L|KENLS--PSPHPH---CVVSSTSSKVS//EKLPNGVAAAVAPLPPSQLKDRAHPP-|-|--------------------NPFSG---DRG
Vertebrate    	SFPVKMEALGS----PGPRYGPLP-SREL|L|KETLSLSPPSLPSHSLSVVSSTSSKAP//EMLANGDAKRVGLLPLTQQRDRSAPQ-|-|--------------------GPLMGPGCDRG
Vertebrate    	GFPVKMDTMA-----SGARYGLPP-SREL|L|KENLSLSPSSHPH---SVVSSTSSKVS//EKLLNGVAAAAASLPHGQLKDRAHPP-|-|--------------------NPFSG---DRG
Vertebrate    	GFPVKMDTMA-----SGARYGLPP-SREL|L|KENLSLSPSSHPH---SVVSSTSSKVS//EKLLNGVAAAAASLPHGQLKDRAHPP-|-|--------------------NPFSG---DRG
Vertebrate    	GFPVKMDTMA-----SGARYGLPP-SREL|L|KENLSLSPSSHPH---SVVSSTSSKVS//EKLLNGVAAAAASLPPGQLKDRAHPP-|-|--------------------NPFSG---DRG
Vertebrate    	GFPVKMDTMA-----SGARYGLPP-SREL|L|KENLSLSPSSHPH---SVVSSTSSKVS//EKLLNGVAAAAASLPHGQLKDRAHPP-|-|--------------------NPFSG---DRG
Vertebrate    	GFSVKMDSVS-----SGTRYGLPS-GREL|L|NENVSLSPSSHPH---SVVCSTSSKVS//EKLPNGV--AAPALPPSQPKDRPHQP-|-|--------------------SLFSG---DRG
Vertebrate    	GFSVKMDSVS-----SGTRYGLPS-GREL|L|NENVSLSPSSHPH---SVVCSTSSKVS//EKLPNGV--AAPALPPSQPKDRPHQP-|-|--------------------SLFSG---DRG
Vertebrate    	GFSVKMDSVS-----SGTRYGLPS-GREL|L|NENVSLSPSSHPH---SVVCSTSSKVS//EKLPNGV--AAPALPPSQPKDRPHQP-|-|--------------------SLFSG---DRG
Vertebrate    	GFSVKMDSVS-----SGTRYGLPS-GREL|L|NENVSLSPSSHPH---SVVCSTSSKVS//EKLPNGV--AAPALPPSQPKDRPLQP-|-|--------------------SLYSG---DRG
Vertebrate    	GFSVKMDSVS-----SGTRYGLPS-GREL|L|NENVSLSPSSHPH---SVVCSTSSKVS//EKLPNGV--AAPALPPSQPKDRPLQP-|-|--------------------SLFSG---DRG
Vertebrate    	GFSVKMDSVS-----SGTRYGLPS-GREL|L|NENVSLSPSSHPH---SVVCSTSSKVS//EKLPNGV--AAPALPPSQPKDRPLQP-|-|--------------------SLYSG---DRG
Vertebrate    	GFPVKMDTIG-----SGGRYGHPP-SREL|L|KENLTLSPSSHSH---SVVSSTSSKVP//EKLLNGV--AASPLPPSQLKDRTQPL-|-|--------------------GPFSG---DRG
Vertebrate    	GFPVKMDTIG-----SGGRYGHPP-SREL|L|KENLTLSPSSHSH---SVVSSTSSKVP//EKLLNGV--AASPLPPSQLKDRTQPL-|-|--------------------GPFSG---DRG
Vertebrate    	SFPIKMEALGS----LGPRYGHPP-SREL|L|KETLS--PSSHPSH--SVVSSTFSKAP//EMLANGDAKRVGLLPLTQQRDRSAPQ-|-|--------------------GPLMGPGCDRG
Vertebrate    	GFSVKMDPMS-----SGARYGLPS-GREL|L|NENVSLSPSSHPH---SVVSSTSSKVS//EKLPNGL--AAPALPPGPPKDRAHQP-|-|--------------------SLFSG---DRG
Vertebrate    	GFSVKMDPMS-----SGARYGLPS-GREL|L|NENVSLSPSSHPH---SVVSSTSSKVS//EKLPNGL--AAPALPPGPPKDRAHQP-|-|--------------------SLFSG---DRG
Vertebrate    	GFSVKMDPMS-----SGARYGLPS-GREL|L|NENVSLSPSSHPH---SVVSSTSSKVS//EKLPNGL--AAPALPPGPPKDRAHQP-|-|--------------------SLFSG---DRG
Mammal        	DHMKKMAPMV-LVNSRTGNGLVLP-ESDI|L|KQSSS--LS------------GNGYSV//KSLKSSGNEQGTPLLLGSPRMKSLLST|I|TSHQMH------NQPRCTSCSRVHMK--QQK
Mammal        	DYLKKRTPMI-IAHSNTGSGLVLS-GSEI|L|K-ETF--PP------------EGGCTM//ETFKSSDHEQGFPIFCTAP-VKSLLS-|-|------------TGICTLPASSLHSK--LQK
Mammal        	DHMKKIAPTI-LVETRAGSGLVFS-GGEI|L|KETSS--PP------------GNGCAL//VSFKSSDNEQAFPLFSTSP-MKSLSP-|-|------------TSTSTKPASMMQSK--EQK

                                                  Up to 50 Sequences Containing 2nd Mutation

Vertebrate    	EHGKKTAPTV-LVHGRAGAGTHLP-GSEM|V|QKETI--SP------------GNGCPV//ESLKTSDNEQGLPVFPVSPHMKSLSST|N|ANSKRQ------AQPSCTPASRLAAK--QQK
Vertebrate    	EHGKKTAPTV-LVHGRAGAGTHLP-GSEM|V|QKETI--SP------------GNGCPV//ESLKTSDNEQGLPVFPVSPHMKSLSST|N|ANSKRQ------AQPSCTPASRLAAK--QQK
Vertebrate    	DHAKKIMPTV-LVHGRAGGGTHLP-GSDI|V|QKETI--SP------------GNSCPI//ESLKTSDNEQGLPVFPVSPHMKSLSST|N|ANSKRQ------AQPSCTPASRLAAK--QQK
Vertebrate    	DHGKKIMPTV-LVHGRAGGGTHLP-GSDM|V|QKETI--SP------------GNSCPI//ESLKTSDNEQGLPVFPVSPHMKSLSST|N|ANSKRQ------AQPSCTPASRLAAK--QQK
Vertebrate    	DHSKKIMPTV-LVHGRAGGGTHLP-GSDM|V|QKETI--SP------------GNSCPI//ESLKTSDNEQGLPVFPVSPHMKSLSST|N|ANSKRQ------AQPSCTPASRLAAK--QQK
Vertebrate    	DHGKKMTPTV-LVHSRTGGGTHLP-SSDI|V|QKETI--SP------------GNGCPI//ESLKTSDNEQGLPVFSVSPHMKSLSST|N|ANSKRQ------AQPSCTPASRLAAK--QQK
Vertebrate    	DHGKKIMPTV-LVHGRAGGGTHLP-GSDM|V|QKETI--SP------------GNSCPI//ESLKTSDNEQGLPVFPVSPHMKSLSST|N|ANSKRQ------AQPSCTPASRLAAK--QQK
Vertebrate    	DHGKKIMPTV-LVHGRAGGGTHLP-SSDI|V|QKETI--SP------------GNSCPI//ESLKTSDNEQGLPVFPVSPHMKSLSST|N|ANSKRQ------AQPSCTPASRLAAK--QQK
Vertebrate    	DHGKKMTPTV-LMHSRAGGGTHLP-SSDI|V|QKETI--SP------------GNGCPI//ESLKTSDNEQGLPAFPVSPHMKSLSST|N|ANSKRQ------AQPSCTPASRLAAK--QQK
Vertebrate    	DHSKKIMPTV-LVHGRAGGGTHLP-GSDM|V|QKETI--SP------------GNSCPI//ESLKTSDNEQGLPVFPVSPHMKSLSST|N|ANSKRQ------AQPSCTPASRLAAK--QQK
Vertebrate    	DHGKKIMPTV-LVHGRAGGGTHLP-GSDI|V|QKETI--SP------------GNSCPI//ESLKTSDNEQGLPVFPVSPHMKSLSST|N|ANSKRQ------AQPSCTPASRLAAK--QQK
Vertebrate    	DHGKKMTPTV-LVHGRAGAGPHLP-SSDI|V|QKETI--SP------------GNSCPI//ESLKTSDNEQGLPVFPVSPHMKSLSST|N|ANSKRQ------AQPSCTPASRLAAK--QQK
Vertebrate    	DHGKKMTPTV-LMHSRAGGGTHLP-SSDI|V|QKETI--SP------------GNGCPI//ESLKTSDNEQGLPAFPVSPHMKSLSST|N|ANSKRQ------AQPSCTPASRLAAK--QQK
Vertebrate    	DHGKKIMPTV-LVHGRAGGGTHLP-GSDM|V|QKETI--SP------------GNSCPI//ESLKTSDNEQGLPVFPVSPHMKSLSST|N|ANSKRQ------AQPSCTPASRLAAK--QQK
Vertebrate    	DHGKKMTPTV-LVHGRAGAGTHLP-SSDI|V|QKETI--SP------------GNSCPI//ESLKTSDNEQGLPVFPVSPHMKSLSST|N|ANSKRQ------AQPSCTPASRLAAK--QQK
Vertebrate    	DHSKKIMPTV-LVHGRAGGGTHLP-GSDM|V|QKETI--SP------------GNSCPI//ESLKTSDNEQGLPVFPVSPHMKSLSST|N|ANSKRQ------AQPSCTPASRLAAK--QQK
Vertebrate    	DHGKKIMPTV-LVHGRAGGGTHLP-GSDM|V|QKETI--SP------------GNSCPI//ESLKTSDNEQGLPVFPVSPHMKSLSST|N|ANSKRQ------AQPSCTPASRLAAK--QQK
Vertebrate    	DHAKKIMPTV-LVHGRAGGGTHLP-GSDI|V|QKETI--SP------------GNSCPI//ESLKTSDNEQGLPVFPVSPHMKSLSST|N|ANSKRQ------AQPSCTPASRLAAK--QQK
Vertebrate    	DHGKKIMPTV-LVHGRAGGGTHLP-SSDI|V|QKETI--SP------------GNSCPI//ESLKTSDNEQGLPVFPVSPHMKSLSST|N|ANSKRQ------AQPSCTPASRLAAK--QQK
Vertebrate    	DHGKKIMPTV-LVHGRAGGGTHLP-GSDI|V|QKETI--SP------------GNSCPI//ESLKTSDNEQGLPVFPVSPHMKSLSST|N|ANSKRQ------AQPSCTPASRLAAK--QQK
Vertebrate    	DHSKKIMPTV-LVHGRAGGGTHLP-GSDM|V|QKETI--SP------------GNSCPI//ESLKTSDNEQGLPVFPVSPHMKSLSST|N|ANSKRQ------AQPSCTPASRLAAK--QQK
Vertebrate    	DHGKKIMPTV-LVHGRAGGGTHLP-GGDI|V|QKETI--SP------------GNSCPI//ESLKTSDNEQGLPVFPVSPHMKSLSST|N|ANSKRQ------AQPSCTPASRLAAK--QQK
Vertebrate    	DHGKKMTPTV-LVHGRAGAGTHLP-SSDI|V|QKETI--SP------------GNSCPI//ESLKTSDNEQGLPVFPVSPHMKSLSST|N|ANSKRQ------AQPSCTPASRLAAK--QQK
Vertebrate    	DHSKKIMPTV-LVHGRAGGGTHLP-GSDM|V|QKETI--SP------------GNSCPI//ESLKTSDNEQGLPVFPVSPHMKSLSST|N|ANSKRQ------AQPSCTPASRLAAK--QQK
Vertebrate    	DHGKKIMPTV-LVHGRAGGGTHLP-GSDM|V|QKETI--SP------------GNSCPI//ESLKTSDNEQGLPVFPVSPHMKSLSST|N|ANSKRQ------AQPSCTPASRLAAK--QQK
Mammal        	DHMKKMAPTV-LVHSRAGSGLVLS-GSEI|P|KETLS--PP------------GSGCAI//ESLKSSDNEQGLPVFSGSPPMKSLSST|N|ASGKKQ------PPPSCAPASRPPAK--QQK
Mammal        	DHMKKMAPTV-LVHSRAGSGLVLS-GSEI|P|KETLS--PP------------GSGCAI//ESLKSSDNEQGLPVFSGSPPMKSLSST|N|ASGKKQ------PPPSCAPASRPPAK--QQK
Mammal        	DHMKKMAPTV-LVHSRAGSGLVLS-GSEI|P|KETLS--PP------------GSGCAI//ESLKSSDNEQGLPVFSGSPPMKSLSST|N|ASGKKQ------PPPSCAPASRPPAK--QQK
Mammal        	DHMKKMAPTV-LVHSRAGSGLVLS-GSEI|P|KETLS--PP------------GSGCAI//ESLKSSDNEQGLPVFSGSPPMKSLSST|N|ASGKKQ------PPPSCAPASRPPAK--QQK
Mammal        	DHMKKMAPTV-LVHSRAGSGLVLS-GSEI|P|KETLS--PP------------GSGCAI//ESLKSSDNEQGLPVFSGSPPMKSLSST|N|ASGKKQ------PPPSCAPASRPPAK--QQK
Mammal        	EHVKKMAPTV-LVHSRAASGLVLS-GSEI|P|KETLS--PP------------GNGCAI//ESLKSSDNEQGLPVFSGSPPMKSLSST|N|ASGKKQ------TQPSCTPASRPPAK--HQK
Mammal        	DHMKKMAPTV-LVHSRAGSGLVLS-GSEI|P|KETLS--PP------------GNGCAI//ESLKSSDNEQGLPVFSGSPPMKSLSST|N|AGGKKQ------TQPSCTPASRPPAK--QQK
Mammal        	DHMKKMAPTV-LVHSRAGSGLVLS-GSEI|P|KETLS--PP------------GSGCAI//ESLKSSDNEQGLPVFSGSPPMKSLSST|N|ASGKKQ------PPPSCAPASRPPAK--QQK
Mammal        	DHMKKLAPTV-LVHSRAASGLVLP-GSEI|P|KETLS--PP------------GNGCAL//ESLKSSDNEQGLPVFSGSPPMKSLSST|N|ASGKKQ------TQPSCTPASRLPAK--QQK
Mammal        	DHMKKMAPTV-LVHSRAASGLVLS-GSEI|P|KETLS--PP------------GNGCAI//ESLKSSDNEQGLPVFSGSPPMKSLSSS|N|ASGRKQ------TQPSCTPASRPPAK--QQK
Mammal        	DHMKKMAPTV-LVHSRAGSGLVLS-GSEI|P|KETLS--PP------------GSGCAI//ESLKSSDNEQGLPVFSGSPPMKSLSST|N|ASGKKQ------PPPSCAPASRPPAK--QQK
Mammal        	DHMKKMAPTV-LVHSRAGSGLVLS-GSEI|P|KETLS--PP------------GSGCAI//ESLKSSDNEQGLPVFSGSPPMKSLSST|N|ASGKKQ------PPPSCAPASRPPAK--QQK
Mammal        	DHMKKMAPTV-LVHSRAGSGLVLS-GSEI|P|KETLS--PP------------GNGCTI//ESLKSSDNEQGLPVFAGSPPMKSLSST|N|ASGKKQ------TQPSCTPASRQPAK--QQK
Mammal        	DHMTKMAPTV-LVHGRAGSSLVLS-GSEI|P|KETLS--PP------------GNGCAI//ESFKSSDNEQGLPVFAGSPPMKSLSST|N|ASGKKQ------TQPSCTPASRQPAK--QQK
Mammal        	DHMKKMAPTV-LVHSRAGSGLVLS-GSEI|P|KETLS--PP------------GSGCAI//ESLKSSDNEQGLPVFSGSPPMKSLSST|N|ASGKKQ------PPPSCAPASRPPAK--QQK
Mammal        	DHMKKMAPTV-LVHSRAASGLVLS-GSEI|P|KETLS--PP------------GNGCAI//ESLKASDNDQGLPVFSGSPPIKSLSST|N|ASGKKQ------TQPSCTPASRPPAK--QQK
Mammal        	DHMKKMAPTV-LVHSRAGSGLVLS-GSEI|P|KETLS--PP------------GSGCAI//ESLKSSDNEQGLPVFSGSPPMKSLSST|N|ASGKKQ------PPPSCAPASRPPAK--QQK
Mammal        	EHVKKMAPTV-LVHSRAASGLVLS-GSEI|P|KETLS--PP------------GNGCAI//ESLKSSDNEQGLPVFSGSPPMKSLSST|N|ASGKKQ------TQPSCTPASRPPAK--HQK
Mammal        	DHMKKMAPTV-LVHSRAASGLVLS-GSEI|P|KETLS--PP------------GNGCSI//ESLKSCDNEQGLPVLSGSPPMKSLSST|N|ASGKKQ------TQPSCTPASRLPAK--QQK
Mammal        	DHMKKMAPTV-LVHSRAGSGLVLS-GSEI|P|KETLS--PP------------GNGCTI//ESLKSSDNEQGLPVFAGSPPMKSLSST|N|ASGKKQ------TQPSCTPASRQPAK--QQK
Mammal        	DHMKKMAPTV-LVHSRAGSGLVLS-GSEI|P|KETLS--PP------------GSGCAI//ESLKSSDNEQGLPVFSGSPPMKSLSST|N|ASGKKQ------PPPSCAPASRPPAK--QQK
Mammal        	DHMKKMAPTV-LVHSRAGSGLVLS-GSEI|P|KETLS--PP------------GNGCAI//ESLKSSDNEQGLPVFSGSPPMKSLSST|N|AGGKKQ------TQPSCTPASRPPAK--QQK
Mammal        	DHMKKMAPTV-LVHSRAASGLVLS-GSEI|P|KETLS--PP------------GNGCAI//ESLKSSDNEQGLPVFSGSPPMKSLSSS|N|ASGRKQ------TQPSCTPASRPPAK--QQK
Mammal        	DHMKKMAPTV-LVHSRTGGGLVLS-GSEI|P|KETLS--PP------------GNGCTI//ESLKSSDNEQGLPVFAGSPPMKSLSST|N|ASGKKQ------TQPSCTPASRQPAK--QQK
Mammal        	DHMKKMAPTV-LVHSRAGSGLVLS-GSEI|P|KETLS--PP------------GNGCAI//ESLKSSDNEQGSPVFSGSPPMKSLSST|N|ASGKKQ------TQPSCTPASRPPAK--QQK
 
________________________FGFR3_______________________
 
MutationAA       Num. Tumors     Common Polymorphism     
                                                         
p.S249C          2247            0                       
p.Y373C           697            0                       
p.R248C           459            0                       
p.G370C           187            0                       
p.K650E            93            0                       
p.K650M            89            0                       
p.S371C            75            0                       
p.?                63            1                       
p.G697C            44            0                       
p.A391E            43            0                       
p.G380R            33            0                       
p.V682I            18            0                       
p.A634T            12            0                       
p.N294N            12            1                       
p.P585T            12            0                       
p.A369A             8            0                       
p.F384L             7            0                       
p.A734A             6            0                       
p.D785fs*>22        6            0                       
p.A265V             5            0                       
p.K403fs*93         5            0                       
p.K650Q             5            0                       
p.K650T             5            0                       
p.M528I             5            0                       
p.F386L             4            0                       
p.G691R             4            0                       
p.K650?             4            0                       
p.K650N             4            0                       
p.P283S             4            0                       
p.P716S             4            0                       
 
_____________R248C_597F_nObs_0_nExp_127.22_____________
 
                                                          All Human Sequences

Human         	-FGSIR-----------QTY---TLDVLE|R|SP-------H-RPILQ-----------//----DT---CKPP---EEQLTFKDLVS|C|AYQVARGMEYLASQKCIHRDLAARNVLVTED
Human         	-FGSIR-----------QTY---TLDVLE|R|SP-------H-RPILQ-----------//----DT---CKPP---EEQLTFKDLVS|C|AYQVARGMEYLASQKCIHRDLAARNVLVTED
Human         	-FGSIR-----------QTY---TLDVLE|R|SP-------H-RPILQ-----------//----DT---CKPP---EEQLTFKDLVS|C|AYQVARGMEYLASQKCIHRDLAARNVLVTED
Human         	-FGSIR-----------QTY---TLDVLE|R|SP-------H-RPILQ-----------//----DT---CKPP---EEQLTFKDLVS|C|AYQVARGMEYLASQKCIHRDLAARNVLVTED
Human         	-FGSIR-----------QTY---TLDVLE|R|SP-------H-RPILQ-----------//----DT---CKPP---EEQLTFKDLVS|C|AYQVARGMEYLASQKCIHRDLAARNVLVTED
Human         	-FGSIR-----------QTY---TLDVLE|R|SP-------H-RPILQ-----------//----DT---CKPP---EEQLTFKDLVS|C|AYQVARGMEYLASQKCIHRDLAARNVLVTED
Human         	-FGSIR-----------QTY---TLDVLE|R|SP-------H-RPILQ-----------//----DT---CKPP---EEQLTFKDLVS|C|AYQVARGMEYLASQKCIHRDLAARNVLVTED
Human         	-FGSIR-----------QTY---TLDVLE|R|SP-------H-RPILQ-----------//----DT---CKPP---EEQLTFKDLVS|C|AYQVARGMEYLASQKCIHRDLAARNVLVTED
Human         	-FGSIR-----------QTY---TLDVLE|R|SP-------H-RPILQ-----------//----DT---CKPP---EEQLTFKDLVS|C|AYQVARGMEYLASQKCIHRDLAARNVLVTED
Human         	-FGSIR-----------QTY---TLDVLE|R|SP-------H-RPILQ-----------//----DT---CKPP---EEQLTFKDLVS|C|AYQVARGMEYLASQKCIHRDLAARNVLVTED
Human         	-FGSIR-----------QTY---TLDVLE|R|SP-------H-RPILQ-----------//----DT---CKPP---EEQLTFKDLVS|C|AYQVARGMEYLASQKCIHRDLAARNVLVTED
Human         	-FGSIR-----------QTY---TLDVLE|R|SP-------H-RPILQ-----------//----DT---CKPP---EEQLTFKDLVS|C|AYQVARGMEYLASQKCIHRDLAARNVLVTED

                                                          Reference Sequences

              	       8                  3    |8|            3              //          3       8    3   |7|8    3    8    3    8    3    8
              	      3                  4    |4|            5              //          8       8    9   |9|9    0    0    1    1    2    2
              	     2                  2    |2|            2              //          5       5    5   |5|5    6    6    6    6    6    6
Coral         	-YGSIN-----------HTF---TLQVVA|R|PR-------S-APILQ-----------//----L-----SPS---GPSLTMRDFVS|F|AFQIARGMEYLGTRKCVHRDLAARNILVGED
Flatworm      	-NGQVN-----------GTK---L--AIQ|R|NI-------Q-LFALP-----------//----LM---KLPYP----TLNRRNLLD|Y|GLQVARGMEYLSLRSVVHRDLAARNVLVGEQ
Snail         	-YGSIN-----------WTF---VVEIIQ|R|LT-------H-KPIIE-----------//----VA---MVPETKEQKALTPKDLIS|Y|AYQVARGMEYLASRQCIHRDLAARNVLVAEE
Ant           	-LGCIK-----------HTF---KVEIME|T|VM-------H-RPILT-----------//----GQ---EPKE---RKTLTQKDLVS|F|AYQVARGMEYLASRRCIHRDLAARNVLVSDE
Copepod       	-YGSIN-----------HTI---QVKSVE|R|LN-------Q-KPEIK-----------//----GR---ELDE---IGPVSLKMMLS|F|GVQVAKGMEFLSNRRCVHRDLAARNVLVADN
Lancet        	-YGSIN-----------HTY---ELDVIE|R|SP-------S-RPILA-----------//----KM---AVEC---DKPLTHKDLVS|F|AYQIGRGMEFLHSKKCIHRDLAARNVLVAEG
Fish          	-YGTIK-----------HTY---QLDVLE|R|SP-------H-RPILQ-----------//----DT---CKIP---NETLTFKDLVS|C|AYQVARGMEYLASKKCIHRDLAARNVLVTED
Frog          	-YGSIR-----------QTY---QLDVLE|R|SS-------H-RPILQ-----------//----DT---CKIP---AEQLTFKDLVS|C|AYQVARGMEYLASQKCIHRDLAARNVLVTDD
Bird          	-YGNIR-----------HTY---QLDVLE|R|SP-------H-RPILQ-----------//----DT---CKLP---EEQLTFKDLVS|C|AYQVARGMEYLASQKCIHRDLAARNVLVTED
Alligator     	-YGSIR-----------HTY---QLDVLE|R|SP-------H-RPILQ-----------//----DT---CKLP---EEQLTFKDLVS|C|AYQVARGMEYLASQKCIHRDLAARNVLVTED
Mouse         	-FGSIR-----------QTY---TLDVLE|R|SP-------H-RPILQ-----------//----DA---CRLP---EEQLTCKDLVS|C|AYQVARGMEYLASQKCIHRDLAARNVLVTED
Rat           	-FGSIR-----------QTY---TLDVLE|R|SP-------H-RPILQ-----------//----DA---CRLP---EEQLTCKDLVS|C|AYQVARGMEYLASQKCIHRDLAARNVLVTED
Target[Human] 	-FGSIR-----------QTY---TLDVLE|R|SP-------H-RPILQ-----------//----DT---CKPP---EEQLTFKDLVS|C|AYQVARGMEYLASQKCIHRDLAARNVLVTED

                                                  Up to 50 Sequences Containing 1st Mutation

Protist       	-TASDN-----------LDG---DISSWV|C|-VAR-----Y-AP--------------//-----------------SKPQLLGSRQ|L|CLQIASGMSFLERKNVIHRDLAARNVLLSQS
Protist       	SSGLFKQNSTWTCVTACDGSLFADPTSGS|C|VV-------S---CLS-----------//-----------------VVWSPDEYVH|V|ATGVAEGMAYLEQSRVLHRDLAARNILVGEH
Protist       	SSGLFKQNSTWTCVTACDGSLFADPTSGS|C|VV-------S---CLS-----------//-----------------VVWSPDEYVH|V|ATGVAEGMAYLEQSRVLHRDLAARNILVGEH
Protist       	PAGMTDHDSETACVACGATDTSTGAKAGP|C|TN-------F---NVP-----------//-----------------VVWSPDEYVH|V|ATGVAEGMAYLEQSRVLHRDLAARNILVGEH
Protist       	VMSVADLRKCYPAVVLGEHYLFADSSSGS|C|VV-------S---CLS-----------//-----------------VVWSPDEYVH|V|ATGVAEGMAYLEQSRVLHRDLAARNILVGEH
Protist       	SSGLVKQNSTWTCVTACDGSLFADSSSGS|C|VV-------S---CLS-----------//-----------------VVWSLDEYVH|V|ATGVAEGMAYLEQSRVLHRDLAARNILVGEH
Protist       	AGNCTPCAAGTNCTECALGS---TYASGA|C|T----------ATTDR-----------//-----------------LWWTQNEQVH|A|VRQIALGMEYLGTLHFVHRDLAARNCLVGQN
Protist       	GANCLQCTVGNRCTVCYDGY---DMKSGY|C|L----------ASAAT-----------//-----------------LWWSENEQVH|A|IRQIALGMEYLGTLHFVHRDLAARNCLVGQN
Protist       	ATNCLTCTSSAVCTQCYNGY---GMMSGS|C|VPLA-----I-ASAASAASTQFASVAS//-----------------LWWTPNEQVH|A|IRQIALGMEYLGTLHFVHRDLAARNCLVGKG
Protist       	ATNCLTCTSSAVCTQCYDGY---GMMSGS|C|VP-------L-AVIAS-----------//-----------------LWWTQNEQIH|A|IRQIALGMEYLGTLHFVHRDLAARNCLVGKG
Protist       	GTNCLFCSSSAVCTQCYEGY---DMMSGS|C|VPLASIGSVF-ASLATATSALSASVAS//-----------------LWWTHNEQVH|A|IRQIALGMEYLGTLNFVHRDLAARNCLVGQG
Protist       	GTNCLFCSSSAVCTQCYEGY---DMMSGS|C|VPLASIGSVF-ASLATATSALSASVAS//-----------------LWWTHNEQVH|A|IRQIALGMEYLGTLNFVHRDLAARNCLVGQG
Protist       	ATNCLACTSSALCNQCYEAY---GLLGGS|C|AP-------F-ASVAS--------AAS//-----------------LWWTQNEQIH|A|IRQIALGMEYLGTLHFVHRDLAARNCLVGQG
Protist       	GTDCLTCTSSNPCTQCYEGY---LMMGSF|C|FASAATNASM-QSVASATSAISASFAS//-----------------LWWTHNEQVH|A|IRQIALGMEYLGTLNFVHRDLAARNCLVGPG
Protist       	GINCLTCTSNNSCTLCYEGY---VAMGDY|C|---------L-ASAAT-----------//-----------------LSWTHNEQVH|A|IRQIALGMEYLGTLHFVHRDLAARNCLVGQG
Protist       	NRACATCTAVTSCTTCTSPT---TSRCST|C|---------L-ANFYKVAGPSSDTCEA//-----------------LWWTQNEQIH|A|IRQIALGMEYLGTLHFVHRDLAARNCLVGKG
Protist       	FTNCLFCTSSAVCSQCYDGY---VMMDSY|C|LASAATNATI-ASVASVASIASTSVAS//-----------------LWWTHNEQIH|A|IRQIALGMEYLGTLHFVHRDLAARNCLVGQG
Protist       	ETNCLYCTSSSVCTQCYDGS---GMLGGS|C|VP-------F-ASIAS-----------//-----------------LWWTHNEQIH|A|IRQIALGMEYLGTLHFVHRDLAARNCLVGQG
Protist       	ETNCLYCTSSSVCTQCYDGS---GMLGGS|C|VP-------F-ASIAS-----------//-----------------LWWTHNEQIH|A|IRQIALGMEYLGTLHFVHRDLAARNCLVGQG
Protist       	ETNCLYCTSSSVCTQCYDGS---GMLGGS|C|VP-------F-ASIAS-----------//-----------------LWWTHNEQIH|A|IRQIALGMEYLGTLHFVHRDLAARNCLVGQG
Protist       	ETNCLYCTSSSVCTQCYDGS---GMLGGS|C|VP-------F-ASIAS-----------//-----------------LWWTHNEQIH|A|IRQIALGMEYLGTLHFVHRDLAARNCLVGQG
Protist       	ETNCLYCTSSSVCTQCYDGS---GMLGGS|C|VP-------F-ASIAS-----------//-----------------LWWTHNEQIH|A|IRQIALGMEYLGTLHFVHRDLAARNCLVGQG
Protist       	GPNCLTCTSSAACNQCYDGY---GLMSGS|C|VP-------L-ASIAS-----------//-----------------LWWTQNEQVH|A|IRQIALGMEYLGTLHFVHRDLAARNCLVGQG
Protist       	GINCLTCTVSDSCTQCYEGY---TMMGGS|C|IS-------L-ASSAS-----------//-----------------LWWTQNEQIH|A|IRQIALGMEYLGTLHFVHRDLAARNCLVGKG
Protist       	GTNCLICDSTGSCTRCYDGY---GMLGGS|C|LP-------L-ASVAS-----------//-----------------LWWTQNEQVH|A|IRQIALGMEYLGTLHFVHRDLAARNCLVGQG
Protist       	GSSSFACNSNTQASGSWSA-----GTDPT|C|TP-------I-TNFSP-----------//-----------------FKWSENEQIH|A|IRQIALGMEYLGTLHFVHRDLAARNCLVGQG
Protist       	GSSSFTCNSNTQASGSWSA-----GTDPT|C|TP-------I-TNFSP-----------//-----------------FKWSENEQIH|A|IRQIALGMEYLGTLHFVHRDLAARNCLVGQG
Protist       	ATNCLTCTSTNPCTQCYDDY---VMMVGY|C|LA-------S-AATNA-----------//-----------------FEWTQNEQIH|A|IRQIALGMEYLGTLHFVHRDLAARNCLVGQG
Protist       	GMNCLSCTPSAVCTQCYEGF---AVLSGS|C|VS-------L-AVIVS-----------//-----------------LWWTQNEQTH|A|IRQIALGMEYLGTLHFVHRDLAARNCLVGKG
Protist       	AMNCLACDSSDPCTQCYEGY---GLIDGS|C|VS-------L-A---------------//-----------------LWWTQNEQIH|A|IRQIALGMEYLGTLHFVHRDLAARNCLVGQG
Protist       	KTHCLTCTSSDPCTQCYEGY---FMMSGF|C|LA-------S-----------------//-----------------FEWTQNEQVH|V|IRQIALGMEYLGTLHFVHRDLAARNCLVGQG
Protist       	GSSSFTCNSNTQASGSWSA-----GTNPT|C|TP-------I-TNFSP-----------//-----------------FKWSENEQIN|A|IRQIALGMEYLGTLHFVHRDLAARNCLVGQG
Protist       	KTHCLTCTSSDPCTQCYEGY---FMMSGF|C|LA-------S-----------------//-----------------FEWTQNEQVH|V|IRQIALGMEYLGTLHFVHRDLAARNCLVGQG
Protist       	IADALKVNSTLVEIFLDTNH---IGDAGA|C|A--------------------------//-----------------AMWSSNEQVY|V|MRQIALGMQYLGTLQFVHRDLAARNCLVGSG
Protist       	ALNCLTCNSSAPCTQCYDGY---GMTSGS|C|---------------------------//-----------------FEWSENEQVH|A|IRQIALGMEYLGTLHFVHRDLAARNCLVGKG
Protist       	ALNCLTCNSSAPCTQCYDGY---GMTSGS|C|---------------------------//-----------------FEWSENEQVH|A|IRQIALGMEYLGTLHFVHRDLAARNCLVGKG
Protist       	GINCLTCTSDNPCTQCYDGH---VMMSGF|C|VS-------F-AS--------------//-----------------LWWTQNEQIH|A|IRQIALGMEYLGTLHFVHRDLAARNCLVGQG
Protist       	GINCLTCTSDNPCTQCYDGH---VMMSGF|C|VS-------F-AS--------------//-----------------LWWTQNEQIH|A|IRQIALGMEYLGTLHFVHRDLAARNCLVGQG
Protist       	ATNCLTCTSSAVCIQCYEGY---GMMSGS|C|VP-------L-ASIAS-----------//-----------------VWWTQNEQIH|A|IRQIALGMEYLGTLHFVHRDLAARNCLVGQE
Protist       	GTNCLTCISSARCTQCYEGF---GLIGGL|C|FS-------L-ASAAS-----------//-----------------LWWTHNEQIH|A|IRQIALGMEYLGTLHFVHRDLAARNCLVGQG
Protist       	GENCLACSSSAVCTQCYEGY---GVLNGM|C|AP-------L-ASVAS-----------//-----------------FWWTQNEQVH|A|IRQIALGMEYLGTLHFVHRDLAARNCLVGQG
Protist       	EVNCLSCTSSSVCTQCYEGY---GILSGS|C|FP-------L-ASIA------------//-----------------FEWTENEQVH|A|IRQIALGMEYLGTLHFVHRDLAARNCLVGQG
Protist       	GTNCLTCISSARCTQCYEGF---GLIGGL|C|FS-------L-ASAAS-----------//-----------------LWWTHNEQIH|A|IRQIALGMEYLGTLHFVHRDLAARNCLVGQG
Protist       	GTNCLTCTSSAVCTQCYEGF---EMMGDF|C|SA-------S-AATN------------//-----------------LWWTHNEQIH|A|IRQIALGMEYLGTLHFVHRDLAARNCLVGQG
Protist       	----------TECFSCNDGY---DWHGGY|C|VS--------GA---------------//-----------------MHWSHAEFAH|T|LQQVASGLEYLESIRFVHRDVAARNCLVGAE
Protist       	PAFCLRCSSASTCTICYDGY---VLNGAA|C|VA-------TAAT-NM-----------//-----------------LQWTRGEFAH|V|LGQVAGALSYLESIRFVHRDIAARNCLVGPG
Protist       	SDNCLYCTTGSECTECYNGY---ILADGA|C|VP-------PFGF-SS-----------//-----------------VVWSKSEFAH|A|LAQVASGLKYLESIRFVHRDIAARNCLVGRG
Protist       	APGCLNCTS-SECTECYGGY---TLVGGS|C|IS-------PQSS-SS-----------//-----------------LLWTEAEQAH|A|LAQVAAGMTYLQSIQFVHRDIAARNCLVGHE
Protist       	SEFCATCGI-TACTKCYDGY---VLNQTT|C|YA--------GAS-VA-----------//-----------------FQWTAGEFAH|A|LAQVASGLNYLESVRFVHRDIAARNCLVGAS

                                                  Up to 50 Sequences Containing 2nd Mutation

Protist       	-AGTTV-----------------------|-|---------S-KPIRL-----------//-----------------RELGDKQKAE|F|ALDIAKGMQFLASYNCIHRALIAAHVAISED
Protist       	-SAATT-----------TTTTTTTVAGTT|T|AP-------G-STTTT-----------//----NL-----------CLLPADRLLQ|F|AMDIASGMAHLASQQIVHRDLAARNVLVDAA
Protist       	------------------NG---TVRYSP|L|NS-------T----TT-----------//------------ST--RRMDTDKHLLQ|F|VAQACTGLEYLHALRFIHRDIAARNLLVDSM
Protist       	-----R-----------DTD---GLTAVV|R|-----------RP--------------//-----------------DGLPPSLQAN|F|MHQVCSGLAYLGSVDFVHRDLASRNILMTRE
Metazoa       	-QGSAK-----------KVY---IVEVVD|R|LR-------T-KPIMV-----------//KPLDGS---NSEP---VQSLTQRHLVQ|F|ALQIASGMEHLAKRKIIHRDLAARNVLVADN
Metazoa       	-AGVVR-----------KFF---HVLIVN|R|MR-------R-PPIIV-----------//EPRKTTETENVEL---IPNLTQRHLVQ|F|AWQVAQGMNFLAEKKIIHRDLAARNVLVGEG
Metazoa       	-VGSAK-----------KYF---HVIIVN|R|MR-------R-PPIIV-----------//EPRKASDKDDIEL---IPNLTQRHLVQ|F|AWQVAQGMNFLASKKIIHRDLAARNVLVGDG
Metazoa       	-VGSAK-----------KYF---HVIIVN|R|MR-------R-PPIIV-----------//EPRKASDKDDIEL---IPNLTQRHLVQ|F|AWQVAQGMNFLASKKIIHRDLAARNVLVGDG
Metazoa       	-VGSAK-----------KYF---HVIIVN|R|MR-------R-PPIIV-----------//EPRKASDKDDIEL---IPNLTQRHLVQ|F|AWQVAQGMNFLASKKIIHRDLAARNVLVGDG
Metazoa       	-VGSAK-----------KYF---HVIIVN|R|MR-------R-PPIIV-----------//EPRKASDKDDIEL---IPNLTQRHLVQ|F|AWQVAQGMNFLASKKIIHRDLAARNVLVGDG
Metazoa       	-VGSAK-----------KYF---HVIIVN|R|MR-------R-PPIIV-----------//EPRKASDKDDIEL---IPNLTQRHLVQ|F|AWQVAQGMNFLASKKIIHRDLAARNVLVGDG
Metazoa       	-VGSAK-----------KYF---HVIIVN|R|MR-------R-PPIIV-----------//EPRKASDKDDIEL---IPNLTQRHLVQ|F|AWQVAQGMNFLASKKIIHRDLAARNVLVGDG
Metazoa       	-VGSAK-----------KYF---HVIIVN|R|MR-------R-PPIIV-----------//EPRKASDKDDIEL---IPNLTQRHLVQ|F|AWQVAQGMNFLASKKIIHRDLAARNVLVGDG
Metazoa       	-VGSAK-----------KYF---HVIIVN|R|MR-------R-PPIIV-----------//EPRKASDKDDIEL---IPNLTQRHLVQ|F|AWQVAQGMNFLASKKIIHRDLAARNVLVGDG
Metazoa       	-VGSAK-----------KYF---HVIIVN|R|MR-------R-PPIIV-----------//EPRKASDKDDIEL---IPNLTQRHLVQ|F|AWQVAQGMNFLASKKIIHRDLAARNVLVGDG
Metazoa       	-VGSAK-----------KYF---HVIIVN|R|MR-------R-PPIIV-----------//EPRKASDKDDIEL---IPNLTQRHLVQ|F|AWQVAQGMNFLASKKIIHRDLAARNVLVGDG
Metazoa       	-VGSAK-----------KYF---HVIIVN|R|MR-------R-PPIIV-----------//EPRKASDKDDIEL---IPNLTQRHLVQ|F|AWQVAQGMNFLASKKIIHRDLAARNVLVGDG
Metazoa       	-VGSAK-----------KYF---HVIIVN|R|MR-------R-PPIIV-----------//EPRKASDKDDIEL---IPNLTQRHLVQ|F|AWQVAQGMNFLASKKIIHRDLAARNVLVGDG
Metazoa       	-VGSAK-----------KYF---HVIIVN|R|MR-------R-PPIIV-----------//EPRKASDKDDIEL---IPNLTQRHLVQ|F|AWQVAQGMNFLASKKIIHRDLAARNVLVGDG
Metazoa       	-VGSAK-----------KYF---HVIIVN|R|MR-------R-PPIIV-----------//EPRKASDKDDIEL---IPNLTQRHLVQ|F|AWQVAQGMNFLASKKIIHRDLAARNVLVGDG
Metazoa       	-VGSAK-----------KYF---HVIIVN|R|MR-------R-PPIIV-----------//EPRKASDKDDIEL---IPNLTQRHLVQ|F|AWQVAQGMNFLASKKIIHRDLAARNVLVGDG
Metazoa       	-VGSAK-----------KYF---HVIIVN|R|MR-------R-PPIIV-----------//EPRKASDKDDIEL---IPNLTQRHLVQ|F|AWQVAQGMNFLASKKIIHRDLAARNVLVGDG
Metazoa       	-VDTVQ-----------HHI---DLKIYA|N|AK-------Q-LPVIV-----------//----GS---AYTN---GNVLTEKDLIS|F|AYQVANGMHYLQSRKCIHRDLAARNVLVSDN
Metazoa       	-MGTLN-----------YTY---ELDVIP|R|IA-------H-PPILQ-----------//----TR---LVNN---YEPLLNKHLVS|F|AYQIAKAMEFLSSKRCIHRDLAARNVLVAEN
Metazoa       	-YGTLN-----------FTF---ILEVAS|Q|NN-------S-PPVLS-----------//----AS---LLPQ---VELLSNKDLVS|F|AYQISRGMEFLSSKKCVHRDLAARNVLVGEN
Metazoa       	-HGSIN-----------HTF---ELKVID|R|VL-------T-KPVIH-----------//----GE---ENPQK---ETLSEKDLIS|F|SYQIARGMDYLSQRQCIHRDLAARNVLVAED
Metazoa       	-HGSVN-----------HTF---ELKVID|R|VL-------T-KPVIQ-----------//----GE---ENSTK---ETLSEKDLIS|F|SYQVARGMDYLSSRQCIHRDLAARNVLVAED
Metazoa       	-HGSIN-----------HTF---ELKVID|R|VL-------T-KPVIH-----------//----GE---ENPQK---ETLSEKDLIS|F|SYQIARGMDYLSQRQCIHRDLAARNVLVAED
Metazoa       	-HGSVN-----------HTF---ELKVID|R|VL-------T-KPVIQ-----------//----GE---ENSTK---ETLSEKDLIS|F|SYQVARGMDYLSSRQCIHRDLAARNVLVAED
Metazoa       	-HGSIN-----------HTF---ELKVID|R|VL-------T-KPVIH-----------//----GE---ENPQK---ETLSEKDLIS|F|SYQIARGMDYLSQRQCIHRDLAARNVLVAED
Metazoa       	-HGSIN-----------HTF---ELKVID|R|VL-------T-KPVIH-----------//----GE---ENPQK---ETLSEKDLIS|F|SYQIARGMDYLSQRQCIHRDLAARNVLVAED
Metazoa       	-HGSIN-----------HTF---ELKVID|R|VL-------T-KPVIH-----------//----GE---ENPQK---ETLSEKDLIS|F|SYQIARGMDYLSQRQCIHRDLAARNVLVAED
Metazoa       	-HGSVN-----------HTF---ELKVID|R|VL-------T-KPVIQ-----------//----GE---ENSTK---ETLSEKDLIS|F|SYQVARGMDYLSSRQCIHRDLAARNVLVAED
Metazoa       	-HGSVN-----------HTF---ELKVID|R|VL-------T-KPVIQ-----------//----GE---ENSTK---ETLSEKDLIS|F|SYQVARGMDYLSSRQCIHRDLAARNVLVAED
Metazoa       	-HGSVN-----------HTF---ELKVID|R|VL-------T-KPVIQ-----------//----GE---ENSTK---ETLSEKDLIS|F|SYQVARGMDYLSSRQCIHRDLAARNVLVAED
Metazoa       	-HGSVN-----------HTF---ELKVID|R|VL-------T-KPVIQ-----------//----GE---ENSTK---ETLSEKDLIS|F|SYQVARGMDYLSSRQCIHRDLAARNVLVAED
Metazoa       	-YGKLM-----------WMY---MLEVID|R|NV-------Q-KPDVE-----------//----LD---SDDR-----ALTEKDLIC|F|AYQIARGMEYLASRQCIHRDLAARNVLVSED
Metazoa       	-YGKLM-----------WMY---MLEVID|R|NV-------Q-KPDVE-----------//----LD---SDDR-----ALTEKDLIC|F|AYQIARGMEYLASRQCIHRDLAARNVLVSED
Metazoa       	-LASLN-----------WTF---SVEINQ|R|VP-------H-VPLVA-----------//----VP---S--ETSETQALTQKDLIS|F|AFQVARGMEYLASKQCIHRDLAARNVLVAED
Metazoa       	-LASLN-----------WTF---SVEINQ|R|VP-------H-VPLVA-----------//----VP---S--ETSETQALTQKDLIS|F|AFQVARGMEYLASKQCIHRDLAARNVLVAED
Metazoa       	-HGSIN-----------WTF---SLEVVQ|R|LP-------H-SPIID-----------//----ID---F--NSVEVKPLTPKDLIS|F|SYQIARGMEYLESKHCIHRDLAARNILVAED
Metazoa       	-LGSIN-----------HTF---TLDIVE|R|LP-------H-KPIFQ-----------//----II---NDPSKEDTKPLTHKHLVS|F|AYQISRGMEYLASRQCIHRDLAARNVLVADD
Metazoa       	-LGSIN-----------HTF---TLDIVE|R|LP-------H-KPIFQ-----------//----II---NDPSKEDTKPLTHKHLVS|F|AYQISRGMEYLASRQCIHRDLAARNVLVADD
Metazoa       	-LGSIN-----------HTF---TLDIVE|R|LP-------H-KPIFQ-----------//----II---NDPSKEDTKPLTHKHLVS|F|AYQISRGMEYLASRQCIHRDLAARNVLVADD
Metazoa       	-HGSLN-----------WTY---QLEIVQ|R|MP-------H-VPIIE-----------//----LS------GDGELKALTQKDLIS|F|AFQVARGMEYLASKKCIHRDLAARNVLVAED
Metazoa       	-EGSIH-----------WTY---ELKIVQ|R|VP-------H-APFID-----------//----AT-----------RSLTQKDLIS|F|CYQVARGMEYLVSKNCIHRDLAARNVLVAEN
Metazoa       	-FGSVS-----------HTF---EVEVSD|L|SN-------A-SPMIY-----------//----GG---EELV---QKTLTLKDLSS|F|AYQIASGMEYLASKNCIHRDLAARNVLVVDD
Metazoa       	-FGSVS-----------HTF---EVEVSD|L|SN-------A-SPMIY-----------//----GG---EELV---QKTLTLKDLSS|F|AYQIASGMEYLASKNCIHRDLAARNVLVVDD
Metazoa       	-FGSVS-----------HTF---EVEVSD|L|SN-------A-SPMIY-----------//----GG---EELV---QKTLTLKDLSS|F|AYQIASGMEYLASKNCIHRDLAARNVLVVDD
Mammal        	-FGSIR-----------QTY---TLDVLE|R|SR-------H-RPILQ-----------//----NT---CRPP---EERLTFKDLVS|F|AYQVAQGMEYLASQKCIHRDLAARNVLVTED
 
_____________R248C_415K_nObs_0_nExp_114.18_____________
 
                                                          All Human Sequences

Human         	-FGSIR-----------QTY---TLDVLE|R|SP-------H-RPILQ-----------//-----------------H------KI-|S|R-------------------------FPLKR
Human         	-FGSIR-----------QTY---TLDVLE|R|SP-------H-RPILQ-----------//-----------------H------KI-|S|R-------------------------FPLKR
Human         	-FGSIR-----------QTY---TLDVLE|R|SP-------H-RPILQ-----------//-----------------H------KI-|S|R-------------------------FPLKR
Human         	-FGSIR-----------QTY---TLDVLE|R|SP-------H-RPILQ-----------//-----------------H------KI-|S|R-------------------------FPLKR
Human         	-FGSIR-----------QTY---TLDVLE|R|SP-------H-RPILQ-----------//-----------------H------KI-|S|R-------------------------FPLKR
Human         	-FGSIR-----------QTY---TLDVLE|R|SP-------H-RPILQ-----------//-----------------H------KI-|S|R-------------------------FPLKR
Human         	-FGSIR-----------QTY---TLDVLE|R|SP-------H-RPILQ-----------//-----------------H------KI-|S|R-------------------------FPLKR
Human         	-FGSIR-----------QTY---TLDVLE|R|SP-------H-RPILQ-----------//---------------------------|-|-------------------------------
Human         	-FGSIR-----------QTY---TLDVLE|R|SP-------H-RPILQ-----------//-----------------H------KI-|S|R-------------------------FPLKR
Human         	-FGSIR-----------QTY---TLDVLE|R|SP-------H-RPILQ-----------//-----------------H------KI-|S|R-------------------------FPLKR
Human         	-FGSIR-----------QTY---TLDVLE|R|SP-------H-RPILQ-----------//-----------------H------KI-|S|R-------------------------FPLKR
Human         	-FGSIR-----------QTY---TLDVLE|R|SP-------H-RPILQ-----------//-----------------H------KI-|S|R-------------------------FPLKR

                                                          Reference Sequences

              	       8                  3    |8|            3              //                        3  |5|                           8   
              	      3                  4    |4|            5              //                        1  |1|                           1   
              	     2                  2    |2|            2              //                        4  |4|                           4   
Coral         	-YGSIN-----------HTF---TLQVVA|R|PR-------S-APILQ-----------//-----------------R------AS-|L|N-------------------------LLPSE
Flatworm      	-NGQVN-----------GTK---L--AIQ|R|NI-------Q-LFALP-----------//-----------------A------TK-|R|S-------------------------PVLKK
Snail         	-YGSIN-----------WTF---VVEIIQ|R|LT-------H-KPIIE-----------//-----------------K------PL-|K|R-------------------------VIIMK
Ant           	-LGCIK-----------HTF---KVEIME|T|VM-------H-RPILT-----------//-----------------Q------WT-|K|K-------------------------VIVEK
Copepod       	-YGSIN-----------HTI---QVKSVE|R|LN-------Q-KPEIK-----------//-----------------Q-------V-|K|T-------------------------LIVSK
Lancet        	-YGSIN-----------HTY---ELDVIE|R|SP-------S-RPILA-----------//-----------------C------QL-|K|K--------------------------PLHL
Fish          	-YGTIK-----------HTY---QLDVLE|R|SP-------H-RPILQ-----------//-----------------Q------KL-|S|K-------------------------FPLKR
Frog          	-YGSIR-----------QTY---QLDVLE|R|SS-------H-RPILQ-----------//-----------------H------KV-|S|K-------------------------FPLKR
Bird          	-YGNIR-----------HTY---QLDVLE|R|SP-------H-RPILQ-----------//-----------------Q------KV-|S|K-------------------------FPLKR
Alligator     	-YGSIR-----------HTY---QLDVLE|R|SP-------H-RPILQ-----------//-----------------Q------KV-|S|K-------------------------FPLKR
Mouse         	-FGSIR-----------QTY---TLDVLE|R|SP-------H-RPILQ-----------//-----------------H------KV-|S|R-------------------------FPLKR
Rat           	-FGSIR-----------QTY---TLDVLE|R|SP-------H-RPILQ-----------//-----------------H------KV-|S|R-------------------------FPLKR
Target[Human] 	-FGSIR-----------QTY---TLDVLE|R|SP-------H-RPILQ-----------//-----------------H------KI-|S|R-------------------------FPLKR

                                                  Up to 50 Sequences Containing 1st Mutation

Protist       	-TASDN-----------LDG---DISSWV|C|-VAR-----Y-AP--------------//-----------------L-------T-|T|I-------------------------VIGGA
Protist       	SSGLFKQNSTWTCVTACDGSLFADPTSGS|C|VV-------S---CLS-----------//------------------------TI-|E|M-------------------------TNPNF
Protist       	SSGLFKQNSTWTCVTACDGSLFADPTSGS|C|VV-------S---CLS-----------//------------------------TI-|E|M-------------------------TNPNF
Protist       	PAGMTDHDSETACVACGATDTSTGAKAGP|C|TN-------F---NVP-----------//------------------------TI-|E|M-------------------------TNPNF
Protist       	VMSVADLRKCYPAVVLGEHYLFADSSSGS|C|VV-------S---CLS-----------//------------------------TI-|E|M-------------------------TNPNF
Protist       	SSGLVKQNSTWTCVTACDGSLFADSSSGS|C|VV-------S---CLS-----------//------------------------SI-|E|M-------------------------TNPNF
Protist       	AGNCTPCAAGTNCTECALGS---TYASGA|C|T----------ATTDR-----------//-----------------GP-IQHETI-|V|M-------------------------SISPL
Protist       	GANCLQCTVGNRCTVCYDGY---DMKSGY|C|L----------ASAAT-----------//-----------------EP-VYHDTV-|E|M-------------------------NNSLL
Protist       	ATNCLTCTSSAVCTQCYNGY---GMMSGS|C|VPLA-----I-ASAASAASTQFASVAS//-----------------GGPIYQEAV-|E|M-------------------------TISPL
Protist       	ATNCLTCTSSAVCTQCYDGY---GMMSGS|C|VP-------L-AVIAS-----------//-----------------GGPIYQEAV-|E|M-------------------------TISPL
Protist       	GTNCLFCSSSAVCTQCYEGY---DMMSGS|C|VPLASIGSVF-ASLATATSALSASVAS//-----------------GPVIDQTTI-|E|M-------------------------TMSPL
Protist       	GTNCLFCSSSAVCTQCYEGY---DMMSGS|C|VPLASIGSVF-ASLATATSALSASVAS//-----------------GPVIDQTTI-|E|M-------------------------TMSPL
Protist       	ATNCLACTSSALCNQCYEAY---GLLGGS|C|AP-------F-ASVAS--------AAS//-----------------G------AV-|E|M-------------------------TISPL
Protist       	GTDCLTCTSSNPCTQCYEGY---LMMGSF|C|FASAATNASM-QSVASATSAISASFAS//-----------------SPVIDQTTI-|E|M-------------------------TMSPL
Protist       	GINCLTCTSNNSCTLCYEGY---VAMGDY|C|---------L-ASAAT-----------//-----------------GP-IYQEAV-|E|M-------------------------AISPQ
Protist       	NRACATCTAVTSCTTCTSPT---TSRCST|C|---------L-ANFYKVAGPSSDTCEA//-----------------GP-IYQEAV-|Q|M-------------------------TVSPL
Protist       	FTNCLFCTSSAVCSQCYDGY---VMMDSY|C|LASAATNATI-ASVASVASIASTSVAS//-----------------GP-IHEEAI-|E|M-------------------------TISPL
Protist       	ETNCLYCTSSSVCTQCYDGS---GMLGGS|C|VP-------F-ASIAS-----------//-----------------SPVIDQTTI-|E|M-------------------------TMSPL
Protist       	ETNCLYCTSSSVCTQCYDGS---GMLGGS|C|VP-------F-ASIAS-----------//-----------------SPVIDQTTI-|E|M-------------------------TMSPL
Protist       	ETNCLYCTSSSVCTQCYDGS---GMLGGS|C|VP-------F-ASIAS-----------//-----------------SPVIDQTTI-|E|M-------------------------TMSPL
Protist       	ETNCLYCTSSSVCTQCYDGS---GMLGGS|C|VP-------F-ASIAS-----------//-----------------SPVIDQTTI-|E|M-------------------------TMSPL
Protist       	ETNCLYCTSSSVCTQCYDGS---GMLGGS|C|VP-------F-ASIAS-----------//MTMPLAHSIGSTKQNAADP-MYQEAE-|E|VSTSDQKQQPEAKDSSDPIYQEADEVTTSPQ
Protist       	GPNCLTCTSSAACNQCYDGY---GLMSGS|C|VP-------L-ASIAS-----------//-----------------RP-VYQEAL-|E|MAPIVYDQQPEPQDPACPIYLEADEVTISPL
Protist       	GINCLTCTVSDSCTQCYEGY---TMMGGS|C|IS-------L-ASSAS-----------//-----------------GP-IHQEAI-|E|M-------------------------TISPL
Protist       	GTNCLICDSTGSCTRCYDGY---GMLGGS|C|LP-------L-ASVAS-----------//-----------------GP-IYQEAI-|E|M-------------------------AISPL
Protist       	GSSSFACNSNTQASGSWSA-----GTDPT|C|TP-------I-TNFSP-----------//-------------KDSAGP-VYQEAI-|E|MTTSPLAHTPEPTDSANPIYHEASELTGSSM
Protist       	GSSSFTCNSNTQASGSWSA-----GTDPT|C|TP-------I-TNFSP-----------//-------------KDTAGP-VYPTPE-|P|T------------DSANPIYHEASELTGSSM
Protist       	ATNCLTCTSTNPCTQCYDDY---VMMVGY|C|LA-------S-AATNA-----------//-----------------GP-IYQEAV-|E|M-------------------------TISPL
Protist       	GMNCLSCTPSAVCTQCYEGF---AVLSGS|C|VS-------L-AVIVS-----------//-----------------GP-IYQEAI-|A|M-------------------------TISSL
Protist       	AMNCLACDSSDPCTQCYEGY---GLIDGS|C|VS-------L-A---------------//-----------------GP-IHQEAI-|E|M-------------------------TISPL
Protist       	KTHCLTCTSSDPCTQCYEGY---FMMSGF|C|LA-------S-----------------//-----------------GP-IYQEAI-|E|M-------------------------NISPV
Protist       	GSSSFTCNSNTQASGSWSA-----GTNPT|C|TP-------I-TNFSP-----------//-------------KDSASP-VYQEAI-|E|MTTSPLAHTPEPTDSANPIYHEASELTGSSM
Protist       	KTHCLTCTSSDPCTQCYEGY---FMMSGF|C|LA-------S-----------------//-----------------GP-IYQEAI-|E|M-------------------------NISPV
Protist       	IADALKVNSTLVEIFLDTNH---IGDAGA|C|A--------------------------//-----------------DR-VY-EAV-|Q|M------------------------------
Protist       	ALNCLTCNSSAPCTQCYDGY---GMTSGS|C|---------------------------//-----------------GP-VYQEAV-|E|L-------------------------AISPL
Protist       	ALNCLTCNSSAPCTQCYDGY---GMTSGS|C|---------------------------//-----------------GP-VYQEAV-|E|L-------------------------AISPL
Protist       	GINCLTCTSDNPCTQCYDGH---VMMSGF|C|VS-------F-AS--------------//-----------------GP-IYQEAV-|E|M-------------------------TISPL
Protist       	GINCLTCTSDNPCTQCYDGH---VMMSGF|C|VS-------F-AS--------------//-----------------GP-IYQEAV-|E|M-------------------------TISPL
Protist       	ATNCLTCTSSAVCIQCYEGY---GMMSGS|C|VP-------L-ASIAS-----------//-----------------GP-IYQEAV-|E|M-------------------------TVSPL
Protist       	GTNCLTCISSARCTQCYEGF---GLIGGL|C|FS-------L-ASAAS-----------//-----------------GP-IYQEAI-|A|M-------------------------TISPL
Protist       	GENCLACSSSAVCTQCYEGY---GVLNGM|C|AP-------L-ASVAS-----------//----------------------QETL-|E|L-------------------------TISPL
Protist       	EVNCLSCTSSSVCTQCYEGY---GILSGS|C|FP-------L-ASIA------------//-----------------DP-IYQEAV-|E|L-------------------------TTTPL
Protist       	GTNCLTCISSARCTQCYEGF---GLIGGL|C|FS-------L-ASAAS-----------//-----------------GP-IYQEAI-|A|M-------------------------TISPL
Protist       	GTNCLTCTSSAVCTQCYEGF---EMMGDF|C|SA-------S-AATN------------//-----------------GP-IYQEAV-|E|M-------------------------TISPL
Protist       	----------TECFSCNDGY---DWHGGY|C|VS--------GA---------------//--PLRSVSSYSNG----DP-IYSSVGQ|G|V-------------------------YSNPA
Protist       	PAFCLRCSSASTCTICYDGY---VLNGAA|C|VA-------TAAT-NM-----------//-------AYDAER----DL-L------|P|M-------------------------TSVTI
Protist       	SDNCLYCTTGSECTECYNGY---ILADGA|C|VP-------PFGF-SS-----------//LASLQKNNLATQA----DS-SYTDFYR|P|T-------------------------YATYA
Protist       	APGCLNCTS-SECTECYGGY---TLVGGS|C|IS-------PQSS-SS-----------//LVAFQANPLANGS----SP-IYDTAQS|P|T-------------------------YEA-V
Protist       	SEFCATCGI-TACTKCYDGY---VLNQTT|C|YA--------GAS-VA-----------//LYELSRVAAPASK----II-LYDNPTA|A|H-------------------------YTS-L

                                                  Up to 50 Sequences Containing 2nd Mutation

Metazoa       	-AGVVR-----------KFF---HVLIVN|R|MR-------R-PPIIV-----------//-----------------G------RK-|K|R-------------------------VVVCK
Metazoa       	-VGSAK-----------KYF---HVIIVN|R|MR-------R-PPIIV-----------//-----------------A------RK-|K|R-------------------------VVVSK
Metazoa       	-VGSAK-----------KYF---HVIIVN|R|MR-------R-PPIIV-----------//-----------------A------RK-|K|R-------------------------VVVSK
Metazoa       	-VGSAK-----------KYF---HVIIVN|R|MR-------R-PPIIV-----------//-----------------A------RK-|K|R-------------------------VVVSK
Metazoa       	-VGSAK-----------KYF---HVIIVN|R|MR-------R-PPIIV-----------//-----------------A------RK-|K|R-------------------------VVVSK
Metazoa       	-VGSAK-----------KYF---HVIIVN|R|MR-------R-PPIIV-----------//-----------------A------RK-|K|R-------------------------VVVSK
Metazoa       	-VGSAK-----------KYF---HVIIVN|R|MR-------R-PPIIV-----------//-----------------A------RK-|K|R-------------------------VVVSK
Metazoa       	-VGSAK-----------KYF---HVIIVN|R|MR-------R-PPIIV-----------//-----------------A------RK-|K|R-------------------------VVVSK
Metazoa       	-VGSAK-----------KYF---HVIIVN|R|MR-------R-PPIIV-----------//-----------------A------RK-|K|R-------------------------VVVSK
Metazoa       	-VGSAK-----------KYF---HVIIVN|R|MR-------R-PPIIV-----------//-----------------A------RK-|K|R-------------------------VVVSK
Metazoa       	-VGSAK-----------KYF---HVIIVN|R|MR-------R-PPIIV-----------//-----------------A------RK-|K|R-------------------------VVVSK
Metazoa       	-VGSAK-----------KYF---HVIIVN|R|MR-------R-PPIIV-----------//-----------------A------RK-|K|R-------------------------VVVSK
Metazoa       	-VGSAK-----------KYF---HVIIVN|R|MR-------R-PPIIV-----------//-----------------A------RK-|K|R-------------------------VVVSK
Metazoa       	-VGSAK-----------KYF---HVIIVN|R|MR-------R-PPIIV-----------//-----------------A------RK-|K|R-------------------------VVVSK
Metazoa       	-VGSAK-----------KYF---HVIIVN|R|MR-------R-PPIIV-----------//-----------------A------RK-|K|R-------------------------VVVSK
Metazoa       	-VGSAK-----------KYF---HVIIVN|R|MR-------R-PPIIV-----------//-----------------A------RK-|K|R-------------------------VVVSK
Metazoa       	-VGSAK-----------KYF---HVIIVN|R|MR-------R-PPIIV-----------//-----------------A------RK-|K|R-------------------------VVVSK
Metazoa       	-HSRIR-----------INK---EVKVQQ|V|NH-------A-KPIF------------//-----------------G------WT-|K|V-------------------------VVVDR
Metazoa       	-HSRIR-----------INK---EVKVQH|R|PS-------T-K-IL------------//-----------------G------WT-|K|V-------------------------VVVDR
Metazoa       	-VDTVQ-----------HHI---DLKIYA|N|AK-------Q-LPVIV-----------//-----------------I------NK-|K|C-------------------------KPIRL
Metazoa       	-MGSIN-----------HTT---VIDITE|R|IA-------T-RPIIT-----------//-----------------G------PG-|K|A--------------------------PLIR
Metazoa       	-MGSIN-----------HTT---VIDITE|R|IA-------T-RPIIT-----------//-----------------G------PG-|K|A--------------------------PLIR
Metazoa       	-MGSIN-----------HTT---VIDITE|R|IA-------T-RPIIT-----------//-----------------G------PG-|K|A--------------------------PLIR
Metazoa       	-MGSIN-----------HTT---VIDITE|R|IA-------T-RPIIT-----------//-----------------G------PG-|K|A--------------------------PLIR
Metazoa       	-HGSIN-----------HTF---ELKVID|R|VL-------T-KPVIH-----------//-----------------A------NV-|K|R-------------------------VIVMR
Metazoa       	-HGSVN-----------HTF---ELKVID|R|VL-------T-KPVIQ-----------//-----------------T------NV-|K|R-------------------------VIVMR
Metazoa       	-HGSIN-----------HTF---ELKVID|R|VL-------T-KPVIH-----------//-----------------A------NV-|K|R-------------------------VIVMR
Metazoa       	-HGSVN-----------HTF---ELKVID|R|VL-------T-KPVIQ-----------//-----------------T------NV-|K|R-------------------------VIVMR
Metazoa       	-HGSIN-----------HTF---ELKVID|R|VL-------T-KPVIH-----------//-----------------A------NV-|K|R-------------------------VIVMR
Metazoa       	-HGSIN-----------HTF---ELKVID|R|VL-------T-KPVIH-----------//-----------------A------NV-|K|R-------------------------VIVMR
Metazoa       	-HGSIN-----------HTF---ELKVID|R|VL-------T-KPVIH-----------//-----------------A------NV-|K|R-------------------------VIVMR
Metazoa       	-HGSVN-----------HTF---ELKVID|R|VL-------T-KPVIQ-----------//-----------------T------NV-|K|R-------------------------VIVMR
Metazoa       	-HGSVN-----------HTF---ELKVID|R|VL-------T-KPVIQ-----------//-----------------T------NV-|K|R-------------------------VIVMR
Metazoa       	-HGSVN-----------HTF---ELKVID|R|VL-------T-KPVIQ-----------//-----------------T------NV-|K|R-------------------------VIVMR
Metazoa       	-HGSVN-----------HTF---ELKVID|R|VL-------T-KPVIQ-----------//-----------------T------NV-|K|R-------------------------VIVMR
Metazoa       	-YGKLM-----------WMY---MLEVID|R|NV-------Q-KPDVE-----------//-----------------G------CV-|K|R-------------------------VIVLK
Metazoa       	-YGKLM-----------WMY---MLEVID|R|NV-------Q-KPDVE-----------//-----------------G------CV-|K|R-------------------------VIVLK
Metazoa       	-YGSIN-----------WTF---VVEIIQ|R|LT-------H-KPIIE-----------//-----------------K------PL-|K|R-------------------------VIIMK
Metazoa       	-LASLN-----------WTF---SVEINQ|R|VP-------H-VPLVA-----------//-----------------Q------PI-|K|R-------------------------IIIMK
Metazoa       	-LASLN-----------WTF---SVEINQ|R|VP-------H-VPLVA-----------//-----------------Q------PI-|K|R-------------------------IIIMK
Metazoa       	-HGSIN-----------WTF---SLEVVQ|R|LP-------H-SPIID-----------//-----------------K------PV-|K|R-------------------------VIIMR
Metazoa       	-LGSIN-----------HTF---TLDIVE|R|LP-------H-KPIFQ-----------//-----------------Q------PIK|K|R-------------------------VVLMR
Metazoa       	-LGSIN-----------HTF---TLDIVE|R|LP-------H-KPIFQ-----------//-----------------Q------PIK|K|R-------------------------VVLMR
Metazoa       	-LGSIN-----------HTF---TLDIVE|R|LP-------H-KPIFQ-----------//-----------------Q------PIK|K|R-------------------------VVLMR
Metazoa       	-HGSLN-----------WTY---QLEIVQ|R|MP-------H-VPIIE-----------//-----------------R------HT-|K|R-------------------------IIIMK
Metazoa       	-FGSVS-----------HTF---EVEVSD|L|SN-------A-SPMIY-----------//-----------------V------VK-|K|R-------------------------ITLEY
Metazoa       	-FGSVS-----------HTF---EVEVSD|L|SN-------A-SPMIY-----------//-----------------V------VK-|K|R-------------------------ITLEY
Metazoa       	-FGSVS-----------HTF---EVEVSD|L|SN-------A-SPMIY-----------//-----------------V------VK-|K|R-------------------------ITLEY
Metazoa       	-FGSVS-----------HTF---EVEVSD|L|SN-------A-SPMIY-----------//-----------------V------VK-|K|R-------------------------ITLEY
Metazoa       	-LGCVD-----------FTT---KVDVIE|R|YP-------H-KPYIK-----------//-----------------H------WT-|K|K-------------------------VIVER
Metazoa       	-LGCVD-----------FTT---KVDVIE|R|LN-------H-RPIIT-----------//-----------------H------WT-|K|K-------------------------VIVER
Metazoa       	-EETIN-----------STY---ILEVQE|R|VP-------H-KPIIR-----------//-------------------------K-|K|K-------------------------VVLER
Metazoa       	-EETIN-----------STY---ILEVQE|R|VP-------H-KPIIR-----------//-------------------------K-|K|K-------------------------VVLER
Metazoa       	-KGKIS-----------WTF---EVEVQE|R|LT-------R-RPIIR-----------//-------------------------K-|K|K-------------------------VILEK
Metazoa       	-EGKIN-----------RTF---EVHVQE|R|LT-------R-RPIIR-----------//-------------------------K-|K|K-------------------------VILER
Metazoa       	-EGKIK-----------WTF---KVEVQE|R|LV-------G-SPLIR-----------//-------------------------K-|K|K-------------------------VVLEK
Metazoa       	-LGCIE-----------HDF---KVFVEE|R|LP-------H-KPFIK-----------//-----------------Q------WT-|K|K-------------------------VIIEK
Metazoa       	-NGCID-----------FTY---KVEIIE|R|FP-------H-KPYIK-----------//-----------------Q------WT-|K|K-------------------------IIIEK
Metazoa       	-NGCID-----------FTY---KVEIIE|R|FP-------H-KPYIK-----------//-----------------Q------WT-|K|K-------------------------IIIEK
Metazoa       	-NGCID-----------FTY---KVEIIE|R|FP-------H-KPYIK-----------//-----------------Q------WT-|K|K-------------------------IIIEK
Metazoa       	-NGCID-----------FTY---KVEIIE|R|FP-------H-KPYIK-----------//-----------------Q------WT-|K|K-------------------------IIIEK
Metazoa       	-NGCID-----------FTY---KVEIIE|R|FP-------H-KPYIK-----------//-----------------Q------WT-|K|K-------------------------IIIEK
Metazoa       	-NGCID-----------FTY---KVEIIE|R|FP-------H-KPYIK-----------//-----------------Q------WT-|K|K-------------------------IIIEK
Metazoa       	-NGCID-----------FTY---KVEIIE|R|FP-------H-KPYIK-----------//-----------------Q------WT-|K|K-------------------------IIIEK
Metazoa       	-NGCID-----------FTY---KVEIIE|R|LH-------H-RPVFT-----------//-----------------Q------WT-|K|K-------------------------IIIEK
Metazoa       	-NGCID-----------FTY---KVEIIE|R|LH-------H-RPVFT-----------//-----------------Q------WT-|K|K-------------------------IIIEK
Metazoa       	-YGCVD-----------YTF---KVLIQE|R|YP-------H-KPYIK-----------//-----------------Q------WR-|K|K-------------------------VIIDK
Metazoa       	-FACIN-----------YTH---NLDVVA|R|YP-------S-KPIIK-----------//-----------------R------IT-|K|K-------------------------IIIEK
Metazoa       	-FACIN-----------YTH---NLDVVE|R|YH-------N-SPIIK-----------//-----------------R------IT-|K|K-------------------------IIIEK
Metazoa       	-FACIN-----------YTH---NLDVVA|R|YP-------S-KPIIK-----------//-----------------R------IT-|K|K-------------------------IIIEK
Metazoa       	-LGCIN-----------FTY---RVDVIE|R|FP-------S-KPYIK-----------//-----------------Q------WT-|K|K-------------------------VIIEK
Metazoa       	-LGCIN-----------FTY---RVDVIE|R|YH-------N-KPVLT-----------//-----------------Q------WT-|K|K-------------------------VIIEK
Metazoa       	-LGCIK-----------HTF---KVEIME|T|VM-------H-RPILT-----------//-----------------Q------WT-|K|K-------------------------VIVEK
Metazoa       	-LGCIK-----------HTF---KVEIME|T|VM-------H-RPILT-----------//-----------------Q------WT-|K|K-------------------------VIVEK
Metazoa       	-LGCIN-----------HTF---KVDIIE|T|VM-------H-RPILT-----------//-----------------Q------WT-|K|K-------------------------VIVEK
Metazoa       	-LGCIN-----------RTS---KVEIVE|S|VK-------H-RPILT-----------//-----------------Q------WT-|K|K-------------------------VIVEK
Metazoa       	-LGCIN-----------RTS---KVEIVE|R|FP-------H-KPYIN-----------//-----------------Q------WT-|K|K-------------------------VIVEK
Metazoa       	-LGCIN-----------YTF---KVDIIE|T|VA-------H-RPILT-----------//-----------------Q------WT-|K|K-------------------------VIVEK
Metazoa       	-LGCIN-----------RTS---KVDIVE|S|VK-------H-RPILT-----------//-----------------Q------WT-|K|K-------------------------VIVEK
Metazoa       	-LGCIN-----------YTF---KVDIIE|R|FP-------H-KPYIN-----------//-----------------Q------WT-|K|K-------------------------VIVEK
Metazoa       	-LGCIN-----------RTS---KVDIVE|R|FP-------H-KPYIN-----------//-----------------Q------WT-|K|K-------------------------VIVEK
Metazoa       	-LGCIN-----------HTF---KVDIIE|T|VM-------H-RPILT-----------//-----------------Q------WT-|K|K-------------------------VIVEK
Metazoa       	-LGCIN-----------RTS---KVEIVE|S|VK-------H-RPILT-----------//-----------------Q------WT-|K|K-------------------------VIVEK
Metazoa       	-LGCIN-----------RTS---KVEIVE|S|VK-------H-RPILT-----------//-----------------Q------WT-|K|K-------------------------VIVEK
Metazoa       	-LGCIN-----------RTS---KVDIVE|S|VK-------H-RPILT-----------//-----------------Q------WT-|K|K-------------------------VIVEK
Metazoa       	-LGCIN-----------RTS---KVEIVE|S|VK-------H-RPILT-----------//-----------------Q------WT-|K|K-------------------------VIVEK
Metazoa       	-LGCIN-----------RTS---KVEIVE|S|VK-------H-RPILT-----------//-----------------Q------WT-|K|K-------------------------VIVEK
Metazoa       	-QGCIN-----------HTS---KVDVIE|R|FP-------H-KPYVA-----------//-----------------Q------WT-|K|K-------------------------VIVEK
Metazoa       	-LGCIN-----------RTS---KVEIVE|R|FP-------H-KPYIN-----------//-----------------Q------WT-|K|K-------------------------VIVEK
Metazoa       	-LGCIN-----------RTS---KVEIVE|S|VK-------H-RPILT-----------//-----------------Q------WT-|K|K-------------------------VIVEK
Metazoa       	-LGCIN-----------RTS---KVEIVE|S|VK-------H-RPILT-----------//-----------------Q------WT-|K|K-------------------------VIVEK
Metazoa       	-LGCIK-----------HTF---KVEIME|T|VM-------H-RPILT-----------//-----------------Q------WT-|K|K-------------------------VIVEK
Metazoa       	-LGCIN-----------RTS---KVEIVE|R|FP-------H-KPYIN-----------//-----------------Q------WT-|K|K-------------------------VIVEK
Metazoa       	-LGCIN-----------RTS---KVEIIE|S|VK-------H-RPILT-----------//-----------------Q------WT-|K|K-------------------------VIVEK
Metazoa       	-LGCIN-----------RTS---KVEIVE|R|FP-------H-KPYIN-----------//-----------------Q------WT-|K|K-------------------------VIVEK
Metazoa       	-LGCIN-----------RTS---KVEIVE|S|VK-------H-RPILT-----------//-----------------Q------WT-|K|K-------------------------VIVEK
Metazoa       	-LGCIN-----------RTS---KVEIVE|R|FP-------H-KPYIN-----------//-----------------Q------WT-|K|K-------------------------VIVEK
Metazoa       	-LGCIN-----------RTF---KVEIVE|T|VK-------H-RPILT-----------//-----------------Q------WT-|K|K-------------------------VIVEK
Metazoa       	-AGCVE-----------HTV---NVDIVA|S|IQ-------A-EPILT-----------//-----------------Q------WT-|K|K-------------------------VIIER
Metazoa       	-LGCIN-----------HTF---KVEIVE|T|VP-------H-RPILT-----------//-----------------Q------WS-|K|K-------------------------VIVEK
Metazoa       	-LGCIN-----------HTF---KVEIVE|T|VP-------H-RPILT-----------//-----------------Q------WS-|K|K-------------------------VIVEK
Metazoa       	-LGCIN-----------HTF---KVDIIE|R|FP-------H-KPYIN-----------//-----------------Q------WT-|K|K-------------------------VIVEK
Metazoa       	-LGCIN-----------HTF---KVEIVE|R|FP-------H-KPYIN-----------//-----------------Q------WS-|K|K-------------------------VIVEK
Metazoa       	-LGCVN-----------HTF---KVNIIE|S|VQ-------A-RPILT-----------//-----------------Q------WT-|K|K-------------------------VIVEK
Metazoa       	-LGCIN-----------HTF---KVDIIE|T|LP-------H-RPILT-----------//-----------------H------WT-|K|R-------------------------VVVEK
Metazoa       	-LGCIR-----------HTF---KVDVIE|S|VK-------H-RPILT-----------//-----------------Q------WT-|K|K-------------------------VIVEK
Metazoa       	-LGCIR-----------HTF---KVDVIE|R|FP-------H-KPYIN-----------//-----------------Q------WT-|K|K-------------------------VIVEK
Metazoa       	-LGCIN-----------YTF---IVDIIE|T|VP-------H-RPILT-----------//-----------------Q------WT-|K|K-------------------------VIVEK
Metazoa       	-IACIN-----------HTF---KVDIIE|T|VR-------H-RPILT-----------//-----------------Q------WT-|K|K-------------------------VIVEK
Metazoa       	-LGCIN-----------HTF---KVDIIE|T|VR-------H-RPILT-----------//-----------------Q------WT-|K|K-------------------------VIVEK
Metazoa       	-LGCIN-----------HTF---KVDIIE|R|FP-------H-KPYIN-----------//-----------------Q------WT-|K|K-------------------------VIVEK
Metazoa       	-LGCIN-----------YTF---KVDIIE|T|VP-------H-RPILT-----------//-----------------Q------WT-|K|K-------------------------VIVEK
Metazoa       	-LGCIN-----------YTF---KVDIIE|T|VP-------H-RPILT-----------//-----------------Q------WT-|K|K-------------------------VIVEK
Metazoa       	-LGCIN-----------YTF---KVDIIE|T|VP-------H-RPILT-----------//-----------------Q------WT-|K|K-------------------------VIVEK
Metazoa       	-LGCIN-----------YTF---KVDIIE|T|VP-------H-RPILT-----------//-----------------Q------WT-|K|K-------------------------VIVEK
Metazoa       	-LGCIN-----------YTF---KVDIIE|T|VP-------H-RPILT-----------//-----------------Q------WT-|K|K-------------------------VIVEK
Metazoa       	-LGCIN-----------YTF---KVDIIE|T|VP-------H-RPILT-----------//-----------------Q------WT-|K|K-------------------------VIVEK
Metazoa       	-LGCIN-----------HTT---ELGVQE|R|LY-------A-KPVLT-----------//-----------------H------WT-|K|K-------------------------VTVEK
Metazoa       	-IACIN-----------HTF---KVDIIE|R|FP-------H-KPYIN-----------//-----------------Q------WT-|K|K-------------------------VIVEK
Metazoa       	-LGCIN-----------YTF---IVDIIE|R|YP-------H-KPYIN-----------//-----------------Q------WT-|K|K-------------------------VIVEK
Metazoa       	-LGCIN-----------YTF---KVDIIE|R|FP-------H-KPYIN-----------//-----------------Q------WT-|K|K-------------------------VIVEK
Metazoa       	-LGCIN-----------YTF---KVDIIE|R|FP-------H-KPYIN-----------//-----------------Q------WT-|K|K-------------------------VIVEK
Metazoa       	-LGCIN-----------YTF---KVDIIE|R|FP-------H-KPYIN-----------//-----------------Q------WT-|K|K-------------------------VIVEK
Metazoa       	-LGCIN-----------YTF---KVDIIE|R|FP-------H-KPYIN-----------//-----------------Q------WT-|K|K-------------------------VIVEK
Metazoa       	-LGCIN-----------YTF---KVDIIE|R|FP-------H-KPYIN-----------//-----------------Q------WT-|K|K-------------------------VIVEK
Metazoa       	-LGCIS-----------HSF---KVDVVE|S|VQ-------A-PPILT-----------//-----------------Q------WT-|K|K-------------------------VIVEK
Metazoa       	-LGCIN-----------HTY---KVDIVE|R|VA-------H-RPILT-----------//-----------------Q------WK-|K|K-------------------------VVVEK
Metazoa       	-LGCIN-----------HTY---KVDIVE|R|VA-------H-RPILT-----------//-----------------Q------WK-|K|K-------------------------VVVEK
Metazoa       	-LGCIN-----------HTT---ELGVQE|R|YP-------S-SPYIK-----------//-----------------H------WT-|K|K-------------------------VTVEK
Metazoa       	-LGCIN-----------HTY---KVDIVE|R|FP-------H-KPYIN-----------//-----------------Q------WK-|K|K-------------------------VVVEK
Metazoa       	-LGCIN-----------HTY---KVDVVE|S|VK-------H-QPILT-----------//-----------------Q------WT-|K|K-------------------------VIVEK
Metazoa       	-LGCTN-----------YTF---KVDIIE|R|FP-------H-KPYIN-----------//-----------------Q------WT-|K|K-------------------------VIVEK
Metazoa       	-LGCTN-----------YTF---KVDIIE|R|LI-------H-RPILT-----------//-----------------Q------WT-|K|K-------------------------VIVEK
Metazoa       	-LGCIN-----------YTY---KVDVIE|R|FP-------H-KPYIN-----------//-----------------Q------WT-|K|K-------------------------VIVEK
Metazoa       	-LGCIN-----------HTY---KVDVVE|R|FP-------H-KPYIN-----------//-----------------Q------WT-|K|K-------------------------VIVEK
Metazoa       	-LGCIN-----------YTY---KVDIIE|T|VP-------H-RPILT-----------//-----------------Q------WT-|K|K-------------------------VIIEK
Metazoa       	-QGCIN-----------HTS---KVDVIE|R|LN-------H-QPILT-----------//-----------------Q------WT-|K|K-------------------------VIVEK
Metazoa       	-LGCIN-----------YTY---KVDIIE|R|FP-------H-KPYIN-----------//-----------------Q------WT-|K|K-------------------------VIIEK
Metazoa       	-HGSIN-----------HTY---TLEVIE|R|LP-------S-RPIIN-----------//-----------------Q------WI-|K|K-------------------------VIVER
Metazoa       	-LACVN-----------FTY---VMDVVE|R|FP-------H-KPYIK-----------//-----------------Q------WT-|K|K-------------------------VIIEK
Metazoa       	-LACVN-----------FTY---VMDVVE|R|FP-------H-KPYIK-----------//-----------------Q------WT-|K|K-------------------------VIIEK
Metazoa       	-LACVN-----------FTY---VLGVIE|R|YH-------N-TPILT-----------//-----------------Q------WT-|K|K-------------------------VIIEK
Metazoa       	-LACVN-----------FTY---VLGVIE|R|YH-------N-TPILT-----------//-----------------Q------WT-|K|K-------------------------VIIEK
Metazoa       	-IGCIN-----------FTF---AVDVVE|R|YP-------S-KPYIK-----------//-----------------Q------WT-|K|K-------------------------VIIEK
Metazoa       	-IGCIN-----------FTF---AVDVVE|R|YH-------N-TPILT-----------//-----------------Q------WT-|K|K-------------------------VIIEK
Metazoa       	-IGCIN-----------FTF---AVDVVE|R|YH-------N-TPILT-----------//-----------------Q------WT-|K|K-------------------------VIIEK
Metazoa       	-VGCIN-----------FTF---IVDVVE|R|YP-------S-KPYIK-----------//-----------------Q------WT-|K|K-------------------------VIIEK
Metazoa       	-VGCIN-----------FTF---IVDVVE|R|YP-------S-KPYIK-----------//-----------------Q------WT-|K|K-------------------------VIIEK
Metazoa       	-VGCID-----------FTF---VVDIVE|R|YH-------N-TPILT-----------//-----------------Q------WT-|K|K-------------------------VIIEK
Metazoa       	-VGCIN-----------FTF---IVDVVE|R|YH-------S-KPILT-----------//-----------------Q------WT-|K|K-------------------------VIIEK
Metazoa       	-VGCID-----------FTF---VVDIVE|R|FP-------S-KPYIK-----------//-----------------Q------WT-|K|K-------------------------VIIEK
Metazoa       	-VGCIN-----------FTF---IVDVVE|R|YH-------N-KPILT-----------//-----------------Q------WT-|K|K-------------------------VIIEK
Metazoa       	-LGCIN-----------HSF---SLDVIE|R|YP-------S-KPHIK-----------//-----------------Q------WT-|K|K-------------------------VIVEK
Metazoa       	-LGCIN-----------HSF---SLDVIE|R|YH-------N-RPIIT-----------//-----------------Q------WT-|K|K-------------------------VIVEK
Metazoa       	-EGCID-----------FTF---KVDVME|R|FP-------H-RPYIK-----------//-----------------M------NK-|K|I-------------------------IVVEK
Metazoa       	-LGCIN-----------YTH---ELEVIE|R|FP-------S-KPYIK-----------//-----------------Q------WT-|K|K-------------------------VTVEK
Metazoa       	-NGCIE-----------FTY---KVDVVE|R|YA-------H-KPYIK-----------//-----------------Q------WT-|K|K-------------------------IIIEK
Metazoa       	-NGCIE-----------FTY---KVDVVE|R|LH-------H-RPVFT-----------//-----------------Q------WT-|K|K-------------------------IIIEK
Metazoa       	-NGCIE-----------FTY---KVDVVE|R|YA-------H-KPYIK-----------//-----------------Q------WT-|K|K-------------------------IIIEK
Metazoa       	-NGCIE-----------FTY---KVDVVE|R|YA-------H-KPYIK-----------//-----------------Q------WT-|K|K-------------------------IIIEK
Metazoa       	-NGFID-----------YTY---KLEVRV|Q|FP-------R-N--IK-----------//-----------------Q------WK-|K|K-------------------------IIIEK
Metazoa       	-----------------------------|R|DP-------F-WYYFE-----------//-----------------Q------WT-|K|K-------------------------IIIEK
Metazoa       	-NGFID-----------FTY---KVEVHK|Q|FP-------G-MIYIK-----------//-----------------Q------WT-|K|K-------------------------IVIEK
Metazoa       	-NGFID-----------FTY---KVEVHK|Q|FP-------G-MIYIK-----------//-----------------Q------WT-|K|K-------------------------IVIEK
Metazoa       	-CGCIN-----------FTY---KVDIIE|R|YP-------H-KPYVK-----------//-----------------Q------WT-|K|K-------------------------VIVEK
Metazoa       	-CGCIN-----------FTF---KVDIIE|R|YP-------H-KPYVK-----------//-----------------Q------WT-|K|K-------------------------VIVEK
Metazoa       	-CGCIN-----------FTY---KVDIIE|R|LH-------H-RPILT-----------//-----------------Q------WT-|K|K-------------------------VIVEK
Metazoa       	-VGCIN-----------YTY---TLTVVE|R|FP-------A-KPYIV-----------//-----------------Q------WT-|K|K-------------------------VIIEK
Metazoa       	-VGCIN-----------YTY---TLTVVE|R|YH-------N-RPIMI-----------//-----------------Q------WT-|K|K-------------------------VIIEK
Metazoa       	-VGCIN-----------YTY---TLTVVE|R|FP-------A-KPYIV-----------//-----------------Q------WT-|K|K-------------------------VIIEK
Metazoa       	-LGCVE-----------HTT---KLEVIE|R|YP-------S-KPYIR-----------//-----------------N------WT-|K|K-------------------------IIIEK
Metazoa       	-LGCIN-----------HTF---KVDIIE|S|LP-------H-RPILT-----------//-----------------Q------WT-|K|K-------------------------VIVEK
Metazoa       	-LGCIN-----------HTF---KVDIIE|S|LP-------H-RPILT-----------//-----------------Q------WT-|K|K-------------------------VIVEK
Metazoa       	-LGCIN-----------HTF---KVDIIE|S|LP-------H-RPILT-----------//-----------------Q------WT-|K|K-------------------------VIVEK
Metazoa       	-LGCIN-----------HTF---KVDIIE|R|YP-------H-KPAIY-----------//-----------------Q------WT-|K|K-------------------------VIVEK
Metazoa       	-LGCID-----------HTF---KVQIIE|R|YP-------H-KPYVY-----------//-----------------Q------WT-|K|K-------------------------VIVEK
Metazoa       	-LGCID-----------HTF---KVQIIE|T|LP-------H-RPILT-----------//-----------------Q------WT-|K|K-------------------------VIVEK
Metazoa       	-LGCIN-----------YTY---KVDVIE|T|VP-------H-RPILT-----------//-----------------Q------WT-|K|K-------------------------VIVEK
Metazoa       	-HGSIN-----------HTY---TLEVIE|H|VG-------S-RPIFT-----------//-----------------Q------WI-|K|K-------------------------VIVER
Metazoa       	-HGCIH-----------FTT---TLKVKD|R|VN-------H-KPIIT-----------//-----------------Q------WT-|K|K-------------------------VIVLK
Metazoa       	-NGCID-----------FTY---KVEIIE|R|LH-------H-RPVFT-----------//-----------------Q------WT-|K|K-------------------------IIIEK
Metazoa       	-NGCID-----------FTY---KVEIIE|R|LH-------H-RPVFT-----------//-----------------Q------WT-|K|K-------------------------IIIEK
Metazoa       	-NGCID-----------FTY---KVEIIE|R|LH-------H-RPVFT-----------//-----------------Q------WT-|K|K-------------------------IIIEK
Metazoa       	-HGCIN-----------FTT---KLEVKD|R|FP-------A-RPYIK-----------//-----------------Q------WT-|K|K-------------------------VIVLK
Metazoa       	-HGCIN-----------FTT---KLEVKD|R|FP-------A-RPYIK-----------//-----------------Q------WT-|K|K-------------------------VIVLK
Metazoa       	-HGCID-----------FTT---KLEVKD|R|VN-------H-KPILT-----------//-----------------Q------WT-|K|K-------------------------VIVLK
Metazoa       	-HGCIN-----------FTT---KLEVKD|R|VN-------H-KPILT-----------//-----------------Q------WT-|K|K-------------------------VIVLK
Metazoa       	-HGCIN-----------FTT---KLEVKD|R|VN-------H-KPILT-----------//-----------------Q------WT-|K|K-------------------------VIVLK
Metazoa       	-VGCIN-----------FTT---KLEVKD|R|FP-------A-RPHIT-----------//-----------------Q------WT-|K|K-------------------------VIVLK
Metazoa       	-VGCIN-----------FTT---KLEVKD|R|VN-------H-RPIIT-----------//-----------------Q------WT-|K|K-------------------------VIVLK
Metazoa       	-LGCIN-----------HSV---DVHVQE|R|YP-------S-KPYIK-----------//-----------------H------WT-|K|K-------------------------VTVEK
Metazoa       	-LGCIN-----------HTV---ILHIQE|R|YP-------S-KPYIK-----------//-----------------H------WT-|K|K-------------------------VTVEK
Metazoa       	-LGCIN-----------HTV---ILHIQE|R|YP-------S-KPYIK-----------//-----------------H------WT-|K|K-------------------------VTVEK
Metazoa       	-LGCIE-----------HTV---VLHIQE|R|YP-------S-KPYIK-----------//-----------------H------WT-|K|K-------------------------VTVEK
Metazoa       	-LGCIN-----------HTV---ILHIQE|R|YP-------S-KPYIK-----------//-----------------H------WT-|K|K-------------------------VTVEK
Metazoa       	-LGCIQ-----------HTY---TLHIQE|R|YP-------S-KPYIK-----------//-----------------H------WT-|K|K-------------------------VTVEK
Metazoa       	-LGCIE-----------HTV---VLHIQE|R|YP-------S-KPYIK-----------//-----------------H------WT-|K|K-------------------------VTVEK
Metazoa       	-LGCIN-----------HTV---ILHIQE|R|LY-------A-KPVLT-----------//-----------------H------WT-|K|K-------------------------VTVEK
Metazoa       	-LGCIN-----------HTV---ILHIQE|R|LY-------A-KPVLT-----------//-----------------H------WT-|K|K-------------------------VTVEK
Metazoa       	-LGCIE-----------HTV---VLHIQE|R|LY-------A-KPVLT-----------//-----------------H------WT-|K|K-------------------------VTVEK
Metazoa       	-LGCIE-----------HTL---ALHVQE|R|LY-------A-KPVLT-----------//-----------------H------WT-|K|K-------------------------VTVEK
Metazoa       	-LGCIN-----------HTV---ILHIQE|R|LY-------A-KPVLT-----------//-----------------H------WT-|K|K-------------------------VTVEK
Metazoa       	-LGCIN-----------HSV---DVHVQE|R|LY-------S-KPVLT-----------//-----------------H------WT-|K|K-------------------------VTVEK
Metazoa       	-LGCIE-----------HTV---VLHIQE|R|LY-------A-KPVLT-----------//-----------------H------WT-|K|K-------------------------VTVEK
Metazoa       	-LGCIE-----------HTV---VLHIQE|R|LY-------A-KPVLT-----------//-----------------H------WT-|K|K-------------------------VTVEK
Metazoa       	-LGCIQ-----------HTY---TLHIQE|R|LY-------A-KPVLT-----------//-----------------H------WT-|K|K-------------------------VTVEK
Metazoa       	-LGCVE-----------HTY---TLHIQE|R|LY-------A-KPVLT-----------//-----------------H------WT-|K|K-------------------------VTVEK
Metazoa       	-LGCVE-----------HTY---TLHIQE|R|YP-------S-KPYIK-----------//-----------------H------WT-|K|K-------------------------VTVEK
Metazoa       	-LGCIE-----------HVY---TLHIQE|H|LY-------A-KPVLT-----------//-----------------H------WT-|K|K-------------------------VTVEK
Metazoa       	-LGCIE-----------HVY---TLHIQE|R|YP-------S-SPYIK-----------//-----------------H------WT-|K|K-------------------------VTVEK
Metazoa       	-LGCIN-----------HTF---KVDIIE|R|FP-------H-KPYIN-----------//-----------------Q------WT-|K|K-------------------------VIVEK
Metazoa       	-LGCIN-----------HTF---KVDIIE|N|VP-------F-RPILT-----------//-----------------Q------WT-|K|K-------------------------VIVEK
Metazoa       	-LGCIK-----------HTF---KVDVVE|N|VQ-------H-RPILT-----------//-----------------Q------WT-|K|K-------------------------VIVEK
Metazoa       	-LGCIN-----------HTF---KVDVIE|S|VQ-------H-RPILT-----------//-----------------Q------WT-|K|K-------------------------VIVEK
Metazoa       	-LGCIN-----------HTF---KVDVIE|R|FP-------H-KPYIN-----------//-----------------Q------WT-|K|K-------------------------VIVEK
Metazoa       	-LGCIE-----------HAT---KLIISD|R|VN-------H-KPIIL-----------//-----------------Q------WT-|K|K-------------------------VIIYK
Metazoa       	-LGCIE-----------HAT---KLIISD|R|VN-------H-KPIIL-----------//-----------------Q------WT-|K|K-------------------------VIIYK
Metazoa       	-LGCIE-----------HAT---KLIISD|R|VN-------H-KPIIL-----------//-----------------Q------WT-|K|K-------------------------VIIYK
Metazoa       	-LGCIE-----------HET---KLIISD|R|VN-------H-KPIIL-----------//-----------------Q------WT-|K|K-------------------------VIIYK
Metazoa       	-LGCIN-----------HTF---AINVVE|S|IQ-------A-RPIMT-----------//-----------------Q------WT-|K|K-------------------------VIVEK
Metazoa       	-LGCIE-----------HAT---KLIISD|R|VN-------H-KPIIL-----------//-----------------Q------WT-|K|K-------------------------VIIYK
Metazoa       	-LGCIE-----------HAT---KLIISD|R|VN-------H-KPIIL-----------//-----------------Q------WT-|K|K-------------------------VIIYK
Metazoa       	-LGCIE-----------HAT---KLIISD|R|VN-------H-KPIIL-----------//-----------------Q------WT-|K|K-------------------------VIIYK
Metazoa       	-VGCIS-----------FTT---ELEVKE|P|SR-------Q-AAIVY-----------//-----------------Y------WI-|K|T-------------------------VTVSH
Metazoa       	-LGCIN-----------HTT---KLHISD|R|VN-------H-KPIVL-----------//-----------------Q------WT-|K|K-------------------------VIVYK
Metazoa       	-YGCIN-----------HTT---SLHISD|R|VN-------H-KPISL-----------//-----------------Q------WT-|K|K-------------------------VIVYK
Metazoa       	-LGCLS-----------HVM---NVMVSD|R|VN-------H-KPILL-----------//-----------------Q------WT-|K|K-------------------------VIIYK
Metazoa       	-LGCLT-----------HVM---NVMVTD|R|VN-------H-KPILL-----------//-----------------Q------WT-|K|K-------------------------VIIYK
Metazoa       	-LGCLT-----------HVM---NVMFRD|R|VN-------H-KPILL-----------//-----------------Q------WT-|K|K-------------------------VIIYK
Metazoa       	-LGCLT-----------HVM---NVMVRD|R|VN-------H-KPILL-----------//-----------------Q------WT-|K|K-------------------------VIIYK
Metazoa       	-LGCIN-----------HTT---KLHISD|R|VN-------H-KPIIL-----------//-----------------Q------WT-|K|K-------------------------VIVLK
Metazoa       	-LSCIS-----------HVM---TVMVTD|R|VN-------H-KPILI-----------//-----------------Q------WT-|K|K-------------------------VIIYK
Metazoa       	-LGCIN-----------RTS---KVEIVE|S|VK-------H-RPILT-----------//-----------------Q------WT-|K|K-------------------------VIVEK
Metazoa       	-LGCID-----------HTV---EVTIIE|R|VF-------S-KPVLT-----------//-----------------H------WT-|K|K-------------------------VTVEK
Metazoa       	-LGCIT-----------HNV---EVNIIE|R|VY-------A-KPVLT-----------//-----------------H------WT-|K|K-------------------------VTVEK
Metazoa       	-LGCID-----------HTV---EVTIIE|R|FP-------A-KPYIR-----------//-----------------H------WT-|K|K-------------------------VTVEK
Metazoa       	-LGCIN-----------HTI---ELTVQE|R|LY-------S-KPVTT-----------//-----------------H------WT-|K|K-------------------------VTVEK
Metazoa       	-LGCIN-----------HTI---ELTVQE|R|LY-------S-KPVTT-----------//-----------------H------WT-|K|K-------------------------VTVEK
Metazoa       	-LGCIN-----------HTI---ELTVQE|R|FP-------S-QPYIK-----------//-----------------H------WT-|K|K-------------------------VTVEK
Metazoa       	-LGCIN-----------HTI---ELTVQE|R|FP-------S-QPYIK-----------//-----------------H------WT-|K|K-------------------------VTVEK
Metazoa       	-LGCIE-----------HTV---VLHIQE|R|LY-------A-KPVLT-----------//-----------------H------WT-|K|K-------------------------VTVEK
Metazoa       	-LGCIN-----------HTF---KVDIIE|A|VP-------H-RPILT-----------//-----------------Q------WT-|K|K-------------------------VIVEK
Metazoa       	-LGCIN-----------HTF---KVDIIE|R|FP-------H-KPYIN-----------//-----------------Q------WT-|K|K-------------------------VIVEK
Metazoa       	-LGCIE-----------FSS---KVDVKE|R|VQ-------H-RPILT-----------//-----------------V------WT-|K|K-------------------------VIIEK
Metazoa       	-LGCIE-----------FSS---KVDVKE|R|FP-------H-RPLIQ-----------//-----------------V------WT-|K|K-------------------------VIIEK
Metazoa       	-YGSIN-----------HTY---ELDVIE|R|SP-------S-RPILA-----------//-----------------C------QL-|K|K--------------------------PLHL
Metazoa       	-YGSIN-----------HTY---ELDVIE|R|SP-------S-RPILA-----------//-----------------C------QL-|K|K--------------------------PLHL
Metazoa       	-YGSIN-----------HTY---ELDVIE|R|SP-------S-RPILA-----------//-----------------C------QL-|K|K--------------------------PLHL
Metazoa       	-YGSIN-----------HTY---ELDVIE|R|SP-------S-RPILA-----------//-----------------C------QL-|K|K--------------------------PLHL
Metazoa       	-YGSIN-----------HTY---ELDVIE|R|SP-------S-RPILA-----------//-----------------C------QL-|K|K--------------------------PLHL
Metazoa       	-YGSIN-----------HTY---ELDVIE|R|SP-------S-RPILA-----------//-----------------C------QL-|K|K--------------------------PLHL
Metazoa       	-LGCIE-----------HST---KLSIMD|R|LR-------S-RPIHS-----------//-----------------Q------WT-|K|K-------------------------VIIYK
Metazoa       	-LGCIE-----------HTT---KLTIMD|R|LR-------S-RPIHS-----------//-----------------Q------WT-|K|K-------------------------VIIYK
Metazoa       	-LGCIE-----------HTT---KLTIMD|R|LR-------S-RPIHS-----------//-----------------Q------WT-|K|K-------------------------VIIYK
Metazoa       	-LGCIE-----------HCT---KLTIMD|R|LR-------S-RPIHS-----------//-----------------Q------WT-|K|K-------------------------VIIYR
Metazoa       	-LGCIE-----------HST---KLTIKD|R|LR-------S-RPIHS-----------//-----------------Q------WT-|K|K-------------------------VIIYK
Metazoa       	-LGCIE-----------HST---KLTIMD|R|LR-------S-RPIHS-----------//-----------------Q------WT-|K|K-------------------------VIIYK
Metazoa       	-LGCIE-----------HST---KVTVSD|R|LR-------S-RPIIS-----------//-----------------Q------WT-|K|K-------------------------VIIYK
Metazoa       	-LGCIE-----------HAT---KITIFD|R|LR-------S-RPIIS-----------//-----------------Q------WT-|K|K-------------------------VIIYK
Metazoa       	-HGCIE-----------HST---KITIID|R|LR-------S-SPIIS-----------//-----------------Q------WT-|K|K-------------------------VIIYK
Metazoa       	-RGCIK-----------FDF---SVEIND|R|FR-------A-PPIIM-----------//-----------------Q------WT-|K|K-------------------------VIIYR
Metazoa       	-RGCIK-----------FDF---SVEIND|R|FR-------A-PPIIM-----------//-----------------Q------WT-|K|K-------------------------VIIYR
Metazoa       	-RGCIK-----------FDF---SVEIND|R|FR-------A-PPIIM-----------//-----------------Q------WT-|K|K-------------------------VIIYR
Metazoa       	-LGCIS-----------HAT---KLIVSD|R|VN-------H-KPILI-----------//-----------------Q------WT-|K|K-------------------------VIIFK
Metazoa       	-LGCIS-----------HAT---KLIVSD|R|VN-------H-KPILI-----------//-----------------Q------WT-|K|K-------------------------VIIFK
Metazoa       	-LGCIS-----------HAT---KLIVSD|R|VN-------H-KPILI-----------//-----------------Q------WT-|K|K-------------------------VIIFK
Metazoa       	-LGCIS-----------HAT---KLIVSD|R|VN-------H-KPILM-----------//-----------------Q------WT-|K|K-------------------------VIIFK
Metazoa       	-LGCIR-----------HDT---QVIVSD|R|VN-------H-RPILI-----------//-----------------Q------WT-|K|K-------------------------VIIFK
Metazoa       	-LGCIS-----------YDT---KVMVSD|R|VN-------H-KPILL-----------//-----------------Q------WT-|K|K-------------------------VIIYK
Metazoa       	-LGCIR-----------HDT---QVIVSD|R|VN-------H-KPILI-----------//-----------------Q------WT-|K|K-------------------------VIIFK
Metazoa       	-LGCIR-----------HDT---QVIVSD|R|VN-------H-KPILM-----------//-----------------Q------WT-|K|K-------------------------VIIFK
Metazoa       	-LGCIS-----------HAT---KLIVSD|R|VN-------H-KPILI-----------//-----------------Q------WT-|K|K-------------------------VIIFK
Metazoa       	-LGCIN-----------HTA---NLIVSD|R|VN-------H-KPILL-----------//-----------------Q------WT-|K|K-------------------------VIIYK
Metazoa       	-LGCIY-----------HNT---QLIVSD|R|VN-------H-RPISI-----------//-----------------Q------WT-|K|K-------------------------VIIFK
Metazoa       	-MGCIS-----------FET---QVLVTN|R|VN-------H-KPILT-----------//-----------------Q------WT-|K|K-------------------------VIIFK
Metazoa       	-MGCIR-----------FET---QVLVTN|R|VN-------H-KPILT-----------//-----------------Q------WT-|K|K-------------------------VIIFK
Metazoa       	-LGCIR-----------HDT---QVIVSD|R|VN-------H-RPILI-----------//-----------------Q------WT-|K|K-------------------------VIIFK
Metazoa       	-LGCIR-----------HDT---QVIVSD|R|VN-------H-KPILM-----------//-----------------Q------WT-|K|K-------------------------VIIFK
Metazoa       	-LGCIR-----------HDT---QVIVSD|R|VN-------H-KPILM-----------//-----------------Q------WT-|K|K-------------------------VIIFK
Metazoa       	-LGCIR-----------HDT---QVIVSD|R|VN-------H-KPILM-----------//-----------------Q------WT-|K|K-------------------------VIIFK
Metazoa       	-LGCIR-----------HDT---QVIVSD|R|VN-------H-KPILM-----------//-----------------Q------WT-|K|K-------------------------VIIFK
Metazoa       	-LGCIR-----------HDT---QVIVSD|R|VN-------H-KPILM-----------//-----------------Q------WT-|K|K-------------------------VIIFK
Metazoa       	-LNCIR-----------YTS---QLIVSD|R|VN-------H-KPILI-----------//-----------------Q------WT-|K|K-------------------------VIIFK
Metazoa       	-LNCIR-----------YTS---QLIVSD|R|VN-------H-KPILM-----------//-----------------Q------WT-|K|K-------------------------VIIFK
Metazoa       	-LGCIR-----------YIS---QLIVSD|R|VN-------H-KPILM-----------//-----------------Q------WT-|K|K-------------------------VILVH
Metazoa       	-LGCVR-----------HDT---QVIVSD|R|VN-------H-RPILT-----------//-----------------Q------WT-|K|K-------------------------VIIFK
Metazoa       	-LGCIE-----------FEF---SVVVID|R|IR-------A-PPFIP-----------//-----------------Q------WT-|K|K-------------------------VIIYK
Metazoa       	-LGCIE-----------FEY---SVVVND|R|IR-------A-PPIIT-----------//-----------------Q------WT-|K|K-------------------------VIIYK
Metazoa       	-LGCIE-----------FEY---SVVVHD|R|IR-------A-PPIIT-----------//-----------------Q------WT-|K|K-------------------------VIIYK
Metazoa       	-LGCIE-----------FEY---SVVVND|R|IR-------A-PPIIT-----------//-----------------Q------WT-|K|K-------------------------VIIYK
Metazoa       	-LGCIE-----------FEY---SVVVND|R|IR-------A-PPIIT-----------//-----------------Q------WT-|K|K-------------------------VIIYK
Metazoa       	-KGCIR-----------FEF---NVCVIE|R|VR-------S-SPIIP-----------//-----------------Q------WT-|K|K-------------------------VIIYR
Metazoa       	-RGCIK-----------FDF---SVEIND|R|FR-------A-PPIIM-----------//-----------------Q------WT-|K|K-------------------------VIIYR
Metazoa       	-LGCIE-----------FEF---SVSVYD|R|LR-------F-PPIVN-----------//-----------------Q------WT-|K|K-------------------------VIIYK
Metazoa       	-WGCNQ-----------FEF---SVLIND|R|TR-------S-APIIV-----------//-----------------Q------WT-|K|K-------------------------VIIYR
Metazoa       	-WGCIH-----------FDF---SVKVND|R|TR-------S-APIIV-----------//-----------------Q------WT-|K|K-------------------------VIIYR
Metazoa       	-FGCSH-----------FEF---SVQVND|R|TR-------S-APIIM-----------//-----------------Q------WT-|K|K-------------------------VIIYR
Metazoa       	-WGCIQ-----------FDF---SVQIND|R|TR-------S-APIIV-----------//-----------------Q------WT-|K|K-------------------------VIIYR
Metazoa       	-WGCIQ-----------FDF---SVQIND|R|TR-------S-KPIIV-----------//-----------------Q------WT-|K|K-------------------------VIIYR
Metazoa       	-WGCIH-----------FDF---SVQVND|R|TR-------S-APIIV-----------//-----------------Q------WT-|K|K-------------------------VIIYR
Metazoa       	-FGCID-----------FKF---SVKIFE|R|TR-------S-SPIIV-----------//-----------------Q------WT-|K|K-------------------------VIIYR
Metazoa       	-WGCNQ-----------FDF---SVQIND|R|TR-------S-APIIV-----------//-----------------Q------WT-|K|K-------------------------VIIYR
Metazoa       	-WGCIQ-----------FDF---SVQIND|R|TR-------S-APIIV-----------//-----------------Q------WT-|K|K-------------------------VIIYR
Metazoa       	-WGCIQ-----------FDF---SVQIND|R|TR-------S-APIIV-----------//-----------------Q------WT-|K|K-------------------------VIIYR
Metazoa       	-WGCIQ-----------FDF---SVQIND|R|TR-------S-APIIV-----------//-----------------Q------WT-|K|K-------------------------VIIYR
Metazoa       	-FGCIS-----------FDF---DVLVNE|R|TR-------S-SPIIV-----------//-----------------Q------WT-|K|K-------------------------VIIYR
Metazoa       	-FGCIH-----------FDF---SVKIFE|R|TR-------S-SPIIV-----------//-----------------Q------WT-|K|K-------------------------VIIYR
Metazoa       	-WGCIQ-----------FDF---SVQIND|R|TR-------S-APIIV-----------//-----------------Q------WT-|K|K-------------------------VIIYR
Metazoa       	-WGCIH-----------FDF---SVQIND|R|TR-------S-KPIIV-----------//-----------------X------XT-|K|K-------------------------VIIYR
Metazoa       	-FGCIS-----------FDF---DVLVNE|R|TR-------S-SPIIV-----------//-----------------Q------WT-|K|K-------------------------VIIYR
Metazoa       	-NTQLS-----------WTY---QVVVTK|G|KPS------H-VPFIT-----------//-----------------S------HT-|K|E-------------------------PVVSR
Metazoa       	-NTQLS-----------WTY---QVVVTK|G|KPS------H-VPFIT-----------//-----------------S------HT-|K|E-------------------------PVVSR
Metazoa       	-VGYKI-----------RTF---KIMVHQ|F|FV-------T-KPLVQ-----------//-----------------A------ES-|K|-----------------------------SL
Metazoa       	-VGYKI-----------RTF---KIMVHQ|F|FV-------T-KPLVQ-----------//-----------------A------ES-|K|-----------------------------SL
Metazoa       	-AGYKI-----------RTF---RIMVHQ|F|FV-------T-KPLVQ-----------//-----------------A------ES-|K|-----------------------------SL
Metazoa       	-LGSIN-----------YTY---ELEIHE|R|IP-------H-KPIFR-----------//-----------------Q----VIVT-|K|K-------------------------IILEH
Metazoa       	-LGEFS-----------FNY---TLEVAE|R|LP-------H-RPIIK-----------//-----------------N----VYLR-|K|R-------------------------VILEP
Metazoa       	-YGHYN-----------FTF---NIRVHY|S|IR-------H-PPVLT-----------//-----------------I------IK-|K|K-------------------------IILEN
Metazoa       	-YGSIN-----------HTI---QVKSVE|R|LN-------Q-KPEIK-----------//-----------------Q-------V-|K|T-------------------------LIVSK
 
_____________R248C_416K_nObs_0_nExp_109.07_____________
 
                                                          All Human Sequences

Human         	-FGSIR-----------QTY---TLDVLE|R|SP-------H-RPILQ-----------//----------------H------KI-S|R|-------------------------FPLKR-
Human         	-FGSIR-----------QTY---TLDVLE|R|SP-------H-RPILQ-----------//----------------H------KI-S|R|-------------------------FPLKR-
Human         	-FGSIR-----------QTY---TLDVLE|R|SP-------H-RPILQ-----------//----------------H------KI-S|R|-------------------------FPLKR-
Human         	-FGSIR-----------QTY---TLDVLE|R|SP-------H-RPILQ-----------//----------------H------KI-S|R|-------------------------FPLKR-
Human         	-FGSIR-----------QTY---TLDVLE|R|SP-------H-RPILQ-----------//----------------H------KI-S|R|-------------------------FPLKRQ
Human         	-FGSIR-----------QTY---TLDVLE|R|SP-------H-RPILQ-----------//----------------H------KI-S|R|-------------------------FPLKRQ
Human         	-FGSIR-----------QTY---TLDVLE|R|SP-------H-RPILQ-----------//----------------H------KI-S|R|-------------------------FPLKR-
Human         	-FGSIR-----------QTY---TLDVLE|R|SP-------H-RPILQ-----------//---------------------------|-|-------------------------------
Human         	-FGSIR-----------QTY---TLDVLE|R|SP-------H-RPILQ-----------//----------------H------KI-S|R|-------------------------FPLKRQ
Human         	-FGSIR-----------QTY---TLDVLE|R|SP-------H-RPILQ-----------//----------------H------KI-S|R|-------------------------FPLKRQ
Human         	-FGSIR-----------QTY---TLDVLE|R|SP-------H-RPILQ-----------//----------------H------KI-S|R|-------------------------FPLKR-
Human         	-FGSIR-----------QTY---TLDVLE|R|SP-------H-RPILQ-----------//----------------H------KI-S|R|-------------------------FPLKR-

                                                          Reference Sequences

              	       8                  3    |8|            3              //                       3   |6|                          8    
              	      3                  4    |4|            5              //                       1   |1|                          1    
              	     2                  2    |2|            2              //                       4   |4|                          4    
Coral         	-YGSIN-----------HTF---TLQVVA|R|PR-------S-APILQ-----------//----------------R------AS-L|N|-------------------------LLPSEP
Flatworm      	-NGQVN-----------GTK---L--AIQ|R|NI-------Q-LFALP-----------//----------------A------TK-R|S|-------------------------PVLKKK
Snail         	-YGSIN-----------WTF---VVEIIQ|R|LT-------H-KPIIE-----------//----------------K------PL-K|R|-------------------------VIIMKP
Ant           	-LGCIK-----------HTF---KVEIME|T|VM-------H-RPILT-----------//----------------Q------WT-K|K|-------------------------VIVEKQ
Copepod       	-YGSIN-----------HTI---QVKSVE|R|LN-------Q-KPEIK-----------//----------------Q-------V-K|T|-------------------------LIVSK-
Lancet        	-YGSIN-----------HTY---ELDVIE|R|SP-------S-RPILA-----------//----------------C------QL-K|K|--------------------------PLHLK
Fish          	-YGTIK-----------HTY---QLDVLE|R|SP-------H-RPILQ-----------//----------------Q------KL-S|K|-------------------------FPLKR-
Frog          	-YGSIR-----------QTY---QLDVLE|R|SS-------H-RPILQ-----------//----------------H------KV-S|K|-------------------------FPLKR-
Bird          	-YGNIR-----------HTY---QLDVLE|R|SP-------H-RPILQ-----------//----------------Q------KV-S|K|-------------------------FPLKRQ
Alligator     	-YGSIR-----------HTY---QLDVLE|R|SP-------H-RPILQ-----------//----------------Q------KV-S|K|-------------------------FPLKRQ
Mouse         	-FGSIR-----------QTY---TLDVLE|R|SP-------H-RPILQ-----------//----------------H------KV-S|R|-------------------------FPLKR-
Rat           	-FGSIR-----------QTY---TLDVLE|R|SP-------H-RPILQ-----------//----------------H------KV-S|R|-------------------------FPLKR-
Target[Human] 	-FGSIR-----------QTY---TLDVLE|R|SP-------H-RPILQ-----------//----------------H------KI-S|R|-------------------------FPLKR-

                                                  Up to 50 Sequences Containing 1st Mutation

Protist       	-TASDN-----------LDG---DISSWV|C|-VAR-----Y-AP--------------//----------------L-------T-T|I|-------------------------VIGGAG
Protist       	SSGLFKQNSTWTCVTACDGSLFADPTSGS|C|VV-------S---CLS-----------//-----------------------TI-E|M|-------------------------TNPNFA
Protist       	SSGLFKQNSTWTCVTACDGSLFADPTSGS|C|VV-------S---CLS-----------//-----------------------TI-E|M|-------------------------TNPNFA
Protist       	PAGMTDHDSETACVACGATDTSTGAKAGP|C|TN-------F---NVP-----------//-----------------------TI-E|M|-------------------------TNPNFA
Protist       	VMSVADLRKCYPAVVLGEHYLFADSSSGS|C|VV-------S---CLS-----------//-----------------------TI-E|M|-------------------------TNPNFA
Protist       	SSGLVKQNSTWTCVTACDGSLFADSSSGS|C|VV-------S---CLS-----------//-----------------------SI-E|M|-------------------------TNPNFA
Protist       	AGNCTPCAAGTNCTECALGS---TYASGA|C|T----------ATTDR-----------//----------------GP-IQHETI-V|M|-------------------------SISPLA
Protist       	GANCLQCTVGNRCTVCYDGY---DMKSGY|C|L----------ASAAT-----------//----------------EP-VYHDTV-E|M|-------------------------NNSLLA
Protist       	ATNCLTCTSSAVCTQCYNGY---GMMSGS|C|VPLA-----I-ASAASAASTQFASVAS//----------------GGPIYQEAV-E|M|-------------------------TISPLP
Protist       	ATNCLTCTSSAVCTQCYDGY---GMMSGS|C|VP-------L-AVIAS-----------//----------------GGPIYQEAV-E|M|-------------------------TISPLP
Protist       	GTNCLFCSSSAVCTQCYEGY---DMMSGS|C|VPLASIGSVF-ASLATATSALSASVAS//----------------GPVIDQTTI-E|M|-------------------------TMSPLA
Protist       	GTNCLFCSSSAVCTQCYEGY---DMMSGS|C|VPLASIGSVF-ASLATATSALSASVAS//----------------GPVIDQTTI-E|M|-------------------------TMSPLA
Protist       	ATNCLACTSSALCNQCYEAY---GLLGGS|C|AP-------F-ASVAS--------AAS//----------------G------AV-E|M|-------------------------TISPLN
Protist       	GTDCLTCTSSNPCTQCYEGY---LMMGSF|C|FASAATNASM-QSVASATSAISASFAS//----------------SPVIDQTTI-E|M|-------------------------TMSPLA
Protist       	GINCLTCTSNNSCTLCYEGY---VAMGDY|C|---------L-ASAAT-----------//----------------GP-IYQEAV-E|M|-------------------------AISPQN
Protist       	NRACATCTAVTSCTTCTSPT---TSRCST|C|---------L-ANFYKVAGPSSDTCEA//----------------GP-IYQEAV-Q|M|-------------------------TVSPLN
Protist       	FTNCLFCTSSAVCSQCYDGY---VMMDSY|C|LASAATNATI-ASVASVASIASTSVAS//----------------GP-IHEEAI-E|M|-------------------------TISPLN
Protist       	ETNCLYCTSSSVCTQCYDGS---GMLGGS|C|VP-------F-ASIAS-----------//----------------SPVIDQTTI-E|M|-------------------------TMSPLA
Protist       	ETNCLYCTSSSVCTQCYDGS---GMLGGS|C|VP-------F-ASIAS-----------//----------------SPVIDQTTI-E|M|-------------------------TMSPLA
Protist       	ETNCLYCTSSSVCTQCYDGS---GMLGGS|C|VP-------F-ASIAS-----------//----------------SPVIDQTTI-E|M|-------------------------TMSPLA
Protist       	ETNCLYCTSSSVCTQCYDGS---GMLGGS|C|VP-------F-ASIAS-----------//----------------SPVIDQTTI-E|M|-------------------------TMSPLA
Protist       	ETNCLYCTSSSVCTQCYDGS---GMLGGS|C|VP-------F-ASIAS-----------//TMPLAHSIGSTKQNAADP-MYQEAE-E|V|STSDQKQQPEAKDSSDPIYQEADEVTTSPQN
Protist       	GPNCLTCTSSAACNQCYDGY---GLMSGS|C|VP-------L-ASIAS-----------//----------------RP-VYQEAL-E|M|APIVYDQQPEPQDPACPIYLEADEVTISPLN
Protist       	GINCLTCTVSDSCTQCYEGY---TMMGGS|C|IS-------L-ASSAS-----------//----------------GP-IHQEAI-E|M|-------------------------TISPLI
Protist       	GTNCLICDSTGSCTRCYDGY---GMLGGS|C|LP-------L-ASVAS-----------//----------------GP-IYQEAI-E|M|-------------------------AISPLN
Protist       	GSSSFACNSNTQASGSWSA-----GTDPT|C|TP-------I-TNFSP-----------//------------KDSAGP-VYQEAI-E|M|TTSPLAHTPEPTDSANPIYHEASELTGSSMP
Protist       	GSSSFTCNSNTQASGSWSA-----GTDPT|C|TP-------I-TNFSP-----------//------------KDTAGP-VYPTPE-P|T|------------DSANPIYHEASELTGSSML
Protist       	ATNCLTCTSTNPCTQCYDDY---VMMVGY|C|LA-------S-AATNA-----------//----------------GP-IYQEAV-E|M|-------------------------TISPLP
Protist       	GMNCLSCTPSAVCTQCYEGF---AVLSGS|C|VS-------L-AVIVS-----------//----------------GP-IYQEAI-A|M|-------------------------TISSLN
Protist       	AMNCLACDSSDPCTQCYEGY---GLIDGS|C|VS-------L-A---------------//----------------GP-IHQEAI-E|M|-------------------------TISPLI
Protist       	KTHCLTCTSSDPCTQCYEGY---FMMSGF|C|LA-------S-----------------//----------------GP-IYQEAI-E|M|-------------------------NISPVN
Protist       	GSSSFTCNSNTQASGSWSA-----GTNPT|C|TP-------I-TNFSP-----------//------------KDSASP-VYQEAI-E|M|TTSPLAHTPEPTDSANPIYHEASELTGSSMP
Protist       	KTHCLTCTSSDPCTQCYEGY---FMMSGF|C|LA-------S-----------------//----------------GP-IYQEAI-E|M|-------------------------NISPVN
Protist       	IADALKVNSTLVEIFLDTNH---IGDAGA|C|A--------------------------//----------------DR-VY-EAV-Q|M|-------------------------------
Protist       	ALNCLTCNSSAPCTQCYDGY---GMTSGS|C|---------------------------//----------------GP-VYQEAV-E|L|-------------------------AISPLN
Protist       	ALNCLTCNSSAPCTQCYDGY---GMTSGS|C|---------------------------//----------------GP-VYQEAV-E|L|-------------------------AISPLN
Protist       	GINCLTCTSDNPCTQCYDGH---VMMSGF|C|VS-------F-AS--------------//----------------GP-IYQEAV-E|M|-------------------------TISPLT
Protist       	GINCLTCTSDNPCTQCYDGH---VMMSGF|C|VS-------F-AS--------------//----------------GP-IYQEAV-E|M|-------------------------TISPLT
Protist       	ATNCLTCTSSAVCIQCYEGY---GMMSGS|C|VP-------L-ASIAS-----------//----------------GP-IYQEAV-E|M|-------------------------TVSPLA
Protist       	GTNCLTCISSARCTQCYEGF---GLIGGL|C|FS-------L-ASAAS-----------//----------------GP-IYQEAI-A|M|-------------------------TISPLS
Protist       	GENCLACSSSAVCTQCYEGY---GVLNGM|C|AP-------L-ASVAS-----------//---------------------QETL-E|L|-------------------------TISPLP
Protist       	EVNCLSCTSSSVCTQCYEGY---GILSGS|C|FP-------L-ASIA------------//----------------DP-IYQEAV-E|L|-------------------------TTTPLP
Protist       	GTNCLTCISSARCTQCYEGF---GLIGGL|C|FS-------L-ASAAS-----------//----------------GP-IYQEAI-A|M|-------------------------TISPLS
Protist       	GTNCLTCTSSAVCTQCYEGF---EMMGDF|C|SA-------S-AATN------------//----------------GP-IYQEAV-E|M|-------------------------TISPLP
Protist       	----------TECFSCNDGY---DWHGGY|C|VS--------GA---------------//-PLRSVSSYSNG----DP-IYSSVGQG|V|-------------------------YSNPAQ
Protist       	PAFCLRCSSASTCTICYDGY---VLNGAA|C|VA-------TAAT-NM-----------//------AYDAER----DL-L------P|M|-------------------------TSVTIP
Protist       	SDNCLYCTTGSECTECYNGY---ILADGA|C|VP-------PFGF-SS-----------//ASLQKNNLATQA----DS-SYTDFYRP|T|-------------------------YATYAP
Protist       	APGCLNCTS-SECTECYGGY---TLVGGS|C|IS-------PQSS-SS-----------//VAFQANPLANGS----SP-IYDTAQSP|T|-------------------------YEA-VQ
Protist       	SEFCATCGI-TACTKCYDGY---VLNQTT|C|YA--------GAS-VA-----------//YELSRVAAPASK----II-LYDNPTAA|H|-------------------------YTS-LD

                                                  Up to 50 Sequences Containing 2nd Mutation

Protist       	-SAATT-----------TTTTTTTVAGTT|T|AP-------G-STTTT-----------//----------------N------LN-P|K|-------------------------RPVYTQ
Protist       	SVDCGTQQLGTVCSSCNAGY---ILATEG|A|TT---------RTCAT-----------//----------------------TLT-R|K|-------------------------QMVEMS
Protist       	SVDCGTQQLGTVCSSCNAGY---ILATEG|A|TT---------RTCAT-----------//----------------------TLT-R|K|-------------------------QMVEMS
Metazoa       	-YGTIE-----------HTY---DVKIRE|R|LP-------V-KPIMS-----------//----------------G------P---|K|--------------------------HLYRQ
Metazoa       	-YGTIE-----------HTY---DVKIRE|R|LP-------V-KPIMS-----------//----------------G------P---|K|--------------------------HLYRQ
Metazoa       	-YGTIE-----------HTY---DVKIRE|R|LP-------V-KPIMS-----------//----------------G------P---|K|--------------------------HLYRQ
Metazoa       	-YGTLN-----------FTF---ILEVAS|Q|NN-------S-PPVLS-----------//------------------------Q-D|K|-------------------------SQIQH-
Metazoa       	-LGCVD-----------FTT---KVDVIE|R|YP-------H-KPYIK-----------//----------------H------WT-K|K|-------------------------VIVERP
Metazoa       	-LGCVD-----------FTT---KVDVIE|R|LN-------H-RPIIT-----------//----------------H------WT-K|K|-------------------------VIVERP
Metazoa       	-EETIN-----------STY---ILEVQE|R|VP-------H-KPIIR-----------//------------------------K-K|K|-------------------------VVLERQ
Metazoa       	-EETIN-----------STY---ILEVQE|R|VP-------H-KPIIR-----------//------------------------K-K|K|-------------------------VVLERQ
Metazoa       	-KGKIS-----------WTF---EVEVQE|R|LT-------R-RPIIR-----------//------------------------K-K|K|-------------------------VILEKH
Metazoa       	-EGKIN-----------RTF---EVHVQE|R|LT-------R-RPIIR-----------//------------------------K-K|K|-------------------------VILERP
Metazoa       	-EGKIK-----------WTF---KVEVQE|R|LV-------G-SPLIR-----------//------------------------K-K|K|-------------------------VVLEKP
Metazoa       	-LGCIE-----------HDF---KVFVEE|R|LP-------H-KPFIK-----------//----------------Q------WT-K|K|-------------------------VIIEKQ
Metazoa       	-NGCID-----------FTY---KVEIIE|R|FP-------H-KPYIK-----------//----------------Q------WT-K|K|-------------------------IIIEKQ
Metazoa       	-NGCID-----------FTY---KVEIIE|R|FP-------H-KPYIK-----------//----------------Q------WT-K|K|-------------------------IIIEKQ
Metazoa       	-NGCID-----------FTY---KVEIIE|R|FP-------H-KPYIK-----------//----------------Q------WT-K|K|-------------------------IIIEKQ
Vertebrate    	-YGVIW-----------HTY---QLDVLE|R|SP-------H-RPILQ-----------//----------------Q------KV-S|K|-------------------------FPLKRQ
Vertebrate    	-YGVIW-----------HTY---QLDVLE|R|SP-------H-RPILQ-----------//----------------Q------KV-S|K|-------------------------FPLKR-
Vertebrate    	-YGNIR-----------HTY---QLDVLE|R|SP-------H-RPILQ-----------//----------------Q------KV-S|K|-------------------------FPLKRQ
Vertebrate    	-YGNIR-----------HTY---QLDVLE|R|SP-------H-RPILQ-----------//----------------Q------KV-S|K|-------------------------FPLKR-
Vertebrate    	-YGNIR-----------HTY---QLDVLE|R|SP-------H-RPILQ-----------//----------------Q------KV-S|K|-------------------------FPLKRQ
Vertebrate    	-YGSIR-----------HTY---QLDVLE|R|SP-------H-RPILQ-----------//----------------Q------KV-S|K|-------------------------FPLKR-
Vertebrate    	-YGSIR-----------HTY---QLDVLE|R|SP-------H-RPILQ-----------//----------------Q------KV-S|K|-------------------------FPLKRQ
Vertebrate    	-YGSIR-----------HTY---QLDVLE|R|SP-------H-RPILQ-----------//----------------Q------KV-S|K|-------------------------FPLKR-
Vertebrate    	-YGSIR-----------HTY---QLDVLE|R|SP-------H-RPILQ-----------//----------------Q------KV-S|K|-------------------------FPLKR-
Vertebrate    	-YGSIR-----------HTY---QLDVLE|R|SP-------H-RPILQ-----------//----------------Q------KV-S|K|-------------------------FPLKR-
Vertebrate    	-YGSIR-----------HTY---QLDVLE|R|SP-------H-RPILQ-----------//----------------Q------KV-S|K|-------------------------FPLKRQ
Vertebrate    	-YGSIR-----------HTY---QLDVLE|R|SP-------H-RPILQ-----------//----------------Q------KV-S|K|-------------------------FPLKRQ
Vertebrate    	-YGSIR-----------HTY---QLDVLE|R|SP-------H-RPILQ-----------//----------------Q------KV-S|K|-------------------------FPLKRQ
Vertebrate    	-YGSIR-----------HTY---QLDVLE|R|SP-------H-RPILQ-----------//----------------Q------KV-S|K|-------------------------FPLKRQ
Vertebrate    	-YGNIR-----------HTY---QLDVLE|R|SP-------H-RPILQ-----------//----------------Q------KV-S|K|-------------------------FPLKRQ
Mammal        	-YGSIQ-----------QTY---TLDVLE|R|SP-------H-RPILQ-----------//----------------Q------KV-S|K|-------------------------FPLKR-
Mammal        	-YGSIQ-----------QTY---TLDVLE|R|SP-------H-RPILQ-----------//----------------Q------KV-S|K|-------------------------FPLKR-
Mammal        	-YGSIQ-----------QTY---TLDVLE|R|SP-------H-RPILQ-----------//----------------Q------KV-S|K|-------------------------FPLKR-
Mammal        	-YGSIQ-----------QTY---TLDVLE|R|SP-------H-RPILQ-----------//----------------Q------KV-S|K|-------------------------FPLKR-
Mammal        	-YGSIQ-----------QTY---TLDVLE|R|SP-------H-RPILQ-----------//----------------Q------KV-S|K|-------------------------FPLKR-
Mammal        	-YGSIQ-----------QTY---TLDVLE|R|SP-------H-RPILQ-----------//----------------Q------KV-S|K|-------------------------FPLKR-
Mammal        	-YGSIQ-----------QTY---TLDVLE|R|SP-------H-RPILQ-----------//----------------Q------KV-S|K|-------------------------FPLKR-
Mammal        	-YGSIQ-----------QTY---TLDVLE|R|SP-------H-RPILQ-----------//----------------Q------KV-S|K|-------------------------FPLKR-
Mammal        	-YGSIQ-----------QTY---TLDVLE|R|SP-------H-RPILQ-----------//----------------Q------KV-S|K|-------------------------FPLKR-
Mammal        	-YGSIQ-----------QTY---TLDVLE|R|SP-------H-RPILQ-----------//----------------Q------KV-S|K|-------------------------FPLKR-
Mammal        	-YGSIQ-----------QTY---TLDVLE|R|SP-------H-RPILQ-----------//----------------Q------KV-S|K|-------------------------FPLKRQ
Mammal        	-YGSIQ-----------QTY---TLDVLE|R|SP-------H-RPILQ-----------//----------------Q------KV-S|K|-------------------------FPLKRQ
Mammal        	-YGSIQ-----------QTY---TLDVLE|R|SP-------H-RPILQ-----------//----------------Q------KV-S|K|-------------------------FPLKRQ
Mammal        	-YGSIQ-----------QTY---TLDVLE|R|SP-------H-RPILQ-----------//----------------Q------KV-S|K|-------------------------FPLKR-
Mammal        	-YGSIQ-----------QTY---TLDVLE|R|SP-------H-RPILQ-----------//----------------Q------KV-S|K|-------------------------FPLKR-
 
_____________R248C_468P_nObs_0_nExp_104.6_____________
 
                                                          All Human Sequences

Human         	-FGSIR-----------QTY---TLDVLE|R|SP-------H-RPILQ-----------//--------DP-------------KWEL|S|RARLTLGKPLGEGCFGQVVMAE---------
Human         	-FGSIR-----------QTY---TLDVLE|R|SP-------H-RPILQ-----------//--------DP-------------KWEL|S|RARLTLGKPLGEGCFGQVVMAE---------
Human         	-FGSIR-----------QTY---TLDVLE|R|SP-------H-RPILQ-----------//--------DP-------------KWEL|S|RARLTLGKPLGEGCFGQVVMAE---------
Human         	-FGSIR-----------QTY---TLDVLE|R|SP-------H-RPILQ-----------//--------DP-------------KWEL|S|RARLTLGKPLGEGCFGQVVMAE---------
Human         	-FGSIR-----------QTY---TLDVLE|R|SP-------H-RPILQ-----------//--------DP-------------KWEL|S|RARLTLGKPLGEGCFGQVVMAE---------
Human         	-FGSIR-----------QTY---TLDVLE|R|SP-------H-RPILQ-----------//--------DP-------------KWEL|S|RARLTLGKPLGEGCFGQVVMAE---------
Human         	-FGSIR-----------QTY---TLDVLE|R|SP-------H-RPILQ-----------//--------DP-------------KWEL|S|RARLTLGKPLGEGCFGQVVMAE---------
Human         	-FGSIR-----------QTY---TLDVLE|R|SP-------H-RPILQ-----------//--------DP-------------KWEL|S|RARLTLGKPLGEGCFGQVVMAE---------
Human         	-FGSIR-----------QTY---TLDVLE|R|SP-------H-RPILQ-----------//--------DP-------------KWEL|S|RARLTLGKPLGEGCFGQVVMAE---------
Human         	-FGSIR-----------QTY---TLDVLE|R|SP-------H-RPILQ-----------//--------DP-------------KWEL|S|RARLTLGKPLGEGCFGQVVMAE---------
Human         	-FGSIR-----------QTY---TLDVLE|R|SP-------H-RPILQ-----------//--------DP-------------KWEL|S|RARLTLGKPLGEGCFGQVVMAE---------
Human         	-FGSIR-----------QTY---TLDVLE|R|SP-------H-RPILQ-----------//--------DP-------------KWEL|S|RARLTLGKPLGEGCFGQVVMAE---------

                                                          Reference Sequences

              	       8                  3    |8|            3              //         3                 |8|    3    8    3    8           
              	      3                  4    |4|            5              //         6                 |6|    7    7    8    8           
              	     2                  2    |2|            2              //         4                 |4|    4    4    4    4           
Coral         	-YGSIN-----------HTF---TLQVVA|R|PR-------S-APILQ-----------//--------DE-------------EWEI|V|RSQITLREQLGEGAFGLVMRAD---------
Flatworm      	-NGQVN-----------GTK---L--AIQ|R|NI-------Q-LFALP-----------//--------DE-------------SWEL|P|RDCIRVGHKLGQGAFGVVYYGR---------
Snail         	-YGSIN-----------WTF---VVEIIQ|R|LT-------H-KPIIE-----------//--------DT-------------KWEF|P|RERLVLGDRLGEGAFGLVVKGE---------
Ant           	-LGCIK-----------HTF---KVEIME|T|VM-------H-RPILT-----------//--------DS-------------AWEL|P|REHFLLGETLGEGAFGKVVRAE---------
Copepod       	-YGSIN-----------HTI---QVKSVE|R|LN-------Q-KPEIK-----------//--------DP-------------LWEF|P|RHLLSFDKPLGEGNFGCVKLAS---------
Lancet        	-YGSIN-----------HTY---ELDVIE|R|SP-------S-RPILA-----------//--------DP-------------DWEF|P|RDRLHLGKPLGEGCFGQVVMAD---------
Fish          	-YGTIK-----------HTY---QLDVLE|R|SP-------H-RPILQ-----------//--------DP-------------KWEF|P|RTKLTLGKPLGEGCFGQVVMAE---------
Frog          	-YGSIR-----------QTY---QLDVLE|R|SS-------H-RPILQ-----------//--------DP-------------KWEL|L|RSRLTLGKPLGEGCFGQVVMAE---------
Bird          	-YGNIR-----------HTY---QLDVLE|R|SP-------H-RPILQ-----------//--------DP-------------KWEL|A|RSRLTLGKPLGEGCFGQVVMAE---------
Alligator     	-YGSIR-----------HTY---QLDVLE|R|SP-------H-RPILQ-----------//--------DP-------------KWEL|M|RSRLTLGKPLGEGCFGQVVMAE---------
Mouse         	-FGSIR-----------QTY---TLDVLE|R|SP-------H-RPILQ-----------//--------DP-------------KWEL|S|RTRLTLGKPLGEGCFGQVVMAE---------
Rat           	-FGSIR-----------QTY---TLDVLE|R|SP-------H-RPILQ-----------//--------DP-------------KWEL|S|RTRLTLGKPLGEGCFGQVVMAE---------
Target[Human] 	-FGSIR-----------QTY---TLDVLE|R|SP-------H-RPILQ-----------//--------DP-------------KWEL|S|RARLTLGKPLGEGCFGQVVMAE---------

                                                  Up to 50 Sequences Containing 1st Mutation

Protist       	-TASDN-----------LDG---DISSWV|C|-VAR-----Y-AP--------------//--------AD-------------IWEV|E|R------RKLGNGAFGQVFRAW---------
Protist       	SSGLFKQNSTWTCVTACDGSLFADPTSGS|C|VV-------S---CLS-----------//GGLPYS-TPSTEYSLAVVSTSAMLSSQ|I|ATG--ERKLLGRGAFGEVFSANVSIALIAPQ
Protist       	SSGLFKQNSTWTCVTACDGSLFADPTSGS|C|VV-------S---CLS-----------//GGLPYS-TPSTEYSLAVVSTSAMLSSQ|I|ATG--ERKLLGRGAFGEVFSANVSIALIAPQ
Protist       	PAGMTDHDSETACVACGATDTSTGAKAGP|C|TN-------F---NVP-----------//GGLPYS-TPSTEYSLAVVSTSAMLSSQ|I|ATG--ERKLLGRGAFGEVFSANVSIALIAPQ
Protist       	VMSVADLRKCYPAVVLGEHYLFADSSSGS|C|VV-------S---CLS-----------//GGLPYS-TPSTEYSLAVVSTSAMLSSQ|I|ATG--ERKLLGRGAFGEVFSANVSIALIAPQ
Protist       	SSGLVKQNSTWTCVTACDGSLFADSSSGS|C|VV-------S---CLS-----------//GGLPYS-TPSIEYSLAVVSTSAMLSSQ|I|ATG--ERKLLGRGAFGEVFSANVSIALIAPQ
Protist       	AGNCTPCAAGTNCTECALGS---TYASGA|C|T----------ATTDR-----------//--IVYM-TGS-------------NSHR|I|REGLAIVKHLASGNFGDVSLGEVPFAVLPPR
Protist       	GANCLQCTVGNRCTVCYDGY---DMKSGY|C|L----------ASAAT-----------//--NVYM-TGS-------------NSHR|I|REGLAIVKHLASGNFGDVSLGEVPFAVLPPR
Protist       	ATNCLTCTSSAVCTQCYNGY---GMMSGS|C|VPLA-----I-ASAASAASTQFASVAS//--SVYA-SGS-------------NSRR|I|RDGLTIVKHLASGNFGDVALGQVPFNVLPPR
Protist       	ATNCLTCTSSAVCTQCYDGY---GMMSGS|C|VP-------L-AVIAS-----------//--SVYA-SGS-------------NSRR|I|RDGLTIVKHLASGNFGDVALGQVPFNVLPPR
Protist       	GTNCLFCSSSAVCTQCYEGY---DMMSGS|C|VPLASIGSVF-ASLATATSALSASVAS//--SAYV-AGS-------------NSRR|V|REGLTIGKHLASGEFGDVSLGQVPFNVLPTR
Protist       	GTNCLFCSSSAVCTQCYEGY---DMMSGS|C|VPLASIGSVF-ASLATATSALSASVAS//--SAYV-AGS-------------NSRR|V|REGLTIGKHLASGEFGDVSLGQVPFNVLPTR
Protist       	ATNCLACTSSALCNQCYEAY---GLLGGS|C|AP-------F-ASVAS--------AAS//--SAYV-AGS-------------NSRR|V|RDGLTIVKHLASGNFGDVALGQVPLSVLPQR
Protist       	GTDCLTCTSSNPCTQCYEGY---LMMGSF|C|FASAATNASM-QSVASATSAISASFAS//--SAYV-AGS-------------NSRR|V|REGLTIGKHLASGEFGDVSLGQVPFNVLPTR
Protist       	GINCLTCTSNNSCTLCYEGY---VAMGDY|C|---------L-ASAAT-----------//--SPYV-AGS-------------NSRR|V|REGLTIVKHLASGNFGDVALGRVPFGVLSPR
Protist       	NRACATCTAVTSCTTCTSPT---TSRCST|C|---------L-ANFYKVAGPSSDTCEA//--SAYV-PGS-------------NSRR|I|REGLTIVKHLASGNFGDVALGQLSFSVLSPR
Protist       	FTNCLFCTSSAVCSQCYDGY---VMMDSY|C|LASAATNATI-ASVASVASIASTSVAS//--SAYV-AGS-------------NSRR|V|RDGLTIVKHLASGNFGDVALGQLPFSVLPPR
Protist       	ETNCLYCTSSSVCTQCYDGS---GMLGGS|C|VP-------F-ASIAS-----------//--SAYV-AGS-------------NSRR|V|REGLTIGKHLASGEFGDVSLGQVLFNVLPTR
Protist       	ETNCLYCTSSSVCTQCYDGS---GMLGGS|C|VP-------F-ASIAS-----------//--SAYV-AGS-------------NSRR|V|REGLTIGKHLASGEFGDVSLGQVLFNVLPTR
Protist       	ETNCLYCTSSSVCTQCYDGS---GMLGGS|C|VP-------F-ASIAS-----------//--SAYV-AGS-------------NSRR|V|REGLTIGKHLASGEFGDVSLGQVLFNVLPTR
Protist       	ETNCLYCTSSSVCTQCYDGS---GMLGGS|C|VP-------F-ASIAS-----------//--SAYV-AGS-------------NSRR|V|REGLTIGKHLASGEFGDVSLGQVLFNVLPTR
Protist       	ETNCLYCTSSSVCTQCYDGS---GMLGGS|C|VP-------F-ASIAS-----------//--SAYV-AGS-------------NSRR|V|REGLTIGKHLASGEFGDVSLGQVLFNVLPTR
Protist       	GPNCLTCTSSAACNQCYDGY---GLMSGS|C|VP-------L-ASIAS-----------//--SVYV-EGS-------------NSRH|I|REDLTLVKHLASGNFGDVALGQVPFSVLPQR
Protist       	GINCLTCTVSDSCTQCYEGY---TMMGGS|C|IS-------L-ASSAS-----------//--SAYV-AGS-------------NSRR|I|REGLTIVKHLASGNFGDVALGQLPFSVLPPR
Protist       	GTNCLICDSTGSCTRCYDGY---GMLGGS|C|LP-------L-ASVAS-----------//--SAYV-AGS-------------HSRR|V|REGLTIVKHLASGNFGDVALGQLPFSVLPPR
Protist       	GSSSFACNSNTQASGSWSA-----GTDPT|C|TP-------I-TNFSP-----------//--SAYV-AGS-------------NSRR|V|REGLTIVKHLASGNFGDVALGQVPFSVLPER
Protist       	GSSSFTCNSNTQASGSWSA-----GTDPT|C|TP-------I-TNFSP-----------//---AYV-AGS-------------NSRR|V|REGLTIVKHLASGNFGDVALGQVPFSGLPER
Protist       	ATNCLTCTSTNPCTQCYDDY---VMMVGY|C|LA-------S-AATNA-----------//--SAYV-AGS-------------NSRR|I|REGLTIVKHLASGNFGDVSLGQVPSNVLPPR
Protist       	GMNCLSCTPSAVCTQCYEGF---AVLSGS|C|VS-------L-AVIVS-----------//--SAYV-AGS-------------NSRR|I|REGLTIVKHLASGNFGDVALGQVPFNVLPPR
Protist       	AMNCLACDSSDPCTQCYEGY---GLIDGS|C|VS-------L-A---------------//--SAYV-AGS-------------NSRR|I|REGLTIVKHLASGNFGDVALGQLSFSVLPPR
Protist       	KTHCLTCTSSDPCTQCYEGY---FMMSGF|C|LA-------S-----------------//--SAYV-AGS-------------NSRR|V|REGLTIVKHLASGNFGDVALGQVPFSVLPPR
Protist       	GSSSFTCNSNTQASGSWSA-----GTNPT|C|TP-------I-TNFSP-----------//--SAYV-AGS-------------NSRR|V|REGLTIVKHLASGNFGDVALGQVPFSVLPER
Protist       	KTHCLTCTSSDPCTQCYEGY---FMMSGF|C|LA-------S-----------------//--SAYV-AGS-------------NSRR|V|REGLTIVKHLASGNFGDVALGQVPFSVLPPR
Protist       	IADALKVNSTLVEIFLDTNH---IGDAGA|C|A--------------------------//--CVNV-AGR-------------DSRY|L|REQLTILRNLGSGNFGDVSLGQVPTSALPPR
Protist       	ALNCLTCNSSAPCTQCYDGY---GMTSGS|C|---------------------------//--SPYV-TGS-------------NSRR|V|REGLTIVKYLASGNFGDVALGQVAFNVLPQR
Protist       	ALNCLTCNSSAPCTQCYDGY---GMTSGS|C|---------------------------//--SPYV-TGS-------------NSRR|V|REGLTIVKYLASGNFGDVALGQVAFNVLPQR
Protist       	GINCLTCTSDNPCTQCYDGH---VMMSGF|C|VS-------F-AS--------------//--SAYV-AGS-------------NSRR|V|REGLSIVKHLASGNFGDVALGQVPFSKLPPR
Protist       	GINCLTCTSDNPCTQCYDGH---VMMSGF|C|VS-------F-AS--------------//--SAYV-AGS-------------NSRR|V|REGLSIVKHLASGNFGDVALGQVPFSKLPPR
Protist       	ATNCLTCTSSAVCIQCYEGY---GMMSGS|C|VP-------L-ASIAS-----------//--SAYV-AGS-------------NSRR|V|REGLTIVKHLASGNFGDVSLGQVPSNVLPPR
Protist       	GTNCLTCISSARCTQCYEGF---GLIGGL|C|FS-------L-ASAAS-----------//--SAYV-AGS-------------NSRR|I|REGLTIVKHLASGNFGDVALGQVPFNVLPPR
Protist       	GENCLACSSSAVCTQCYEGY---GVLNGM|C|AP-------L-ASVAS-----------//--AVYV-AGS-------------NSSR|V|RDGLTILKHLASGNFGDVALGQVPFSVLPQR
Protist       	EVNCLSCTSSSVCTQCYEGY---GILSGS|C|FP-------L-ASIA------------//--SPYV-AGS-------------NSRR|V|REGLTIVKHLASGNFGDVALGQVPFSVLPPR
Protist       	GTNCLTCISSARCTQCYEGF---GLIGGL|C|FS-------L-ASAAS-----------//--SAYV-AGS-------------NSRR|I|REGLTIVKHLASGNFGDVALGQVPFNVLPPR
Protist       	GTNCLTCTSSAVCTQCYEGF---EMMGDF|C|SA-------S-AATN------------//--SAYV-AGS-------------NSRR|V|REGLTIVKHLASGNFGDVALGQVPFSVLPPR
Protist       	----------TECFSCNDGY---DWHGGY|C|VS--------GA---------------//--RVYEHPGP-------------AATA|L|RKGLILGSTLGSGEFGVVMRGSLAVELVPRD
Protist       	PAFCLRCSSASTCTICYDGY---VLNGAA|C|VA-------TAAT-NM-----------//--RL--APLV-------------ATEH|L|RDALTLDKTLGSGAFGVVVLGHLPRDLVPSS
Protist       	SDNCLYCTTGSECTECYNGY---ILADGA|C|VP-------PFGF-SS-----------//--RIYQSSAA-------------VTQT|L|RQGLVLGEKLGSGAFGVVFGGRLPRALVPMD
Protist       	APGCLNCTS-SECTECYGGY---TLVGGS|C|IS-------PQSS-SS-----------//--RIYDKAVP-------------MAKI|L|RQQLQLGEKLGSGAFGVVLRGRLPVNLVAPN
Protist       	SEFCATCGI-TACTKCYDGY---VLNQTT|C|YA--------GAS-VA-----------//--RVYDNPNA-------------VAHQ|L|RAGVLLGSVLGSGEFGVVMRGLLDATLVPTD

                                                  Up to 50 Sequences Containing 2nd Mutation

Protist       	-SAATT-----------TTTTTTTVAGTT|T|AP-------G-STTTT-----------//--------PK-------------QWQY|P|RSKLQLGELLGQGQFGAVYTAE---------
Protist       	-FVFGN-----------HTA---SVQPSP|T|PT-------T-TTIPT-----------//---------A-------------LQLI|P|SSSLELQEEVGRGTFGAVRRGV---------
Protist       	-TNSLA-----------RMS---LLE---|-|-----------SSIMS-----------//--------RK-------------TRHI|P|SDSVTLIACVGSGEFGEVYHAA---------
Metazoa       	-VDTVQ-----------HHI---DLKIYA|N|AK-------Q-LPVIV-----------//--------DV-------------HWEF|P|RQSLNLGQTLGEGAFGKVICAE---------
Metazoa       	-MGSIN-----------HTT---VIDITE|R|IA-------T-RPIIT-----------//--------DP-------------EWEF|P|RDRLSLGKVLGEGAFGKVVLAE---------
Metazoa       	-MGSIN-----------HTT---VIDITE|R|IA-------T-RPIIT-----------//--------DP-------------EWEF|P|RDRLSLGKVLGEGAFGKVVLAE---------
Metazoa       	-MGSIN-----------HTT---VIDITE|R|IA-------T-RPIIT-----------//--------DP-------------EWEF|P|RDRLSLGKVLGEGAFGKVVLAE---------
Metazoa       	-MGSIN-----------HTT---VIDITE|R|IA-------T-RPIIT-----------//--------DP-------------EWEF|P|RDRLSLGKVLGEGAFGKVVLAE---------
Metazoa       	-YGTIE-----------HTY---DVKIRE|R|LP-------V-KPIMS-----------//--------DP-------------EWEF|P|RDRLTVGKTIGEGAFGKVVIGE---------
Metazoa       	-YGTIE-----------HTY---DVKIRE|R|LP-------V-KPIMS-----------//--------DP-------------EWEF|P|RDRLTVGKTIGEGAFGKVVIGE---------
Metazoa       	-YGTIE-----------HTY---DVKIRE|R|LP-------V-KPIMS-----------//--------DP-------------EWEF|P|RDRLTVGKTIGEGAFGKVVIGE---------
Metazoa       	-MGTLN-----------YTY---ELDVIP|R|IA-------H-PPILQ-----------//--------DP-------------DWEI|P|RDKLELKEPLGEGAFGQVIKAE---------
Metazoa       	-YGTLN-----------FTF---ILEVAS|Q|NN-------S-PPVLS-----------//--------DE-------------KWEF|P|RNRLCIGKMLGEGAFGQVLEAE---------
Metazoa       	-NGQVN-----------GTK---L--AIQ|R|NI-------Q-LFALP-----------//--------DE-------------SWEL|P|RDCIRVGHKLGQGAFGVVYYGR---------
Metazoa       	-YGSIN-----------WTF---VVEIIQ|R|LT-------H-KPIIE-----------//--------DT-------------KWEF|P|RERLVLGDRLGEGAFGLVVKGE---------
Metazoa       	-LASLN-----------WTF---SVEINQ|R|VP-------H-VPLVA-----------//--------DS-------------KWEF|P|RERLKLGQRLGEGAFGLVVKGE---------
Metazoa       	-LASLN-----------WTF---SVEINQ|R|VP-------H-VPLVA-----------//--------DS-------------KWEF|P|RERLKLGQRLGEGAFGLVVKGE---------
Metazoa       	-HGSIN-----------WTF---SLEVVQ|R|LP-------H-SPIID-----------//--------DA-------------DWEF|P|RERLGLGERLGEGAFGLVMKAK---------
Vertebrate    	-YGTIT-----------HTY---QLDVLE|R|SP-------H-RPILQ-----------//--------DP-------------KWEF|P|RSRLTLGKPLGEGCFGQVVMAE---------
Vertebrate    	-YGTIS-----------HTY---QLDVLE|R|SP-------H-RPILQ-----------//--------DP-------------KWEF|P|RSRLTLGKPLGEGCFGQVVMAD---------
Vertebrate    	-YGTIS-----------HTY---QLDVLE|R|SP-------H-RPILQ-----------//--------DP-------------KWEF|P|RSRLTLGKPLGEGCFGQVVMAD---------
Vertebrate    	-YGTIS-----------HTY---QLDVLE|R|SP-------H-RPILQ-----------//--------DP-------------KWEF|P|RNRLTLGKPLGEGCFGQVVMAE---------
Vertebrate    	-YGAIT-----------HTY---QLDVLE|R|SP-------H-RPILQ-----------//--------DP-------------KWEF|P|RTRLTLGKPLGEGCFGQVVMAE---------
Vertebrate    	-YGAIT-----------HTY---QLDVLE|R|SP-------H-RPILQ-----------//--------DP-------------KWEF|P|RTRLTLGKPLGEGCFGQVVMAE---------
Vertebrate    	-YGTIS-----------HTY---QLDVLE|R|SP-------H-RPILQ-----------//--------DP-------------KWEF|P|RSRLTLGKPLGEGCFGQVVMAD---------
Vertebrate    	-YGKIK-----------HTY---QLDVLE|R|SP-------H-RPILQ-----------//--------DP-------------KWEF|P|RTKLTLGKPLGEGCFGQVVMAE---------
Vertebrate    	-YGKIK-----------HTY---QLDVLE|R|SP-------H-RPILQ-----------//--------DP-------------KWEF|P|RTKLTLGKPLGEGCFGQVVMAE---------
Vertebrate    	-YGAIS-----------HTY---QLDVLE|R|SP-------H-RPILQ-----------//--------DP-------------KWEF|P|RTRLTLGKPLGEGCFGQVVMAE---------
Vertebrate    	-YGTIK-----------HTY---QLDVLE|R|SP-------H-RPILQ-----------//--------DP-------------KWEF|P|RTKLTLGKPLGEGCFGQVVMAE---------
Vertebrate    	-YGTIT-----------QTY---QLDVLE|R|SP-------H-RPILQ-----------//--------DP-------------KWEF|P|RSKLTLGKALGEGCFGQVVMAE---------
Vertebrate    	-YGTIT-----------HTY---QLDVLE|R|SP-------H-RPILQ-----------//--------DP-------------KWEF|P|RSRLTLGKALGEGCFGQVVMAE---------
Vertebrate    	-YGTIT-----------HTY---QLDVLE|R|SP-------H-RPILQ-----------//--------DP-------------KWEF|P|RSRLTLGKALGEGCFGQVVMAE---------
Vertebrate    	-YGTIT-----------HTY---QLDVLE|R|SP-------H-RPILQ-----------//--------DP-------------KWEF|P|RSRLTLGKALGEGCFGQVVMAE---------
Mammal        	-FGSIR-----------QTY---TLDVLE|R|SP-------H-RPILQ-----------//--------DP-------------KWEL|P|RARLTLGKPLGEGCFGQVVMAE---------
Mammal        	-FGSLR-----------QTY---TLDVLE|R|SP-------H-RPILQ-----------//--------DP-------------KWEL|P|RARLTLGKPLGEGCFGQVVMAE---------
Mammal        	-FGSLR-----------QTY---TLDVLE|R|SP-------H-RPILQ-----------//--------DP-------------KWEL|P|RARLTLGKPLGEGCFGQVVMAE---------
Mammal        	-LGSIR-----------QTY---TLDVLE|R|SP-------H-RPILQ-----------//--------DP-------------KWEL|P|RARLTLGKPLGEGCFGQVVMAE---------
Mammal        	-FGSIR-----------QTY---TLDVLE|R|SP-------H-RPILQ-----------//--------DP-------------KWEL|P|RARLTLGKPLGEGCFGQVVMAE---------
Mammal        	-FGSIR-----------QTY---TLDVLE|R|SP-------H-RPILQ-----------//--------DP-------------KWEL|P|RARLTLGKPLGEGCFGQVVMAE---------
Mammal        	-FGSIR-----------QTY---TLDVLE|R|SP-------H-RPILQ-----------//--------DP-------------KWEL|P|RARLTLGKPLGEGCFGQVVMAE---------
Mammal        	-FGSLR-----------QTY---TLDVLE|R|SP-------H-RPILQ-----------//--------DP-------------KWEL|P|RARLTLGKPLGEGCFGQVVMAE---------
Mammal        	-FGSIR-----------QTY---TLDVLE|R|SP-------H-RPILQ-----------//--------DP-------------KWEL|P|RARLTLGKPLGEGCFGQVVMAE---------
Mammal        	-FGSLR-----------QTY---TLDVLE|R|SP-------H-RPILQ-----------//--------DP-------------KWEL|P|RARLTLGKPLGEGCFGQVVMAE---------
Mammal        	-FGSIR-----------QTY---TLDVLE|R|SP-------H-RPILQ-----------//--------DP-------------KWEL|P|RARLTLGKPLGEGCFGQVVMAE---------
Mammal        	-FGSIR-----------QTY---TLDVLE|R|SP-------H-RPILQ-----------//--------DP-------------KWEL|P|RARLTLGKPLGEGCFGQVVMAE---------
Mammal        	-FGSLR-----------QTY---TLDVLE|R|SP-------H-RPILQ-----------//--------DP-------------KWEL|P|RARLTLGKPLGEGCFGQVVMAE---------
Mammal        	-FGSIR-----------QTY---TLDVLE|R|SP-------H-RPILQ-----------//--------DP-------------KWEL|P|RARLTLGKPLGEGCFGQVVMAE---------
Mammal        	-FGSIR-----------QTY---TLDVLE|R|SP-------H-RPILQ-----------//--------DP-------------KWEL|P|RARLTLGKPLGEGCFGQVVMAE---------
 
________________________KDM6A_______________________
 
MutationAA      Num. Tumors     Common Polymorphism     
                                                        
p.?             151             1                       
p.Q1089Q         38             1                       
p.T778K          27             1                       
p.N732N          11             0                       
p.I776T           9             0                       
p.T807M           9             0                       
p.T846P           9             0                       
p.K1097fs*6       8             0                       
p.Q333*           8             0                       
p.Q607*           8             0                       
p.V796V           8             0                       
p.A858T           7             0                       
p.E1154K          7             0                       
p.M806V           7             0                       
p.V859V           7             0                       
p.A840A           6             0                       
p.H785Q           6             0                       
p.L712L           6             0                       
p.Q693*           6             0                       
p.S40fs*2         6             0                       
p.0               5             0                       
p.E1051*          5             0                       
p.Q369*           5             0                       
p.R1307W          5             0                       
p.R1331*          5             0                       
p.R165*           5             0                       
p.S1166L          5             0                       
p.V1113fs*8       5             0                       
p.A1274A          4             0                       
p.A1451T          4             0                       
 
_____________M806V_742S_nObs_0.9_nExp_145.25_____________
 
                                                          All Human Sequences

Human         	N----------------QNGHPT-LPSNS|V|-TQGA-ALNHLSSHT------A-----//GET----PNSTASVEG----LPNHVHQ|M|TAD----------AVCSPSHGDSKSPGL---
Human         	N----------------QNGHPT-LPSNS|V|-TQGA-ALNHLSSHT------A-----//GET----PNSTASVEG----LPNHVHQ|M|TAD----------AVCSPSHGDSKSPGL---
Human         	N----------------QNGHPT-LPSNS|V|-TQGA-ALNHLSSHT------A-----//GET----PNSTASVEG----LPNHVHQ|M|TAD----------AVCSPSHGDSKSPGL---
Human         	N----------------QNGHPT-LPSNS|V|-TQGA-ALNHLSSHT------A-----//GET----PNSTASVEG----LPNHVHQ|M|TAD----------AVCSPSHGDSKSPGL---
Human         	N----------------QNGHPT-LPSNS|V|-TQGA-ALNHLSSHT------A-----//GET----PNSTASVEG----LPNHVHQ|M|TAD----------AVCSPSHGDSKSPGL---
Human         	N----------------QNGHPT-LPSNS|V|-TQGA-ALNHLSSHT------A-----//GET----PNSTASVEG----LPNHVHQ|M|TAD----------AVCSPSHGDSKSPGL---
Human         	N----------------QNGHPT-LPSNS|V|-TQGA-ALNHLSSHT------A-----//GET----PNSTASVEG----LPNHVHQ|M|TAD----------AVCSPSHGDSKSPGL---
Human         	N----------------QNGHPT-LPSNS|V|-TQGA-ALNHLSSHT------A-----//GET----PNSTASVEG----LPNHVHQ|M|TAD----------AVCSPSHGDSKSPGL---
Human         	N----------------QNGHPT-LPSNS|V|-TQGA-ALNHLSSHT------A-----//GET----PNSTASVEG----LPNHVHQ|M|TAD----------AVCSPSHGDSKSPGL---
Human         	N----------------QNGHPT-LPSNS|V|-TQGA-ALNHLSSHT------A-----//GET----PNSTASVEG----LPNHVHQ|M|TAD----------AVCSPSHGDSKSPGL---
Human         	N----------------QNGHPT-LPSNS|V|-TQGA-ALNHLSSHT------A-----//GET----PNSTASVEG----LPNHVHQ|M|TAD----------AVCSPSHGDSKSPGL---
Human         	N----------------QNGHPT-LPSNS|V|-TQGA-ALNHLSSHT------A-----//GET----PNSTASVEG----LPNHVHQ|M|TAD----------AVCSPSHGDSKSPGL---
Human         	N----------------QNGHPT-LPSNS|V|-TQGA-ALNHLSSHT------A-----//GET----PNSTASVEG----LPNHVHQ|M|TAD----------AVCSPSHGDSKSPGL---
Human         	N----------------QNGHPT-LPSNS|V|-TQGA-ALNHLSSHT------A-----//GET----PNSTASVEG----LPNHVHQ|M|TAD----------AVCSPSHGDSKSPGL---
Human         	N----------------QNGHPT-LPSNS|V|-TQGA-ALNHLSSHT------A-----//GET----PNSTASVEG----LPNHVHQ|M|TAD----------AVCSPSHGDSKSPGL---
Human         	N----------------QNGHPT-LPSNS|V|-TQGA-ALNHLSSHT------A-----//GET----PNSTASVEG----LPNHVHQ|M|TAD----------AVCSPSHGDSKSPGL---
Human         	N----------------QNGHPT-LPSNS|V|-TQGA-ALNHLSSHT------A-----//GET----PNSTASVEG----LPNHVHQ|M|TAD----------AVCSPSHGDSKSPGL---
Human         	N----------------QNGHPT-LPSNS|V|-TQGA-ALNHLSSHT------A-----//GET----PNSTASVEG----LPNHVHQ|M|TAD----------AVCSPSHGDSKSPGL---

                                                          Reference Sequences

              	                   1    6     1|2|    6     1          6     //        1    6        1    |6|              1    6    1      
              	                  3    3     4|4|    4     5          5     //        9    9        0    |0|              1    1    2      
              	                 7    7     7|7|    7     7          7     //        7    7        8    |8|              8    8    8      
Coral         	LLNEINCT---------------------|-|---------------------------//----------PSPLTGTS--DPTLS--|-|NGP----------MSTYTG------FPS---
Flatworm      	EEKASNPR---------------------|-|---------------------------//----------CSLGDGS---D--LL--|-|PGP----------MDCTET------INPT--
Snail         	-----------------------------|-|---------ELSAYL-A----------//----------AYLAED----MRSHMRS|Q|LMK----------VPKLT-------PSS---
Ant           	-----------------------------|-|---------ELQALL-S----------//--------IATSLAED----LLKHFGS|E|DLD----------VKEEP-------PAS---
Copepod       	-----------------------------|-|---------ELESLI-S----------//---------IGSFAES----LLKQFQE|Q|IGDSV--------DEKQD-------SDG---
Lancet        	NNPATL-----------QRGDQT-I--LL|T|LKGYQGNTGVLPSLATS--GVA-----//PPQ----SREPHRTHA----ESNHMHG|L|SNG----------PVVENSV-----DTFKPP
Fish          	N----------------QAGRSA-TASDT|L|-APEA-SHNHLPSHS------A-----//AGT----PNSTATAEG----LPNHVHQ|G|QAD----------AAGA----KPCSPGV---
Frog          	N----------------QVGHPT-MPSNS|V|-TQGA-ALNHLSSHT------A-----//EGT----PNSTAGVEG----LPNHVHQ|V|TAD----------TVPSPSHGDSKSPGL---
Lizard        	N----------------QNG----LPSNS|V|-TQGA-ALNHLPSHT------A-----//GET----PNSTASVEG----LPNHVHQ|V|TAD----------AVSSPSHGDSKSPGL---
Bird          	N----------------QNGHPA-TPSNS|V|-TQGA-ALNHLSSHT------A-----//GET----PNSTAGVEG----LPNHVHQ|V|TAD----------AVSSPSHGDSKSPGL---
Alligator     	N----------------QNGHPA-MPSNS|V|-TQGA-ALNHLSSHT------A-----//GET----PNSTASVEG----LPNHVHQ|V|TAD----------AVSSPSHGDSKSPGL---
Mouse         	N----------------QNGHPT-LPSNS|V|-TQGA-ALNHLSSHT------A-----//GET----PNSTASVEG----LPNHVHQ|V|MAD----------AVCSPSHGDSKSPGL---
Rat           	N----------------QNGHPT-LPSNS|V|-TQGA-ALNHLSSHT------A-----//GET----PNSTASVEG----LPNHVHQ|V|MAD----------AVCSPSHGDSKSPGL---
Target[Human] 	N----------------QNGHPT-LPSNS|V|-TQGA-ALNHLSSHT------A-----//GET----PNSTASVEG----LPNHVHQ|M|TAD----------AVCSPSHGDSKSPGL---

                                                  Up to 50 Sequences Containing 1st Mutation

Metazoa       	-----------------------------|-|---------EGSGST-T----------//--------TTESLAED----LLKKFSD|V|QPE----------IKKEP-------ISS---
Metazoa       	-----------------------------|-|---------EGSGST-T----------//--------TTESLAED----LLKKFSD|V|QPE----------IKKEP-------ISS---
Vertebrate    	S----------------QNGHPA-APSNS|A|-TQGA-ALNHLSSHT------A-----//GET----PNSTAGVEG----LPNHVHQ|V|TAD----------AVSSPSHGDSKSPGL---
Vertebrate    	N----------------QNGHPA-MPSNS|V|-TQGA-ALNHLSSHT------A-----//GET----PNSTASVEG----LPNHVHQ|V|TAD----------AVSSPSHGDSKSPGL---
Vertebrate    	N----------------QNGHPA-MPSNS|V|-TQGA-ALNHLSSHT------A-----//GET----PNSTASVEG----LPNHVHQ|V|TAD----------AVSSPSHGDSKSPGL---
Vertebrate    	N----------------QNGHPA-TPSNS|V|-TQGA-ALNHLSSHT------A-----//GET----PNSTASVEG----LPNHVHQ|V|TAD----------AVSSPSHGDSKSPGL---
Vertebrate    	N----------------QNGHPA-TPSNS|V|-TQGA-ALNHLSSHT------A-----//GET----PNSTASVEG----LPNHVHQ|V|TAD----------AVSSPSHGDSKSPGL---
Vertebrate    	N----------------QNGHPA-APSNS|A|-TQGA-ALNHLSSHT------A-----//GET----PNSTAGVEG----LPNHVHQ|V|TAD----------AVSSPSHGDSKSPGL---
Vertebrate    	S----------------QNGHPA-APSNS|A|-TQGA-ALNHLSSHT------A-----//GET----PNSTAGVEG----LPNHVHQ|V|TAD----------AVSSPSHGDSKSPGL---
Vertebrate    	N----------------QNGHPA-TPSNS|V|-TQGA-ALNHLSSHT------A-----//GET----PNSTAGVEG----LPNHVHQ|V|TAD----------AVSSPSHGDSKSPGL---
Vertebrate    	N----------------QNGHPA-APSNS|A|-TQGA-ALNHLSSHT------A-----//GET----PNSTAGVEG----LPNHVHQ|V|TAD----------AVSSPSHGDSKSPGL---
Vertebrate    	N----------------QNGHPA-TPSNS|V|-TQGA-ALNHLSSHT------A-----//GET----PNSTAGVEG----LPNHVHQ|V|TAD----------AVSSPSHGDSKSPGL---
Vertebrate    	N----------------QNGHPA-APSNS|A|-TQGA-ALNHLSSHT------A-----//GET----PNSTAGVEG----LPNHVHQ|V|TAD----------AVSSPSHGDSKSPGL---
Vertebrate    	S----------------QNGHPA-APSNS|A|-TQGA-ALNHLSSHT------A-----//GET----PNSTAGVEG----LPNHVHQ|V|TAD----------AVSSPSHGDSKSPGL---
Vertebrate    	S----------------QNGHPA-APSNS|A|-TQGA-ALNHLSSHT------A-----//GET----PNSTAGVEG----LPNHVHQ|V|TAD----------AVSSPSHGDSKSPGL---
Vertebrate    	N----------------QNGHPA-APSNS|A|-TQGA-ALNHLSSHT------A-----//GET----PNSTAGVEG----LPNHVHQ|V|TAD----------AVSSPSHGDSKSPGL---
Vertebrate    	N----------------QNGHPA-TPSNS|V|-TQGA-ALNHLSSHT------A-----//GET----PNSTAGVEG----LPNHVHQ|V|TAD----------AVSSPSHGDSKSPGL---
Vertebrate    	N----------------QNGHPA-TPSNS|V|-TQGA-ALNHLSSHT------A-----//GET----PNSTASVEG----LPNHVHQ|V|TAD----------AVSSPSHGDSKSPGL---
Vertebrate    	N----------------QNGHPA-TPSNS|V|-TQGA-ALNHLSSHT------A-----//GET----SNSTAGVEG----LPNHVHQ|V|TAD----------AVSSPSHGDSKSPGL---
Vertebrate    	N----------------QNGHPA-TPSNS|V|-TQGA-ALNHLSSHT------A-----//GET----PNSTASVEG----LPNHVHQ|V|TAD----------AVSSPSHGDSKSPGL---
Vertebrate    	N----------------QNGHPA-TPSNS|V|-TQGA-ALNHLSSHT------A-----//GET----PNSTAGVEG----LPNHVHQ|V|TAD----------AVSSPSHGDSKSPGL---
Vertebrate    	N----------------QNGHPA-TPSNS|V|-TQGA-ALNHLSSHT------A-----//GET----PNSTASVEG----LPNHVHQ|V|TAD----------AVSSPSHGDSKSPGL---
Vertebrate    	N----------------QNGHPA-TPSNS|V|-TQGA-ALNHLSSHT------A-----//GET----PNSTAGVEG----LPNHVHQ|V|TAD----------AVSSPSHGDSKSPGL---
Vertebrate    	N----------------QNGHPA-TPSNS|V|-TQGA-ALNHLSSHT------A-----//GET----PNSTASVEG----LPNHVHQ|V|TAD----------AVSSPSHGDSKSPGL---
Vertebrate    	N----------------QNGHPA-TPSNS|V|-TQGA-ALNHLSSHT------A-----//GET----PNSTAGVEG----LPNHVHQ|V|TAD----------AVSSPSHGDSKSPGL---
Vertebrate    	N----------------QNGHPA-TPSNS|V|-TQGA-ALNHLSSHT------A-----//GET----PNSTAGVEG----LPNHVHQ|V|TAD----------AVSSPSHGDSKSPGL---
Mammal        	N----------------QNGHPT-LPSNS|V|-TQGA-ALNHLSSHT------A-----//GET----PNSTASVEG----LPNHVHQ|V|TAD----------AVCSPSHGDSKSPGL---
Mammal        	N----------------QNGHPT-LPSNS|V|-TQGA-ALNHLSSHT------A-----//GET----PNSTASVEG----LPNHVHQ|V|TAD----------AVCSPSHGDSKSPGL---
Mammal        	N----------------QNGHST-LPSNS|V|-TQGA-ALNHLSSHT------A-----//GET----PNSTASVEG----LPNHVHQ|V|TAD----------AVCSPSHGDSKSPGL---
Mammal        	N----------------QNGHPS-LPSNS|V|-TQGA-ALNHLSSHI------A-----//GET----PNSTANVEG----LPNHVHQ|V|TAD----------AVCSPSHGDSKSPGL---
Mammal        	N----------------QNGHPT-LPSNS|V|-TQGA-ALNHLSSHT------A-----//GET----PNSTASVEG----LPNHVHQ|V|TAD----------AVCSPSHGDSKSPGL---
Mammal        	N----------------QNGHPT-LPSNS|V|-TQGA-ALNHLSSHT------A-----//GET----PNSTASVEG----LPNHVHQ|V|MAD----------AVCSPSHGDSKSPGL---
Mammal        	N----------------QNGHPT-LPSNS|V|-TQGA-ALNHLSSHT------A-----//GET----PNSTASVEG----LPNHVHQ|V|TAD----------AVCSPSHGDSKSPGL---
Mammal        	N----------------QNGHPT-LPSNS|V|-TQGA-ALNHLSSHT------A-----//GET----PNSTASVEG----LPNHVHQ|V|TAD----------AVCSPSHGDSKSPGL---
Mammal        	N----------------QNGHPT-LPSSS|V|-TQGA-ALNHLSSHT------A-----//GET----SNSTASVEG----LPNHVHQ|V|TAD----------AVCSPSHGDSKSPGL---
Mammal        	N----------------QNGHPT-LPSNS|V|-TQGA-ALNHLSSHT------A-----//GET----PNSTASVEG----LPNHVHQ|V|TAD----------AVCSPSHGDSKSPGL---
Mammal        	N----------------QNGHPT-LPSSS|V|-TQGA-ALNHLSSHT------A-----//GET----SNSTASVEG----LPNHVHQ|V|TAD----------AVCSPSHGDSKSPGL---
Mammal        	N----------------QNGHPT-LPSSS|V|-TQGA-ALNHLSSHT------A-----//GET----SNSTASVEG----LPNHVHQ|V|TAD----------AVCSPSHGDSKSPGL---
Mammal        	N----------------QNGHPT-LPSSS|V|-TQGA-ALNHLSSHT------A-----//GET----SNSTASVEG----LPNHVHQ|V|TAD----------AVCSPSHGDSKSPGL---
Mammal        	N----------------QNGHPT-LPSNS|V|-TQGA-ALNHLSSHT------A-----//GET----PNSTASVEG----LPNHVHQ|V|MAD----------AVCSPSHGDSKSPGL---
Mammal        	N----------------QNGHPT-LPNNS|V|-TQGA-ALNHLSSHT------A-----//GET----PNSTASVEG----LPNHVHQ|V|MAD----------AVCSPSHGDSKSPGL---
Mammal        	N----------------QNGHPT-LPSSS|V|-TQGA-ALNHLSSHT------A-----//GET----SNSTASVEG----LPNHVHQ|V|TAD----------AVCSPSHGDSKSPGL---
Mammal        	N----------------QNGHPT-LPNNS|V|-TQGA-ALNHLSSHT------A-----//GET----PNSTASVEG----LPNHVHQ|V|MAD----------AVCSPSHGDSKSPGL---
Mammal        	N----------------QNGHPT-LPSNS|I|-TQGA-ALNNLSSHT------A-----//GET----PNSTASVEG----LPNHVHQ|V|TAD----------AVCSPSHGDSKSPGL---
Mammal        	N----------------QNGHPI-LPSNS|V|-TQGA-ALNHLSSHT------A-----//GET----PNSTASVEG----LPNHVHQ|V|TAD----------AVCSPSHGDSKSPGL---
Mammal        	N----------------QNGHPT-LPSNS|V|-TQGA-ALNHLSSHT------A-----//GET----PNSTASVEG----LPNHVHQ|V|TAD----------AVCSPSHGDSKSPGL---
Mammal        	N----------------QNGHPT-LPSNS|V|-TQGA-ALNHLSSHT------A-----//GET----PNSTASVEG----LPNHVHQ|V|TAD----------AVCSPSHGDSKSPGL---
Mammal        	N----------------QNGHPT-LPSNS|V|-TQGA-ALNHLSSHT------A-----//GET----PNSTASVEG----LPNHVHQ|V|MAD----------AVCSPSHGDSKSPGL---
Mammal        	N----------------QNGHPT-LPSNS|V|-TQGA-ALNHLSSHT------A-----//GET----PNSTASVEG----LPNHVHQ|V|TAD----------AVCSPSHGDSKSPGL---
Mammal        	N----------------QNGHPT-LPSNS|V|-TQGA-ALNHLSSHT------A-----//GET----PNSAASVEG----LPNHVHQ|V|TAD----------AVCSPSHGDSKSPGL---

                                                  Up to 50 Sequences Containing 2nd Mutation

Metazoa       	NL----DMSHKLKEFKSRTGASEMRPNLM|S|-PQEI-ADNMLAQLS-QGDP-ANKPAT//DNVFKTPLPV-----STPNQFQASFQS|A|LAEKQAAGTTNSTSL----------------
Metazoa       	NV----DMNQKLAEFKSRTGGGAEPQSLM|S|-PQEI-ADSMLAQLS-HTDG-AASSKS//GGVFKTPPPVTSSINSSESIYSQAFHP|G|VDCKPKIPEHRTAGLGSPLHPASSSHGA---
Metazoa       	NV----DMNQKLAEFKSRTGGGAEPQSLM|S|-PQEI-ADSMLAQLS-HTDG-AASSKS//GGVFKTPPPVTSSINSSESIYSQAFHP|G|VDCKPKIPEHRTAGLGSPLHPASSSHGA---
Metazoa       	NV----DMNQKLAEFKSRTGGGAEPQSLM|S|-PQEI-ADSMLAQLS-HTDG-AASSKS//GGVFKTPPPVTSSINSSESIYSQAFHP|G|VDCKPKIPEHRTAGLGSPLHPASSSHGA---
Metazoa       	NLQPCNNMNASFVRAPSMQGGVLPSRNLM|S|-PQAI-ADSMLAQLA-Q----------//GNI---PQPASAGIST----FSTSVQQ|S|TFSTPSFETFLSAGMKESSRTSTLSHGT---
Metazoa       	NV----DMNQKLAEFKSRTGGGAEPQSLM|S|-PQEI-ADSMLAQLS-HTDG-AASSKS//GGVFKTPPPVTSSINSSESIYSQAFHP|G|VDCKPKIPEHRTAGLGSPLHPASSSHGA---
Metazoa       	-------------------------PGGG|S|-SQGG-TFPHSS-L-------------//--K----DIATSLAED----LLAQFAK|E|GAG----------GIMEGNHSQARTDSQ---
Metazoa       	-------------------------PGGG|S|-SQGG-TFPHSS-L-------------//--K----DIATSLAED----LLAQFAK|E|GAG----------GIMEGNHSQARTDSQ---
Metazoa       	-------------------------PGGG|S|-SQGG-TFPHSS-L-------------//--K----DIATSLAED----LLAQFAK|E|GAG----------GIMEGNHSQARTDSQ---
Metazoa       	Q----------------ATRENR-NASTS|S|-PGIN-FPNSGSLDG------D-----//---------------------RKQ-KK|A|INE----------TKKRELREHS-WNWL---
Metazoa       	C----------------KDGLVG-SATTT|S|-SAST----KIVY-G------A-----//EDA--------DLSDG----PSQQ---|-|ILV----------ASL-----KS-SELA---
Metazoa       	C----------------KDGLVG-SATTT|S|-SAST----KIVY-G------A-----//EDA--------DLSDG----PSQQ---|-|ILV----------ASL-----KS-SELA---
Vertebrate    	N----------------QVGHSS-GPCTA|S|-SSAS-SLNHLSSDT------T-----//GGT----SHSTTPTQG----LTNHIQL|R|VTD----------GSASASLPSSPAPSV---
Vertebrate    	N----------------QVGHSS-GPCTA|S|-SSAS-SLNHLSSHS------A-----//AGTTLPHSPGTTPVQG----LTNHVQT|R|VTD----------SSAGLSGPGSPAPGA---
Vertebrate    	N----------------QLGQSG-TASGP|S|-AQEA-HLNHLPSHS------A-----//TWT----PDSTATA-G----LPNHVHQ|G|LAD----------AAAA----EPRSPGV---
Vertebrate    	N----------------QVGHST-N--AP|S|-PRQQ-PHNHLPSPPSL--PPS-----//PSA----DGSTVQVDG----LTNHNHT|G|DGG----------KVVESGE-----NPS---
Vertebrate    	N----------------QVGLPA-T--TP|S|EP----AVNHLSSPSSTSSPAS-----//PTK----ESAALQANG----STATNHH|S|P------------------------------
Vertebrate    	N----------------QVGLST-T--TP|S|EP----AVNHLSSPSSTSSPAS-----//PTK----ESAALQANG----STATEHP|S|PDR----------SPPA--------------
Vertebrate    	N----------------QVGHSS-N--VP|S|-PRQP-THNHLPSPPSL--PHS-----//PPA----ESEKAQADG----LANHVHS|E|EGD----------KVADGVE-----KQS---
Vertebrate    	N----------------QVGHSS-N--AP|S|-PRQP-THNHLPSPPSL--PHS-----//PPA----ESEKAQADG----LANHVRS|E|EGD----------KVADGGE-----KQS---
Vertebrate    	N----------------QVGHSS-N--VP|S|-PRQP-THNHLPSPPSL--PHS-----//PPA----ESEKAQADG----LANHVHS|E|EGD----------KVADGVE-----KQS---
Vertebrate    	N----------------QVGHSS-N--AP|S|-PRQP-THNHLPSPPSL--PHS-----//PPA----GSEKAQADG----LANHVRS|E|EGD----------KVADGGE-----KQS---
Vertebrate    	S----------------QVGHSS-N--AP|S|-PRQP-THNHLPSPPSL--PHS-----//PPA----ESEKAQADG----LANHVRS|E|EGD----------KVADGGE-----KQS---
Vertebrate    	S----------------QVGHSS-N--AP|S|-PRQP-THNHLPSPPSL--PHS-----//PPA----ESEKAQADG----LANHVRS|E|EGD----------KVADGGE-----KQS---
Vertebrate    	N----------------QVGHSS-T--AP|S|-PR---PHNHLPSPPSL--PHC-----//PTA----ESGKVQADR----LANHVHS|G|EGD----------KAVE-GD-----KQS---
Vertebrate    	S----------------QVGHST-N--AP|S|-PRQQ-PHNHLPSPPSL--PPA-----//PPA----ESKQAQADG----LANHVHS|G|GGD----------KAAEGGE-----KPS---
Vertebrate    	N----------------QVGHST-N--AP|S|-PRQP-PHNHLPSPPSI--PHS-----//PPA----EGAGAPADS----VANHILS|G|DAD----------KAAEGGD-----KPS---
Vertebrate    	N----------------QVGHSS-D--AP|S|PPPQQ-THNHLPSPPSL--PHS-----//PAA----EGDPAPAER----LANHVHS|G|DGD----------KAADGGA-----KQS---
Vertebrate    	S----------------QVGHST-N--AP|S|-PRQQ-PHNHLPSPPSL--PPA-----//PPA----ESKQAQADG----LANHVHS|G|GGD----------KAAEGGE-----KPS---
Vertebrate    	N----------------QVGHST-D--VP|S|-PPQQ-AHNHLSSPPSL--PHT-----//PSA----ESKTAQADG----LGNHLHS|V|DAG----------KVAEGGE-----KSS---
Vertebrate    	N----------------QVGHST-D--VP|S|-PPQQ-AHNHLSSPPSL--PHT-----//PSA----ESKTAQADG----LGNHLHS|V|DAG----------KVAEGGE-----KSS---
Vertebrate    	N----------------QVGHST-N--AP|S|PPRQQ-PHNHLPSPPTL--PVS-----//-------PSDGIRADG----LANHVHS|G|DGD----------KVAEGGE-----KPS---
Vertebrate    	N----------------QVGHST-N--AP|S|-PRQP-PHNHLPSPPSV--PHS-----//PPA----DGAVVPADG----VANHILS|G|DAD----------KAAEGGD-----KPS---
Vertebrate    	N----------------QVGHST-N--AP|S|-PRQP-PHNHLPSPPSV--PHS-----//PPA----DGAVVPADG----VANHILS|G|DAD----------KAAEGGD-----KPS---
Vertebrate    	S----------------QVGHST-N--AP|S|PRQQQ-PHNHLPSPPSL--PHS-----//PSA----DEKPAQADS----LANHVHL|G|DSG----------KVAECSE-----KPS---
Vertebrate    	N----------------QVGHST-N--AP|S|-PR---PHNHLPSPPSL--PHS-----//PSA----DGKAAQGDG----LANHIHS|-|DGG----------KVVEGGD-----KPS---
Vertebrate    	N----------------QVGHST-N--AP|S|-PR---PHNHLPSPPSL--PHS-----//PSA----DGKAAQGDG----LANHIHS|-|DGG----------KVVEGGD-----KPS---
Vertebrate    	N----------------QVGHST-N--AP|S|-PR---PHNHLPSPPSL--PHS-----//PSA----DGKAAQGDG----LANHIHS|-|DGS----------KVVEGGD-----KPS---
Vertebrate    	N----------------QVGHST-N--AP|S|-PR---PHNHLPSPPSL--PHS-----//PSA----DGKAAQGDG----LANHIHS|-|DGG----------KVVEGGD-----KPS---
Vertebrate    	N----------------QVGHST-M--PG|S|SLAQGAALNHLAPL-----PPS-----//AGT----PNSAAITQG----PPNHTQQ|A|TAD----------AAPSPGE-----AKS-PG
Vertebrate    	N----------------QVGHST-N--AP|S|-PR---PHNHLPSPPSL--PHS-----//PSA----DGKAAQGDG----LANHIHS|-|DGG----------KVVEGGD-----KPS---
Vertebrate    	N----------------QVGLPA-T--TP|S|EP----AVNHLSSPSSTSSPAS-----//PTK----ESAALQANG----STASNHH|S|PDR----------SPTSTSG-----SPA---
Vertebrate    	N----------------QVGHST-N--AP|S|-PRQQ-PHNHLPSPPSLPXPNS-----//PSA----DGKMAQADG----LANHVHS|G|DGG----------KAAESGE-----KPS---
Vertebrate    	N----------------QVGHST-N--AP|S|-PRQQ-PHNHLPSPPSL--PHS-----//PSA----DGKAAQADG----LANHVHS|G|EGG----------KVAESGE-----KPS---
Vertebrate    	N----------------QVGHST-N--AP|S|-PRQQ-PHNHLPSPPSL--PHS-----//PSA----DGKKAQADG----LANYVHL|G|DGG----------KVGDSGE-----KPS---
Vertebrate    	N----------------QVGHST-N--AP|S|-PRQQ-PHNHLPSPPSL--PNS-----//PSA----DGKTAQADG----LANHVHS|G|DGG----------KVSESGE-----KPS---
Vertebrate    	N----------------QVGHPT-M--PS|S|SSPQGAALNHLSSP-----PHT-----//GGT----SNSTATVEG----PPNHVHQ|A|AGD----------TVPSPSH-----LEPRPV
Vertebrate    	N----------------QVGHST-N--AP|S|-PRQQ-PHNHLPSPPSLPXPNS-----//PSA----DGKMAQADG----LANHVHS|G|DGG----------KAAESGE-----KPS---
Vertebrate    	N----------------QVGHPT-M--PS|S|SSPQGAALNHLSSP-----PHT-----//GGT----SNSTATVEG----PPNHVHQ|A|AGD----------TVPSPSH-----LEPRPV
Vertebrate    	N----------------QVGHST-N--AP|S|-PRQQ-PHNHLPSPPSL--PHS-----//PSA----DGKAAQADG----LANHVHS|G|EGG----------KVAESGE-----KPS---
 
_____________M806V_904P_nObs_25.83_nExp_217.15_____________
 
                                                          All Human Sequences

Human         	VPETSRHT--GETPNSTASVEGLPNHVHQ|M|TADAVCSPSHGDSKSPG-L----LSSD//-SLNSPH----------------SG-L|H|TINGEG----MEESQSPMKTDLLLVN---HK
Human         	VPETSRHT--GETPNSTASVEGLPNHVHQ|M|TADAVCSPSHGDSKSPG-L----LSSD//-SLNSPH----------------SG-L|H|TINGEG----MEESQSPMKTDLLLVN---HK
Human         	VPETSRHT--GETPNSTASVEGLPNHVHQ|M|TADAVCSPSHGDSKSPG-L----LSSD//-SLNSPH----------------SG-L|H|TINGEG----MEESQSPMKTDLLLVN---HK
Human         	VPETSRHT--GETPNSTASVEGLPNHVHQ|M|TADAVCSPSHGDSKSPG-L----LSSD//-SLNSPH----------------SG-L|H|TINGEG----MEESQSPMKTDLLLVN---HK
Human         	VPETSRHT--GETPNSTASVEGLPNHVHQ|M|TADAVCSPSHGDSKSPG-L----LSSD//-SLNSPH----------------SG-L|H|TINGEG----MEESQSPMKTDLLLVN---HK
Human         	VPETSRHT--GETPNSTASVEGLPNHVHQ|M|TADAVCSPSHGDSKSPG-L----LSSD//-SLNSPH----------------SG-L|H|TINGEG----MEESQSPMKTDLLLVN---HK
Human         	VPETSRHT--GETPNSTASVEGLPNHVHQ|M|TADAVCSPSHGDSKSPG-L----LSSD//-SLNSPH----------------SG-L|H|TINGEG----MEESQSPMKTDLLLVN---HK
Human         	VPETSRHT--GETPNSTASVEGLPNHVHQ|M|TADAVCSPSHGDSKSPG-L----LSSD//-SLNSPH----------------SG-L|H|TINGEG----MEESQSPMKTDLLLVN---HK
Human         	VPETSRHT--GETPNSTASVEGLPNHVHQ|M|TADAVCSPSHGDSKSPG-L----LSSD//-SLNSPH----------------SG-L|H|TINGEG----MEESQSPMKTDLLLVN---HK
Human         	VPETSRHT--GETPNSTASVEGLPNHVHQ|M|TADAVCSPSHGDSKSPG-L----LSSD//-SLNSPH----------------SG-L|H|TINGEG----MEESQSPMKTDLLLVN---HK
Human         	VPETSRHT--GETPNSTASVEGLPNHVHQ|M|TADAVCSPSHGDSKSPG-L----LSSD//-SLNSPH----------------SG-L|H|TINGEG----MEESQSPMKTDLLLVN---HK
Human         	VPETSRHT--GETPNSTASVEGLPNHVHQ|M|TADAVCSPSHGDSKSPG-L----LSSD//-SLNSPH----------------SG-L|H|TINGEG----MEESQSPMKTDLLLVN---HK
Human         	VPETSRHT--GETPNSTASVEGLPNHVHQ|M|TADAVCSPSHGDSKSPG-L----LSSD//-SLNSPH----------------SG-L|H|TINGEG----MEESQSPMKTDLLLVN---HK
Human         	VPETSRHT--GETPNSTASVEGLPNHVHQ|M|TADAVCSPSHGDSKSPG-L----LSSD//-SLNSPH----------------SG-L|H|TINGEG----MEESQSPMKTDLLLVN---HK
Human         	VPETSRHT--GETPNSTASVEGLPNHVHQ|M|TADAVCSPSHGDSKSPG-L----LSSD//-SLNSPH----------------SG-L|H|TINGEG----MEESQSPMKTDLLLVN---HK
Human         	VPETSRHT--GETPNSTASVEGLPNHVHQ|M|TADAVCSPSHGDSKSPG-L----LSSD//-SLNSPH----------------SG-L|H|TINGEG----MEESQSPMKTDLLLVN---HK
Human         	VPETSRHT--GETPNSTASVEGLPNHVHQ|M|TADAVCSPSHGDSKSPG-L----LSSD//-SLNSPH----------------SG-L|H|TINGEG----MEESQSPMKTDLLLVN---HK
Human         	VPETSRHT--GETPNSTASVEGLPNHVHQ|M|TADAVCSPSHGDSKSPG-L----LSSD//-SLNSPH----------------SG-L|H|TINGEG----MEESQSPMKTDLLLVN---HK

                                                          Reference Sequences

              	    1    6      1    6    1    |6|    1    6    1         6  //  6                    1   |4| 6        1    6    1    6     
              	   8    8      9    9    0    |0|    1    1    2         2  //  9                    0   |0| 0        1    1    2    2     
              	  7    7      7    7    8    |8|    8    8    8         8  //  8                    9   |9| 9        9    9    9    9     
Coral         	----------------PSPLTGDPTLS--|-|NGPMSTYTG------FPSS----AAGA//---------------------------|S|Q----L----SPSLTQPLSIIN---------
Flatworm      	----------------CSLGDGD--LL--|-|PGPMDCTET------INSPT---SGTD//---------------------------|V|D----L----YTYLTRPLFT-----------
Snail         	----------------AYLAEDMRSHMRS|Q|LMKVPKLT-------PS-S----TTSS//---------------------------|-|--------------PPDCELA--------H-
Ant           	--------------IATSLAEDLLKHFGS|E|DLDVKEEP-------PA-S----IMNN//------------SES-TP----K----|-|--------------EPVLKLE--------S-
Copepod       	---------------IGSFAESLLKQFQE|Q|IGDDEKQD-------SD-G----IESM//---------------------------|-|-------------------------------
Lancet        	TADALSSSPLPPQSREPHRTHAESNHMHG|L|SNGPVVENSV-----DT-FKPPPVASS//TASHNHVPNE-----------------|-|-PPPPQQNHVGPPPEKPLKIN--------TV
Fish          	------HS--AGTPNSTATAEGLPNHVHQ|G|QADAAGA----KPCSPG-V----LSSD//-ILNSP---------------------|-|TLNGKG----LEDSQSPLKVASPLVC---HK
Frog          	VPETSRHS--EGTPNSTAGVEGLPNHVHQ|V|TADTVPSPSHGDSKSPG-L----LSSD//-SLKSPL----------------SG-L|D|KVNGEQ----VEDSQSPTKKDHPLTS---HK
Lizard        	VPDTNRHS--GETPNSTASVEGLPNHVHQ|V|TADAVSSPSHGDSKSPG-L----LSSD//-SLNSPH----------------SG--|H|AVNGEM----LEDSQSPVKNNPPLIG---HK
Bird          	VPETSRHS--GETPNSTAGVEGLPNHVHQ|V|TADAVSSPSHGDSKSPG-L----LSSD//-SLNSPH----------------SG--|H|TVNGEG----LEDSQSPVKADPPPIS---HK
Alligator     	VPETSRHS--GETPNSTASVEGLPNHVHQ|V|TADAVSSPSHGDSKSPG-L----LSSD//-SLNSPH----------------SG--|H|TVNGEG----LEDSQSPMKADPPLIS---HK
Mouse         	VPETSRQT--GETPNSTASVEGLPNHVHQ|V|MADAVCSPSHGDSKSPG-L----LSSD//-SLNSPH----------------SG-L|H|TINGEG----MEESQSPIKTDLLLVS---HR
Rat           	LPETNRQT--GETPNSTASVEGLPNHVHQ|V|MADAVCSPSHGDSKSPG-L----LSSD//-SLNSPH----------------SG-L|H|TINGEG----MEESQSPIKTDLLLVS---HR
Target[Human] 	VPETSRHT--GETPNSTASVEGLPNHVHQ|M|TADAVCSPSHGDSKSPG-L----LSSD//-SLNSPH----------------SG-L|H|TINGEG----MEESQSPMKTDLLLVN---HK

                                                  Up to 50 Sequences Containing 1st Mutation

Metazoa       	--------------TTESLAEDLLKKFSD|V|QPEIKKEP-------IS-S----DTNS//---------------------------|-|-------------------------------
Metazoa       	--------------TTESLAEDLLKKFSD|V|QPEIKKEP-------IS-S----DTNS//---------------------------|-|-------------------------------
Vertebrate    	VPETSRHS--GETPNSTAGVEGLPNHVHQ|V|TADAVSSPSHGDSKSPG-L----LSSD//-SLNSPH----------------SG--|H|TVNGEG----LEDSQSPMKADPPPMS---HK
Vertebrate    	VPETSRHS--GETPNSTASVEGLPNHVHQ|V|TADAVSSPSHGDSKSPG-L----LSSD//-SLNSPH----------------SG--|H|TVNGEG----LEDSQSPMKADPPRIS---HK
Vertebrate    	VPETSRHS--GETPNSTASVEGLPNHVHQ|V|TADAVSSPSHGDSKSPG-L----LSSD//-SLNSPH----------------SG--|H|TVNGEG----LEDSQSPMKADPPRIS---HK
Vertebrate    	VPETSRHS--GETPNSTASVEGLPNHVHQ|V|TADAVSSPSHGDSKSPG-L----LSSD//-SLNSPH----------------SG--|H|TVNGEG----LEDSQSPMKADPPPIS---HK
Vertebrate    	VPETSRHS--GETPNSTASVEGLPNHVHQ|V|TADAVSSPSHGDSKSPG-L----LSSD//-SLNSPH----------------SG--|H|TVNGEG----LEDSQSPMKADPPPIS---HK
Vertebrate    	VPETSRHS--GETPNSTAGVEGLPNHVHQ|V|TADAVSSPSHGDSKSPG-L----LSSD//-SLNSPH----------------SG--|H|TVNGEG----LEDSQSPMKADPPPIS---HK
Vertebrate    	VPETSRHS--GETPNSTAGVEGLPNHVHQ|V|TADAVSSPSHGDSKSPG-L----LSSD//-SLNSPH----------------SG--|H|TVNGEG----LEDSQSPMKADPPPMS---HK
Vertebrate    	VPETSRHS--GETPNSTAGVEGLPNHVHQ|V|TADAVSSPSHGDSKSPG-L----LSSD//-SLNSPH----------------SG--|H|TVNGEG----LEDSQSPMKADPPPIS---HK
Vertebrate    	VPETSRHS--GETPNSTAGVEGLPNHVHQ|V|TADAVSSPSHGDSKSPG-L----LSSD//-SLNSPH----------------SG--|H|TVNGEG----LEDSQSPMKADPPPIS---HK
Vertebrate    	VPETSRHS--GETPNSTAGVEGLPNHVHQ|V|TADAVSSPSHGDSKSPG-L----LSSD//-SLNSPH----------------SG--|H|TVNGEG----LEDSQSPMKADPPPIS---HK
Vertebrate    	VPETSRHS--GETPNSTAGVEGLPNHVHQ|V|TADAVSSPSHGDSKSPG-L----LSSD//-SLNSPH----------------SG--|H|TVNGEG----LEDSQSPMKADPPPIS---HK
Vertebrate    	VPETSRHS--GETPNSTAGVEGLPNHVHQ|V|TADAVSSPSHGDSKSPG-L----LSSD//-SLNSPH----------------SG--|H|TVNGEG----LEDSQSPMKADPPPMS---HK
Vertebrate    	VPETSRHS--GETPNSTAGVEGLPNHVHQ|V|TADAVSSPSHGDSKSPG-L----LSSD//-SLNSPH----------------SG--|H|TVNGEG----LEDSQSPMKADPPPMS---HK
Vertebrate    	VPETSRHS--GETPNSTAGVEGLPNHVHQ|V|TADAVSSPSHGDSKSPG-L----LSSD//-SLNSPH----------------SG--|H|TVNGEG----LEDSQSPMKADPPPIS---HK
Vertebrate    	VPETSRHS--GETPNSTAGVEGLPNHVHQ|V|TADAVSSPSHGDSKSPG-L----LSSD//-SLNSPH----------------SG--|H|TVNGEG----LEDSQSPMKADPPPIS---HK
Vertebrate    	VPETSRHS--GETPNSTASVEGLPNHVHQ|V|TADAVSSPSHGDSKSPG-L----LSSD//-SLNSPH----------------SG--|H|TVNGEG----LEDSQSPMKADPPPIS---HK
Vertebrate    	VPETSRHS--GETSNSTAGVEGLPNHVHQ|V|TADAVSSPSHGDSKSPG-L----LSSD//-SLNSPH----------------SG--|H|TVNGEG----LEDSQSPMKTDPPPIS---HK
Vertebrate    	VPETSRHS--GETPNSTASVEGLPNHVHQ|V|TADAVSSPSHGDSKSPG-L----LSSD//-SLNSPH----------------SG--|H|TVNGEG----LEDSQSPMKADPPPVS---HK
Vertebrate    	VPETSRHS--GETPNSTAGVEGLPNHVHQ|V|TADAVSSPSHGDSKSPG-L----LSSD//-SLNSPH----------------SG--|H|TVNGEG----LEDSQSPMKADPPPIS---HK
Vertebrate    	VPETSRHS--GETPNSTASVEGLPNHVHQ|V|TADAVSSPSHGDSKSPG-L----LSSD//-SLNSPH----------------SG--|H|TVNGEG----LEDSQSPMKADPPPIS---HK
Vertebrate    	VPETSRHS--GETPNSTAGVEGLPNHVHQ|V|TADAVSSPSHGDSKSPG-L----LSSD//-SLNSPH----------------SG--|H|TVNGEG----LEDSQSPVKADPPPIS---HK
Vertebrate    	VPETSRHS--GETPNSTASVEGLPNHVHQ|V|TADAVSSPSHGDSKSPG-L----LSSD//-SLNSPH----------------SG--|H|TVNGEG----LEDSQSPMKADPPPVS---HK
Vertebrate    	VPETSRHS--GETPNSTAGVEGLPNHVHQ|V|TADAVSSPSHGDSKSPG-L----LSSD//-SLNSPH----------------SG--|H|TVNGEG----LEDSQSPMKADPPPIS---HK
Vertebrate    	VPETSRHS--GETPNSTAGVEGLPNHVHQ|V|TADAVSSPSHGDSKSPG-L----LSSD//-SLNSPH----------------SG--|H|TVNGEG----LEDSQSPVKADPPPIS---HK
Mammal        	VPEPNRHI--GETPNSTASVEGLPNHVHQ|V|TADAVCSPSHGDSKSPG-L----LSSD//-SLNSPH----------------SG-L|H|TVNGEG----VEESQSPTKTDLLLVS---HK
Mammal        	VPEISRHA--GETPNSTASVEGLPNHVHQ|V|TADAVCSPSHGDSKSPG-L----LSSD//-SLNSPH----------------SG-L|H|TINGEG----MEESQSPMKTDLLLIS---HK
Mammal        	VPETSRHA--GETPNSTASVEGLPNHVHQ|V|TADAVCSPSHGDSKSPG-L----LSSD//-SLNSPH----------------SG-L|H|TINGEG----MEESQSPMKTDLLLIR---HK
Mammal        	VPETSRHA--GETPNSTANVEGLPNHVHQ|V|TADAVCSPSHGDSKSPG-L----LSSD//-SLNSPH----------------SG-L|H|TVNGEG----MEESQSPMKTDLLLVS---HK
Mammal        	VPEISRHT--GETPNSTASVEGLPNHVHQ|V|TADAVCSPSHGDSKSPG-L----LSSD//-SLNSPH----------------SG-L|H|TINGEG----MEESQSPMKTDLLLIS---HK
Mammal        	VPETSRHT--GETPNSTASVEGLPNHVHQ|V|MADAVCSPSHGDSKSPG-L----LSSD//-SLNSPH----------------SG-L|H|TINGEG----MEESQSPVKTDLLLIS---HK
Mammal        	VPETSRHT--GETPNSTASVEGLPNHVHQ|V|TADAVCSPSHGDSKSPG-L----LSSD//-SLNSPH----------------SG-L|H|TINGEG----MEESQSPVKTDLLLIS---HK
Mammal        	VPETSRHT--GETPNSTASVEGLPNHVHQ|V|TADAVCSPSHGDSKSPG-L----LSSD//-SLNSPH----------------SG-L|H|TINGEG----MEESQSPVKTDLLLIS---HK
Mammal        	VPETSRHT--GETSNSTASVEGLPNHVHQ|V|TADAVCSPSHGDSKSPG-L----LSSD//-SLNSPH----------------SG-L|H|TINGEG----MEESQSPMKTDLLLVS---HK
Mammal        	VPETSRHT--GETPNSTASVEGLPNHVHQ|V|TADAVCSPSHGDSKSPG-L----LSSD//-SLNSPH----------------SG-L|H|TINGEG----MEESQSPVKTDLLLIS---HK
Mammal        	VPETSRHT--GETSNSTASVEGLPNHVHQ|V|TADAVCSPSHGDSKSPG-L----LSSD//-SLNSPH----------------SG-L|H|TINGEG----MEESQSPMKTDLLLVS---HK
Mammal        	VPETSRHT--GETSNSTASVEGLPNHVHQ|V|TADAVCSPSHGDSKSPG-L----LSSD//-SLNSPH----------------SG-L|H|TINGEG----MEESQSPMKTDLLLVS---HK
Mammal        	VPETSRHT--GETSNSTASVEGLPNHVHQ|V|TADAVCSPSHGDSKSPG-L----LSSD//-SLNSPH----------------SG-L|H|TINGEG----MEESQSPMKTDLLLVS---HK
Mammal        	VPETSRHS--GETPNSTASVEGLPNHVHQ|V|MADAVCSPSHGDSKSPG-L----LSSD//-SLNSPH----------------SG-L|H|TINGEG----IEESQSPMKADQLLIS---HK
Mammal        	VPETSRHA--GETPNSTASVEGLPNHVHQ|V|MADAVCSPSHGDSKSPG-L----LSSD//-SLNSPP----------------SG-L|H|TINGEG----LEESQSPMKTDLLLVS---HK
Mammal        	VPETSRHT--GETSNSTASVEGLPNHVHQ|V|TADAVCSPSHGDSKSPG-L----LSSD//-SLNSPH----------------SG-L|H|TINGEG----MEESQSPMKTDLLLVS---HK
Mammal        	VPETSRHA--GETPNSTASVEGLPNHVHQ|V|MADAVCSPSHGDSKSPG-L----LSSD//-SLNSPP----------------SG-L|H|TINGEG----LEESQSPMKTDLLLVS---HK
Mammal        	VPETSRHA--GETPNSTASVEGLPNHVHQ|V|TADAVCSPSHGDSKSPG-L----LSSD//-SLNSPH----------------SG-L|H|TINGEG----MEESQSPMKTDLLLIS---HK
Mammal        	VPETSRHT--GETPNSTASVEGLPNHVHQ|V|TADAVCSPSHGDSKSPG-L----LSSD//-SLNSPH----------------SG-L|H|TINGEG----MEESQSPMKTDMLLIS---HK
Mammal        	VPETSRHV--GETPNSTASVEGLPNHVHQ|V|TADAVCSPSHGDSKSPG-L----LSSD//-SLNSPH----------------SG-L|H|TINGEG----MEDSQSPMKTDLLLVS---HK
Mammal        	VPETSRHA--GETPNSTASVEGLPNHVHQ|V|TADAVCSPSHGDSKSPG-L----LSSD//-SLNSPH----------------SG-L|H|AINGEG----MEESQSPMKTDLLLVS---HK
Mammal        	VPETSRHS--GETPNSTASVEGLPNHVHQ|V|MADAVCSPSHGDSKSPG-L----LSSD//-SLNSPH----------------SG-L|H|TINGEG----IEESQSPMKADQLLIS---HK
Mammal        	VPETSRHT--GETPNSTASVEGLPNHVHQ|V|TADAVCSPSHGDSKSPG-L----LSSD//-SLNSPH----------------SG-L|H|TINGEG----MEESQSPMKTDLLLIS---HK
Mammal        	VPETSRHA--GETPNSAASVEGLPNHVHQ|V|TADAVCSPSHGDSKSPG-L----LSSD//-SLNSPH----------------SG-L|H|TINGEG----MEESQSPMKTDLLLIS---HK

                                                  Up to 50 Sequences Containing 2nd Mutation

Metazoa       	----------------STEGEAQ--QC--|-|PSAQPKREN------ITSS----SQKD//---------------------------|P|N----L----GAFLTRPMVQ-----------
Metazoa       	-------------------------AV--|-|VASILCNPY------LQMS----S---//---------------------------|P|-------------------------------
Metazoa       	LFLTLRQY---------CLTLKFVKNKGA|E|IEAYNCDT------SYC-V----K--C//-YDNFIL----------------NE-L|P|TDNGAF------------------TC---SK
Metazoa       	GPSTATPI--GMSPQEPHRTHAESNHMAT|S|TVDTFKTPPPVASSSPA-L----FSSS//-ASHNHV----------------PNEP|P|QQNHVG-----PPPEKPLKINTVAPL--NHK
Metazoa       	GPSTATPI--GMSPQEPHRTHAESNHMAT|S|TVDTFKTPPPVASSSPA-L----FSSS//-ASHNHV----------------PNEP|P|QQNHVG-----PPPEKPLKINTVAPL--NHK
Vertebrate    	V----RHS--GGTSHSTTPTQGLTNHIQL|R|VTDGSASASLPSSPAPS-V----LSLD//-CLNSPS----------------SG--|P|TLNGKG----LEDSQSPMKVEPCGGP---HR
Vertebrate    	VPDTNRHS--GETPNSTASVEGLTNHVHQ|V|TADAVPSPSHGDSKSPG-L----LSSD//-SLNSPH----------------SG--|P|AVNGEA----LEDSQSPIKTNPPLID---HK
Vertebrate    	LTTTGTLL--S--PGTTAPMQGLANHIQQ|G|AVTTESQSQPGSP--PG-A----LSSD//-LIRSPS----------------NSGT|P|QVNGKG----LDDSRSPVKVEPTGVS---HS
Vertebrate    	VPDTNRHS--GETPNSTASVEGLTNHVHQ|V|TADAVPSPSHGDSKSPG-L----LSSD//-SLNSPH----------------SG--|P|AVNGEA----LEDSQSPIKTNPPLID---HK
Vertebrate    	AEAAVRHS--AGTSPGTTPVQGLTNHVQT|R|VTDSSAGLSGPGSPAPG-A----LTSD//-CLNSPS----------------NS-Q|P|TLNGKG----LEDSRSPLKVEPSAGA---HK
Vertebrate    	GPDGGKHS--AGTPNSAAITQGPPNHTQQ|A|TADAAPSP--GEAKSPG-M----FTSD//-SLNSPL----------------AGMG|P|TVNGKS----SEDSQSPMKVDPAVIN---HK
Vertebrate    	VPDTNRHS--GETPNSTASVEGLTNHVHQ|V|TADAVPSPSHGDSKSPG-L----LSSD//-SLNSPH----------------SG--|P|AVNGEA----LEDSQSPIKTNPPLID---HK
Vertebrate    	VPDTNRHS--GETPNSTASVEGLTNHVHQ|V|TADAVPSPSHGDSKSPG-L----LSSD//-SLNSPH----------------SG--|P|AVNGEA----LEDSQSPIKTNPPLID---HK
Vertebrate    	VPDTNRHS--GETPNSTASVEGLTNHVHQ|V|TADAVPSPSHGDSKSPG-L----LSSD//-SLNSPH----------------SG--|P|AVNGEA----LEDSQSPIKTNPPLID---HK
Vertebrate    	GSEGKTPSPLPSADGSTVQVDGLTNHNHT|G|DGGKVVESGE-----NP-S----LSAD//-GAHSP-ATN------------TSA-A|P|AVNGNGKGGISEDSQSPLKVEPPVVTSVKAT
Vertebrate    	GSDSAAQTSLPPAESEKAQADGLANHVHS|E|EGDKVADGVE-----KQ-S----LSAD//-GGQSPPTTT--ATTATSTTATSTT-T|P|AVNGNSKGGISEDSQSPLKAEPPAITGLIAT
Vertebrate    	GSDGSAQTSLPPAESEKAQADGLANHVRS|E|EGDKVADGGE-----KQ-S----LSAD//-GGQSPPTTT----TATSTAATSTT-T|P|AVNGNSKGGISEDSQSPLKAEPPAITGLIAT
Vertebrate    	GSDSAAQTSLPPAESEKAQADGLANHVHS|E|EGDKVADGVE-----KQ-S----LSAD//-GGQSPPTTT--ATTATSTTATSTT-T|P|AVNGNSKGGISEDSQSPLKAEPPAITGLIAT
Vertebrate    	GSDGAAQTSLPPAGSEKAQADGLANHVRS|E|EGDKVADGGE-----KQ-S----LSAD//-GGQSPPTTT--TAATATSTTTATT-T|P|AINGNSKGGISEDSQSPLKAEPPAITGLIAT
Vertebrate    	GSDGAAQTSLPPAESEKAQADGLANHVRS|E|EGDKVADGGE-----KQ-S----LSAD//-GGQSPPTTT---TAATATSTTATT-T|P|AINGNSKGGISEDSQSPLKAEPPAITGLIAT
Vertebrate    	GSDGAAQTSLPPAESEKAQADGLANHVRS|E|EGDKVADGGE-----KQ-S----LSAD//-GGQSPPTTT---TAATATSTTATT-T|P|AINGNSKGGISEDSQSPLKAEPPAITGLIAT
Vertebrate    	SEAKAQPPLLPTAESGKVQADRLANHVHS|G|EGDKAVE-GD-----KQ-S----LNTD//-GGQSPPSTT----------NATST-A|P|AVNGNSKGGISEDSQSPLKAEPPAIAGLIAT
Vertebrate    	NSGDKAPLPPPPAESKQAQADGLANHVHS|G|GGDKAAEGGE-----KP-S----LSAD//-GAQSPPVAA-----------------|P|AVNGNSKGGISEDSQSPLKAKPPAIVALKAT
Vertebrate    	SSESKPLV--PPAEGAGAPADSVANHILS|G|DADKAAEGGD-----KP-S----LSAD//-GGHSPSTAT-------------PT-A|P|AV--NGKGGISEDSQSPLKADPPASTCFKAT
Vertebrate    	GSDAKAHAPPPAAEGDPAPAERLANHVHS|G|DGDKAADGGA-----KQ-S----LNAD//-GGQSPPNAN--------AAATSAA-A|P|AVNGNGKGGISEDSQSPLKAEPPSLTGLIAT
Vertebrate    	NSGDKAPLPPPPAESKQAQADGLANHVHS|G|GGDKAAEGGE-----KP-S----LSAD//-GAQSPPVAA-----------------|P|AVNGNSKGGISEDSQSPLKAKPPAIVALKAT
Vertebrate    	SSEGRAPSPLSSADGKVAQSDSLVCNTHL|G|EEGKVAEGGE-----KQ-S----LSAD//-GSHSPATPI-------------TT-T|P|AINGNGKGGISEDSQSPLKAEPPAVTSLKAT
Vertebrate    	SSEGRAPSPLSSADGKVAQSDSLVCNTHL|G|EEGKVAEGGE-----KQ-S----LSAD//-GSHSPATPI-------------TT-T|P|AINGNGKGGISEDSQSPLKAEPPAVTSLKAT
Vertebrate    	GSEGKAPSPLPSAESKTAQADGLGNHLHS|V|DAGKVAEGGE-----KS-S----LSAD//-GAHSPATTS------------TSA-A|P|AVNGNGKGGISEDSQSPLKAEPPTVSSLKAT
Vertebrate    	AAIRHSGGT--SHSPSTTPAQGLTNHIQP|R|VTDGSASASL-----PS-SPPSVLSSD//PCLNSPSSTN-------------SQ-G|P|TLNGKG----LEDSQSPMKVEP-------CG
Vertebrate    	GSEGKAPSPLPSAESKTAQADGLGNHLHS|V|DAGKVAEGGE-----KS-S----LSAD//-GAHSPATTS------------TSA-A|P|AVNGNGKGGISEDSQSPLKAEPPTVSSLKAT
Vertebrate    	GSEDKTPLP----PSDGIRADGLANHVHS|G|DGDKVAEGGE-----KP-S----LSAD//-GAHSPTNTT------------TSA-A|P|ALNGNSKGGISEDSQSPLKAEPPAAIGLKAT
Vertebrate    	SSEGKATV--PPADGAVVPADGVANHILS|G|DADKAAEGGD-----KP-S----LSAD//-GGHSPSSAT-------------PT-A|P|AVNGNGKGGISEDSQSPLKADPPASTCFKAT
Vertebrate    	SSEGKAT--VPPADGAVVPADGVANHILS|G|DADKAAEGGD-----KP-S----LSAD//-GGHSPSSAT-------------PT-A|P|AVNGNGKGGISEDSQSPLKADPPASTCFKAT
Vertebrate    	GSGGKAALSLPSADEKPAQADSLANHVHL|G|DSGKVAECSE-----KP-S----LSAD//-CIHSP-ATN------------TSA-A|P|ALNGNGKGGISEDSQSPLKAEPPAITGLKAT
Vertebrate    	NSEVKTPSPLPSADGKAAQGDGLANHIHS|-|DGGKVVEGGD-----KP-S----LSAD//-GGHSPAATA-------------AT-A|P|AVNGNSKGGISEDSQSPLKAEPPAVTSLKAT
Vertebrate    	NSVVKTPSPLPSADGKAAQGDGLANHIHS|-|DGGKVVEGGD-----KP-S----LSAD//-CGHSPAGTA-------------AT-A|P|AVNGNSKGGISEDSQSPLKAEPPAVTSLKAT
Vertebrate    	NSVVKTPSPLPSADGKAAQGDGLANHIHS|-|DGSKVVEGGD-----KP-S----LSAD//-CGHSPAGTA-------------AT-A|P|AVNGNSKGGISEDSQSPLKAEPPAVTSLKAT
Vertebrate    	NSVVKTPSPLPSADGKAAQGDGLANHIHS|-|DGGKVVEGGD-----KP-S----LSAD//-CGHSPAGTA-------------AT-A|P|AVNGNSKGGISEDSQSPLKAEPPAVTSLKAT
Vertebrate    	GAAGPDGGKSAGTPNSAAITQGPPNHTQQ|A|TADAAPSPGE-----AK-S-PGMFTSD//ASLNSPLAGM----------------G|P|TVNGKS----SEDSQSPMKVDPAVINH-KTT
Vertebrate    	NSVVKTPSPLPSADGKAAQGDGLANHIHS|-|DGGKVVEGGD-----KP-S----LSAD//-CGHSPAGTA-------------AT-A|P|AVNGNSKGGISEDSQSPLKAEPPAVTSLKAT
Vertebrate    	GSEGKTPLPLPSADGKMAQADGLANHVHS|G|DGGKAAESGE-----KP-S----LSAD//-GAHSPTTTTTT-NTTSTTTL--ST-A|P|AVNGNGKGGISEDSQSPLKAEPPTVTSLKAT
Vertebrate    	GSEVKTPSPLPSADGKAAQADGLANHVHS|G|EGGKVAESGE-----KP-S----LSAD//-GAHSPPTTTTT-VTTTTTTSSSSA-A|P|AVNGNGKGGISEDSQSPLKAEPPTVTSLKAT
Vertebrate    	GSESKAPSPLPSADGKKAQADGLANYVHL|G|DGGKVGDSGE-----KP-S----LSAD//-GAHSPATTS-------------SA-T|P|AVNGNGKGGISEDSQSPLKAEPPTVTSLKAT
Vertebrate    	GSEGKTPLPLPSADGKTAQADGLANHVHS|G|DGGKVSESGE-----KP-S----LSAD//-GAHSPTTTTTN-TTTTTTTTMSST-A|P|AVNGNGKGGISEDSQSPLKAEPPTVTSLKAT
Vertebrate    	AAPGPDCHRSGGTSNSTATVEGPPNHVHQ|A|AGDTVPSPSH-----LE-PRPVVLSSD//GSLKSPPAVP----------------G|P|TVNGRG----LEDSQSPLQTDLAAL-GPKPV
Vertebrate    	GSEGKTPLPLPSADGKMAQADGLANHVHS|G|DGGKAAESGE-----KP-S----LSAD//-GAHSPTTTTTT-NTTSTTTL--ST-A|P|AVNGNGKGGISEDSQSPLKAEPPTVTSLKAT
Mammal        	VPETSRHS--GETPNSTAGVEGLPNHVHQ|V|TADAVS--SHGDSKSPG-L----LSSD//-SLNSPH----------------SG-L|P|AVNGEG----LEDSQSPMKTDPPLIS---HK
Mammal        	VPETSRHS--GETPNSTAGVEGLPNHVHQ|V|TADAVSS--HGDSKSPG-L----LSSD//-SLNSPH----------------SG-L|P|AVNGEG----LEDSQSPMKTDPPLIS---HK
Mammal        	VPETSRHS--GETPNSTAGVEGLPNHVHQ|V|TADAVSS--HGDSKSPG-L----LSSD//-SLNSPH----------------SG-L|P|AVNGEG----LEDSQSPMKTDPPLIS---HK
 
_____________I776T_635G_nObs_0_nExp_132.34_____________
 
                                                          All Human Sequences

Human         	VRPACPGQPLANGPFSA----GHVPCSTS|R|TLGSTDTILIGNNH-ITGSGSNGNVPY//--HT---ATSGGQQGITLTKESKPSGN|I|LTV-PETSRHTGETPNSTASVEGLPNHVHQM
Human         	VRPACPGQPLANGPFSA----GHVPCSTS|R|TLGSTDTILIGNNH-ITGSGSNGNVPY//--HT---ATSGGQQGITLTKESKPSGN|I|LTV-PETSRHTGETPNSTASVEGLPNHVHQM
Human         	VRPACPGQPLANGPFSA----GHVPCSTS|R|TLGSTDTILIGNNH-ITGSGSNGNVPY//--HT---ATSGGQQGITLTKESKPSGN|I|LTV-PETSRHTGETPNSTASVEGLPNHVHQM
Human         	VRPACPGQPLANGPFSA----GHVPCSTS|R|TLGSTDTILIGNNH-ITGSGSNGNVPY//--HT---ATSGGQQGITLTKESKPSGN|I|LTV-PETSRHTGETPNSTASVEGLPNHVHQM
Human         	VRPACPGQPLANGPFSA----GHVPCSTS|R|TLGSTDTILIGNNH-ITGSGSNGNVPY//--HT---ATSGGQQGITLTKESKPSGN|I|LTV-PETSRHTGETPNSTASVEGLPNHVHQM
Human         	VRPACPGQPLANGPFSA----GHVPCSTS|R|TLGSTDTILIGNNH-ITGSGSNGNVPY//--HT---ATSGGQQGITLTKESKPSGN|I|LTV-PETSRHTGETPNSTASVEGLPNHVHQM
Human         	VRPACPGQPLANGPFSA----GHVPCSTS|R|TLGSTDTILIGNNH-ITGSGSNGNVPY//--HT---ATSGGQQGITLTKESKPSGN|I|LTV-PETSRHTGETPNSTASVEGLPNHVHQM
Human         	VRPACPGQPLANGPFSA----GHVPCSTS|R|TLGSTDTILIGNNH-ITGSGSNGNVPY//--HT---ATSGGQQGITLTKESKPSGN|I|LTV-PETSRHTGETPNSTASVEGLPNHVHQM
Human         	VRPACPGQPLANGPFSA----GHVPCSTS|R|TLGSTDTILIGNNH-ITGSGSNGNVPY//--HT---ATSGGQQGITLTKESKPSGN|I|LTV-PETSRHTGETPNSTASVEGLPNHVHQM
Human         	VRPACPGQPLANGPFSA----GHVPCSTS|R|TLGSTDTILIGNNH-ITGSGSNGNVPY//--HT---ATSGGQQGITLTKESKPSGN|I|LTV-PETSRHTGETPNSTASVEGLPNHVHQM
Human         	VRPACPGQPLANGPFSA----GHVPCSTS|R|TLGSTDTILIGNNH-ITGSGSNGNVPY//--HT---ATSGGQQGITLTKESKPSGN|I|LTV-PETSRHTGETPNSTASVEGLPNHVHQM
Human         	VRPACPGQPLANGPFSA----GHVPCSTS|R|TLGSTDTILIGNNH-ITGSGSNGNVPY//--HT---ATSGGQQGITLTKESKPSGN|I|LTV-PETSRHTGETPNSTASVEGLPNHVHQM
Human         	VRPACPGQPLANGPFSA----GHVPCSTS|R|TLGSTDTILIGNNH-ITGSGSNGNVPY//--HT---ATSGGQQGITLTKESKPSGN|I|LTV-PETSRHTGETPNSTASVEGLPNHVHQM
Human         	VRPACPGQPLANGPFSA----GHVPCSTS|R|TLGSTDTILIGNNH-ITGSGSNGNVPY//--HT---ATSGGQQGITLTKESKPSGN|I|LTV-PETSRHTGETPNSTASVEGLPNHVHQM
Human         	VRPACPGQPLANGPFSA----GHVPCSTS|R|TLGSTDTILIGNNH-ITGSGSNGNVPY//--HT---ATSGGQQGITLTKESKPSGN|I|LTV-PETSRHTGETPNSTASVEGLPNHVHQM
Human         	VRPACPGQPLANGPFSA----GHVPCSTS|R|TLGSTDTILIGNNH-ITGSGSNGNVPY//--HT---ATSGGQQGITLTKESKPSGN|I|LTV-PETSRHTGETPNSTASVEGLPNHVHQM
Human         	VRPACPGQPLANGPFSA----GHVPCSTS|R|TLGSTDTILIGNNH-ITGSGSNGNVPY//--HT---ATSGGQQGITLTKESKPSGN|I|LTV-PETSRHTGETPNSTASVEGLPNHVHQM
Human         	VRPACPGQPLANGPFSA----GHVPCSTS|R|TLGSTDTILIGNNH-ITGSGSNGNVPY//--HT---ATSGGQQGITLTKESKPSGN|I|LTV-PETSRHTGETPNSTASVEGLPNHVHQM

                                                          Reference Sequences

              	   1    6    1    6        1   |5|6    1    6     1    6    1//       6    1    6    1    |6|     1    6    1    6    1    6
              	  1    1    2    2        3   |3|3    4    4     5    5    6//       5    6    6    7    |7|     8    8    9    9    0    0
              	 6    6    6    6        6   |6|6    6    6     6    6    6//       7    7    7    7    |7|     7    7    7    7    8    8
Coral         	--TVAAMETSAG-----------------|-|--GDPMAVTEEHNS-IAGSN------A//------------------ADV------|-|-----------------PSPLTGDPTLS---
Flatworm      	--ATARTESEES-----------------|-|--GNPVVSGEEAVL-FPTDD------T//------------------MEE------|-|-----------------CSLGDGD--LL---
Snail         	------------APHSQ------------|-|----------------------ASSGS//--YLA-------------QHE------|-|-----------------AYLAEDMRSHMRSQ
Ant           	------------GGFSD------------|-|----------------------SNVGY//--LLS-------------QKD------|-|---------------IATSLAEDLLKHFGSE
Copepod       	------------Q----------------|-|---------------------------//--LIS-------------QQD------|-|----------------IGSFAESLLKQFQEQ
Lancet        	PPHNNPPSPTTFGP---------------|-|--GQFPSTSASNNSLQPPAVPNPMVQQ//--LASGVASSAGRF----SPSSAIGNL|N|PST-ADALSSSPPQSREPHRTHAESNHMHGL
Fish          	-HSRCAAQPIANGPVPA----SPASC-TA|G|NLGNTDAVSVGNNH-LPGTGSNGNVPY//SPHS---ATSGGQQGMVHTKESKPSGN|G|---------HSAGTPNSTATAEGLPNHVHQG
Frog          	IRPACPVQPVANGPFPV----GQVSCSTT|G|TVSSADTMLIGNNH-ITGNGSNGNVPY//--HT---ATSGGQQGIILTKESKPSG-|N|GSV-PETSRHSEGTPNSTAGVEGLPNHVHQV
Lizard        	IRPTCPGQPTTNGPFPA----GSVPCSTA|R|TLGSTDTILIGNNH-ITGSGSNGNVPY//--HT---ATSGGQQGITLTKESKPSGN|T|SAV-PDTNRHSGETPNSTASVEGLPNHVHQV
Bird          	IRPACPGQPMANGPFPA----GPIPCSTA|R|TLSSTDTILIGNNH-ITESGSNGNVPY//--HT---ATSGGQQGITLTKESKPSGN|T|SAV-PETSRHSGETPNSTAGVEGLPNHVHQV
Alligator     	IRPACPGQPMANGPFPA----GQVPCSTA|R|TLGSTDTILIGNNH-ITGSGSNGNVPY//--HT---ATSGGQQGITLTKESKPSGN|T|SAV-PETSRHSGETPNSTASVEGLPNHVHQV
Mouse         	VHTACPRQTLANGPFSA----GHVPCSTS|R|TLGSTDTVLIGNNH-VTGSGSNGNVPY//--HT---ATSGGQQGITLTKESKPSGN|T|LTV-PETSRQTGETPNSTASVEGLPNHVHQV
Rat           	VQPACPRQALANGPFSA----GHVPCSTS|R|TLGSTDTILIGNNH-VTGSGSNGNVPY//--HT---ATSGGQQGITLTKESKPSGN|T|LTL-PETNRQTGETPNSTASVEGLPNHVHQV
Target[Human] 	VRPACPGQPLANGPFSA----GHVPCSTS|R|TLGSTDTILIGNNH-ITGSGSNGNVPY//--HT---ATSGGQQGITLTKESKPSGN|I|LTV-PETSRHTGETPNSTASVEGLPNHVHQM

                                                  Up to 50 Sequences Containing 1st Mutation

Metazoa       	TLQTANMLRLPGNIMQQ----QSVP---G|S|TVLSNMQANIPSNV-LPGQQTLPNLSV//--LAQ---QSSAIKGGQYTDKPTDQGL|T|RKC-IMTINSSGNIQPASAGISTFSTSVQQS
Vertebrate    	IRPACPGQPMANGPFPA----GPVPCSTA|R|TLGSTDTILIGNNH-ITGSGSNGNVPY//--HT---ATSGGQQGITLTKESKPSGN|T|SAV-PETSRHSGETPNSTASVEGLPNHVHQV
Vertebrate    	IRPACPGQPLANGPFPA----GPVPCSTA|R|TLGSTDTILIGNNH-ITGSGSNGNVPY//--HT---ATSGGQQGITLTKESKPSGN|T|SAV-PETSRHSGETPNSTASVEGLPNHVHQV
Vertebrate    	IRPACPGQPMANGPFPA----GPVPCSTA|R|TLGSTDTILIGNNH-ITESGSNGNVPY//--HT---ATSGGQQGITLTKESKPSGN|T|SAV-PETSRHSGETPNSTASVEGLPNHVHQV
Vertebrate    	IRPACPGQPLANGPFPA----GPVPCSTA|R|TLGSTDTILIGNNH-ITESGSNGNVPY//--HT---ATSGGQQGITLTKESKPSGN|T|SAV-PETSRHSGETPNSTASVEGLPNHVHQV
Vertebrate    	IRPACPGQPMANGPFPA----GPIPCSTA|R|TLGSTDTILIGNNH-ITESGSNGNVPY//--HT---ATSGGQQGITLTKESKPSGN|T|SAV-PETSRHSGETPNSTAGVEGLPNHVHQV
Vertebrate    	IRPACPGQPMANGPFPA----GPVPCSTA|R|TLGSTDTILIGNNH-ITESGSNGNVPY//--HT---ATSGGQQGITLTKESKPSGN|T|SAV-PETSRHSGETPNSTAGVEGLPNHVHQV
Vertebrate    	IRPACPGQPMANGPFPA----GPIPCSTA|R|TLGSTDTILIGNNH-ITESGSNGNVPY//--HT---ATSGGQQGITLTKESKPSGN|T|SAV-PETSRHSGETPNSTAGVEGLPNHVHQV
Vertebrate    	IRPACPGQPLANGPFPA----GPVPCSTA|R|TLGSTDTILIGNNH-ITESGSNGNVPY//--HT---ATSGGQQGITLTKESKPSGN|T|SAV-PETSRHSGETPNSTASVEGLPNHVHQV
Vertebrate    	IRPACPGQPMANGPFAA----GPIPCSTA|R|TLGSTDTILIGNNH-ITESGSNGNVPY//--HT---ATSGGQQGITLTKESKPSGN|T|SAV-PETSRHSGETSNSTAGVEGLPNHVHQV
Vertebrate    	IRPACPGQPMANGPFPA----GPIPCSTA|R|TLGSTDTILIGNNH-ITESGSNGNVPY//--HT---ATSGGQQGITLTKESKPSGN|T|SAV-PETSRHSGETPNSTASVEGLPNHVHQV
Vertebrate    	IRPACPGQPMANGPFPA----GSIPCSTP|R|TLGSTDTILIGNNH-ITESGSNGNVPY//--HT---ATSGGQQGITLTKESKPSGN|T|SAV-PETSRHSGETPNSTAGVEGLPNHVHQV
Vertebrate    	IRPACPGQPMANGPFPA----GPIPCSTA|R|TLGSTDTILIGNNH-ITESGSNGNVPY//--HT---ATSGGQQGITLTKESKPSGN|T|SAV-PETSRHSGETPNSTASVEGLPNHVHQV
Vertebrate    	IRPACPGQPMANGPFPA----GPVPCSTA|R|TLGSTDTILIGNNH-ITESGSNGNVPY//--HT---ATSGGQQGITLTKESKPSGN|T|SAV-PETSRHSGETPNSTAGVEGLPNHVHQV
Vertebrate    	IRPACPGQPMANGPFAA----GPVPCSTA|R|TLSSTDTILIGNNH-ITESGSNGNVPY//--HT---ATSGGQQGITLTKESKPSGN|T|SAV-PETSRHSGETPNSTASVEGLPNHVHQV
Vertebrate    	IRPACPGQPMANGPFPA----GPIPCSTA|R|TLGSTDTILIGNNH-ITESGSNGNVPY//--HT---ATSGGQQGITLTKESKPSGN|T|SAV-PETSRHSGETPNSTAGVEGLPNHVHQV
Vertebrate    	IRPACPGQPMANGPFPA----GPIPCSTA|R|TLGSTDTILIGNNH-ITESGSNGNVPY//--HT---ATSGGQQGITLTKESKPSGN|T|SAV-PETSRHSGETPNSTAGVEGLPNHVHQV
Vertebrate    	IRPACPGQPMANGPFPA----GPVPCSTA|R|TLGSTDTILIGNNH-ITESGSNGNVPY//--HT---ATSGGQQGITLTKESKPSGN|T|SAV-PETSRHSGETPNSTAGVEGLPNHVHQV
Vertebrate    	IRPACPGQPMANGPFPA----GPIPCSTA|R|TLGSTDTILIGNNH-ITESGSNGNVPY//--HT---ATSGGQQGITLTKESKPSGN|T|SAV-PETSRHSGETPNSTAGVEGLPNHVHQV
Vertebrate    	IRPACPGQPMANGPFPA----GQVPCSTA|R|TLGSTDTILIGNNH-ITGSGSNGNVPY//--HT---ATSGGQQGITLTKESKPSGN|T|SAV-PETSRHSGETPNSTASVEGLPNHVHQV
Vertebrate    	IRPACPGQPMANGPFPA----GPIPCSTA|R|TLSSTDTILIGNNH-ITESGSNGNVPY//--HT---ATSGGQQGITLTKESKPSGN|T|SAV-PETSRHSGETPNSTAGVEGLPNHVHQV
Vertebrate    	IRPTCPGQPMANGPFPA----GSVPCSTA|R|TLSSTDTILIGNNH-ITGSGSNGNVPY//--HT---ATSGGQQGITLTKESKPSGN|T|SAV-PDTNRHSGETPNSTASVEGLTNHVHQV
Vertebrate    	IRPACPGQPMANGPFPA----GPVPCSTA|R|TLGSTDTILIGNNH-ITGSGSNGNVPY//--HT---ATSGGQQGITLTKESKPSGN|T|SAV-PETSRHSGETPNSTASVEGLPNHVHQV
Vertebrate    	IRPACPGQPLANGPFPA----GPVPCSTA|R|TLGSTDTILIGNNH-ITGSGSNGNVPY//--HT---ATSGGQQGITLTKESKPSGN|T|SAV-PETSRHSGETPNSTASVEGLPNHVHQV
Vertebrate    	IRPACPGQPMANGPFPA----GPVPCSTA|R|TLGSTDTILIGNNH-ITGSGSNGNVPY//--HT---ATSGGQQGITLTKESKPSGN|T|SAV-PETSRHSGETPNSTASVEGLPNHVHQV
Mammal        	VRPACPGQPLANGPFSA----GQVPCSTS|R|TLASTDTILIGNNH-IPGSGSNGNVPY//--HT---ATSGGQQGITLTKESKPSGN|T|LMV-PEPNRHIGETPNSTASVEGLPNHVHQV
Mammal        	VRPACPGQPLANGPFSA----GHVPCSTS|R|TLGSTDTILIGNNH-ITGSGSNGNVPY//--HT---ATSGGQQGITLTKESKPSGN|T|SMV-PEISRHAGETPNSTASVEGLPNHVHQV
Mammal        	VRPACPGQPLANGPFSA----GHVPCSTS|R|TLGSTDTILIGNNH-TTGSGSNGNVPY//--HT---ATSGGQQGITLTKESKPSGN|T|SMV-PETSRHAGETPNSTASVEGLPNHVHQV
Mammal        	VRPACPGQPLANGPFSA----GHVPGSTS|R|TLGSTDTILIGNNH-ITGSGSNGNVPY//--HI---ATSGGQQGITLTKESKPSGN|T|LTV-PETSRHAGETPNSTANVEGLPNHVHQV
Mammal        	VRPACPGQPLANGPFSA----GHVPCSTS|R|TLGSTDTILIGNNH-ITGSGSNGNVPY//--HT---ATSGGQQGITLTKESKPSGN|T|SIV-PEISRHTGETPNSTASVEGLPNHVHQV
Mammal        	VRPACPGQPLANGPFSA----GHAPCSTS|R|MLGSTDTLLIGNNH-ITGSGSNGNVPY//--HT---ATSGGQQGITLTKESKPSGN|T|STV-PETSRHTGETPNSTASVEGLPNHVHQV
Mammal        	VRPACPGQPLANGPFSA----GHAPCSTS|R|MLGSTDTLLIGNNH-ITGSGSNGNVPY//--HT---ATSGGQQGITLTKESKPSGN|T|STV-PETSRHTGETPNSTASVEGLPNHVHQV
Mammal        	VRPACPGQPLANGPFSA----GHAPCSTS|R|MLGSTDTLLIGNNH-ITGSGSNGNVPY//--HT---ATSGGQQGITLTKESKPSGN|T|STV-PETSRHTGETPNSTASVEGLPNHVHQV
Mammal        	VRPACPGQPLANGPFSA----GHVPCSTL|R|TLGSTDTILLGNNH-ITGSGNNGNVPY//--HT---ATSGGQQGITLTKESKPSGN|T|LTV-PETSRHTGETSNSTASVEGLPNHVHQV
Mammal        	VRPACPGQPLANGPFSA----GHAPCSTS|R|MLGSTDTLLIGNNH-ITGSGSNGNVPY//--HT---ATSGGQQGITLTKESKPSGN|T|STV-PETSRHTGETPNSTASVEGLPNHVHQV
Mammal        	VRPACPGQPLANGPFSA----GHVPCSTL|R|TLGSTDTILLGNNH-ITGSGNNGNVPY//--HT---ATSGGQQGITLTKESKPSGN|T|LTV-PETSRHTGETSNSTASVEGLPNHVHQV
Mammal        	VRPACPGQPLANGPFSA----GHVPCSTL|R|TLGSTDTILLGNNH-ITGSGNNGNVPY//--HT---ATSGGQQGITLTKESKPSGN|T|LTV-PETSRHTGETSNSTASVEGLPNHVHQV
Mammal        	VRPACPGQPLANGPFSA----GHVPCSTL|R|TLGSTDTILLGNNH-ITGSGNNGNVPY//--HT---ATSGGQQGITLTKESKPSGN|T|LTV-PETSRHTGETSNSTASVEGLPNHVHQV
Mammal        	VRSACPGQPLANGPFSA----GHVPCSTP|R|TLGSTDTILIGNNH-ITGSGSNGNVPY//--HT---ATSGGQQGITLTKESKPSGN|T|SMV-PETSRHSGETPNSTASVEGLPNHVHQV
Mammal        	VRPACPGQPLANGPFSA----GLVPCSTS|R|TLGSTDTILIGNNH-ITGSGSNGNVPY//--HT---ATSGGQQGITLTKESKPSGN|T|STV-PETSRHAGETPNSTASVEGLPNHVHQV
Mammal        	VRPACPGQPLANGPFSA----GHVPCSTL|R|TLGSTDTILLGNNH-ITGSGNNGNVPY//--HT---ATSGGQQGITLTKESKPSGN|T|LTV-PETSRHTGETSNSTASVEGLPNHVHQV
Mammal        	VRPACPGQPLANGPFSA----GLVPCSTS|R|TLGSTDTILIGNNH-ITGSGSNGNVPY//--HT---ATSGGQQGITLTKESKPSGN|T|STV-PETSRHAGETPNSTASVEGLPNHVHQV
Mammal        	VRPACPGQPLANGPFTA----GHVPCSTS|R|TLASTDTVLIGNNH-ITGSGSNGNVPY//--HT---ATSGGQQGITLTKESKPSGN|T|STV-PETSRHAGETPNSTASVEGLPNHVHQV
Mammal        	VRPACPGQPLANGPFSA----GHVPCSTS|R|TLGSTDTILIGNNH-ITGSGSNGNVPY//--HT---ATSGGQQGITLTKESKPSGN|T|LTV-PETSRHTGETPNSTASVEGLPNHVHQV
Mammal        	VRPACPGQPLANGPFSA----GPVPCSTS|R|TLASTDTILIGNNH-ITGSGSNGNVPY//--HT---ATSGGQQGITLTKESKPSGN|T|LTV-PETSRHVGETPNSTASVEGLPNHVHQV
Mammal        	VRPACPGQPLANGPFST----GHVPCSTS|R|TLGSTDTILIGNNH-ITGSGSNGNVPY//--HT---ATSGGQQGITLTKESKPSGN|T|SMV-PETSRHAGETPNSTASVEGLPNHVHQV
Mammal        	VRSACPGQPLANGPFSA----GHVPCSTP|R|TLGSTDTILIGNNH-ITGSGSNGNVPY//--HT---ATSGGQQGITLTKESKPSGN|T|SMV-PETSRHSGETPNSTASVEGLPNHVHQV
Mammal        	VRPACPGQPLANGPFST----GHVPCSTS|R|TLGSTDTILIGNNH-ITGSGSNGNVPY//--HT---ATSGGQQGITLTKESKPSGN|T|SMV-PETSRHTGETPNSTASVEGLPNHVHQV
Mammal        	VRPACPGQPLANGPFST----GHVPCSTS|R|TLGSTDAILIGNNH-ITGSGSNGNVPY//--HT---ATSGGQQGITLTKESKPSGN|T|SMV-PETSRHAGETPNSAASVEGLPNHVHQV

                                                  Up to 50 Sequences Containing 2nd Mutation

Metazoa       	----------------------TVK-STD|G|DNTIHEEKKTKVNE-QSPALVPVNQV-//--DG---DEETEKFTARSRST-WPQK-|E|N-K-KKGP----------------RKQ-KKA
Metazoa       	A--FAVPQPP--------------P-GST|G|PHTNAQ-----NSA-LTANGVKQE---//---G---AT-GTSK-APRLKD-----V|G|SRI-DDDVNEDEDA----DLSDGPSQQ----
Metazoa       	A--FAVPQPP--------------P-GST|G|PHTNAQ-----NSA-LTANGVKQE---//---G---AT-GTSK-APRLKD-----V|G|SRI-DDDVNEDEDA----DLSDGPSQQ----
Vertebrate    	--SRCAAQQIANGPIPA----SPAPC-TA|G|TMGNADAISVGNNH-LPGSGSNGNVPY//--HS---ATSGGQQGMVHTKESKPSGN|-|--------GHPTGTPNSTATAEGLPNHVHQG
Vertebrate    	--SRCAAQQIANGPIPA----SPAPC-TA|G|TMGNADAISVGNNH-LPGSGSNGNVPY//--HS---ATSGGQQGMVHTKESKPSGN|-|--------GHPTGTPNSTATAEGLPNHVHQG
Vertebrate    	IRPVPSGQLMANGPFPAEPPRGPVTCSTM|G|MLGNTDTISIGNNH-VTGNGSNGNVPY//--YT---ATSGGQQGITLTKESKPSGS|A|STV-PETTRHSGGTPNSTASIEGLPNHVHQA
Vertebrate    	ARPPCTARPMANTLLSS-SPLGQLGNPEG|G|TVGNNRLPGAGTGG-LTGGGSNGNVPY//---P---LHSATTTSVAQTKETTPSGS|S|SGLATTTGTLLS--PGTTAPMQGLANHIQQG
Vertebrate    	IRPPCVTQPTANGSCSS--------SPSA|G|LLGHLDPLGLGG-----GGVSNGNVPY//PPHS---ATTSG----VHTKDTAPSGG|N|TSASEAAVRHSAGTSPGTTPVQGLTNHVQTR
Vertebrate    	-HSRCAAQPIANGPVPA----SPTPC-TA|G|TLGNTDAVSVGNNH-LPGSGSNGNVPY//SPHS---ATSGGQQGMVHTKERKPSGN|G|---------HSAGTPNSTATAEGLPNHVHHG
Vertebrate    	-HSRCAAQPIANGPVPA----SPASC-TA|G|NLGNTDAVSVGNNH-LPGTGSNGNVPY//SPHS---ATSGGQQGMVHTKESKPSGN|G|---------HSAGTPNSTATAEGLPNHVHQG
Vertebrate    	-HSRCAAQPIANGSVPA----SPAPC-TA|G|TLGNTDAVSVGNNH-LPGSGSNGNVPY//SPHS---ATSGGQQGIVHTKESKPSGN|G|---------HSAGTPNSTATAEGLPNHVHHG
Vertebrate    	VRPISSGQPMANGPFPA----GSVPCSTA|G|MLGNTDTISVGNNH-LTGVGSNGNVPY//PPHT---ATSGGQQGITLTKESKPSGN|N|TTLGPDINRHSGGTPNSTATVEGLPNHVHQV
Vertebrate    	IRPVPSGQLMANGPFPAEPPRGPVTCSTM|G|MLGNTDTISIGNNH-VTGNGSNGNVPY//--YT---ATSGGQQGITLTKESKPSGS|A|STV-PETTRHSGGTPNSTASIEGLPNHVHQA
Vertebrate    	IRPVAPGQLMANGPFPAEASRGPVTCSTT|G|MLGNTDTISIGNNH-VTGSGSNGNVPY//--YT---ATSGGQQGITLTKESKPSGK|A|SSV-PETNRHSGGTPNSTASVEGLPNHVHQT
Vertebrate    	FRTPCTLQPMANGPIPA----SPSPCSTA|G|ALANTEKNSVGNNH-LPGPGSNGNVPY//--HS---STSGGQQGPAPTKESMPSS-|-|-------NGHLAGMPNSTATA-GRPNHVHQG
Vertebrate    	VRPPCTAQPLANGPFSA----SPSSVPRT|G|PHPSS----VGNNH-MPGTGTNGDVPY//--SS---ASSPASSSVHTATSGAPLTK|E|SDH-PQGNGSTAANHHS-------PSH----
Vertebrate    	AHSRCAAQPIANGPVPA----SPTPC-TA|G|TLGNTDAVSVGNNH-LPGSGSNGNVPY//--HS---ATSGGQQGMVHTKERKPSG-|-|-------NGHSAGTPNSTATAEGLPNHVHHG
Vertebrate    	AHSRCAAQPIANGPVPA----SPTPC-TA|G|TLGNTDAVSVGNNH-LPGSGSNGNVPY//--HS---ATSGGQQGMVHTKERKPSG-|-|-------NGHSAGTPNSTATAEGLPNHVHHG
Vertebrate    	IRPACPVQPVANGPFPV----GQVSCSTT|G|TVSSADTMLIGNNH-ITGNGSNGNVPY//--HT---ATSGGQQGIILTKESKPSG-|N|GSV-PETSRHSEGTPNSTAGVEGLPNHVHQV
Vertebrate    	IRPACPAQPVANGPFPV----GQVSCSTT|G|PVGSADTMLIGNNH-ITGNGSNGNVPY//--HT---ATSGGQQGIILTKESKPSG-|N|GSV-PETSRHSEGTPNSTAGVEGLPNHVHQV
Vertebrate    	IRPACPVQPVANGPFPT----GQVSCSTT|G|TMGSTDTMLIGNNH-ITGSGSNGNVPY//--HT---ATSGGQQGITLTKESKPSG-|N|GSV-PETNRLSEGTPNSTACVEGLPNHVHQV
Vertebrate    	IRPACPVQPVANGPFPT----GQVSCSTT|G|TMGSTDTMLIGNNH-ITGSGSNGNVPY//--HT---ATSGGQQGITLTKESKPSG-|N|GSV-PETNRLSEGTPNSTACVEGLPNHVHQV
Vertebrate    	IRPACPVQPVANGPFPT----GQVSCSTT|G|TMGSTDTMLIGNNH-ITGSGSNGNVPY//--HT---ATSGGQQGITLTKESKPSG-|N|GSV-PETNRLSEGTPNSTACVEGLPNHVHQV
Vertebrate    	AHSRCAAQPIANGPVPA----SPAPC-MA|G|TLGNTDTVSVGNNH-LPGMGSNINVPY//--HS---ATSGGQQGMVHTKESKPSGN|G|HFA---------GTPNSTATAEGLPNHVHQG
Vertebrate    	IRPVAPGQLMANGPFPAEASRGPVTCSTT|G|MLGNTDTISIGNNH-VTGSGSNGNVPY//--YT---ATSGGQQGITLTKESKPSGK|A|SSV-PETNRHSGGTPNSTASVEGLPNHVHQT
Vertebrate    	VRPISSGQPMANGPFPA----GSVPCSTA|G|MLGNTDTISVGNNH-LTGVGSNGNVPY//--HT---ATSGGQQGITLTKESKPSGN|N|TTLGPDINRHSGGTPNSTATVEGLPNHVHQV
Vertebrate    	VRPISSGQPMANGPFPA----GSVPCSTA|G|MLGNTDTISVGNNH-LTGVGSNGNVPY//--HT---ATSGGQQGITLTKESKPSGN|N|TTLGPDINRHSGGTPNSTATVEGLPNHVHQV
Vertebrate    	IRPACPVQPVANGPFPV----GQVSCSTT|G|TVSSADTMLIGNNH-ITGNGSNGNVPY//--HT---ATSGGQQGIILTKESKPSGN|G|S-V-PETSRHSEGTPNSTAGVEGLPNHVHQV
Vertebrate    	IRPACPAQPVANGPFPV----GQVSCSTT|G|PVGSADTMLIGNNH-ITGNGSNGNVPY//--HT---ATSGGQQGIILTKESKPSGN|G|S-V-PETSRHSEGTPNSTAGVEGLPNHVHQV
Vertebrate    	IRPACPGQPMANGPFPV----GPVPCSTA|G|MLGNTDT--MGNNH-VTGSGSNGNVPY//--HT---ATSGGQQGITLTKESKPSGN|A|SSV-PEVNRHSRGTPNSTASVEGLPNHVHQV
Vertebrate    	VRPISSGQPMANGPFPA----GSVPCSTA|G|MLGNTDTISVGNNH-LTGVGSNGNVPY//--HT---ATSGGQQGITLTKESKPSGN|N|TTLGPDINRHSGGTPNSTATVEGLPNHVHQV
Vertebrate    	IRPACPVQPVANGPFPT----GQVSCSTT|G|TMGSTDTMLIGNNH-ITGSGSNGNVPY//--HT---ATSGGQQGITLTKESKPSGN|G|S-V-PETNRLSEGTPNSTACVEGLPNHVHQV
Vertebrate    	IRPTCPAQPVANGPFPV----GQVSCSTI|G|TVGSTDTMLIGNNH-ITGNGSNGNVPY//--HT---ATSGGQQGIILTKESKPSGN|G|SV--PETSRHSEGTPNSTAGVEGLPNHVHQV
Vertebrate    	IRPACPGQPMANGPFPV----GPVPCSTA|G|MLGNTDT--MGNNH-VTGSGSNGNVPY//--HT---ATSGGQQGITLTKESKPSGN|A|SSV-PEVNRHSRGTPNSTASVEGLPNHVHQV
Vertebrate    	IRPACPAQPVANGPFPV----GQVSCSTT|G|PVGSADTMLIGNNH-ITGNGSNGNVPY//--HT---ATSGGQQGIILTKESKPSGN|G|S-V-PETSRHSEGTPNSTAGVEGLPNHVHQV
Vertebrate    	IRPACPGQPMANGPFPV----GPVPCSTA|G|MLGNTDT--MGNNH-VTGSGSNGNVPY//--HT---ATSGGQQGITLTKESKPSGN|A|SSV-PEVNRHSRGTPNSTASVEGLPNHVHQV
Vertebrate    	IRPACPGQPMANGPFPV----GPVPCSTA|G|MLGNTDT--MGNNH-VTGSGSNGNVPY//--HT---ATSGGQQGITLTKESKPSGN|A|SSV-PEVNRHSRGTPNSTASVEGLPNHVHQV
Vertebrate    	IRPACPVQPVANGPFPV----GQVSCSTT|G|TVSSADTMLIGNNH-ITGNGSNGNVPY//--HT---ATSGGQQGIILTKESKPSGN|G|S-V-PETSRHSEGTPNSTAGVEGLPNHVHQV
Vertebrate    	IRPTCPAQPVANGPFPV----GQVSCSTI|G|TVGSTDTMLIGNNH-ITGNGSNGNVPY//--HT---ATSGGQQGIILTKESKPSGN|G|S-V-PETSRHSEGTPNSTAGVEGLPNHVHQV
Vertebrate    	IRPTCPAQPVANGPFPV----GQVSCSTI|G|TVGSTDTMLIGNNH-ITGNGSNGNVPY//--HT---ATSGGQQGIILTKESKPSGN|G|S-V-PETSRHSEGTPNSTAGVEGLPNHVHQV
Vertebrate    	IRPTCPAQPVANGPFPV----GQVSCSTI|G|TVGSTDTMLIGNNH-ITGNGSNGNVPY//--HT---ATSGGQQGIILTKESKPSGN|G|S-V-PETSRHSEGTPNSTAGVEGLPNHVHQV
Vertebrate    	-HSRCAAQPIANGPVPA----SPTPC-TA|G|TLGNTDAVSVGNNH-LPGSGSNGNVPY//--HS---ATSGGQQGMVHTKERKPSGN|G|---------HSAGTPNSTATAEGLPNHVHHG
Vertebrate    	-HSRCAAQPIANGPVPA----SPASC-TA|G|NLGNTDAVSVGNNH-LPGTGSNGNVPY//--HS---ATSGGQQGMVHTKESKPSGN|G|---------HSAGTPNSTATAEGLPNHVHQG
Vertebrate    	IHSPCPLQPMANGPVAA----SPSPCSTA|G|ALGHTERHSVGNNH-IPGQGSNGNVPY//--HS---ATSGGQQGTALTKESKPSEN|G|---------HSTWTPDSTATA-GLPNHVHQG
Vertebrate    	IRPACPGQPMANGPFPV----GPVPCSTA|G|MLGNTDTM--GNNH-VTGSGSNGNVPY//--HT---ATSGGQQGITLTKESKPSGN|A|SSV-PEVNRHSRGTPNSTASVEGLPNHVHQV
Vertebrate    	IRPACPVQPVANGPFPV----GQVSCSTT|G|TVSSADTMLIGNNH-ITGNGSNGNVPY//--HT---ATSGGQQGIILTKESKPSGN|G|S-V-PETSRHSEGTPNSTAGVEGLPNHVHQV
Vertebrate    	IRPACPVQPVANGPFPT----GQVSCSTT|G|TMGSTDTMLIGNNH-ITGSGSNGNVPY//--HT---ATSGGQQGITLTKESKPSGN|G|S-V-PETNRLSEGTPNSTACVEGLPNHVHQV
Vertebrate    	HRPPCPPQPLANGPVG------P------|G|AHRPLAPLPVGDNSKQPGPTPNGDVPY//--PPLPPSSTSGGA----APGASATKD|S|HGG-SEGKTPSPSADGSTVQVDGLTNHNHTG
Vertebrate    	-GSACIAQTLSNGPLP------P------|G|PSGPQ-PSSVGNNHT-PGARANGDVPY//--PP-PSSQSTSGA----PHSTAPTKD|S|----------------AALQANGSTAANHHS
Vertebrate    	PRHLCPPQPLANGPVG------S------|G|PHGHSDS---ADDSSQSGPAPNGDVPY//--PPLPHCSTSGGA----GPTVSTTKD|G|HGS-EAKAQPPPTAESGKVQADRLANHVHSG
 
_____________M806V_729L_nObs_0_nExp_132.01_____________
 
                                                          All Human Sequences

Human         	SHSAGPNGERPLSSTGP-SQHLQAAGSGI|Q|NQNGHPTLP----------SNSV-TQG//RHT---GETPNSTASV--EGLPNHVHQ|M|T--ADAV-CSPSHGDSKS--PGL-LSSDNPQ
Human         	SHSAGPNGERPLSSTGP-SQHLQAAGSGI|Q|NQNGHPTLP----------SNSV-TQG//RHT---GETPNSTASV--EGLPNHVHQ|M|T--ADAV-CSPSHGDSKS--PGL-LSSDNPQ
Human         	SHSAGPNGERPLSSTGP-SQHLQAAGSGI|Q|NQNGHPTLP----------SNSV-TQG//RHT---GETPNSTASV--EGLPNHVHQ|M|T--ADAV-CSPSHGDSKS--PGL-LSSDNPQ
Human         	SHSAGPNGERPLSSTGP-SQHLQAAGSGI|Q|NQNGHPTLP----------SNSV-TQG//RHT---GETPNSTASV--EGLPNHVHQ|M|T--ADAV-CSPSHGDSKS--PGL-LSSDNPQ
Human         	SHSAGPNGERPLSSTGP-SQHLQAAGSGI|Q|NQNGHPTLP----------SNSV-TQG//RHT---GETPNSTASV--EGLPNHVHQ|M|T--ADAV-CSPSHGDSKS--PGL-LSSDNPQ
Human         	SHSAGPNGERPLSSTGP-SQHLQAAGSGI|Q|NQNGHPTLP----------SNSV-TQG//RHT---GETPNSTASV--EGLPNHVHQ|M|T--ADAV-CSPSHGDSKS--PGL-LSSDNPQ
Human         	SHSAGPNGERPLSSTGP-SQHLQAAGSGI|Q|NQNGHPTLP----------SNSV-TQG//RHT---GETPNSTASV--EGLPNHVHQ|M|T--ADAV-CSPSHGDSKS--PGL-LSSDNPQ
Human         	SHSAGPNGERPLSSTGP-SQHLQAAGSGI|Q|NQNGHPTLP----------SNSV-TQG//RHT---GETPNSTASV--EGLPNHVHQ|M|T--ADAV-CSPSHGDSKS--PGL-LSSDNPQ
Human         	SHSAGPNGERPLSSTGP-SQHLQAAGSGI|Q|NQNGHPTLP----------SNSV-TQG//RHT---GETPNSTASV--EGLPNHVHQ|M|T--ADAV-CSPSHGDSKS--PGL-LSSDNPQ
Human         	SHSAGPNGERPLSSTGP-SQHLQAAGSGI|Q|NQNGHPTLP----------SNSV-TQG//RHT---GETPNSTASV--EGLPNHVHQ|M|T--ADAV-CSPSHGDSKS--PGL-LSSDNPQ
Human         	SHSAGPNGERPLSSTGP-SQHLQAAGSGI|Q|NQNGHPTLP----------SNSV-TQG//RHT---GETPNSTASV--EGLPNHVHQ|M|T--ADAV-CSPSHGDSKS--PGL-LSSDNPQ
Human         	SHSAGPNGERPLSSTGP-SQHLQAAGSGI|Q|NQNGHPTLP----------SNSV-TQG//RHT---GETPNSTASV--EGLPNHVHQ|M|T--ADAV-CSPSHGDSKS--PGL-LSSDNPQ
Human         	SHSAGPNGERPLSSTGP-SQHLQAAGSGI|Q|NQNGHPTLP----------SNSV-TQG//RHT---GETPNSTASV--EGLPNHVHQ|M|T--ADAV-CSPSHGDSKS--PGL-LSSDNPQ
Human         	SHSAGPNGERPLSSTGP-SQHLQAAGSGI|Q|NQNGHPTLP----------SNSV-TQG//RHT---GETPNSTASV--EGLPNHVHQ|M|T--ADAV-CSPSHGDSKS--PGL-LSSDNPQ
Human         	SHSAGPNGERPLSSTGP-SQHLQAAGSGI|Q|NQNGHPTLP----------SNSV-TQG//RHT---GETPNSTASV--EGLPNHVHQ|M|T--ADAV-CSPSHGDSKS--PGL-LSSDNPQ
Human         	SHSAGPNGERPLSSTGP-SQHLQAAGSGI|Q|NQNGHPTLP----------SNSV-TQG//RHT---GETPNSTASV--EGLPNHVHQ|M|T--ADAV-CSPSHGDSKS--PGL-LSSDNPQ
Human         	SHSAGPNGERPLSSTGP-SQHLQAAGSGI|Q|NQNGHPTLP----------SNSV-TQG//RHT---GETPNSTASV--EGLPNHVHQ|M|T--ADAV-CSPSHGDSKS--PGL-LSSDNPQ
Human         	SHSAGPNGERPLSSTGP-SQHLQAAGSGI|Q|NQNGHPTLP----------SNSV-TQG//RHT---GETPNSTASV--EGLPNHVHQ|M|T--ADAV-CSPSHGDSKS--PGL-LSSDNPQ

                                                          Reference Sequences

              	  1    6    1    6     1    6  |9| 1    6              1     //  6       1    6      1    |6|      1     6    1       6    1
              	 0    0    1    1     2    2  |2| 3    3              4     //  8       9    9      0    |0|      1     1    2       2    3
              	7    7    7    7     7    7  |7| 7    7              7     //  7       7    7      8    |8|      8     8    8       8    8
Coral         	---------A-ESATC---EQSLSNEMHS|A|L--------------------------//------------PSPL--TGDPTLS--|-|N--GPMS-TYTG--------FPS-AAGAAS-
Flatworm      	---------EAPSQ------VRPSSGSHN|T|E--------------------------//------------CSLG--DGD--LL--|-|P--GPMD-CTET--------INP-SGTDAL-
Snail         	-----------------------------|-|---------------------------//------------AYLA--EDMRSHMRS|Q|LCTMKVP-KLT---------PSS-TTSSSSS
Ant           	-----------------------------|-|---------------------------//----------IATSLA--EDLLKHFGS|E|D--LDVK-EEP---------PAS-IMNNNFS
Copepod       	-----------------------------|-|---------------------------//-----------IGSFA--ESLLKQFQE|Q|I--GDDE-KQD---------SDG-IESMDLL
Lancet        	PQNVAAAAENTSSNGVN-QRTFPVVAPGN|N|NQRGDQTI------------LLTLKGY//SSS-PLPPQSREPHRT--HAESNHMHG|L|S--NGPV-VENSV-------DTFPVASSSPA
Fish          	SCSAGPNGEQPFSSAGP-SQPTPAAGTGV|P|NQAGRSATA----------SDTL-APE//-HS---AGTPNSTATA--EGLPNHVHQ|G|Q--ADAA-GA----KPCS--PGV-LSSDNPQ
Frog          	SHSAGPNCERPPSSTGP-SQHLQAAGTGI|Q|NQVGHPTMP----------SNSV-TQG//RHS---EGTPNSTAGV--EGLPNHVHQ|V|T--ADTV-PSPSHGDSKS--PGL-LSSDNPQ
Lizard        	SHLAGPNSERPLSSTGP-SQHLQAAGTGI|Q|NQNG---LP----------SNSV-TQG//RHS---GETPNSTASV--EGLPNHVHQ|V|T--ADAV-SSPSHGDSKS--PGL-LSSDNPQ
Bird          	SHLAGPNGERPLSSTGP-SQHLQASGTGI|Q|NQNGHPATP----------SNSV-TQG//RHS---GETPNSTAGV--EGLPNHVHQ|V|T--ADAV-SSPSHGDSKS--PGL-LSSDNPQ
Alligator     	SHLAGPNGERPLSSTGP-SQHLQAAGTGI|Q|NQNGHPAMP----------SNSV-TQG//RHS---GETPNSTASV--EGLPNHVHQ|V|T--ADAV-SSPSHGDSKS--PGL-LSSDNPQ
Mouse         	SHLAGPNGERPLSSTGP-SQHLQAAGSGI|Q|NQNGHPTLP----------SNSV-TQG//RQT---GETPNSTASV--EGLPNHVHQ|V|M--ADAV-CSPSHGDSKS--PGL-LSSDNPQ
Rat           	SHLAGPNGERPLSSTGP-SQHLQAAGSGI|Q|NQNGHPTLP----------SNSV-TQG//RQT---GETPNSTASV--EGLPNHVHQ|V|M--ADAV-CSPSHGDSKS--PGL-LSSDNPQ
Target[Human] 	SHSAGPNGERPLSSTGP-SQHLQAAGSGI|Q|NQNGHPTLP----------SNSV-TQG//RHT---GETPNSTASV--EGLPNHVHQ|M|T--ADAV-CSPSHGDSKS--PGL-LSSDNPQ

                                                  Up to 50 Sequences Containing 1st Mutation

Metazoa       	-----------------------------|-|---------------------------//----------TTESLA--EDLLKKFSD|V|Q--PEIK-KEP---------ISS-DTNSSGN
Metazoa       	-----------------------------|-|---------------------------//----------TTESLA--EDLLKKFSD|V|Q--PEIK-KEP---------ISS-DTNSSGN
Vertebrate    	SHLAGPNGERPLSSTGP-SQHLQAAGAAP|Q|SQNGHPAAP----------SNSA-TQG//RHS---GETPNSTAGV--EGLPNHVHQ|V|T--ADAV-SSPSHGDSKS--PGL-LSSDNPQ
Vertebrate    	SHLAGPNGERPLSSTGP-SQHLQAPGTGI|Q|NQNGHPAMP----------SNSV-TQG//RHS---GETPNSTASV--EGLPNHVHQ|V|T--ADAV-SSPSHGDSKS--PGL-LSSDNPQ
Vertebrate    	SHLAGPNGERPLSSTGP-SQHLQAPGTGI|Q|NQNGHPAMP----------SNSV-TQG//RHS---GETPNSTASV--EGLPNHVHQ|V|T--ADAV-SSPSHGDSKS--PGL-LSSDNPQ
Vertebrate    	SHLAGPNGERPLSSTGP-SQHLQAAGTGI|Q|NQNGHPATP----------SNSV-TQG//RHS---GETPNSTASV--EGLPNHVHQ|V|T--ADAV-SSPSHGDSKS--PGL-LSSDNPQ
Vertebrate    	SHLAGPNGERPLSSTGP-SQHLQAAGTGI|Q|NQNGHPATP----------SNSV-TQG//RHS---GETPNSTASV--EGLPNHVHQ|V|T--ADAV-SSPSHGDSKS--PGL-LSSDNPQ
Vertebrate    	TRKSFSNQVTPLSSTGP-SQHLQAAGAGL|Q|NQNGHPAAP----------SNSA-TQG//RHS---GETPNSTAGV--EGLPNHVHQ|V|T--ADAV-SSPSHGDSKS--PGL-LSSDNPQ
Vertebrate    	SHLAGPNGERPLSSTGP-SQHLQAAGAAP|Q|SQNGHPAAP----------SNSA-TQG//RHS---GETPNSTAGV--EGLPNHVHQ|V|T--ADAV-SSPSHGDSKS--PGL-LSSDNPQ
Vertebrate    	SHLAGPNGERPLSSTGP-SQHLQAAGTGI|Q|NQNGHPATP----------SNSV-TQG//RHS---GETPNSTAGV--EGLPNHVHQ|V|T--ADAV-SSPSHGDSKS--PGL-LSSDNPQ
Vertebrate    	TRKSFSNQVTPLSSTGP-SQHLQAAGAGL|Q|NQNGHPAAP----------SNSA-TQG//RHS---GETPNSTAGV--EGLPNHVHQ|V|T--ADAV-SSPSHGDSKS--PGL-LSSDNPQ
Vertebrate    	SHLAGPNGERPLSSTGP-SQHLQAAGTGI|Q|NQNGHPATP----------SNSV-TQG//RHS---GETPNSTAGV--EGLPNHVHQ|V|T--ADAV-SSPSHGDSKS--PGL-LSSDNPQ
Vertebrate    	TRKSFSNQVTPLSSTGP-SQHLQAAGAGL|Q|NQNGHPAAP----------SNSA-TQG//RHS---GETPNSTAGV--EGLPNHVHQ|V|T--ADAV-SSPSHGDSKS--PGL-LSSDNPQ
Vertebrate    	SHLAGPNGERPLSSTGP-SQHLQAAGAAP|Q|SQNGHPAAP----------SNSA-TQG//RHS---GETPNSTAGV--EGLPNHVHQ|V|T--ADAV-SSPSHGDSKS--PGL-LSSDNPQ
Vertebrate    	SHLAGPNGERPLSSTGP-SQHLQAAGAAP|Q|SQNGHPAAP----------SNSA-TQG//RHS---GETPNSTAGV--EGLPNHVHQ|V|T--ADAV-SSPSHGDSKS--PGL-LSSDNPQ
Vertebrate    	TRKSFSNQVTPLSSTGP-SQHLQAAGAGL|Q|NQNGHPAAP----------SNSA-TQG//RHS---GETPNSTAGV--EGLPNHVHQ|V|T--ADAV-SSPSHGDSKS--PGL-LSSDNPQ
Vertebrate    	SHLAGPNGERPLSSTGP-SQHLQAAGTGI|Q|NQNGHPATP----------SNSV-TQG//RHS---GETPNSTAGV--EGLPNHVHQ|V|T--ADAV-SSPSHGDSKS--PGL-LSSDNPQ
Vertebrate    	SHLAGPNGERPLSSTGP-SQHLQAAGTGI|Q|NQNGHPATP----------SNSV-TQG//RHS---GETPNSTASV--EGLPNHVHQ|V|T--ADAV-SSPSHGDSKS--PGL-LSSDNPQ
Vertebrate    	SHLAGPNGERPLSSTGP-SQHLQAAGTGI|Q|NQNGHPATP----------SNSV-TQG//RHS---GETSNSTAGV--EGLPNHVHQ|V|T--ADAV-SSPSHGDSKS--PGL-LSSDNPQ
Vertebrate    	SHLAGPNGERPLSSTGP-SQHLQAAGTGI|Q|NQNGHPATP----------SNSV-TQG//RHS---GETPNSTASV--EGLPNHVHQ|V|T--ADAV-SSPSHGDSKS--PGL-LSSDNPQ
Vertebrate    	SHLAGPNGERPLSSTGP-SQHLQAAGTGI|Q|NQNGHPATP----------SNSV-TQG//RHS---GETPNSTAGV--EGLPNHVHQ|V|T--ADAV-SSPSHGDSKS--PGL-LSSDNPQ
Vertebrate    	SHLAGPNGERPLSSTGP-SQHLQAAGTGI|Q|NQNGHPATP----------SNSV-TQG//RHS---GETPNSTASV--EGLPNHVHQ|V|T--ADAV-SSPSHGDSKS--PGL-LSSDNPQ
Vertebrate    	SHLAGPNGERPLSSTGP-SQHLQAAGTGI|Q|NQNGHPATP----------SNSV-TQG//RHS---GETPNSTAGV--EGLPNHVHQ|V|T--ADAV-SSPSHGDSKS--PGL-LSSDNPQ
Vertebrate    	SHLAGPNGERPLSSTGP-SQHLQAAGTGI|Q|NQNGHPATP----------SNSV-TQG//RHS---GETPNSTASV--EGLPNHVHQ|V|T--ADAV-SSPSHGDSKS--PGL-LSSDNPQ
Vertebrate    	SHLAGPNGERPLSSTGP-SQHLQAAGTGI|Q|NQNGHPATP----------SNSV-TQG//RHS---GETPNSTAGV--EGLPNHVHQ|V|T--ADAV-SSPSHGDSKS--PGL-LSSDNPQ
Vertebrate    	SHLAGPNGERPLSSTGP-SQHLQAAGTGI|Q|NQNGHPATP----------SNSV-TQG//RHS---GETPNSTAGV--EGLPNHVHQ|V|T--ADAV-SSPSHGDSKS--PGL-LSSDNPQ
Mammal        	SHLAGPNGERPLSSTGP-SQHLQAAGSGI|Q|NQNGHPTLP----------SNSV-TQG//RHI---GETPNSTASV--EGLPNHVHQ|V|T--ADAV-CSPSHGDSKS--PGL-LSSDNPQ
Mammal        	SHLAGPNGERPLSSTGP-SQHLQAAGSGI|Q|NQNGHPTLP----------SNSV-TQG//RHA---GETPNSTASV--EGLPNHVHQ|V|T--ADAV-CSPSHGDSKS--PGL-LSSDNPQ
Mammal        	SHLAGPNGERPLSSTGP-SQHLQATGSGI|Q|NQNGHSTLP----------SNSV-TQG//RHA---GETPNSTASV--EGLPNHVHQ|V|T--ADAV-CSPSHGDSKS--PGL-LSSDNPQ
Mammal        	SHLAGPNGERPLSSTGP-SQHLQAAGSGI|Q|NQNGHPSLP----------SNSV-TQG//RHA---GETPNSTANV--EGLPNHVHQ|V|T--ADAV-CSPSHGDSKS--PGL-LSSDNPQ
Mammal        	SHLAGPNGERPLSSTGP-SQHLQAAGSGI|Q|NQNGHPTLP----------SNSV-TQG//RHT---GETPNSTASV--EGLPNHVHQ|V|T--ADAV-CSPSHGDSKS--PGL-LSSDNPQ
Mammal        	SHLAGPNGERPLSSTGP-SQHLQAAGSGI|Q|NQNGHPTLP----------SNSV-TQG//RHT---GETPNSTASV--EGLPNHVHQ|V|M--ADAV-CSPSHGDSKS--PGL-LSSDNPQ
Mammal        	SHLAGPNGERPLSSTGP-SQHLQAAGSGI|Q|NQNGHPTLP----------SNSV-TQG//RHT---GETPNSTASV--EGLPNHVHQ|V|T--ADAV-CSPSHGDSKS--PGL-LSSDNPQ
Mammal        	SHLAGPNGERPLSSTGP-SQHLQAAGSGI|Q|NQNGHPTLP----------SNSV-TQG//RHT---GETPNSTASV--EGLPNHVHQ|V|T--ADAV-CSPSHGDSKS--PGL-LSSDNPQ
Mammal        	SHLAGPNGERPLSSTGP-SQHLQAAGSGI|Q|NQNGHPTLP----------SSSV-TQG//RHT---GETSNSTASV--EGLPNHVHQ|V|T--ADAV-CSPSHGDSKS--PGL-LSSDNPQ
Mammal        	SHLAGPNGERPLSSTGP-SQHLQAAGSGI|Q|NQNGHPTLP----------SNSV-TQG//RHT---GETPNSTASV--EGLPNHVHQ|V|T--ADAV-CSPSHGDSKS--PGL-LSSDNPQ
Mammal        	SHLAGPNGERPLSSTGP-SQHLQAAGSGI|Q|NQNGHPTLP----------SSSV-TQG//RHT---GETSNSTASV--EGLPNHVHQ|V|T--ADAV-CSPSHGDSKS--PGL-LSSDNPQ
Mammal        	SHLAGPNGERPLSSTGP-SQHLQAAGSGI|Q|NQNGHPTLP----------SSSV-TQG//RHT---GETSNSTASV--EGLPNHVHQ|V|T--ADAV-CSPSHGDSKS--PGL-LSSDNPQ
Mammal        	SHLAGPNGERPLSSTGP-SQHLQAAGSGI|Q|NQNGHPTLP----------SSSV-TQG//RHT---GETSNSTASV--EGLPNHVHQ|V|T--ADAV-CSPSHGDSKS--PGL-LSSDNPQ
Mammal        	SHLAGPNGERPLSSTGP-SQHLQAAGSGI|Q|NQNGHPTLP----------SNSV-TQG//RHS---GETPNSTASV--EGLPNHVHQ|V|M--ADAV-CSPSHGDSKS--PGL-LSSDNPQ
Mammal        	SHLAGPNGERPLSSTGP-SQHLQSAGSGI|Q|NQNGHPTLP----------NNSV-TQG//RHA---GETPNSTASV--EGLPNHVHQ|V|M--ADAV-CSPSHGDSKS--PGL-LSSDNPQ
Mammal        	SHLAGPNGERPLSSTGP-SQHLQAAGSGI|Q|NQNGHPTLP----------SSSV-TQG//RHT---GETSNSTASV--EGLPNHVHQ|V|T--ADAV-CSPSHGDSKS--PGL-LSSDNPQ
Mammal        	SHLAGPNGERPLSSTGP-SQHLQSAGSGI|Q|NQNGHPTLP----------NNSV-TQG//RHA---GETPNSTASV--EGLPNHVHQ|V|M--ADAV-CSPSHGDSKS--PGL-LSSDNPQ
Mammal        	SHLAGPNGERPLSSTGP-SQHLQAAGSGI|Q|NQNGHPTLP----------SNSI-TQG//RHA---GETPNSTASV--EGLPNHVHQ|V|T--ADAV-CSPSHGDSKS--PGL-LSSDNPQ
Mammal        	SHLAGPNGERPLSSTGP-SQHLQAAGSGI|Q|NQNGHPILP----------SNSV-TQG//RHT---GETPNSTASV--EGLPNHVHQ|V|T--ADAV-CSPSHGDSKS--PGL-LSSDNPQ
Mammal        	SHLAGPNGERPLSSTGP-SQHLQAAGSGI|Q|NQNGHPTLP----------SNSV-TQG//RHV---GETPNSTASV--EGLPNHVHQ|V|T--ADAV-CSPSHGDSKS--PGL-LSSDNPQ
Mammal        	SHLAGPNGERPLSSTGP-SQHLQAAGSGI|Q|NQNGHPTLP----------SNSV-TQG//RHA---GETPNSTASV--EGLPNHVHQ|V|T--ADAV-CSPSHGDSKS--PGL-LSSDNPQ
Mammal        	SHLAGPNGERPLSSTGP-SQHLQAAGSGI|Q|NQNGHPTLP----------SNSV-TQG//RHS---GETPNSTASV--EGLPNHVHQ|V|M--ADAV-CSPSHGDSKS--PGL-LSSDNPQ
Mammal        	SHLAGPNGERPLSSTGP-SQHLQAAGSGI|Q|NQNGHPTLP----------SNSV-TQG//RHT---GETPNSTASV--EGLPNHVHQ|V|T--ADAV-CSPSHGDSKS--PGL-LSSDNPQ
Mammal        	SHLAGPNGERPLSSTGP-SQHLQAAGSGI|Q|NQNGHPTLP----------SNSV-TQG//RHA---GETPNSAASV--EGLPNHVHQ|V|T--ADAV-CSPSHGDSKS--PGL-LSSDNPQ

                                                  Up to 50 Sequences Containing 2nd Mutation

Metazoa       	---------ELALTTDD-R------SS-P|L|QATRENRNA----------STSS-PGI//---------------------RKQ-KK|A|I--NETK-KRELREHS-W--NWL-ITHKL--
Vertebrate    	SHSAGPNGEPPFSSSSS-PQT-SFTSSGI|L|NQVGHSSGP----------CTAS-SSA//RHS---GGTSHSTTPT--QGLTNHIQL|R|V--TDGS-ASASLPSSPA--PSV-LSLDNP-
Vertebrate    	SHSAGPNGEHPFSSS---SSQAAGSGAQI|L|NQVGHSTGP----------CPA--SSS//TLL---S--PGTTAPM--QGLANHIQQ|G|A--VTTE-SQSQPGSP----PGA-LSSDNPQ
Vertebrate    	SHSAGPNGEPPFSSSSP-QTSF--SSSGI|L|NQVGHSSGP----------CTAS-SSA//RHS---AGTSPGTTPV--QGLTNHVQT|R|V--TDSS-AGLSGPGSPA--PGA-LTSDNPK
Vertebrate    	SHLAGPNCEQTFSSTGT-TQHSQAAGAGF|L|NQVGHSTMP----------GSSL-AQG//KHS---AGTPNSAAIT--QGPPNHTQQ|A|T--ADAA-PSP--GEAKS--PGM-FTSDNPQ
Vertebrate    	SHLAGPNGERPASSTGT-SPPGQAASIDV|L|NQLGQSGTA----------SGPS-AQE//-HS---TWTPDSTATA---GLPNHVHQ|G|L--ADAA-AA----EPRS--PGV-LSSDNPQ
Vertebrate    	SHSAGPNGEPPFSSS---SSPQTSTSSGI|L|NQVGHSSG------------PPTSPQT//SGG-T--SHSPSTTPA--QGLTNHIQP|R|V--TDGS-ASASL-------PSSVLSSDNP-
Vertebrate    	SHLAGPNGERPASSTGT-SPPGQAASIDV|L|NQLGQSGT------------ASGPSAQ//-----HSTWTPDSTAT--AGLPNHVHQ|G|L--ADAA-AAEPR-------SPGVLSSDNPQ
Vertebrate    	SHLAGPNCEQTFSSTGT-TQHSQAAGAGF|L|NQVGHSTM------------PGSSLAQ//DGG-KSAGTPNSAAIT--QGPPNHTQQ|A|T--ADAA-PSPGE-------AKSMFTSDNPQ
Vertebrate    	SHSAGPNGEPPSSSSSSPNPLSSSSSTGI|L|NQVGHGSGPCTASSSASSLSPTS-PQT//RPSGEAPHSPST-TPM--EGLANHIQP|G|G--TDGS-SA----------PSM-LSSDNPQ
Vertebrate    	SHSAGPNGEPPFSSSSS-PQTSF-TSSGI|L|NQVGHSSGPCTASSSASSLSPTS-PQT//RHSGGTSHSPST-TPA--QGLTNHIQP|R|V--TDGS-ASASLPSS-PA-PSV-LSSDNP-
Vertebrate    	SHSAGPNGEPPFSSSS--PQTSF-SSSGI|L|NQVGHSSGPCTASSSASSLSPTS-PQS//RHSAGTPHSPGT-TPV--QGLTNHVQT|R|V--TDSS-AGLSGPGS-PA-PGA-LTSDNPK
Vertebrate    	SHSAGPNGERPSSSSSS-PLQTSLSSTGI|L|NQVGHGSGPCTVSSSASSLSPTS-PQT//RPS---GEAPHSPSTPPMEGLANHIQP|G|G--VDGATS-LPQPNS-SSPPSI-LSSDNPQ
Vertebrate    	SHSAGPNGEPPFSSSSSSPQTSF-SSSGI|L|NQVGHSSGPCTASSSASSLSPTS-PQT//RHSGGTPHSPGT-APA--QGLTNHVQP|R|V--TDSS-TSLSQPGS-PA-PGV-LSSDNPQ
Vertebrate    	SHPAGPDGEPPFSSSSS-PSQTSFSSSSV|L|NQVGLCSGPCTASSSASSLSPTS-PQS//GHHGGAPCSPGS-ASR--QGLTNHVQP|R|A--QELS-ASPLQPAS-PAAGAT-LTSDNPQ
Vertebrate    	SHSAGPNGEPPFSSSSPSSQTPFSSSSGI|L|NQVGHCSGPCTASSSASSLSPTS-PQT//GHHGGAPHSPGT-TSR--QGLTNHVQP|Q|V--TDRS-ASLSQPAS-PA-PGA-LSSDNPQ
Vertebrate    	SHPAGPDGEPPFSSSSS-PSQTSFSSSGI|L|NQVGLCSGPCTASSSVSSLSPTS-PQT//GHHGGVPRSPGS-ASR--QGLTNHVQP|R|V--QERS-ASPPQPAS-PAAGAT-LTSDNPQ
Vertebrate    	SHSAGPNGERPSSSSSSPLQTSL-SSTGI|L|NQVGHGSGPCTVSSSASSLSPTS-PQT//RPSGEAPHSPST-PPM--EGLANHIQP|G|G--VDGA-TSLPQPNS-SSPPSI-LSSDNPQ
Vertebrate    	SHPAGPDGEPPFSSSSS-PSQTSFSSSGI|L|NQVGLCSGPCTASSSASSLSPTS-PQT//GHHGGAPRSPGS-ASR--QGLTNHVQP|R|A--QERS-ASPPQPAS-PAAGAT-LTSDNPQ
Vertebrate    	SHPAGPDGEPSFSSSSS-PSQTSFSSSGI|L|NQVGLCSGPCTASSSASSLSPTS-PQT//GHHGGVPRSPGS-ASR--QGLTNHVQP|R|V--QERS-ASPPQPAS-PAAGAT-LTSDNPQ
Vertebrate    	SHPAGPDGEPSFSSSSS-PSQTSFSSSGI|L|NQVGLCSGPCTASSSASSLSPTS-PQT//GHHGGAPRSPGS-ASR--QGLTNHVQP|R|V--QERS-ASPPQPAS-PAAGAT-LTSDNPQ
Vertebrate    	GFSSAPSGSSSSSSPLQ-NPLSSSSSTGI|L|NQVGHGSGPCTASSSASSLSPTS-PQT//RPS---GEAPHSPSTTPMEGLANHIQP|G|G--TDGSSA-----------PSM-LSSDNPQ
Vertebrate    	GFSSAPSGSSSSSSPLQ-NPLSSSSSTGI|L|NQVGHGSGPCTASSSASSLSPTS-PQT//RPS---GEAPHSPSTTPMEGLANHIQP|G|G--TDGSSA-----------PSM-LSSDNPQ
Vertebrate    	SHLAGPNGERPASSTGT-SPPGQAASIDV|L|NQLGQSGTA----------SGPS-AQE//GHS---TWTPDSTATA---GLPNHVHQ|G|L--ADAAAAE-------PRSPGV-LSSDNPQ
Vertebrate    	SHLAGPNCEQTFSSTGT-TQHSQAAGAGF|L|NQVGHSTMP----------GSSL-AQG//GPDGGKAGTPNSAAIT--QGPPNHTQQ|A|T--ADAA-PSPGEAKS----PGM-FTSDNPQ
Vertebrate    	SYSAGPNGEHPSSPSH--PTQAAGPGAQS|L|NQVGHSTRPCPASSSSSSFSSSP-QRG//------SPSPSLTALT--HGLANHIQQ|G|AVTTTYCSGSQSQPGS-PP-PGA-LSSDDPQ
Vertebrate    	SHLAGPNGERPASSTGT-SPPGQAASIDV|L|NQLGQSGTA----------SGPS-AQE//GHS---TWTPDSTATA---GLPNHVHQ|G|L--ADAAAAE-------PRSPGV-LSSDNPQ
Vertebrate    	SHLAGPNGERPASSTGT-SPPGQAASIDV|L|NQLGQSGTA----------SGPS-AQE//GHS---TWTPDSTATA---GLPNHVHQ|G|L--ADAAAAE-------PRSPGV-LSSDNPQ
Vertebrate    	SRLAGPNGEPPFSSSSSSPQTSF-FSSAV|L|NQVG----PCTASSSASSLSPAS-PQT//R-------SPGK--QP--HPLTNHI--|-|--------KSQSRPGS-PV-PAV-LTSDNLQ
Vertebrate    	SHSAGPNGEQPFCPFSPTPPQITCSGAQS|L|NQVGHSTGPCPSSSSSSSFSSSP-QRV//------PLSPGATVPT--QGSATHVQR|G|AVTTDSSAGGPSWTGP-PH-PGA-LSSDNPR
Vertebrate    	SHPAGPDGEPPFSSSSS-PSQTSFSSSGI|L|NQVGLCSGPCTASSSVSSLSPTS-PQT//GHHGGVPRSPGS-ASR--QGLTNHVQP|R|V--QERS-ASPPQPAS-PAAGAT-LTSDNPQ
Vertebrate    	SHSAGPNGEHPFSSS---SSQAAGSGAQI|L|NQVGHSTGPCPASSSSFSSSPQR-AGA//------LLSPGTTAPM--QGLANHIQQ|G|AVTTE----SQSQPGS-P--PGA-LSSDNPQ
Vertebrate    	SHSAGPNGEHPFSSS---SSQAAGSGAQI|L|NQVGHSTGPCPASSSSFSSLPQR-AGA//------PLSPGTTAPM--QGLANHIQQ|G|AVTTDSS-WSQSKPGS-PS-PGT-LSSDNPQ
Vertebrate    	SHSAGPNGEHPFSSS---SSQAAGSGAQI|L|NQVGHSTGPCPASSSSFSSLPQR-AGA//------PLSPGTTAPM--QGLANHIQQ|G|AVTTDSS-WSQSKPGS-PS-PGT-LSSDNPQ
Vertebrate    	SHSAGPNGEHPFSSS---SSQAAGSGAQI|L|NQVGHSTGPCPASSSSFSSSPQR-AGA//------LLSPGTTAPM--QGLANHIQQ|G|AVTTE----SQSQPGS-P--PGA-LSSDNPQ
Vertebrate    	SHSAGPNGEHPFSSS---SSQAAGSGAQI|L|NQVGHSTGPCPASSSSFSSSPQR-AGA//------LLSPGTTAPM--QGLANHIQQ|G|AVTTE----SQSQPGS-P--PGA-LSSDNPQ
Vertebrate    	SHSAGPNGEHPFSSS---SSQAAGSGAQI|L|NQVGHSTGPCPASSSSFSSLPQR-AGA//------PLSPGTTAPM--QGLANHIQQ|G|AVTTDSS-WSQSKPGS-PS-PGT-LSSDNPQ
Vertebrate    	SHSAGPNGEHPFSSS---SSQAAGSGAQI|L|NQVGHSTGPCPASSSSFSSLPQR-AGA//------PLSPGTTAPM--QGLANHIQQ|G|AVTTDSS-WSQSQPGS-PS-PGT-LSSDNPQ
Vertebrate    	SHSAGPNGEHPFSSS---SSQAAGSGAQI|L|NQVGHSTGPCPASSSSFSSLPQR-AGA//------PLSPGTTAPM--QGLANHIQQ|G|AVTTDSS-WSQSQPGS-PS-PGT-LSSDNPQ
Vertebrate    	SHSAGPNGEHPFSSS---SSQAAGSGAQI|L|NQVGHSTGPCPASSSSFSSLPQR-AGA//------PLSPGTTAPM--QGLANHIQQ|G|AVTTDSS-WSQSQPGS-PS-PGT-LSSDNPQ
Vertebrate    	SHSAGPNGEHPFSSS---SSQAAGSGAQI|L|NQVGHSTGPCPASSSSFSSLPQR-AGA//------PLSPGTTAPM--QGLANHIQQ|G|AVTTDSS-WSQSQPGS-PS-PGT-LSSDNPQ
Vertebrate    	SHSAGPNGEHPFSSS---SSQAAGSGAQI|L|NQVGHSTGPCPASSSS----PQR-VGA//------SLSPGTTAPM--QGLANHIQQ|G|AVTTDSS-WSQSQPGS-PP-PGA-LSSDNPQ
Vertebrate    	SHSAGPNGEHPFSSS---SSQAAGSGAQI|L|NQVGHSTGPCPASSSS----PQR-VGA//------SLSPGTTAPM--QGLANHIQQ|G|AVTTDSS-WSQSQPGS-PP-PGA-LSSDNPQ
Vertebrate    	SHSAGPNGEHPFSSS---SSQAAGSGAQI|L|NQVGHSTGPCPASSSS----PQR-VGA//------SLSPGTTAPM--QGLANHIQQ|G|AVTTDSS-WSQSQPGS-PP-PGA-LSSDNPQ
Vertebrate    	SHPAGPDGEPPFSSSSS-PSQTSFSSSGI|L|NQVGLCSGPCTASSSASSLSPTS-PQT//GHHGGAPRSPGS-ASR--QGLTNHVQP|R|A--QERS-ASPPQPAS-PAAGAT-LTSDNPQ
Vertebrate    	SHPAGPDGEPSFSSSSS-PSQTSFSSSGI|L|NQVGLCSGPCTASSSASSLSPTS-PQT//GHHGGVPRSPGS-ASR--QGLTNHVQP|R|V--QERS-ASPPQPAS-PAAGAT-LTSDNPQ
Vertebrate    	SHPAGPDGEPSFSSSSS-PSQTSFSSSGI|L|NQVGLCSGPCTASSSASSLSPTS-PQT//GHHGGAPRSPGS-ASR--QGLTNHVQP|R|V--QERS-ASPPQPAS-PAAGAT-LTSDNPQ
Vertebrate    	SHSAGPNGEPPF-SSSSSPQTSF-SSSAI|L|NQVGHSSGPCTASSSASSLSPTS-PQS//RQSAGTPLSPSS-APA--QGLTNHVQP|R|V--TDSS-ASLSQPAS-PA-PGV-LTSDNPQ
Vertebrate    	SHPAGPDGEPPFSSSSS-PSQTSFSSSSV|L|NQVGLCSGPCTASSSASSLSPTS-PQS//GHHGGAPCSPGS-ASR--QGLTNHVQP|R|A--QELS-ASPLQPAS-PAAGAT-LTSDNPQ
Vertebrate    	SHSAGPNGEPPFSSSS--SPQTSFTSSGI|L|NQVGHSSGPCTASSSASSLSPTS-PQT//RHS---GGTSHSPSTTPAQGLTNHIQP|R|V--TDGSASA-SLPSS-PA-PSV-LSSDNP-
 
_____________I776T_763T_nObs_0_nExp_125.33_____________
 
                                                          All Human Sequences

Human         	PTLPSNSVTQGAALNHLSSHT-ATSGGQQ|G|ITLTKE-SKPSGN|I|LTVPETSRHTGETPNSTASVEGLPNHVHQMT
Human         	PTLPSNSVTQGAALNHLSSHT-ATSGGQQ|G|ITLTKE-SKPSGN|I|LTVPETSRHTGETPNSTASVEGLPNHVHQMT
Human         	PTLPSNSVTQGAALNHLSSHT-ATSGGQQ|G|ITLTKE-SKPSGN|I|LTVPETSRHTGETPNSTASVEGLPNHVHQMT
Human         	PTLPSNSVTQGAALNHLSSHT-ATSGGQQ|G|ITLTKE-SKPSGN|I|LTVPETSRHTGETPNSTASVEGLPNHVHQMT
Human         	PTLPSNSVTQGAALNHLSSHT-ATSGGQQ|G|ITLTKE-SKPSGN|I|LTVPETSRHTGETPNSTASVEGLPNHVHQMT
Human         	PTLPSNSVTQGAALNHLSSHT-ATSGGQQ|G|ITLTKE-SKPSGN|I|LTVPETSRHTGETPNSTASVEGLPNHVHQMT
Human         	PTLPSNSVTQGAALNHLSSHT-ATSGGQQ|G|ITLTKE-SKPSGN|I|LTVPETSRHTGETPNSTASVEGLPNHVHQMT
Human         	PTLPSNSVTQGAALNHLSSHT-ATSGGQQ|G|ITLTKE-SKPSGN|I|LTVPETSRHTGETPNSTASVEGLPNHVHQMT
Human         	PTLPSNSVTQGAALNHLSSHT-ATSGGQQ|G|ITLTKE-SKPSGN|I|LTVPETSRHTGETPNSTASVEGLPNHVHQMT
Human         	PTLPSNSVTQGAALNHLSSHT-ATSGGQQ|G|ITLTKE-SKPSGN|I|LTVPETSRHTGETPNSTASVEGLPNHVHQMT
Human         	PTLPSNSVTQGAALNHLSSHT-ATSGGQQ|G|ITLTKE-SKPSGN|I|LTVPETSRHTGETPNSTASVEGLPNHVHQMT
Human         	PTLPSNSVTQGAALNHLSSHT-ATSGGQQ|G|ITLTKE-SKPSGN|I|LTVPETSRHTGETPNSTASVEGLPNHVHQMT
Human         	PTLPSNSVTQGAALNHLSSHT-ATSGGQQ|G|ITLTKE-SKPSGN|I|LTVPETSRHTGETPNSTASVEGLPNHVHQMT
Human         	PTLPSNSVTQGAALNHLSSHT-ATSGGQQ|G|ITLTKE-SKPSGN|I|LTVPETSRHTGETPNSTASVEGLPNHVHQMT
Human         	PTLPSNSVTQGAALNHLSSHT-ATSGGQQ|G|ITLTKE-SKPSGN|I|LTVPETSRHTGETPNSTASVEGLPNHVHQMT
Human         	PTLPSNSVTQGAALNHLSSHT-ATSGGQQ|G|ITLTKE-SKPSGN|I|LTVPETSRHTGETPNSTASVEGLPNHVHQMT
Human         	PTLPSNSVTQGAALNHLSSHT-ATSGGQQ|G|ITLTKE-SKPSGN|I|LTVPETSRHTGETPNSTASVEGLPNHVHQMT
Human         	PTLPSNSVTQGAALNHLSSHT-ATSGGQQ|G|ITLTKE-SKPSGN|I|LTVPETSRHTGETPNSTASVEGLPNHVHQMT

                                                          Reference Sequences

              	   6    1    6    1     6    1 |3|  6     1    |6|    1    6    1    6    1    6 
              	  3    4    4    5     5    6 |6|  6     7    |7|    8    8    9    9    0    0 
              	 7    7    7    7     7    7 |7|  7     7    |7|    7    7    7    7    8    8 
Coral         	-----------------------------|-|---ADVK------|-|----------------PSPLTGDPTLS---N
Flatworm      	-----------------------------|-|---MEEK------|-|----------------CSLGDGD--LL---P
Snail         	---------------ELSAYLA-------|-|---QHE-------|-|----------------AYLAEDMRSHMRSQL
Ant           	---------------ELQALLS-------|-|---QKD-------|-|--------------IATSLAEDLLKHFGSED
Copepod       	---------------ELESLIS-------|-|---QQD-------|-|---------------IGSFAESLLKQFQEQI
Lancet        	QTI--LLTKGYQNTGVLPSLASASSAGRF|-|---SPS-SAIGNL|N|PSTADALSSSPPQSREPHRTHAESNHMHGLS
Fish          	SATASDTLAPEASHNHLPSHS-ATSGGQQ|G|MVHTKE-SKPSGN|G|--------HSAGTPNSTATAEGLPNHVHQGQ
Frog          	PTMPSNSVTQGAALNHLSSHT-ATSGGQQ|G|IILTKE-SKPSG-|N|GSVPETSRHSEGTPNSTAGVEGLPNHVHQVT
Lizard        	--LPSNSVTQGAALNHLPSHT-ATSGGQQ|G|ITLTKE-SKPSGN|T|SAVPDTNRHSGETPNSTASVEGLPNHVHQVT
Bird          	PATPSNSVTQGAALNHLSSHT-ATSGGQQ|G|ITLTKE-SKPSGN|T|SAVPETSRHSGETPNSTAGVEGLPNHVHQVT
Alligator     	PAMPSNSVTQGAALNHLSSHT-ATSGGQQ|G|ITLTKE-SKPSGN|T|SAVPETSRHSGETPNSTASVEGLPNHVHQVT
Mouse         	PTLPSNSVTQGAALNHLSSHT-ATSGGQQ|G|ITLTKE-SKPSGN|T|LTVPETSRQTGETPNSTASVEGLPNHVHQVM
Rat           	PTLPSNSVTQGAALNHLSSHT-ATSGGQQ|G|ITLTKE-SKPSGN|T|LTLPETNRQTGETPNSTASVEGLPNHVHQVM
Target[Human] 	PTLPSNSVTQGAALNHLSSHT-ATSGGQQ|G|ITLTKE-SKPSGN|I|LTVPETSRHTGETPNSTASVEGLPNHVHQMT

                                                  Up to 50 Sequences Containing 1st Mutation

Metazoa       	VLSRNLMSPQAIADSMLAQLAQ-QSSAIK|G|GQYTDKQPTDQGL|T|RKCIMTINSSGNIQPASAGISTFSTSVQQST
Vertebrate    	PAMPSNSVTQGAALNHLSSHT-ATSGGQQ|G|ITLTKE-SKPSGN|T|SAVPETSRHSGETPNSTASVEGLPNHVHQVT
Vertebrate    	PAMPSNSVTQGAALNHLSSHT-ATSGGQQ|G|ITLTKE-SKPSGN|T|SAVPETSRHSGETPNSTASVEGLPNHVHQVT
Vertebrate    	PATPSNSVTQGAALNHLSSHT-ATSGGQQ|G|ITLTKE-SKPSGN|T|SAVPETSRHSGETPNSTASVEGLPNHVHQVT
Vertebrate    	PATPSNSVTQGAALNHLSSHT-ATSGGQQ|G|ITLTKE-SKPSGN|T|SAVPETSRHSGETPNSTASVEGLPNHVHQVT
Vertebrate    	PATPSNSVTQGAALNHLSSHT-ATSGGQQ|G|ITLTKE-SKPSGN|T|SAVPETSRHSGETPNSTAGVEGLPNHVHQVT
Vertebrate    	PATPSNSVTQGAALNHLSSHT-ATSGGQQ|G|ITLTKE-SKPSGN|T|SAVPETSRHSGETPNSTAGVEGLPNHVHQVT
Vertebrate    	PATPSNSVTQGAALNHLSSHT-ATSGGQQ|G|ITLTKE-SKPSGN|T|SAVPETSRHSGETPNSTAGVEGLPNHVHQVT
Vertebrate    	PATPSNSVTQGAALNHLSSHT-ATSGGQQ|G|ITLTKE-SKPSGN|T|SAVPETSRHSGETPNSTASVEGLPNHVHQVT
Vertebrate    	PATPSNSVTQGAALNHLSSHT-ATSGGQQ|G|ITLTKE-SKPSGN|T|SAVPETSRHSGETSNSTAGVEGLPNHVHQVT
Vertebrate    	PATPSNSVTQGAALNHLSSHT-ATSGGQQ|G|ITLTKE-SKPSGN|T|SAVPETSRHSGETPNSTASVEGLPNHVHQVT
Vertebrate    	PATPSNSVTQGAALNHLSSHT-ATSGGQQ|G|ITLTKE-SKPSGN|T|SAVPETSRHSGETPNSTAGVEGLPNHVHQVT
Vertebrate    	PATPSNSVTQGAALNHLSSHT-ATSGGQQ|G|ITLTKE-SKPSGN|T|SAVPETSRHSGETPNSTASVEGLPNHVHQVT
Vertebrate    	PATPSNSVTQGAALNHLSSHT-ATSGGQQ|G|ITLTKE-SKPSGN|T|SAVPETSRHSGETPNSTAGVEGLPNHVHQVT
Vertebrate    	PATPSNSVTQGAALNHLSSHT-ATSGGQQ|G|ITLTKE-SKPSGN|T|SAVPETSRHSGETPNSTASVEGLPNHVHQVT
Vertebrate    	PATPSNSVTQGAALNHLSSHT-ATSGGQQ|G|ITLTKE-SKPSGN|T|SAVPETSRHSGETPNSTAGVEGLPNHVHQVT
Vertebrate    	PATPSNSVTQGAALNHLSSHT-ATSGGQQ|G|ITLTKE-SKPSGN|T|SAVPETSRHSGETPNSTAGVEGLPNHVHQVT
Vertebrate    	PATPSNSVTQGAALNHLSSHT-ATSGGQQ|G|ITLTKE-SKPSGN|T|SAVPETSRHSGETPNSTAGVEGLPNHVHQVT
Vertebrate    	PAAPSNSVTQGAALNHLSSHT-ATSGGQQ|G|ITLTKE-SKPSGN|T|SAVPETSRHSGETPNSTAGVEGLPNHVHQVT
Vertebrate    	PAMPSNSVTQGAALNHLSSHT-ATSGGQQ|G|ITLTKE-SKPSGN|T|SAVPETSRHSGETPNSTASVEGLPNHVHQVT
Vertebrate    	PATPSNSVTQGAALNHLSSHT-ATSGGQQ|G|ITLTKE-SKPSGN|T|SAVPETSRHSGETPNSTAGVEGLPNHVHQVT
Vertebrate    	LTMPSNSVTQGAALNHLPSHT-ATSGGQQ|G|ITLTKE-SKPSGN|T|SAVPDTNRHSGETPNSTASVEGLTNHVHQVT
Vertebrate    	PAMPSNSVTQGAALNHLSSHT-ATSGGQQ|G|ITLTKE-SKPSGN|T|SAVPETSRHSGETPNSTASVEGLPNHVHQVT
Vertebrate    	PAMPSNSVTQGAALNHLSSHT-ATSGGQQ|G|ITLTKE-SKPSGN|T|SAVPETSRHSGETPNSTASVEGLPNHVHQVT
Vertebrate    	PAMPSNSVTQGAALNHLSSHT-ATSGGQQ|G|ITLTKE-SKPSGN|T|SAVPETSRHSGETPNSTASVEGLPNHVHQVT
Mammal        	PTLPSNSVTQGAALNHLSSHT-ATSGGQQ|G|ITLTKE-SKPSGN|T|LMVPEPNRHIGETPNSTASVEGLPNHVHQVT
Mammal        	PTLPSNSVTQGAALNHLSSHT-ATSGGQQ|G|ITLTKE-SKPSGN|T|SMVPEISRHAGETPNSTASVEGLPNHVHQVT
Mammal        	STLPSNSVTQGAALNHLSSHT-ATSGGQQ|G|ITLTKE-SKPSGN|T|SMVPETSRHAGETPNSTASVEGLPNHVHQVT
Mammal        	PSLPSNSVTQGAALNHLSSHI-ATSGGQQ|G|ITLTKE-SKPSGN|T|LTVPETSRHAGETPNSTANVEGLPNHVHQVT
Mammal        	PTLPSNSVTQGAALNHLSSHT-ATSGGQQ|G|ITLTKE-SKPSGN|T|SIVPEISRHTGETPNSTASVEGLPNHVHQVT
Mammal        	PTLPSNSVTQGAALNHLSSHT-ATSGGQQ|G|ITLTKE-SKPSGN|T|STVPETSRHTGETPNSTASVEGLPNHVHQVM
Mammal        	PTLPSNSVTQGAALNHLSSHT-ATSGGQQ|G|ITLTKE-SKPSGN|T|STVPETSRHTGETPNSTASVEGLPNHVHQVT
Mammal        	PTLPSNSVTQGAALNHLSSHT-ATSGGQQ|G|ITLTKE-SKPSGN|T|STVPETSRHTGETPNSTASVEGLPNHVHQVT
Mammal        	PTLPSSSVTQGAALNHLSSHT-ATSGGQQ|G|ITLTKE-SKPSGN|T|LTVPETSRHTGETSNSTASVEGLPNHVHQVT
Mammal        	PTLPSNSVTQGAALNHLSSHT-ATSGGQQ|G|ITLTKE-SKPSGN|T|STVPETSRHTGETPNSTASVEGLPNHVHQVT
Mammal        	PTLPSSSVTQGAALNHLSSHT-ATSGGQQ|G|ITLTKE-SKPSGN|T|LTVPETSRHTGETSNSTASVEGLPNHVHQVT
Mammal        	PTLPSSSVTQGAALNHLSSHT-ATSGGQQ|G|ITLTKE-SKPSGN|T|LTVPETSRHTGETSNSTASVEGLPNHVHQVT
Mammal        	PTLPSSSVTQGAALNHLSSHT-ATSGGQQ|G|ITLTKE-SKPSGN|T|LTVPETSRHTGETSNSTASVEGLPNHVHQVT
Mammal        	PTLPSNSVTQGAALNHLSSHT-ATSGGQQ|G|ITLTKE-SKPSGN|T|SMVPETSRHSGETPNSTASVEGLPNHVHQVM
Mammal        	PTLPNNSVTQGAALNHLSSHT-ATSGGQQ|G|ITLTKE-SKPSGN|T|STVPETSRHAGETPNSTASVEGLPNHVHQVM
Mammal        	PTLPSSSVTQGAALNHLSSHT-ATSGGQQ|G|ITLTKE-SKPSGN|T|LTVPETSRHTGETSNSTASVEGLPNHVHQVT
Mammal        	PTLPNNSVTQGAALNHLSSHT-ATSGGQQ|G|ITLTKE-SKPSGN|T|STVPETSRHAGETPNSTASVEGLPNHVHQVM
Mammal        	PTLPSNSITQGAALNNLSSHT-ATSGGQQ|G|ITLTKE-SKPSGN|T|STVPETSRHAGETPNSTASVEGLPNHVHQVT
Mammal        	PILPSNSVTQGAALNHLSSHT-ATSGGQQ|G|ITLTKE-SKPSGN|T|LTVPETSRHTGETPNSTASVEGLPNHVHQVT
Mammal        	PTLPSNSVTQGAALNHLSSHT-ATSGGQQ|G|ITLTKE-SKPSGN|T|LTVPETSRHVGETPNSTASVEGLPNHVHQVT
Mammal        	PTLPSNSVTQGAALNHLSSHT-ATSGGQQ|G|ITLTKE-SKPSGN|T|SMVPETSRHAGETPNSTASVEGLPNHVHQVT
Mammal        	PTLPSNSVTQGAALNHLSSHT-ATSGGQQ|G|ITLTKE-SKPSGN|T|SMVPETSRHSGETPNSTASVEGLPNHVHQVM
Mammal        	PTLPSNSVTQGAALNHLSSHT-ATSGGQQ|G|ITLTKE-SKPSGN|T|SMVPETSRHTGETPNSTASVEGLPNHVHQVT
Mammal        	PTLPSNSVTQGAALNHLSSHT-ATSGGQQ|G|ITLTKE-SKPSGN|T|SMVPETSRHAGETPNSAASVEGLPNHVHQVT

                                                  Up to 50 Sequences Containing 2nd Mutation

Metazoa       	SERPNLMSPQEIADNMLAQLSQASSPTNR|T|AHSLPSHDMPCGV|S|SAASSVDGTKDNVLPV-----SFQASFQSAL
Metazoa       	NRNASTSSPGINFPNSGSLDG-DEETEKF|T|ARSRST--WPQK-|E|N-KKKGP----------------RKQ-KKAI
 
_____________M806V_580P_nObs_0_nExp_123.45_____________
 
                                                          All Human Sequences

Human         	----------QMRPTGVAQVRSTGIPNGP|T|ADSSLPTNSVSGQQPQLALTRVPSVSQ//VPETSRHTGETPNSTASVEGLPNHVHQ|M|TADAVCSPSHGDSKSPGL-LSSDNPQLSALL
Human         	----------QMRPTGVAQVRSTGIPNGP|T|ADSSLPTNSVSGQQPQLALTRVPSVSQ//VPETSRHTGETPNSTASVEGLPNHVHQ|M|TADAVCSPSHGDSKSPGL-LSSDNPQLSALL
Human         	QFVLMQQH--QMRPTGVAQVRSTGIPNGP|T|ADSSLPTNSVSGQQPQLALTRVPSVSQ//VPETSRHTGETPNSTASVEGLPNHVHQ|M|TADAVCSPSHGDSKSPGL-LSSDNPQLSALL
Human         	QFVLMQQH--QMRPTGVAQVRSTGIPNGP|T|ADSSLPTNSVSGQQPQLALTRVPSVSQ//VPETSRHTGETPNSTASVEGLPNHVHQ|M|TADAVCSPSHGDSKSPGL-LSSDNPQLSALL
Human         	QFVLMQQH--QMRPTGVAQVRSTGIPNGP|T|ADSSLPTNSVSGQQPQLALTRVPSVSQ//VPETSRHTGETPNSTASVEGLPNHVHQ|M|TADAVCSPSHGDSKSPGL-LSSDNPQLSALL
Human         	QFVLMQQH--QMRPTGVAQVRSTGIPNGP|T|ADSSLPTNSVSGQQPQLALTRVPSVSQ//VPETSRHTGETPNSTASVEGLPNHVHQ|M|TADAVCSPSHGDSKSPGL-LSSDNPQLSALL
Human         	----------QMRPTGVAQVRSTGIPNGP|T|ADSSLPTNSVSGQQPQLALTRVPSVSQ//VPETSRHTGETPNSTASVEGLPNHVHQ|M|TADAVCSPSHGDSKSPGL-LSSDNPQLSALL
Human         	---------------GVAQVRSTGIPNGP|T|ADSSLPTNSVSGQQPQLALTRVPSVSQ//VPETSRHTGETPNSTASVEGLPNHVHQ|M|TADAVCSPSHGDSKSPGL-LSSDNPQLSALL
Human         	QFVLMQQH-QMRPT-GVAQVRSTGIPNGP|T|ADSSLPTNSVSGQQPQLALTRVPSVSQ//VPETSRHTGETPNSTASVEGLPNHVHQ|M|TADAVCSPSHGDSKSPGL-LSSDNPQLSALL
Human         	QFVLMQQH-QMRPT-GVAQVRSTGIPNGP|T|ADSSLPTNSVSGQQPQLALTRVPSVSQ//VPETSRHTGETPNSTASVEGLPNHVHQ|M|TADAVCSPSHGDSKSPGL-LSSDNPQLSALL
Human         	---------------GVAQVRSTGIPNGP|T|ADSSLPTNSVSGQQPQLALTRVPSVSQ//VPETSRHTGETPNSTASVEGLPNHVHQ|M|TADAVCSPSHGDSKSPGL-LSSDNPQLSALL
Human         	QFVLMQQH--QMRPTGVAQVRSTGIPNGP|T|ADSSLPTNSVSGQQPQLALTRVPSVSQ//VPETSRHTGETPNSTASVEGLPNHVHQ|M|TADAVCSPSHGDSKSPGL-LSSDNPQLSALL
Human         	QFVLMQQH-Q-MRPTGVAQVRSTGIPNGP|T|ADSSLPTNSVSGQQPQLALTRVPSVSQ//VPETSRHTGETPNSTASVEGLPNHVHQ|M|TADAVCSPSHGDSKSPGL-LSSDNPQLSALL
Human         	QFVLMQQH--QMRPTGVAQVRSTGIPNGP|T|ADSSLPTNSVSGQQPQLALTRVPSVSQ//VPETSRHTGETPNSTASVEGLPNHVHQ|M|TADAVCSPSHGDSKSPGL-LSSDNPQLSALL
Human         	QFVLMQQH--QMRPTGVAQVRSTGIPNGP|T|ADSSLPTNSVSGQQPQLALTRVPSVSQ//VPETSRHTGETPNSTASVEGLPNHVHQ|M|TADAVCSPSHGDSKSPGL-LSSDNPQLSALL
Human         	----------QMRPTGVAQVRSTGIPNGP|T|ADSSLPTNSVSGQQPQLALTRVPSVSQ//VPETSRHTGETPNSTASVEGLPNHVHQ|M|TADAVCSPSHGDSKSPGL-LSSDNPQLSALL
Human         	QFVLMQQH--QMRPTGVAQVRSTGIPNGP|T|ADSSLPTNSVSGQQPQLALTRVPSVSQ//VPETSRHTGETPNSTASVEGLPNHVHQ|M|TADAVCSPSHGDSKSPGL-LSSDNPQLSALL
Human         	QFVLMQQH--QMRPTGVAQVRSTGIPNGP|T|ADSSLPTNSVSGQQPQLALTRVPSVSQ//VPETSRHTGETPNSTASVEGLPNHVHQ|M|TADAVCSPSHGDSKSPGL-LSSDNPQLSALL

                                                          Reference Sequences

              	     6      1    6    1    6   |0|1    6    1    6    1    6 //  1    6    1    6    1    |6|    1    6    1     6    1    6
              	    5      6    6    7    7   |8|8    8    9    9    0    0 //  8    8    9    9    0    |0|    1    1    2     2    3    3
              	   5      5    5    5    5   |5|5    5    5    5    6    6 //  7    7    7    7    8    |8|    8    8    8     8    8    8
Coral         	LTQTVTSIIATQGLPFSQESIF-----TE|A|-HSNS----------------------//--------------PSPLTGDPTLS--|-|NGPMSTYTG------FPS-AAGAAS------
Flatworm      	QALRYHQHCQTQRGPESGREFTQ---KSV|L|-HASP----------------------//--------------CSLGDGD--LL--|-|PGPMDCTET------INPTSGTDAL------
Snail         	QFAVYQQHTQRQQQQQQGGSLPS-AVRGQ|-|-----P---------------------//--------------AYLAEDMRSHMRS|Q|LMKVPKLT-------PSS-TTSSSSSV----
Ant           	QYRTMQQHQQQVKLQH--TMQRT-IRPGQ|-|-----P---------------------//------------IATSLAEDLLKHFGS|E|DLDVKEEP-------PAS-IMNNNFSL----
Copepod       	QFRLMQQHQQQMRLQVMRQGLPA-PVQPQ|-|-----G---------------------//-------------IGSFAESLLKQFQE|Q|IGDDEKQD-------SDG-IESMDLLG----
Lancet        	QYNLQ--QQHEMNRHPPGPPPPS-ASLGP|P|----PP-------YPHKGAGPNNPPPR//TADALSSSPPQSREPHRTHAESNHMHG|L|SNGPVVENSV-----DTFKVASSSPALFS--
Fish          	QLSLMQQN-QQARLNAMGQIRPS-VSNGP|I|ADPSLLSNSTSSHHPHIALSRTPFT--//------HSAGTPNSTATAEGLPNHVHQ|G|QADAAGA----KPCSPGV-LSSDNPQLSALL
Frog          	QFVLIQQQ-QQMRQTGVSQVRSTGIANGP|T|ADSTLPTNSFSGQQHQVALTRMPNAAQ//VPETSRHSEGTPNSTAGVEGLPNHVHQ|V|TADTVPSPSHGDSKSPGL-LSSDNPQLSALL
Lizard        	QFVLMQQH-QQMRQTGVAQVRSTGIANGP|T|ADSSLPTNSVSGQQPQVALTRVPNITQ//VPDTNRHSGETPNSTASVEGLPNHVHQ|V|TADAVSSPSHGDSKSPGL-LSSDNPQLSALL
Bird          	QFVLMQQH-QQMRQTGVAQVRSTGIPNGP|T|ADSSLPTNSVSGQQPQVALTRVPNVAQ//VPETSRHSGETPNSTAGVEGLPNHVHQ|V|TADAVSSPSHGDSKSPGL-LSSDNPQLSALL
Alligator     	QFVFMQQH-QQIRQTGVAQVRSTGIPNGP|T|ADSSLPTNSVSGQQPQVALTRVPNVAQ//VPETSRHSGETPNSTASVEGLPNHVHQ|V|TADAVSSPSHGDSKSPGL-LSSDNPQLSALL
Mouse         	QFVLMQQH--QMRQTGVAQVRPTGILNGP|T|VDSSLPTNSVSGQQPQLPLTRMPSVSQ//VPETSRQTGETPNSTASVEGLPNHVHQ|V|MADAVCSPSHGDSKSPGL-LSSDNPQLSALL
Rat           	QFVLMQQH--QMRQTGVAQVRPTGIPNGP|T|ADSSLPTNSASGQQPQLPLTRMPSVSQ//LPETNRQTGETPNSTASVEGLPNHVHQ|V|MADAVCSPSHGDSKSPGL-LSSDNPQLSALL
Target[Human] 	QFVLMQQH--QMRPTGVAQVRSTGIPNGP|T|ADSSLPTNSVSGQQPQLALTRVPSVSQ//VPETSRHTGETPNSTASVEGLPNHVHQ|M|TADAVCSPSHGDSKSPGL-LSSDNPQLSALL

                                                  Up to 50 Sequences Containing 1st Mutation

Metazoa       	QYRLAQAAKTRAVT---------------|-|---------------------------//------------TTESLAEDLLKKFSD|V|QPEIKKEP-------ISS-DTNSSGNE----
Metazoa       	QYRLAQAAKTRAVT---------------|-|---------------------------//------------TTESLAEDLLKKFSD|V|QPEIKKEP-------ISS-DTNSSGNE----
Vertebrate    	QFVLMQQH-QQMRQTGVAQVRSTGIPNGP|T|ADSSLPTNSVSGQQPQVALARVPNVAQ//VPETSRHSGETPNSTAGVEGLPNHVHQ|V|TADAVSSPSHGDSKSPGL-LSSDNPQLSALL
Vertebrate    	QFVLMQQH-QQMRQTGVAQVRSTGISNGP|T|TDSSLPTNSVSGQQPQVALTRVPNITQ//VPETSRHSGETPNSTASVEGLPNHVHQ|V|TADAVSSPSHGDSKSPGL-LSSDNPQLSALL
Vertebrate    	QFVLMQQH-QQMRQTGVAQVRSTGISNGP|T|TDSSLPTNSVSGQQPQVALTRVPNVTQ//VPETSRHSGETPNSTASVEGLPNHVHQ|V|TADAVSSPSHGDSKSPGL-LSSDNPQLSALL
Vertebrate    	QFVLMQQH-QQMRQTGVAQVRSTGIPNGP|T|ADSSLPTNSVSGQQPQVALTRVPNVAQ//VPETSRHSGETPNSTASVEGLPNHVHQ|V|TADAVSSPSHGDSKSPGL-LSSDNPQLSALL
Vertebrate    	QFVLMQQH-QQMRQTGVAQVRSTGIPNGP|T|ADSSLPTNSVSGQQPQVALTRVPNVAQ//VPETSRHSGETPNSTASVEGLPNHVHQ|V|TADAVSSPSHGDSKSPGL-LSSDNPQLSALL
Vertebrate    	QFVLMQQH-QQMRQTGVAQVRSTGIPNGP|T|ADSSLPTNSVSGQQPQVALTRVPNVAQ//VPETSRHSGETPNSTAGVEGLPNHVHQ|V|TADAVSSPSHGDSKSPGL-LSSDNPQLSALL
Vertebrate    	QFVLMQQH-QQMRQTGVAQVRSTGIPNGP|T|ADSSLPTNSVSGQQPQVALARVPNVAQ//VPETSRHSGETPNSTAGVEGLPNHVHQ|V|TADAVSSPSHGDSKSPGL-LSSDNPQLSALL
Vertebrate    	QFVLMQQH-QQMRQTGVAQVRSTGIPNGP|T|ADSSLPTNSVSGQQPQVALTRVPNVAQ//VPETSRHSGETPNSTAGVEGLPNHVHQ|V|TADAVSSPSHGDSKSPGL-LSSDNPQLSALL
Vertebrate    	QFVLMQQH-QQMRQTGVAQVRSTGIPNGP|T|ADSSLPTNSVSGQQPQVALTRVPNVAQ//VPETSRHSGETPNSTAGVEGLPNHVHQ|V|TADAVSSPSHGDSKSPGL-LSSDNPQLSALL
Vertebrate    	QFVLMQQH-QQMRQTGVAQVRSTGIPNGP|T|ADSSLPTNSVSGQQPQVALTRVPNVAQ//VPETSRHSGETPNSTAGVEGLPNHVHQ|V|TADAVSSPSHGDSKSPGL-LSSDNPQLSALL
Vertebrate    	QFVLMQQH-QQMRQTGVAQVRSTGIPNGP|T|ADSSLPTNSVSGQQPQVALTRVPNVAQ//VPETSRHSGETPNSTAGVEGLPNHVHQ|V|TADAVSSPSHGDSKSPGL-LSSDNPQLSALL
Vertebrate    	QFVLMQQH-QQMRQTGVAQVRSTGIPNGP|T|ADSSLPTNSVSGQQPQVALARVPNVAQ//VPETSRHSGETPNSTAGVEGLPNHVHQ|V|TADAVSSPSHGDSKSPGL-LSSDNPQLSALL
Vertebrate    	QFVLMQQH-QQMRQTGVAQVRSTGIPNGP|T|ADSSLPTNSVSGQQPQVALARVPNVAQ//VPETSRHSGETPNSTAGVEGLPNHVHQ|V|TADAVSSPSHGDSKSPGL-LSSDNPQLSALL
Vertebrate    	QFVLMQQH-QQMRQTGVAQVRSTGIPNGP|T|ADSSLPTNSVSGQQPQVALTRVPNVAQ//VPETSRHSGETPNSTAGVEGLPNHVHQ|V|TADAVSSPSHGDSKSPGL-LSSDNPQLSALL
Vertebrate    	QFVLMQQH-QQMRQTGVAQVRSTGIPNGP|T|ADSSLPTNSVSGQQPQVALSRVPNVAQ//VPETSRHSGETPNSTAGVEGLPNHVHQ|V|TADAVSSPSHGDSKSPGL-LSSDNPQLSALL
Vertebrate    	QFVLMQQH-QQMRQTGVAQVRSTGIPNGP|T|ADSSLPTNSVSGQQPQVALTRVPNVAQ//VPETSRHSGETPNSTASVEGLPNHVHQ|V|TADAVSSPSHGDSKSPGL-LSSDNPQLSALL
Vertebrate    	QFVLMQQH-QPMRQTGVAQVRSTGIPNGP|T|ADSSLPTNSVSGQQPQVALTRVPNVTQ//VPETSRHSGETSNSTAGVEGLPNHVHQ|V|TADAVSSPSHGDSKSPGL-LSSDNPQLSALL
Vertebrate    	QFVLMQQH-QQIRQTGVAQVRSTGIPNGP|T|ADSSLPTNSVSGQQPQVALTRVPNVAQ//VPETSRHSGETPNSTASVEGLPNHVHQ|V|TADAVSSPSHGDSKSPGL-LSSDNPQLSALL
Vertebrate    	QFVLMQQH-QQMRQTGVAQVRSTGIPNGP|T|ADSSLPTNSVSGQQPQVALTRVPNVAQ//VPETSRHSGETPNSTAGVEGLPNHVHQ|V|TADAVSSPSHGDSKSPGL-LSSDNPQLSALL
Vertebrate    	QFVLMQQH-QQMRQTGVAQVRSTGIPNGP|T|ADSSLPTNSVSGQQPQVALTRVPNVAQ//VPETSRHSGETPNSTASVEGLPNHVHQ|V|TADAVSSPSHGDSKSPGL-LSSDNPQLSALL
Vertebrate    	QFVLMQQH-QQMRQTGVAQVRSTGIPNGP|T|ADSSLPTNSVSGQQPQVALTRVPNVAQ//VPETSRHSGETPNSTAGVEGLPNHVHQ|V|TADAVSSPSHGDSKSPGL-LSSDNPQLSALL
Vertebrate    	QFVLMQQH-QQMRQTGVAQVRSTGIPNGP|T|ADSSLPTNSVSGQQPQVALTRVPNVAQ//VPETSRHSGETPNSTASVEGLPNHVHQ|V|TADAVSSPSHGDSKSPGL-LSSDNPQLSALL
Vertebrate    	QFVLMQQH-QQMRQTGVAQVRSTGIPNGP|T|ADSSLPTNSVSGQQPQVALTRVPNVAQ//VPETSRHSGETPNSTAGVEGLPNHVHQ|V|TADAVSSPSHGDSKSPGL-LSSDNPQLSALL
Vertebrate    	QFVLMQQH-QQMRQTGVAQVRSTGIPNGP|T|ADSSLPTNSVSGQQPQVALTRVPNVAQ//VPETSRHSGETPNSTAGVEGLPNHVHQ|V|TADAVSSPSHGDSKSPGL-LSSDNPQLSALL
Mammal        	QFVLMQQH--QMRQTGVAQVRSTGIPNGP|T|ADSSLPTNSISGQQPQLALTRVPSVSQ//VPEPNRHIGETPNSTASVEGLPNHVHQ|V|TADAVCSPSHGDSKSPGL-LSSDNPQLSALL
Mammal        	QFVLMQQH--QMRQTGVAQVRSTGIPNGP|T|ADSSLPTNSVSGQQPQLALTRVPSVSQ//VPEISRHAGETPNSTASVEGLPNHVHQ|V|TADAVCSPSHGDSKSPGL-LSSDNPQLSALL
Mammal        	QFVLMQQH--QMRQTGVAQVRSTGIPNGP|T|ADSSLPTNSVSGQQPQLALTRVPSVSQ//VPETSRHAGETPNSTASVEGLPNHVHQ|V|TADAVCSPSHGDSKSPGL-LSSDNPQLSALL
Mammal        	QFLLMQQH--QMRQTGVAQVRSTGIPNGP|T|ADSSLPTNSVSGQQPQLALTRVPSVSQ//VPETSRHAGETPNSTANVEGLPNHVHQ|V|TADAVCSPSHGDSKSPGL-LSSDNPQLSALL
Mammal        	QFVLMQQH--QMRQTGVAQVRSTGIPNGP|S|ADSSLPTNSVSGQQPQLALTRVPSVSQ//VPEISRHTGETPNSTASVEGLPNHVHQ|V|TADAVCSPSHGDSKSPGL-LSSDNPQLSALL
Mammal        	QFVLMQQH-Q-VRQTGVAQVRSTGIPNGP|A|ADSSLPTNSVSGQQPPLALTRVPSASQ//VPETSRHTGETPNSTASVEGLPNHVHQ|V|MADAVCSPSHGDSKSPGL-LSSDNPQLSALL
Mammal        	QFVLMQQH--QVRQTGVAQVRSTGIPNGP|A|ADSSLPTNSVSGQQPPLALTRVSSASQ//VPETSRHTGETPNSTASVEGLPNHVHQ|V|TADAVCSPSHGDSKSPGL-LSSDNPQLSALL
Mammal        	QFVLMQQH--QVRQTGVAQVRSTGIPNGP|A|ADSSLPTNSVSGQQPPLALTRVSSASQ//VPETSRHTGETPNSTASVEGLPNHVHQ|V|TADAVCSPSHGDSKSPGL-LSSDNPQLSALL
Mammal        	QFVLMQQS--QMRQTGVAQVRSTGILNGP|T|ADSSLPTNSVSGQQPQLTLTRMPSVSQ//VPETSRHTGETSNSTASVEGLPNHVHQ|V|TADAVCSPSHGDSKSPGL-LSSDNPQLSALL
Mammal        	-----------VRQTGVAQVRSTGIPNGP|A|ADSSLPTNSVSGQQPPLALTRVPSASQ//VPETSRHTGETPNSTASVEGLPNHVHQ|V|TADAVCSPSHGDSKSPGL-LSSDNPQLSALL
Mammal        	QFVLMQQS--QMRQTGVAQVRSTGILNGP|T|ADSSLPTNSVSGQQPQLTLTRMPSVSQ//VPETSRHTGETSNSTASVEGLPNHVHQ|V|TADAVCSPSHGDSKSPGL-LSSDNPQLSALL
Mammal        	QFVLMQQS--QMRQTGVAQVRSTGILNGP|T|ADSSLPTNSVSGQQPQLTLTRMPSVSQ//VPETSRHTGETSNSTASVEGLPNHVHQ|V|TADAVCSPSHGDSKSPGL-LSSDNPQLSALL
Mammal        	QFVLMQQS--QMRQTGVAQVRSTGILNGP|T|ADSSLPTNSVSGQQPQLTLTRMPSVSQ//VPETSRHTGETSNSTASVEGLPNHVHQ|V|TADAVCSPSHGDSKSPGL-LSSDNPQLSALL
Mammal        	-----------MRPTGVAQVRSTGIPNGP|T|ADSSLPTNSVSGQQPQLALTRVPSVSQ//VPETSRHSGETPNSTASVEGLPNHVHQ|V|MADAVCSPSHGDSKSPGL-LSSDNPQLSALL
Mammal        	QFVLMQQH--QMRQTGVAQVRPTGIPNGP|T|ADSSLPTNSVSGQQPQLALTRMPSVSQ//VPETSRHAGETPNSTASVEGLPNHVHQ|V|MADAVCSPSHGDSKSPGL-LSSDNPQLSALL
Mammal        	QFVLMQQS--QMRQTGVAQVRSTGILNGP|T|ADSSLPTNSVSGQQPQLTLTRMPSVSQ//VPETSRHTGETSNSTASVEGLPNHVHQ|V|TADAVCSPSHGDSKSPGL-LSSDNPQLSALL
Mammal        	QFVLMQQH--QMRQTGVAQVRPTGIPNGP|T|ADSSLPTNSVSGQQPQLALTRMPSVSQ//VPETSRHAGETPNSTASVEGLPNHVHQ|V|MADAVCSPSHGDSKSPGL-LSSDNPQLSALL
Mammal        	-----------MRQTGVAQVRSTGIPNGP|T|ADSSLPTNSVSGQQQQLSLTRVPSVSQ//VPETSRHAGETPNSTASVEGLPNHVHQ|V|TADAVCSPSHGDSKSPGL-LSSDNPQLSALL
Mammal        	-----------MRPTGVAQVRSTGIPNGP|T|ADSSLPTNSVSGQQPQLALTRVPSVSQ//VPETSRHTGETPNSTASVEGLPNHVHQ|V|TADAVCSPSHGDSKSPGL-LSSDNPQLSALL
Mammal        	QFVLMQQH--QMRQTGVAQVRSTGIPNGP|T|ADSSLPTNSVSGQQPQLALTRVPSVSQ//VPETSRHVGETPNSTASVEGLPNHVHQ|V|TADAVCSPSHGDSKSPGL-LSSDNPQLSALL
Mammal        	QFVLMQQH--QMRQTGVAQVRSTGIPNGP|T|ADSSLPTNSVSGQQPQLALTRVPSVSQ//VPETSRHAGETPNSTASVEGLPNHVHQ|V|TADAVCSPSHGDSKSPGL-LSSDNPQLSALL
Mammal        	QFVLMQQH--QMRPTGVAQVRSTGIPNGP|T|ADSSLPTNSVSGQQPQLALTRVPSVSQ//VPETSRHSGETPNSTASVEGLPNHVHQ|V|MADAVCSPSHGDSKSPGL-LSSDNPQLSALL
Mammal        	QFVLMQQH--QMRQTGVAQVRATGIPNGP|T|ADSSLPTNSVSGQQPQLALTRVPSVSQ//VPETSRHTGETPNSTASVEGLPNHVHQ|V|TADAVCSPSHGDSKSPGL-LSSDNPQLSALL
Mammal        	QFVLMQQH--QMRQTGVAQVRSTGIPNGP|T|ADSSLPANSISGQQPQLALTRVPSVSQ//VPETSRHAGETPNSAASVEGLPNHVHQ|V|TADAVCSPSHGDSKSPGL-LSSDNPQLSALL

                                                  Up to 50 Sequences Containing 2nd Mutation

Metazoa       	QYNLQ--QQHEMNRHPPGPPPPS-ASLGP|P|----PP-------YPHKGAGPNNPPPR//TADALSSSPPQSREPHRTHAESNHMHG|L|SNGPVVENSV-----DTFKVASSSPALFS--
Metazoa       	QYTLQ--QQHMNRHSHPGPPPPSAASLGP|P|----PP-------YPHKGGGPNPP---//NSGANQAGGPAVSTAIPAAGAPNDI--|-|-----MSFSI-----DTFKVVSSSPLFS---
Metazoa       	-------P---V--------------QTP|P|-EKLIS-------APVYPETLSTGSNR//KKKGP----------------RKQ-KK|A|INETKKRELREHS-WNWL-ITHKL--MSIHA
 
_____________I776T_627S_nObs_4.78_nExp_139.39_____________
 
                                                          All Human Sequences

Human         	LTRVPS-VSQPGVRPACPGQPLANGPFSA|G|HVPCSTSRTLGSTDTILIG-NNHITGS//ATSGG----QQGITLTKE---SKPSGN|I|-----------LTVPETSRHT---GETPNST
Human         	LTRVPS-VSQPGVRPACPGQPLANGPFSA|G|HVPCSTSRTLGSTDTILIG-NNHITGS//ATSGG----QQGITLTKE---SKPSGN|I|-----------LTVPETSRHT---GETPNST
Human         	LTRVPS-VSQPGVRPACPGQPLANGPFSA|G|HVPCSTSRTLGSTDTILIG-NNHITGS//ATSGG----QQGITLTKE---SKPSGN|I|-----------LTVPETSRHT---GETPNST
Human         	LTRVPS-VSQPGVRPACPGQPLANGPFSA|G|HVPCSTSRTLGSTDTILIG-NNHITGS//ATSGG----QQGITLTKE---SKPSGN|I|-----------LTVPETSRHT---GETPNST
Human         	LTRVPS-VSQPGVRPACPGQPLANGPFSA|G|HVPCSTSRTLGSTDTILIG-NNHITGS//ATSGG----QQGITLTKE---SKPSGN|I|-----------LTVPETSRHT---GETPNST
Human         	LTRVPS-VSQPGVRPACPGQPLANGPFSA|G|HVPCSTSRTLGSTDTILIG-NNHITGS//ATSGG----QQGITLTKE---SKPSGN|I|-----------LTVPETSRHT---GETPNST
Human         	LTRVPS-VSQPGVRPACPGQPLANGPFSA|G|HVPCSTSRTLGSTDTILIG-NNHITGS//ATSGG----QQGITLTKE---SKPSGN|I|-----------LTVPETSRHT---GETPNST
Human         	LTRVPS-VSQPGVRPACPGQPLANGPFSA|G|HVPCSTSRTLGSTDTILIG-NNHITGS//ATSGG----QQGITLTKE---SKPSGN|I|-----------LTVPETSRHT---GETPNST
Human         	LTRVPS-VSQPGVRPACPGQPLANGPFSA|G|HVPCSTSRTLGSTDTILIG-NNHITGS//ATSGG----QQGITLTKE---SKPSGN|I|-----------LTVPETSRHT---GETPNST
Human         	LTRVPS-VSQPGVRPACPGQPLANGPFSA|G|HVPCSTSRTLGSTDTILIG-NNHITGS//ATSGG----QQGITLTKE---SKPSGN|I|-----------LTVPETSRHT---GETPNST
Human         	LTRVPS-VSQPGVRPACPGQPLANGPFSA|G|HVPCSTSRTLGSTDTILIG-NNHITGS//ATSGG----QQGITLTKE---SKPSGN|I|-----------LTVPETSRHT---GETPNST
Human         	LTRVPS-VSQPGVRPACPGQPLANGPFSA|G|HVPCSTSRTLGSTDTILIG-NNHITGS//ATSGG----QQGITLTKE---SKPSGN|I|-----------LTVPETSRHT---GETPNST
Human         	LTRVPS-VSQPGVRPACPGQPLANGPFSA|G|HVPCSTSRTLGSTDTILIG-NNHITGS//ATSGG----QQGITLTKE---SKPSGN|I|-----------LTVPETSRHT---GETPNST
Human         	LTRVPS-VSQPGVRPACPGQPLANGPFSA|G|HVPCSTSRTLGSTDTILIG-NNHITGS//ATSGG----QQGITLTKE---SKPSGN|I|-----------LTVPETSRHT---GETPNST
Human         	LTRVPS-VSQPGVRPACPGQPLANGPFSA|G|HVPCSTSRTLGSTDTILIG-NNHITGS//ATSGG----QQGITLTKE---SKPSGN|I|-----------LTVPETSRHT---GETPNST
Human         	LTRVPS-VSQPGVRPACPGQPLANGPFSA|G|HVPCSTSRTLGSTDTILIG-NNHITGS//ATSGG----QQGITLTKE---SKPSGN|I|-----------LTVPETSRHT---GETPNST
Human         	LTRVPS-VSQPGVRPACPGQPLANGPFSA|G|HVPCSTSRTLGSTDTILIG-NNHITGS//ATSGG----QQGITLTKE---SKPSGN|I|-----------LTVPETSRHT---GETPNST
Human         	LTRVPS-VSQPGVRPACPGQPLANGPFSA|G|HVPCSTSRTLGSTDTILIG-NNHITGS//ATSGG----QQGITLTKE---SKPSGN|I|-----------LTVPETSRHT---GETPNST

                                                          Reference Sequences

              	    1     6    1    6    1    6|7|   1    6    1    6     1  //6        1    6       1    |6|               1    6       1  
              	   0     0    1    1    2    2|2|   3    3    4    4     5  //5        6    6       7    |7|               8    8       9  
              	  6     6    6    6    6    6|6|   6    6    6    6     6  //7        7    7       7    |7|               7    7       7  
Coral         	--------------TVAAMETSAG-----|-|----------GDPMAVTEE-HNSIAGS//---------------ADVK--------|-|------------------------------P
Flatworm      	--------------ATARTESEES-----|-|----------GNPVVSGEE-AVLFPTD//---------------MEEK--------|-|------------------------------C
Snail         	------------------------APHSQ|-|---------------------------//---------------QHE---------|-|------------------------------A
Ant           	------------------------GGFSD|-|---------------------------//---------------QKD---------|-|----------------------------IAT
Copepod       	------------------------Q----|-|---------------------------//---------------QQD---------|-|-----------------------------IG
Lancet        	AGPNNP-PPRVPPPHNNPPSPTTFGP---|-|----------GQFPSTSAS-NNSQPPA//ASSAG----RF----SPS---SAIGNL|N|S---GGGNRAGPSTADALSSS-PLPPQSREP
Fish          	LSRTPF-T-----HSRCAAQPIANGPVPA|S|PASC-TAGNLGNTDAVSVG-NNHLPGT//ATSGG----QQGMVHTKE---SKPSGN|G|-------------------HS---AGTPNST
Frog          	LTRMPN-AAQPGIRPACPVQPVANGPFPV|G|QVSCSTTGTVSSADTMLIG-NNHITGN//ATSGG----QQGIILTKE---SKPSG-|N|-----------GSVPETSRHS---EGTPNST
Lizard        	LTRVPN-ITQHGIRPTCPGQPTTNGPFPA|G|SVPCSTARTLGSTDTILIG-NNHITGS//ATSGG----QQGITLTKE---SKPSGN|T|-----------SAVPDTNRHS---GETPNST
Bird          	LTRVPN-VAQRGIRPACPGQPMANGPFPA|G|PIPCSTARTLSSTDTILIG-NNHITES//ATSGG----QQGITLTKE---SKPSGN|T|-----------SAVPETSRHS---GETPNST
Alligator     	LTRVPN-VAQPGIRPACPGQPMANGPFPA|G|QVPCSTARTLGSTDTILIG-NNHITGS//ATSGG----QQGITLTKE---SKPSGN|T|-----------SAVPETSRHS---GETPNST
Mouse         	LTRMPS-VSQPGVHTACPRQTLANGPFSA|G|HVPCSTSRTLGSTDTVLIG-NNHVTGS//ATSGG----QQGITLTKE---SKPSGN|T|-----------LTVPETSRQT---GETPNST
Rat           	LTRMPS-VSQPGVQPACPRQALANGPFSA|G|HVPCSTSRTLGSTDTILIG-NNHVTGS//ATSGG----QQGITLTKE---SKPSGN|T|-----------LTLPETNRQT---GETPNST
Target[Human] 	LTRVPS-VSQPGVRPACPGQPLANGPFSA|G|HVPCSTSRTLGSTDTILIG-NNHITGS//ATSGG----QQGITLTKE---SKPSGN|I|-----------LTVPETSRHT---GETPNST

                                                  Up to 50 Sequences Containing 1st Mutation

Metazoa       	IGN-----SMTGTLQTANMLRLPGNIMQQ|Q|SVP---GSTVLSNMQANIP-SNVLPGQ//-QSSA----IKGGQYTDKQSPPTDQGL|T|-----------RKCIMTINSS---GNIQPAS
Vertebrate    	LTRVPN-ITQHGIRPACPGQPMANGPFPA|G|PVPCSTARTLGSTDTILIG-NNHITGS//ATSGG----QQGITLTKE---SKPSGN|T|-----------SAVPETSRHS---GETPNST
Vertebrate    	LTRVPN-VTQHGIRPACPGQPLANGPFPA|G|PVPCSTARTLGSTDTILIG-NNHITGS//ATSGG----QQGITLTKE---SKPSGN|T|-----------SAVPETSRHS---GETPNST
Vertebrate    	LTRVPN-VAQRGIRPACPGQPMANGPFPA|G|PVPCSTARTLGSTDTILIG-NNHITES//ATSGG----QQGITLTKE---SKPSGN|T|-----------SAVPETSRHS---GETPNST
Vertebrate    	LTRVPN-VAQRGIRPACPGQPLANGPFPA|G|PVPCSTARTLGSTDTILIG-NNHITES//ATSGG----QQGITLTKE---SKPSGN|T|-----------SAVPETSRHS---GETPNST
Vertebrate    	LTRVPN-VAQRGIRPACPGQPMANGPFPA|G|PIPCSTARTLGSTDTILIG-NNHITES//ATSGG----QQGITLTKE---SKPSGN|T|-----------SAVPETSRHS---GETPNST
Vertebrate    	LTRVPN-VAQRGIRPACPGQPMANGPFPA|G|PVPCSTARTLGSTDTILIG-NNHITES//ATSGG----QQGITLTKE---SKPSGN|T|-----------SAVPETSRHS---GETPNST
Vertebrate    	LSRVPN-VAQRGIRPACPGQPMANGPFPA|G|PIPCSTARTLGSTDTILIG-NNHITES//ATSGG----QQGITLTKE---SKPSGN|T|-----------SAVPETSRHS---GETPNST
Vertebrate    	LTRVPN-VAQRGIRPACPGQPLANGPFPA|G|PVPCSTARTLGSTDTILIG-NNHITES//ATSGG----QQGITLTKE---SKPSGN|T|-----------SAVPETSRHS---GETPNST
Vertebrate    	LTRVPN-VTQRGIRPACPGQPMANGPFAA|G|PIPCSTARTLGSTDTILIG-NNHITES//ATSGG----QQGITLTKE---SKPSGN|T|-----------SAVPETSRHS---GETSNST
Vertebrate    	LTRVPN-VAQRGIRPACPGQPMANGPFPA|G|PIPCSTARTLGSTDTILIG-NNHITES//ATSGG----QQGITLTKE---SKPSGN|T|-----------SAVPETSRHS---GETPNST
Vertebrate    	LTRVPN-VAQRGIRPACPGQPMANGPFPA|G|SIPCSTPRTLGSTDTILIG-NNHITES//ATSGG----QQGITLTKE---SKPSGN|T|-----------SAVPETSRHS---GETPNST
Vertebrate    	LTRVPN-VAQRGIRPACPGQPMANGPFPA|G|PIPCSTARTLGSTDTILIG-NNHITES//ATSGG----QQGITLTKE---SKPSGN|T|-----------SAVPETSRHS---GETPNST
Vertebrate    	LTRVPN-VAQRGIRPACPGQPMANGPFPA|G|PVPCSTARTLGSTDTILIG-NNHITES//ATSGG----QQGITLTKE---SKPSGN|T|-----------SAVPETSRHS---GETPNST
Vertebrate    	LTRVPN-VAQRGIRPACPGQPMANGPFAA|G|PVPCSTARTLSSTDTILIG-NNHITES//ATSGG----QQGITLTKE---SKPSGN|T|-----------SAVPETSRHS---GETPNST
Vertebrate    	LTRVPN-VAQRGIRPACPGQPMANGPFPA|G|PIPCSTARTLGSTDTILIG-NNHITES//ATSGG----QQGITLTKE---SKPSGN|T|-----------SAVPETSRHS---GETPNST
Vertebrate    	LTRVPN-VAQRGIRPACPGQPMANGPFPA|G|PIPCSTARTLGSTDTILIG-NNHITES//ATSGG----QQGITLTKE---SKPSGN|T|-----------SAVPETSRHS---GETPNST
Vertebrate    	LTRVPN-VAQRGIRPACPGQPMANGPFPA|G|PVPCSTARTLGSTDTILIG-NNHITES//ATSGG----QQGITLTKE---SKPSGN|T|-----------SAVPETSRHS---GETPNST
Vertebrate    	LTRVPN-VAQRGIRPACPGQPMANGPFPA|G|PIPCSTARTLGSTDTILIG-NNHITES//ATSGG----QQGITLTKE---SKPSGN|T|-----------SAVPETSRHS---GETPNST
Vertebrate    	LTRVPN-VAQPGIRPACPGQPMANGPFPA|G|QVPCSTARTLGSTDTILIG-NNHITGS//ATSGG----QQGITLTKE---SKPSGN|T|-----------SAVPETSRHS---GETPNST
Vertebrate    	LTRVPN-VAQRGIRPACPGQPMANGPFPA|G|PIPCSTARTLSSTDTILIG-NNHITES//ATSGG----QQGITLTKE---SKPSGN|T|-----------SAVPETSRHS---GETPNST
Vertebrate    	LTRVPN-ITQHGIRPTCPGQPMANGPFPA|G|SVPCSTARTLSSTDTILIG-NNHITGS//ATSGG----QQGITLTKE---SKPSGN|T|-----------SAVPDTNRHS---GETPNST
Vertebrate    	LTRVPN-ITQHGIRPACPGQPMANGPFPA|G|PVPCSTARTLGSTDTILIG-NNHITGS//ATSGG----QQGITLTKE---SKPSGN|T|-----------SAVPETSRHS---GETPNST
Vertebrate    	LTRVPN-VTQHGIRPACPGQPLANGPFPA|G|PVPCSTARTLGSTDTILIG-NNHITGS//ATSGG----QQGITLTKE---SKPSGN|T|-----------SAVPETSRHS---GETPNST
Vertebrate    	LTRVPN-ITQHGIRPACPGQPMANGPFPA|G|PVPCSTARTLGSTDTILIG-NNHITGS//ATSGG----QQGITLTKE---SKPSGN|T|-----------SAVPETSRHS---GETPNST
Mammal        	LTRVPS-VSQPGVRPACPGQPLANGPFSA|G|QVPCSTSRTLASTDTILIG-NNHIPGS//ATSGG----QQGITLTKE---SKPSGN|T|-----------LMVPEPNRHI---GETPNST
Mammal        	LTRVPS-VSQPGVRPACPGQPLANGPFSA|G|HVPCSTSRTLGSTDTILIG-NNHITGS//ATSGG----QQGITLTKE---SKPSGN|T|-----------SMVPEISRHA---GETPNST
Mammal        	LTRVPS-VSQPGVRPACPGQPLANGPFSA|G|HVPCSTSRTLGSTDTILIG-NNHTTGS//ATSGG----QQGITLTKE---SKPSGN|T|-----------SMVPETSRHA---GETPNST
Mammal        	LTRVPS-VSQPGVRPACPGQPLANGPFSA|G|HVPGSTSRTLGSTDTILIG-NNHITGS//ATSGG----QQGITLTKE---SKPSGN|T|-----------LTVPETSRHA---GETPNST
Mammal        	LTRVPS-VSQPGVRPACPGQPLANGPFSA|G|HVPCSTSRTLGSTDTILIG-NNHITGS//ATSGG----QQGITLTKE---SKPSGN|T|-----------SIVPEISRHT---GETPNST
Mammal        	LTRVPS-ASQPGVRPACPGQPLANGPFSA|G|HAPCSTSRMLGSTDTLLIG-NNHITGS//ATSGG----QQGITLTKE---SKPSGN|T|-----------STVPETSRHT---GETPNST
Mammal        	LTRVSS-ASQPGVRPACPGQPLANGPFSA|G|HAPCSTSRMLGSTDTLLIG-NNHITGS//ATSGG----QQGITLTKE---SKPSGN|T|-----------STVPETSRHT---GETPNST
Mammal        	LTRVSS-ASQPGVRPACPGQPLANGPFSA|G|HAPCSTSRMLGSTDTLLIG-NNHITGS//ATSGG----QQGITLTKE---SKPSGN|T|-----------STVPETSRHT---GETPNST
Mammal        	LTRMPS-VSQPEVRPACPGQPLANGPFSA|G|HVPCSTLRTLGSTDTILLG-NNHITGS//ATSGG----QQGITLTKE---SKPSGN|T|-----------LTVPETSRHT---GETSNST
Mammal        	LTRVPS-ASQPGVRPACPGQPLANGPFSA|G|HAPCSTSRMLGSTDTLLIG-NNHITGS//ATSGG----QQGITLTKE---SKPSGN|T|-----------STVPETSRHT---GETPNST
Mammal        	LTRMPS-VSQPEVRPACPGQPLANGPFSA|G|HVPCSTLRTLGSTDTILLG-NNHITGS//ATSGG----QQGITLTKE---SKPSGN|T|-----------LTVPETSRHT---GETSNST
Mammal        	LTRMPS-VSQPEVRPACPGQPLANGPFSA|G|HVPCSTLRTLGSTDTILLG-NNHITGS//ATSGG----QQGITLTKE---SKPSGN|T|-----------LTVPETSRHT---GETSNST
Mammal        	LTRMPS-VSQPEVRPACPGQPLANGPFSA|G|HVPCSTLRTLGSTDTILLG-NNHITGS//ATSGG----QQGITLTKE---SKPSGN|T|-----------LTVPETSRHT---GETSNST
Mammal        	LTRVPS-VSQPAVRSACPGQPLANGPFSA|G|HVPCSTPRTLGSTDTILIG-NNHITGS//ATSGG----QQGITLTKE---SKPSGN|T|-----------SMVPETSRHS---GETPNST
Mammal        	LTRMPS-VSQPGVRPACPGQPLANGPFSA|G|LVPCSTSRTLGSTDTILIG-NNHITGS//ATSGG----QQGITLTKE---SKPSGN|T|-----------STVPETSRHA---GETPNST
Mammal        	LTRMPS-VSQPEVRPACPGQPLANGPFSA|G|HVPCSTLRTLGSTDTILLG-NNHITGS//ATSGG----QQGITLTKE---SKPSGN|T|-----------LTVPETSRHT---GETSNST
Mammal        	LTRMPS-VSQPGVRPACPGQPLANGPFSA|G|LVPCSTSRTLGSTDTILIG-NNHITGS//ATSGG----QQGITLTKE---SKPSGN|T|-----------STVPETSRHA---GETPNST
Mammal        	LTRVPS-VSQPGVRPACPGQPLANGPFTA|G|HVPCSTSRTLASTDTVLIG-NNHITGS//ATSGG----QQGITLTKE---SKPSGN|T|-----------STVPETSRHA---GETPNST
Mammal        	LTRVPS-VSQPGVRPACPGQPLANGPFSA|G|HVPCSTSRTLGSTDTILIG-NNHITGS//ATSGG----QQGITLTKE---SKPSGN|T|-----------LTVPETSRHT---GETPNST
Mammal        	LTRVPS-VSQPGVRPACPGQPLANGPFSA|G|PVPCSTSRTLASTDTILIG-NNHITGS//ATSGG----QQGITLTKE---SKPSGN|T|-----------LTVPETSRHV---GETPNST
Mammal        	LTRVPS-VSQPGVRPACPGQPLANGPFST|G|HVPCSTSRTLGSTDTILIG-NNHITGS//ATSGG----QQGITLTKE---SKPSGN|T|-----------SMVPETSRHA---GETPNST
Mammal        	LTRVPS-VSQPAVRSACPGQPLANGPFSA|G|HVPCSTPRTLGSTDTILIG-NNHITGS//ATSGG----QQGITLTKE---SKPSGN|T|-----------SMVPETSRHS---GETPNST
Mammal        	LTRVPS-VSQPGVRPACPGQPLANGPFST|G|HVPCSTSRTLGSTDTILIG-NNHITGS//ATSGG----QQGITLTKE---SKPSGN|T|-----------SMVPETSRHT---GETPNST
Mammal        	LTRVPS-VSQPGVRPACPGQPLANGPFST|G|HVPCSTSRTLGSTDAILIG-NNHITGS//ATSGG----QQGITLTKE---SKPSGN|T|-----------SMVPETSRHA---GETPNSA

                                                  Up to 50 Sequences Containing 2nd Mutation

Metazoa       	L--------TPGDPHITTA------AQSV|S|SLINQTSINT--GSVNSMG-NGIPQQH//ASSPT----NRTAHSLPSHAQDMPCGV|S|-----------SAASSVDGTK---DNVLPV-
Metazoa       	AGYTSP---------------------SA|S|KK-------------------RRISGA//---------------------HLPQGN|S|QNT--QVTITSSAIAASVPHD---AATPDAT
Vertebrate    	LFRTPS-AH-----SRCAAQQIANGPIPA|S|PAPC-TAGTMGNADAISVG-NNHLPGS//ATSGG----QQGMVHTKE---SKPSGN|-|------------------GHP---TGTPNST
Vertebrate    	LFRTPS-AH-----SRCAAQQIANGPIPA|S|PAPC-TAGTMGNADAISVG-NNHLPGS//ATSGG----QQGMVHTKE---SKPSGN|-|------------------GHP---TGTPNST
Vertebrate    	LFCTPS-A-----HSRCAAQPIANGPVPA|S|PTPC-TAGTLGNTDAVSVG-NNHLPGS//ATSGG----QQGMVHTKE---RKPSGN|G|-------------------HS---AGTPNST
Vertebrate    	LSRTPF-T-----HSRCAAQPIANGPVPA|S|PASC-TAGNLGNTDAVSVG-NNHLPGT//ATSGG----QQGMVHTKE---SKPSGN|G|-------------------HS---AGTPNST
Vertebrate    	LFCTPS-A-----HSRCAAQPIANGSVPA|S|PAPC-TAGTLGNTDAVSVG-NNHLPGS//ATSGG----QQGIVHTKE---SKPSGN|G|-------------------HS---AGTPNST
Vertebrate    	APSLAH-SRRPVLRPLCASQLLVNGPLAP|S|PQPPS------------VV-NNHTQRP//LASLS----TTSVHTATS---GIPLT-|-|------------------------KESEHAQ
Vertebrate    	LPAHPV-PRGPAVPPSCNAQPLANGPQPP|S|-----------------VG-NNHTPGT//SPSST----SSPASSSSQ---TATSG-|-|-------------VPHGTGPT---KESAALQ
Vertebrate    	-------------LPAHPAPLLANGPQPP|S|-----------------VG-NNHTPGT//SPSST----SSPASSSSQ---TVTSG-|-|-------------APHGTGPT---KESAALQ
Vertebrate    	LPAHPV-PRGPS----CSAPTLANGPLPS|S|-----------------VG-NNQTPGA//SPSST----SSPASSSSQ---TATSG-|-|-------------APHGTVPT---KESAALQ
Vertebrate    	LPAHPV-PRGPS----CSAPTLANGPLPS|S|-----------------VG-NNQTPGA//ATSGA----PHGTVPTKE---SAALQN|G|-----------STATEH--------------
Vertebrate    	APSLAH-SRRPVLRPLCASQLLVNGPLAP|S|PQPPS------------VV-NNHTQRP//LASLS----TTSVHTATS---GIPLT-|-|------------------------KESEHAQ
Vertebrate    	LSNVPN-TTQPSFRTPCTLQPMANGPIPA|S|PSPCSTAGALANTEKNSVG-NNHLPGP//STSGG----QQGPAPTKE---SMPSS-|-|-----------------NGHL---AGMPNST
Vertebrate    	--VQIH-SRGPAVRPPCTAQPLANGPFSA|S|PSSVPRTGPHPSS----VG-NNHMPGT//ASSPA----SSSVHTATS---GAPLTK|E|-----------SDHPQGNGST---AANHHS-
Vertebrate    	HPHFAL-FCTPSAHSRCAAQPIANGPVPA|S|PTPC-TAGTLGNTDAVSVG-NNHLPGS//ATSGG----QQGMVHTKE---RKPSG-|-|-----------------NGHS---AGTPNST
Vertebrate    	HPHFAL-FCTPSAHSRCAAQPIANGPVPA|S|PTPC-TAGTLGNTDAVSVG-NNHLPGS//ATSGG----QQGMVHTKE---RKPSG-|-|-----------------NGHS---AGTPNST
Vertebrate    	LSRTPS------AHSRCAAQPIANGPVPA|S|PAPC-MAGTLGNTDTVSVG-NNHLPGM//ATSGG----QQGMVHTKE---SKPSGN|G|-----------HFA-----------GTPNST
Vertebrate    	LFCTPS-A-----HSRCAAQPIANGPVPA|S|PTPC-TAGTLGNTDAVSVG-NNHLPGS//ATSGG----QQGMVHTKE---RKPSGN|G|-------------------HS---AGTPNST
Vertebrate    	LSRTPF-T-----HSRCAAQPIANGPVPA|S|PASC-TAGNLGNTDAVSVG-NNHLPGT//ATSGG----QQGMVHTKE---SKPSGN|G|-------------------HS---AGTPNST
Vertebrate    	LSSTPA-TSQPSIHSPCPLQPMANGPVAA|S|PSPCSTAGALGHTERHSVG-NNHIPGQ//ATSGG----QQGTALTKE---SKPSEN|G|-------------------HS---TWTPDST
Vertebrate    	-----------PVRPP-----SANG--AC|S|MSPAA--GLQGHP-----D-KSPSLWL//ATTSG----VH----TKD---NAPSGG|S|---RGGASTL-----GSIRPSGEAPHSPST-
Vertebrate    	FSRTSPLNHT-ATRSPCVTQPTANG--SC|S|TSPSA--GLPGHL-----D-KNHNLGL//ATTSG----VH----TKD---TTPSGG|N|TGSSAAAAALPSGQEAAIRHSGGTSHSPST-
Vertebrate    	LSRTSPPNHA-AIRPPCVTQPTANG--SC|S|SSPSA--GLLGHL-----D-RNPPLGL//ATTSG----VH----TKD---TAPSGG|N|TGSGGAAASLPSASEAAVRHSAGTPHSPGT-
Vertebrate    	LLHSSP-LDHTGARPL-----SANGACSM|S|PS-------AGHP--------DKSPWL//ATISG----VH----AKD---NAPSGG|K|NGSTNGASTLASGSEATIRPS---GEAPHSP
Vertebrate    	LPRTSPLNHT-AIRPPCVTQPTANG--SC|S|SSPSA--GLQGHL-----D-KNHTLGL//ATTSG----VH----TKD---ATPSGG|N|NGSSGAAATLPSGPEAAIRHSGGTPHSPGT-
Vertebrate    	LSHSSPVNHA-AGRPPQT-----NG--SC|S|S-PSA--GLPGHL-----DLKNARAGL//ATTSG----VY----TKDAATVAPSGG|K|TGSTVPAAVPLPGLEAAGGHHGGAPCSPGS-
Vertebrate    	LSRTPS-AHSR-----CAAQPIANGPVPA|S|PAPCTA-GTLGNTDTVSVG-NNHLPGM//ATSGGQQGMVH----TQE---SKPSGN|G|HF----------------------AGMPNST
Vertebrate    	---TSPFNHA-ASRPPCVTQPTANG--SG|S|PSPSA--GLPGHL-----ELKNHTAGL//ATTSG----VH----TKD---AAPSEG|K|SSSIVPAAVLPSGPEAAAGHHGGAPHSPGT-
Vertebrate    	LSHSSPKNHA-AGRPPLTPQPTANG--SC|S|S-PLA--GLPGHL-----DLKNARAGL//ATTSG----VH----TKD-ATAAPSGD|K|TGSTVPAAVPPPGPEAAGGHHGGVPRSPGS-
Vertebrate    	LLHSSPLDHT-GARPL-----SANG--AC|S|MSPSA-----GHP-----D-KSPSLWL//ATISG----VH----AKD---NAPSGG|K|NGSTNGASTLASGSEATIRPSGEAPHSPST-
Vertebrate    	LSHSSPINHA-AGRPPHTSQPTANG--SC|S|S-PSA--GLPGHL-----DLKNARAGL//ATTSG----VH----TKD-TTAAPSGG|K|TGSTVPAAVPLPGPEAAGGHHGGAPRSPGS-
Vertebrate    	LSHSSPKNHA-AGRPPLTPQPTANG--SC|S|S-PSA--GLPGHL-----DLKNARAGL//ATTSG----VH----TKD-ATAAPSGD|K|TGSTVPAAVPPPGPEAAGGHHGGVPRSPGS-
Vertebrate    	LSHSSPINHA-AGRPPLTPQPTANG--SC|S|S-PSA--GLPGHL-----DLKNARAGL//ATTSG----VH----TKD-ATAAPSGG|K|TGSTVPAAVPMPGPEAAGGHHGGAPRSPGS-
Vertebrate    	LSRTPSLR--------CAAQPIANGPVPA|S|PVPCSTAGTLGNTDAVSVG-NNHLPGS//ATSGGQQGTVN----TKE---SKPSGN|G|HS----------------------VGTPNST
Vertebrate    	SGCPAD-SSSSRIERKIATISLENGPCEA|S|SSSSMSAGMGGSSRSTDSD-SDHKPRK//ATTSG----VH----TKD---NAPSGG|S|RGG--------ASTLGSIRPS---GEAPHSP
Vertebrate    	SGCPAD-SSSSRIERKIATISLENGPCEA|S|SSSSMSAGMGGSSRSTDSD-SDHKPRK//ATTSG----VH----TKD---NAPSGG|S|RGG--------ASTLGSIRPS---GEAPHSP
Vertebrate    	LSRTPS-AHSR-----CAAQPIANGPVPA|S|PAPCTA-GTLGNTDTVSVG-NNHLPGM//ATSGGQQSMVH----TKE---SKPSGN|G|HF----------------------AGTPNST
Vertebrate    	-----------PLPSPSLSAPARSS--SS|S|SN----------------NNSNSSSSS//SSSSS----SA----TSS---STITAT|K|DATQNISHKNGDGGEATKSPP----------
Vertebrate    	LSRTPF-THSR-----CAAQPIANGPVPA|S|PASCTA-GNLGNTDAVSVG-NNHLPGT//ATSGGQQGMVH----TKE---SKPSGN|G|HS----------------------AGTPNST
Vertebrate    	LSRTPF-THSR-----CAAQPIANGPVPA|S|PASCTA-GNLGNTDAVSVG-NNHLPGT//ATSGGQQGMVH----TKE---SKPSGN|G|HS----------------------AGTPNST
Vertebrate    	LSNVPN-TTQPSFRTPCTLQPMANGPIPA|S|PSPCSTAGALANTEKNSVGN-NHLPGP//STSGGQQGPAP----TKE---SMPSSN|G|HL----------------------AGMPNST
Vertebrate    	--LQPP-SRSPAVRPLCTAQPLANGPFPA|S|PS--------SGPRTGPHPPSNHTPGT//SSPAS----------------SSVHTA|T|SGAKESDHPQGNGPTATNHHS----------
Vertebrate    	LFCTPS-AHSR-----CAAQPIANGSVPA|S|PAPCTA-GTLGNTDAVSVG-NNHLPGS//ATSGGQQGIVH----TKE---SKPSGN|G|HS----------------------AGTPNST
Vertebrate    	LSRTPSLR--------CAAQPIANGPVPA|S|PVPCSTAGTLGNTDAVSVG-NNHLPGS//ATSGGQQGTVN----TKE---SKPSGN|G|HS----------------------VGTPNST
Vertebrate    	LSSTPA-TSQPSIHSPCPLQPMANGPVAA|S|PSPCSTAGALGHTERHSVG-NNHIPGQ//---------------------SATSGG|Q|QGT---AALTKESKPSENGHS---TWTPDST
Vertebrate    	IHSRGP-----AVRPPCTAQPLANG--PF|S|ASPSSVP--RTGPHPSSVG-NNHMPGT//SSPAS----------------SSVHTA|T|SGAKESDHPQGNGSTAANHHS----------
Vertebrate    	LFCTPS-AHSR-----CAAQPIANGPVPA|S|PTPCTA-GTLGNTDAVSVG-NNHLPGS//ATSGGQQGMVH----TKE---RKPSGN|G|HS----------------------AGTPNST
Vertebrate    	LFCTPS-AHSR-----CAAQPIANGPVPA|S|PTPCTA-GTLGNTDAVSVGN-NHLPGS//ATSGGQQGMVH----TKE---RKPSGN|G|HS----------------------AGTPNST
Vertebrate    	LFCTPS-AHSR-----CAAQPIANGPVPA|S|PTPCTA-GTLGNTDAVSVGN-NHLPGS//ATSGGQQGMVH----TKE---RKPSGN|G|HS----------------------AGTPNST
 
_____________I776T_1046P_nObs_2.93_nExp_129.01_____________
 
                                                          All Human Sequences

Human         	--H--T-ATSGGQQGITLTKE-SKPSG-N|I|LTV-PETSRHTGETPNSTASVEG-LPN//VTVIRGLAGALKLDLGLFSTKTLVEAN|N|EHMVEVRTQLLQPADENWDPTGTKK-IWHCE
Human         	--H--T-ATSGGQQGITLTKE-SKPSG-N|I|LTV-PETSRHTGETPNSTASVEG-LPN//VTVIRGLAGALKLDLGLFSTKTLVEAN|N|EHMVEVRTQLLQPADENWDPTGTKK-IWHCE
Human         	--H--T-ATSGGQQGITLTKE-SKPSG-N|I|LTV-PETSRHTGETPNSTASVEG-LPN//VTVIRGLAGALKLDLGLFSTKTLVEAN|N|EHMVEVRTQLLQPADENWDPTGTKK-IWHCE
Human         	--H--T-ATSGGQQGITLTKE-SKPSG-N|I|LTV-PETSRHTGETPNSTASVEG-LPN//VTVIRGLAGALKLDLGLFSTKTLVEAN|N|EHMVEVRTQLLQPADENWDPTGTKK-IWHCE
Human         	--H--T-ATSGGQQGITLTKE-SKPSG-N|I|LTV-PETSRHTGETPNSTASVEG-LPN//VTVIRGLAGALKLDLGLFSTKTLVEAN|N|EHMVEVRTQLLQPADENWDPTGTKK-IWHCE
Human         	--H--T-ATSGGQQGITLTKE-SKPSG-N|I|LTV-PETSRHTGETPNSTASVEG-LPN//VTVIRGLAGALKLDLGLFSTKTLVEAN|N|EHMVEVRTQLLQPADENWDPTGTKK-IWHCE
Human         	--H--T-ATSGGQQGITLTKE-SKPSG-N|I|LTV-PETSRHTGETPNSTASVEG-LPN//VTVIRGLAGALKLDLGLFSTKTLVEAN|N|EHMVEVRTQLLQPADENWDPTGTKK-IWHCE
Human         	--H--T-ATSGGQQGITLTKE-SKPSG-N|I|LTV-PETSRHTGETPNSTASVEG-LPN//VTVIRGLAGALKLDLGLFSTKTLVEAN|N|EHMVEVRTQLLQPADENWDPTGTKK-IWHCE
Human         	--H--T-ATSGGQQGITLTKE-SKPSG-N|I|LTV-PETSRHTGETPNSTASVEG-LPN//VTVIRGLAGALKLDLGLFSTKTLVEAN|N|EHMVEVRTQLLQPADENWDPTGTKK-IWHCE
Human         	--H--T-ATSGGQQGITLTKE-SKPSG-N|I|LTV-PETSRHTGETPNSTASVEG-LPN//VTVIRGLAGALKLDLGLFSTKTLVEAN|N|EHMVEVRTQLLQPADENWDPTGTKK-IWHCE
Human         	--H--T-ATSGGQQGITLTKE-SKPSG-N|I|LTV-PETSRHTGETPNSTASVEG-LPN//VTVIRGLAGALKLDLGLFSTKTLVEAN|N|EHMVEVRTQLLQPADENWDPTGTKK-IWHCE
Human         	--H--T-ATSGGQQGITLTKE-SKPSG-N|I|LTV-PETSRHTGETPNSTASVEG-LPN//VTVIRGLAGALKLDLGLFSTKTLVEAN|N|EHMVEVRTQLLQPADENWDPTGTKK-IWHCE
Human         	--H--T-ATSGGQQGITLTKE-SKPSG-N|I|LTV-PETSRHTGETPNSTASVEG-LPN//VTVIRGLAGALKLDLGLFSTKTLVEAN|N|EHMVEVRTQLLQPADENWDPTGTKK-IWHCE
Human         	--H--T-ATSGGQQGITLTKE-SKPSG-N|I|LTV-PETSRHTGETPNSTASVEG-LPN//VTVIRGLAGALKLDLGLFSTKTLVEAN|N|EHMVEVRTQLLQPADENWDPTGTKK-IWHCE
Human         	--H--T-ATSGGQQGITLTKE-SKPSG-N|I|LTV-PETSRHTGETPNSTASVEG-LPN//VTVIRGLAGALKLDLGLFSTKTLVEAN|N|EHMVEVRTQLLQPADENWDPTGTKK-IWHCE
Human         	--H--T-ATSGGQQGITLTKE-SKPSG-N|I|LTV-PETSRHTGETPNSTASVEG-LPN//VTVIRGLAGALKLDLGLFSTKTLVEAN|N|EHMVEVRTQLLQPADENWDPTGTKK-IWHCE
Human         	--H--T-ATSGGQQGITLTKE-SKPSG-N|I|LTV-PETSRHTGETPNSTASVEG-LPN//VTVIRGLAGALKLDLGLFSTKTLVEAN|N|EHMVEVRTQLLQPADENWDPTGTKK-IWHCE
Human         	--H--T-ATSGGQQGITLTKE-SKPSG-N|I|LTV-PETSRHTGETPNSTASVEG-LPN//VTVIRGLAGALKLDLGLFSTKTLVEAN|N|EHMVEVRTQLLQPADENWDPTGTKK-IWHCE

                                                          Reference Sequences

              	          6    1    6     1     |6|     1    6    1    6     1//  1    6    1    6    1    |6|    1    6    1    6    1     6
              	         5    6    6     7     |7|     8    8    9    9     0//  2    2    3    3    4    |4|    5    5    6    6    7     7
              	        7    7    7     7     |7|     7    7    7    7     8//  0    0    0    0    0    |0|    0    0    0    0    0     0
              	                             | |                           //  1    1    1    1    1    |1|    1    1    1    1    1     1
Coral         	------------------ADVK-------|-|-----------------PSPLTGTDPT//ILVIRGLAAALRLDLSLFSTKTLVETN|G|EHQVEVRTQRLQASDENWDAA-GEK-VWLCE
Flatworm      	------------------MEEK-------|-|-----------------CSLGDGSD--//VVVIRGLAAALRLDLGLFSTKTLVEAH|P|DHRIEVRTQVPQPPDVNRDSQ-GRT-VWFCE
Snail         	--Y--LA-----------QHE--------|-|-----------------AYLAED-MRS//VVVIRGMAAALKLDLGLFSTKTLVEAN|P|DHEVEVRTQKQQAPDENLDN-NGRP-QWPCF
Ant           	--L--LS-----------QKD--------|-|---------------IATSLAED-LLK//IAVVRGLAAALKLDLGLFSTKTLVEAN|P|DHGIEVRTQMQQPSDENWDQQFTKK-VWNCI
Copepod       	--L--IS-----------QQD--------|-|----------------IGSFAES-LLK//ITVVRGIAAALKLDLGLFSTKQLLETQ|P|EHPVHIKTQFKQESDENWDVSGQQQ-VWNCF
Lancet        	--L--ASASSAGRF----SPS-SAIGN-L|N|PST-ADALSSSPPQSREPHRTHA-ESN//IAVVRGLAAALKLDLGLFSTKTLVEAN|G|DHQVEVRTQILQASDENWDPVSRQK-VWRCE
Fish          	SPH--S-ATSGGQQGMVHTKE-SKPSG-N|G|---------HSAGTPNSTATAEG-LPN//VTVIRGLAGALKLDLGLFSTKTLVEAN|P|EHMVEVRTQVSQPTDENWDLTGSRK-MWSFE
Frog          	--H--T-ATSGGQQGIILTKE-SKPSG--|N|GSV-PETSRHSEGTPNSTAGVEG-LPN//VTVIRGLAGALKLDLGLFSTKTLVEAN|N|EHVVEVRTQLLQPADENWDPTGTKK-IWRCE
Lizard        	--H--T-ATSGGQQGITLTKE-SKPSG-N|T|SAV-PDTNRHSGETPNSTASVEG-LPN//VTVIRGLAGALKLDLGLFSTKTVVEAN|N|EHLVEVRTQLLQPSDENWDPTGTKK-IWRCE
Bird          	--H--T-ATSGGQQGITLTKE-SKPSG-N|T|SAV-PETSRHSGETPNSTAGVEG-LPN//VTVIRGLAGALKLDLGLFSTKTLVEAN|N|EHVVEVRTQLLQPADENWDPTGTKK-IWRCE
Alligator     	--H--T-ATSGGQQGITLTKE-SKPSG-N|T|SAV-PETSRHSGETPNSTASVEG-LPN//VTVIRGLAGALKLDLGLFSTKTLVEAN|N|EHIVEVRTQLLQPADENWDPTGTKK-IWRCE
Mouse         	--H--T-ATSGGQQGITLTKE-SKPSG-N|T|LTV-PETSRQTGETPNSTASVEG-LPN//VTVIRGLAGALKLDLGLFSTKTLVEAN|N|EHMVEVRTQLLQPADENWDPTGTKK-IWHCE
Rat           	--H--T-ATSGGQQGITLTKE-SKPSG-N|T|LTL-PETNRQTGETPNSTASVEG-LPN//VTVIRGLAGALKLDLGLFSTKTLVEAN|N|EHMVEVRTQLLQPADENWDPTGTKK-IWHCE
Target[Human] 	--H--T-ATSGGQQGITLTKE-SKPSG-N|I|LTV-PETSRHTGETPNSTASVEG-LPN//VTVIRGLAGALKLDLGLFSTKTLVEAN|N|EHMVEVRTQLLQPADENWDPTGTKK-IWHCE

                                                  Up to 50 Sequences Containing 1st Mutation

Metazoa       	--L--AQ-QSSAIKGGQYTDKQPTDQG-L|T|RKC-IMTINSSGNIQPASAGIST-FST//ITVVRGLAAALRLDLGLFSTKTLVEAN|A|DHTVEVRTQRQQPSDENWDAQGLKK-IWRYE
Vertebrate    	--H--T-ATSGGQQGITLTKE-SKPSG-N|T|SAV-PETSRHSGETPNSTASVEG-LPN//VTVIRGLAGALKLDLGLFSTKTLVEAN|N|EHIVEVRTQLLQPADENWDPTGTKK-IWRCE
Vertebrate    	--H--T-ATSGGQQGITLTKE-SKPSG-N|T|SAV-PETSRHSGETPNSTASVEG-LPN//VTVIRGLAGALKLDLGLFSTKTLVEAN|N|EHIVEVRTQLLQPADENWDPTGTKK-IWRCE
Vertebrate    	--H--T-ATSGGQQGITLTKE-SKPSG-N|T|SAV-PETSRHSGETPNSTASVEG-LPN//VTVIRGLAGALKLDLGLFSTKTLVEAN|N|EHIVEVRTQLLQPADENWDPTGTKK-IWRCE
Vertebrate    	--H--T-ATSGGQQGITLTKE-SKPSG-N|T|SAV-PETSRHSGETPNSTASVEG-LPN//VTVIRGLAGALKLDLGLFSTKTLVEAN|N|EHIVEVRTQLLQPADENWDPTGTKK-IWRCE
Vertebrate    	--H--T-ATSGGQQGITLTKE-SKPSG-N|T|SAV-PETSRHSGETPNSTAGVEG-LPN//VTVIRGLAGALKLDLGLFSTKTLVEAN|N|EHIVEVRTQLLQPADENWDPTGTKK-IWRCE
Vertebrate    	--H--T-ATSGGQQGITLTKE-SKPSG-N|T|SAV-PETSRHSGETPNSTAGVEG-LPN//VTVIRGLAGALKLDLGLFSTKTLVEAN|N|EHIVEVRTQLLQPADENWDPTGTKK-IWRCE
Vertebrate    	--H--T-ATSGGQQGITLTKE-SKPSG-N|T|SAV-PETSRHSGETPNSTAGVEG-LPN//VTVIRGLAGALKLDLGLFSTKTLVEAN|N|EHVVEVRTQLLQPADENWDPTGTKK-IWRCE
Vertebrate    	--H--T-ATSGGQQGITLTKE-SKPSG-N|T|SAV-PETSRHSGETPNSTASVEG-LPN//VTVIRGLAGALKLDLGLFSTKTLVEAN|N|EHIVEVRTQLLQPADENWDPTGTKK-IWRCE
Vertebrate    	--H--T-ATSGGQQGITLTKE-SKPSG-N|T|SAV-PETSRHSGETSNSTAGVEG-LPN//VTVIRGLAGALKLDLGLFSTKTLVEAN|N|EHIVEVRTQLLQPADENWDPTGTKK-IWRCE
Vertebrate    	--H--T-ATSGGQQGITLTKE-SKPSG-N|T|SAV-PETSRHSGETPNSTASVEG-LPN//VTVIRGLAGALKLDLGLFSTKTLVEAN|N|EHIVEVRTQLLQPADENWDPTGTKK-IWRCE
Vertebrate    	--H--T-ATSGGQQGITLTKE-SKPSG-N|T|SAV-PETSRHSGETPNSTAGVEG-LPN//VTVIRGLAGALKLDLGLFSTKTLVEAN|N|EHIVEVRTQLLQPADENWDPTGTKK-IWRCE
Vertebrate    	--H--T-ATSGGQQGITLTKE-SKPSG-N|T|SAV-PETSRHSGETPNSTASVEG-LPN//VTVIRGLAGALKLDLGLFSTKTLVEAN|N|EHIVEVRTQLLQPADENWDPTGTKK-IWRCE
Vertebrate    	--H--T-ATSGGQQGITLTKE-SKPSG-N|T|SAV-PETSRHSGETPNSTAGVEG-LPN//VTVIRGLAGALKLDLGLFSTKTLVEAN|N|EHIVEVRTQLLQPADENWDPTGTKK-IWRCE
Vertebrate    	--H--T-ATSGGQQGITLTKE-SKPSG-N|T|SAV-PETSRHSGETPNSTASVEG-LPN//VTVIRGLAGALKLDLGLFSTKTLVEAN|N|EHIVEVRTQLLQPADENWDPTGTKK-IWRCE
Vertebrate    	--H--T-ATSGGQQGITLTKE-SKPSG-N|T|SAV-PETSRHSGETPNSTAGVEG-LPN//VTVIRGLAGALKLDLGLFSTKTLVEAN|N|EHIVEVRTQLLQPADENWDPTGTKK-IWRCE
Vertebrate    	--H--T-ATSGGQQGITLTKE-SKPSG-N|T|SAV-PETSRHSGETPNSTAGVEG-LPN//VTVIRGLAGALKLDLGLFSTKTLVEAN|N|EHIVEVRTQLLQPADENWDPTGTKK-IWRCE
Vertebrate    	--H--T-ATSGGQQGITLTKE-SKPSG-N|T|SAV-PETSRHSGETPNSTAGVEG-LPN//VTVIRGLAGALKLDLGLFSTKTLVEAN|N|EHIVEVRTQLLQPADENWDPTGTKK-IWRCE
Vertebrate    	--H--T-ATSGGQQGITLTKE-SKPSG-N|T|SAV-PETSRHSGETPNSTAGVEG-LPN//VTVIRGLAGALKLDLGLFSTKTLVEAN|N|EHIVEVRTQLLQPADENWDPTGTKK-IWRCE
Vertebrate    	--H--T-ATSGGQQGITLTKE-SKPSG-N|T|SAV-PETSRHSGETPNSTASVEG-LPN//VTVIRGLAGALKLDLGLFSTKTLVEAN|N|EHIVEVRTQLLQPADENWDPTGTKK-IWRCE
Vertebrate    	--H--T-ATSGGQQGITLTKE-SKPSG-N|T|SAV-PETSRHSGETPNSTAGVEG-LPN//VTVIRGLAGALKLDLGLFSTKTLVEAN|N|EHVVEVRTQLLQPADENWDPTGTKK-IWRCE
Vertebrate    	--H--T-ATSGGQQGITLTKE-SKPSG-N|T|SAV-PDTNRHSGETPNSTASVEG-LTN//VTVIRGLAGALKLDLGLFSTKTLVEAN|N|EHLVEVRTQLLQPSDENWDPTGTKK-IWRCE
Vertebrate    	--H--T-ATSGGQQGITLTKE-SKPSG-N|T|SAV-PETSRHSGETPNSTASVEG-LPN//VTVIRGLAGALKLDLGLFSTKTLVEAN|N|EHIVEVRTQLLQPADENWDPTGTKK-IWRCE
Vertebrate    	--H--T-ATSGGQQGITLTKE-SKPSG-N|T|SAV-PETSRHSGETPNSTASVEG-LPN//VTVIRGLAGALKLDLGLFSTKTLVEAN|N|EHIVEVRTQLLQPADENWDPTGTKK-IWRCE
Vertebrate    	--H--T-ATSGGQQGITLTKE-SKPSG-N|T|SAV-PETSRHSGETPNSTASVEG-LPN//VTVIRGLAGALKLDLGLFSTKTLVEAN|N|EHIVEVRTQLLQPADENWDPTGTKK-IWRCE
Mammal        	--H--T-ATSGGQQGITLTKE-SKPSG-N|T|LMV-PEPNRHIGETPNSTASVEG-LPN//VTVIRGLAGALKLDLGLFSTKTLVEAN|N|EHMVEVRTQLLQPADENWDPTGTKK-IWHCE
Mammal        	--H--T-ATSGGQQGITLTKE-SKPSG-N|T|SMV-PEISRHAGETPNSTASVEG-LPN//VTVIRGLAGALKLDLGLFSTKTLVEAN|N|EHMVEVRTQLLQPADENWDPTGTKK-IWHCE
Mammal        	--H--T-ATSGGQQGITLTKE-SKPSG-N|T|SMV-PETSRHAGETPNSTASVEG-LPN//VTVIRGLAGALKLDLGLFSTKTLVEAN|N|EHMVEVRTQLLQPADENWDPTGTKK-IWHCE
Mammal        	--H--I-ATSGGQQGITLTKE-SKPSG-N|T|LTV-PETSRHAGETPNSTANVEG-LPN//VTVIRGLAGALKLDLGLFSTKTLVEAN|N|EHIVEVRTQLLQPADENWDPTGTKK-IWHCE
Mammal        	--H--T-ATSGGQQGITLTKE-SKPSG-N|T|SIV-PEISRHTGETPNSTASVEG-LPN//VTVIRGLAGALKLDLGLFSTKTLVEAN|N|EHMVEVRTQLLQPADENWDPTGTKK-IWHCE
Mammal        	--H--T-ATSGGQQGITLTKE-SKPSG-N|T|STV-PETSRHTGETPNSTASVEG-LPN//VTVIRGLAGALKLDLGLFSTKTLVEAN|N|EHMVEVRTQFLQPADENWDPTGTKK-IWHCE
Mammal        	--H--T-ATSGGQQGITLTKE-SKPSG-N|T|STV-PETSRHTGETPNSTASVEG-LPN//VTVIRGLAGALKLDLGLFSTKTLVEAN|N|EHMVEVRTQLLQPADENWDPTGTKK-IWHCE
Mammal        	--H--T-ATSGGQQGITLTKE-SKPSG-N|T|STV-PETSRHTGETPNSTASVEG-LPN//VTVIRGLAGALKLDLGLFSTKTLVEAN|N|EHMVEVRTQLLQPADENWDPTGTKK-IWHCE
Mammal        	--H--T-ATSGGQQGITLTKE-SKPSG-N|T|LTV-PETSRHTGETSNSTASVEG-LPN//VTVIRGLAGALKLDLGLFSTKTLVEAN|N|EHMVEVRTQLLQPADENWDPTGTKK-IWHCE
Mammal        	--H--T-ATSGGQQGITLTKE-SKPSG-N|T|STV-PETSRHTGETPNSTASVEG-LPN//VTVIRGLAGALKLDLGLFSTKTLVEAN|N|EHMVEVRTQLLQPADENWDPTGTKK-IWHCE
Mammal        	--H--T-ATSGGQQGITLTKE-SKPSG-N|T|LTV-PETSRHTGETSNSTASVEG-LPN//VTVIRGLAGALKLDLGLFSTKTLVEAN|N|EHMVEVRTQLLQPADENWDPTGTKK-IWHCE
Mammal        	--H--T-ATSGGQQGITLTKE-SKPSG-N|T|LTV-PETSRHTGETSNSTASVEG-LPN//VTVIRGLAGALKLDLGLFSTKTLVEAN|N|EHMVEVRTQLLQPADENWDPTGTKK-IWHCE
Mammal        	--H--T-ATSGGQQGITLTKE-SKPSG-N|T|LTV-PETSRHTGETSNSTASVEG-LPN//VTVIRGLAGALKLDLGLFSTKTLVEAN|N|EHMVEVRTQLLQPADENWDPTGTKK-IWHCE
Mammal        	--H--T-ATSGGQQGITLTKE-SKPSG-N|T|SMV-PETSRHSGETPNSTASVEG-LPN//VTVIRGLAGALKLDLGLFSTKTLVEAN|N|EHMVEVRTQLLQPADENWDPTGTKK-SWHCE
Mammal        	--H--T-ATSGGQQGITLTKE-SKPSG-N|T|STV-PETSRHAGETPNSTASVEG-LPN//VTVIRGLAGALKLDLGLFSTKTLVEAN|N|EHMVEVRTQLLQPADENWDPTGTKK-IWHCE
Mammal        	--H--T-ATSGGQQGITLTKE-SKPSG-N|T|LTV-PETSRHTGETSNSTASVEG-LPN//VTVIRGLAGALKLDLGLFSTKTLVEAN|N|EHMVEVRTQLLQPADENWDPTGTKK-IWHCE
Mammal        	--H--T-ATSGGQQGITLTKE-SKPSG-N|T|STV-PETSRHAGETPNSTASVEG-LPN//VTVIRGLAGALKLDLGLFSTKTLVEAN|N|EHMVEVRTQLLQPADENWDPTGTKK-IWHCE
Mammal        	--H--T-ATSGGQQGITLTKE-SKPSG-N|T|STV-PETSRHAGETPNSTASVEG-LPN//VTVIRGLAGALKLDLGLFSTKTLVEAN|N|EHMVEVRTQLLQPADENWDPTGTKK-IWHCE
Mammal        	--H--T-ATSGGQQGITLTKE-SKPSG-N|T|LTV-PETSRHTGETPNSTASVEG-LPN//VTVIRGLAGALKLDLGLFSTKTLVEAN|N|EHMVEVRTQLLQPADENWDPTGTKK-IWHCE
Mammal        	--H--T-ATSGGQQGITLTKE-SKPSG-N|T|LTV-PETSRHVGETPNSTASVEG-LPN//VTVIRGLAGALKLDLGLFSTKTLVEAN|N|EHMVEVRTQLLQPADENWDPTGTKK-IWHCE
Mammal        	--H--T-ATSGGQQGITLTKE-SKPSG-N|T|SMV-PETSRHAGETPNSTASVEG-LPN//VTVIRGLAGALKLDLGLFSTKTLVEAN|N|EHMVEVRTQLLQPADENWDPTGTKK-IWHCE
Mammal        	--H--T-ATSGGQQGITLTKE-SKPSG-N|T|SMV-PETSRHSGETPNSTASVEG-LPN//VTVIRGLAGALKLDLGLFSTKTLVEAN|N|EHMVEVRTQLLQPADENWDPTGTKK-SWHCE
Mammal        	--H--T-ATSGGQQGITLTKE-SKPSG-N|T|SMV-PETSRHTGETPNSTASVEG-LPN//VTVIRGLAGALKLDLGLFSTKTLVEAN|N|EHMVEVRTQLLQPADENWDPTGTKK-IWHCE
Mammal        	--H--T-ATSGGQQGITLTKE-SKPSG-N|T|SMV-PETSRHAGETPNSAASVEG-LPN//VTVIRGLAGALKLDLGLFSTKTLVEAN|N|EHMVEVRTQLLQPADENWDPTGTKK-IWHCE

                                                  Up to 50 Sequences Containing 2nd Mutation

Metazoa       	-----------------------------|-|------------------------DHG//VACVRGLTGCLRLDLSMFSTRAVMEID|P|NQEIEVRTQYHFAPETNCNHA-RQE-TWKCI
Metazoa       	------------------QLQ--------|-|-----------------TKLANHVQIG//VTVIRGLAAALKLDLGLFSTKTLVESN|P|QCTVEVRTQAQQPSEENWDTT-GNK-VWLCE
Metazoa       	------------------ADMK-------|-|-----------------STEGEA-Q--//VVVVRGLAAALRMDLGLFSTKSLVEAN|P|NQRIEIRTQLASGVDKTQAAPLEQS-PWYLE
Metazoa       	------------------MEEK-------|-|-----------------CSLGDGSD--//VVVIRGLAAALRLDLGLFSTKTLVEAH|P|DHRIEVRTQVPQPPDVNRDSQ-GRT-VWFCE
Metazoa       	------------------KEE--------|-|---------------------------//IVIIRNLASVLKLDLGLFSTKTLVESN|P|DHTIEVRRQLSQPSDANYDEQ-GRH-IWPCK
Metazoa       	------------FH----SKD--------|-|---------------------SK-LKE//VCVVRGLAGILKLDLGLFSTKTLVELN|P|DHRVEVRSQVLQAPDDNYNASG-EQ-VWWCD
Metazoa       	--S--VSSVKGSNI----HQQ--------|-|-----------PSKPDSSPIWNN-ISI//VTVIKGLCKSLKLDLSLFTTRRLVEQN|P|DHPIEIRHQRQQNTTENWDEEGKMN-VWACK
Metazoa       	--L-----TLGDLSDSDLPKD-LQNID--|Q|ELT-ALLSQ----KDIATSLAED-LLA//VAVIRGLAAALKLDLSLFSTKSLVEAN|P|DHVMEVRSQRKQLPDENQDIYG-NN-VWKCD
Metazoa       	--L-----TLGDLSDSDLPKD-LQNID--|Q|ELT-ALLSQ----KDIATSLAED-LLA//VAVIRGLAAALKLDLSLFSTKSLVEAN|P|DHVMEVRSQRKQLPDENQDIYG-NN-VWKCD
Metazoa       	--L-----TLGDLSDSDLPKD-LQNID--|Q|ELT-ALLSQ----KDIATSLAED-LLA//VAVIRGLAAALKLDLSLFSTKSLVEAN|P|DHVMEVRSQRKQLPDENQDIYG-NN-VWKCD
Metazoa       	--Y--LA-----------QHE--------|-|-----------------AYLAED-MRS//VVVIRGMAAALKLDLGLFSTKTLVEAN|P|DHEVEVRTQKQQAPDENLDN-NGRP-QWPCF
Metazoa       	--Y--LA-----------QHE--------|-|-----------------AYLAED-MRS//VVVIRGMAAALKLDLGLFSTKTLVEAN|P|DHEVEVRTQKQQAPDENLDN-NGRP-QWPCF
Metazoa       	--Y--LA-----------QHE--------|-|-----------------AYLAED-MRS//VVVIRGMAAALKLDLGLFSTKTLVEAN|P|DHEVEVRTQKQQAPDENLDN-NGRP-QWPCF
Metazoa       	--Y--LA-----------QHE--------|-|-----------------AYLAED-MRS//VVVIRGMAAALKLDLGLFSTKTLVEAN|P|DHEVEVRTQKQQAPDENLDN-NGRP-QWPCF
Metazoa       	--L--IS-----------QKE--------|-|---------------FAESFAED-LLN//IAVVRGIASALKLDLGLFSTKTLVETN|P|DHTIEVRTQAFQPADKNLDPNNPRV-VWPCY
Metazoa       	--L--LS-----------QKD--------|-|---------------IASSVAED-LLL//IAVIRGLTSVLKVDLGLFSTKTLVEAN|P|DHTIEVRTQLMQASDENWDP-ERKRQVWRCE
Metazoa       	--L--LS-----------QKE--------|-|---------------V--SLPDD-LLT//ITVIRNLANVLKLDLGLFSTKTLVEAN|P|TQNVEVRTQLVQPSDENWDT-ERRRQIWKCE
Metazoa       	--L--LS-----------QKE--------|-|---------------V--SLPDD-LLT//ITVIRNLANVLKLDLGLFSTKTLVEAN|P|TQNVEVRTQLVQPSDENWDT-ERRRQIWKCE
Metazoa       	--L--LS-----------QKE--------|-|---------------V--SLPDD-LLT//ITVIRNLANVLKLDLGLFSTKTLVEAN|P|TQNVEVRTQLVQPSDENWDT-ERRRQIWKCE
Metazoa       	--L--LS-----------QKE--------|-|---------------V--SLPDD-LLT//ITVIRNLANVLKLDLGLFSTKTLVEAN|P|TQNVEVRTQLVQPSDENWDT-ERRRQIWKCE
Metazoa       	--L--LS-----------QKD--------|-|---------------IASSVAED-LLL//IAVIRGLTSVLKVDLGLFSTKTLVEAN|P|DHTIEVRTQLMQASDENWDP-ERKRQVWRCE
Metazoa       	--NLNNS-----------G----------|-|----------------------G-IQG//VVVIRGIAGALKLDLGLFSTKSLVEAN|P|DHPVEVRTQKQQAPDENFDN-NGKR-LWYCD
Metazoa       	--NLNNS-----------G----------|-|----------------------G-IQG//VVVIRGIAGALKLDLGLFSTKSLVEAN|P|DHPVEVRTQKQQAPDENFDN-NGKR-LWYCD
Metazoa       	--NLNNS-----------G----------|-|----------------------G-IQG//VVVIRGIAGALKLDLGLFSTKSLVEAN|P|DHPVEVRTQKQQAPDENFDN-NGKR-LWYCD
Metazoa       	--NLNNS-----------G----------|-|----------------------G-IQG//VVVIRGIAGALKLDLGLFSTKSLVEAN|P|DHPVEVRTQKQQAPDENFDN-NGKR-LWYCD
Vertebrate    	ATD--T-TPSGGNTGSSVAAA-ALPSG-Q|E|AAV-----RHSGGTSHSTTPTQG-LTN//VTVIRGLAGALKLDLGLFSTKTLVEAN|P|DHLVEVRTQLAQPTDENWDPSGTRK-MWRCE
Vertebrate    	--H--S-ATSGGQQGMVHTKE-SKPSG-N|-|--------GHPTGTPNSTATAEG-LPN//VTVIRGLAGALKLDLGLFSTKTLVDAN|P|EHLVEVRTQLSQPTDENWDLTGSRK-MWRFE
Vertebrate    	--H--S-ATSGGQQGMVHTKE-SKPSG-N|-|--------GHPTGTPNSTATAEG-LPN//VTVIRGLAGALKLDLGLFSTKTLVDAN|P|EHLVEVRTQLSQPTDENWDLTGSRK-MWRFE
Vertebrate    	-----A-ATSGGPQGITLTKE-SRPSG-N|G|APPGPDRSRQLAGTPSNTTAVDG-LPN//VTVIRGLAGALKLDLGLFSTKTLVEAN|P|EHLVEVRTQLSQPTDENWDVLGSRK-TWRCE
Vertebrate    	PNP--A-ATSGGPQGITLTKE-SRPSG-N|G|APPGPDRSRQLAGTPSNTTAVDG-LPN//VTVIRGLAGALKLDLGLFSTKTLVEAN|P|EHLVEVRTQLSQPTDENWDVLGSRK-TWRCE
Vertebrate    	-----P-LHSATTTSVAQTKE-TTPSG-S|S|SGLATTTGTLLS--PGTTAPMQG-LAN//VTVIRGLAGALKLDLGLFSTKTLVEAN|P|DHLVEVRTQLSQPTDENWDLSGTKK-MWRCQ
Vertebrate    	PPH--S-ATTSG----VHTKD-TAPSG-G|N|TSASEAAVRHSAGTSPGTTPVQG-LTN//VTVIRGLAGSLKLDLGLFSTKTLVEAN|P|DHLVEVRTQLAQPTDENWDPSGSRK-RWRCE
Vertebrate    	PNP--A-ATSGGPQGITLTKE-SRPSG-N|G|APPGPDRSRQLAGTPSNTTAVDG-LPN//VTVIRGLAGALKLDLGLFSTKTLVEAN|P|EHLVEVRTQLSQPTDENWDVLGSRK-TWRCE
Vertebrate    	PNP--A-ATSGGPQGITLTKE-SRPSG-N|G|APPGPDRSRQLAGTPSNTTAVDG-LPN//VTVIRGLAGALKLDLGLFSTKTLVEAN|P|EHLVEVRTQLSQPTDENWDVLGSRK-TWRCE
Vertebrate    	SPH--S-ATSGGQQGMVHTKE-RKPSG-N|G|---------HSAGTPNSTATAEG-LPN//ATVIRGLAGALKLDLGLFSTKTLVDAN|P|EHLVEVRTQLSQPTDENWDVTGSRK-MWCFE
Vertebrate    	SPH--S-ATSGGQQGMVHTKE-SKPSG-N|G|---------HSAGTPNSTATAEG-LPN//VTVIRGLAGALKLDLGLFSTKTLVEAN|P|EHMVEVRTQVSQPTDENWDLTGSRK-MWSFE
Vertebrate    	SPH--S-ATSGGQQGIVHTKE-SKPSG-N|G|---------HSAGTPNSTATAEG-LPN//VTVIRGLAGALKLDLGLFSTKTLVDAN|P|EHLVEVRTQLSQPTDENWDVTGSRK-MWRFE
Vertebrate    	--H--T-ATSGAPHSTIPTKE-SAALQAN|G|STA-TDTHS------------------//VTVIRGLAGALKLDLGLFSTKTLVDMN|P|EHLVEVRTQLSQPADENWDASGTRK-QWRCE
Vertebrate    	--H--S-LASLSTTSVHTATS-GIPLT--|-|-----------KESEHAQGSCAT-VAN//VTVIRGLAGALKLDLGLFSTKTLVEAN|P|EHLVEVRTQLCQPADENWDPSGTRK-QWRCE
Vertebrate    	-----S-SPSSTSSPASSSSQ-TATSG--|-|--V-PHGTGPTKESAALQANGST-ATN//VTVIRGLAGALKLDLGLFSTKTLVEAN|P|EHLVEVRTQLCQPADENWDASGLKK-QWRCE
Vertebrate    	--S--Q-STSGAPHSTAPTKD-SAALQAN|G|STA-ANHHSPDR-TPTSTSG-------//VTVIRGLAGALKLDLGLFSTKTLVEAN|P|EQLVEVRTQLCQPADENWDASGQRK-QWRCE
Vertebrate    	--S--Q-STSGAPHSTAPTKD-SAALQAN|G|STA-ANHHSPDR-TPTSTSG-------//VTVIRGLAGALKLDLGLFSTKTLVEAN|P|EQLVEVRTQLCQPADENWDASGQRK-QWRCE
Vertebrate    	-----S-SPSSTSSPASSSSQ-TVTSG--|-|--A-PHGTGPTKESAALQANGST-AAN//VTVIRGLAGALKLDLGLFSTKTLVEAN|P|EHLVEVRTQLCQPADENWDASGLKK-QWRCE
Vertebrate    	--H--T-ATSGAPHSTIPTKE-SAALQAN|G|STA-TDTHS------------------//VTVIRGLAGALKLDLGLFSTKTLVDMN|P|EHLVEVRTQLSQPADENWDASGTRK-QWRCE
Vertebrate    	-----S-SPSSTSSPASSSSQ-TATSG--|-|--A-PHGTVPTKESAALQANGST-ATE//VTVIRGLAGALKLDLGLFSTKTLVEAN|P|EQLVEVRTQLCQPADENWDASGQRK-QWRCE
Vertebrate    	--Q--T-ATSGAPHGTVPTKE-SAALQAN|G|STA-TEH--------------------//VTVIRGLAGALKLDLGLFSTKTLVEAN|P|EQLVEVRTQLCQPADENWDASGQRK-QWRCE
Vertebrate    	--H--S-LASLSTTSVHTATS-GIPLT--|-|-----------KESEHAQGSCAT-VAN//VTVIRGLAGALKLDLGLFSTKTLVEAN|P|EHLVEVRTQLCQPADENWDPSGTRK-QWRCE
Vertebrate    	--H--S-STSGGQQGPAPTKE-SMPSS--|-|-------NGHLAGMPNSTATA-G-RPN//VTVIRGLAGALKLDLGLFSTKTLVEAN|P|DHLVEVRTQFSQPTDENWDVTGTRK-TWRCE
Vertebrate    	--S--S-ASSPASSSVHTATS-GAPLT-K|E|SDH-PQGNGSTAANHHS--------PS//VTVIRGLAGALKLDLGLFSTKTLVEAN|P|EHLVEVRTQLCQPADENWDTSGTRK-QWRCE
Vertebrate    	--H--S-ATSGGQQGMVHTKE-RKPSG--|-|-------NGHSAGTPNSTATAEG-LPN//ATVIRGLAGALKLDLGLFSTKTLVDAN|P|EHLVEVRTQLSQPTDENWDVTGSRK-MWCFE
 
_____________M806V_681D_nObs_0_nExp_118.82_____________
 
                                                          All Human Sequences

Human         	LTLPHNRTNL-------TSS------A--|E|EPWK-NQLSNSTQGLHKGQ---SSHSA//TSRHT---GETPNSTASVEGLPNHVHQ|M|TADAV-CSPSHGDSKS--PGLLSSDNPQLSA
Human         	LTLPHNRTNL-------TSS------A--|E|EPWK-NQLSNSTQGLHKGQ---SSHSA//TSRHT---GETPNSTASVEGLPNHVHQ|M|TADAV-CSPSHGDSKS--PGLLSSDNPQLSA
Human         	LTLPHNRTNL-------TSS------A--|E|EPWK-NQLSNSTQGLHKGQ---SSHSA//TSRHT---GETPNSTASVEGLPNHVHQ|M|TADAV-CSPSHGDSKS--PGLLSSDNPQLSA
Human         	LTLPHNRTNL-------TSS------A--|E|EPWK-NQLSNSTQGLHKGQ---SSHSA//TSRHT---GETPNSTASVEGLPNHVHQ|M|TADAV-CSPSHGDSKS--PGLLSSDNPQLSA
Human         	LTLPHNRTNL-------TSS------A--|E|EPWK-NQLSNSTQGLHKGQ---SSHSA//TSRHT---GETPNSTASVEGLPNHVHQ|M|TADAV-CSPSHGDSKS--PGLLSSDNPQLSA
Human         	LTLPHNRTNL-------TSS------A--|E|EPWK-NQLSNSTQGLHKGQ---SSHSA//TSRHT---GETPNSTASVEGLPNHVHQ|M|TADAV-CSPSHGDSKS--PGLLSSDNPQLSA
Human         	LTLPHNRTNL-------TSS------A--|E|EPWK-NQLSNSTQGLHKGQ---SSHSA//TSRHT---GETPNSTASVEGLPNHVHQ|M|TADAV-CSPSHGDSKS--PGLLSSDNPQLSA
Human         	LTLPHNRTNL-------TSS------A--|E|EPWK-NQLSNSTQGLHKGQ---SSHSA//TSRHT---GETPNSTASVEGLPNHVHQ|M|TADAV-CSPSHGDSKS--PGLLSSDNPQLSA
Human         	LTLPHNRTNL-------TSS------A--|E|EPWK-NQLSNSTQGLHKGQ---SSHSA//TSRHT---GETPNSTASVEGLPNHVHQ|M|TADAV-CSPSHGDSKS--PGLLSSDNPQLSA
Human         	LTLPHNRTNL-------TSS------A--|E|EPWK-NQLSNSTQGLHKGQ---SSHSA//TSRHT---GETPNSTASVEGLPNHVHQ|M|TADAV-CSPSHGDSKS--PGLLSSDNPQLSA
Human         	LTLPHNRTNL-------TSS------A--|E|EPWK-NQLSNSTQGLHKGQ---SSHSA//TSRHT---GETPNSTASVEGLPNHVHQ|M|TADAV-CSPSHGDSKS--PGLLSSDNPQLSA
Human         	LTLPHNRTNL-------TSS------A--|E|EPWK-NQLSNSTQGLHKGQ---SSHSA//TSRHT---GETPNSTASVEGLPNHVHQ|M|TADAV-CSPSHGDSKS--PGLLSSDNPQLSA
Human         	LTLPHNRTNL-------TSS------A--|E|EPWK-NQLSNSTQGLHKGQ---SSHSA//TSRHT---GETPNSTASVEGLPNHVHQ|M|TADAV-CSPSHGDSKS--PGLLSSDNPQLSA
Human         	LTLPHNRTNL-------TSS------A--|E|EPWK-NQLSNSTQGLHKGQ---SSHSA//TSRHT---GETPNSTASVEGLPNHVHQ|M|TADAV-CSPSHGDSKS--PGLLSSDNPQLSA
Human         	LTLPHNRTNL-------TSS------A--|E|EPWK-NQLSNSTQGLHKGQ---SSHSA//TSRHT---GETPNSTASVEGLPNHVHQ|M|TADAV-CSPSHGDSKS--PGLLSSDNPQLSA
Human         	LTLPHNRTNL-------TSS------A--|E|EPWK-NQLSNSTQGLHKGQ---SSHSA//TSRHT---GETPNSTASVEGLPNHVHQ|M|TADAV-CSPSHGDSKS--PGLLSSDNPQLSA
Human         	LTLPHNRTNL-------TSS------A--|E|EPWK-NQLSNSTQGLHKGQ---SSHSA//TSRHT---GETPNSTASVEGLPNHVHQ|M|TADAV-CSPSHGDSKS--PGLLSSDNPQLSA
Human         	LTLPHNRTNL-------TSS------A--|E|EPWK-NQLSNSTQGLHKGQ---SSHSA//TSRHT---GETPNSTASVEGLPNHVHQ|M|TADAV-CSPSHGDSKS--PGLLSSDNPQLSA

                                                          Reference Sequences

              	      1    6                   |1|     6    1    6       1   //    6       1    6    1    |6|    1     6    1      6    1   
              	     7    7                   |8|     8    9    9       0   //    8       9    9    0    |0|    1     1    2      2    3   
              	    6    6                   |6|     6    6    6       7   //    7       7    7    8    |8|    8     8    8      8    8   
Coral         	-SPLSNFVST-------SS----------|-|------------NATM-----------//--------------PSPLTGDPTLS--|-|NGPMS-TYTG--------FPSAAGAAS----
Flatworm      	-HLPEDLAFL-------TD----------|-|------------DAQL-----------//--------------CSLGDGD--LL--|-|PGPMD-CTET--------INPSGTDAL----
Snail         	--ALGGSA---------------------|-|---V-KRPFVGGD--------------//--------------AYLAEDMRSHMRS|Q|LMKVP-KLT---------PSSTTSSSSSV--
Ant           	--YPEGSA---------------------|-|---N-KDLGVTDQ--------------//------------IATSLAEDLLKHFGS|E|DLDVK-EEP---------PASIMNNNFSL--
Copepod       	-----------------------------|-|-------LNVSDK--------------//-------------IGSFAESLLKQFQE|Q|IGDDE-KQD---------SDGIESMDLLG--
Lancet        	-SLPNMAATM-------ATVSTTMTG---|-|NNNN-NSPNVFQQGSFGGI---LPQNV//ALSSS-PLPPQSREPHRTHAESNHMHG|L|SNGPV-VENSV-------DTFVASSSPALFS
Fish          	--LPHNCTTP-------TS-SSM---D--|D|EPWK-SQHINSTQGLQKSP---GSCSA//---HS---AGTPNSTATAEGLPNHVHQ|G|QADAA-GA----KPCS--PGVLSSDNPQLSA
Frog          	LALPHNRTNL-------TSS------A--|E|EPWK-NQLTNSTQGLHKGQ---SSHSA//TSRHS---EGTPNSTAGVEGLPNHVHQ|V|TADTV-PSPSHGDSKS--PGLLSSDNPQLSA
Lizard        	LSLPHNRTNL-------TSS------A--|E|EPWK-KQLSNSTQGLHKGQ---SSHLA//TNRHS---GETPNSTASVEGLPNHVHQ|V|TADAV-SSPSHGDSKS--PGLLSSDNPQLSA
Bird          	LSLPHNRTNL-------TSS------A--|E|EPWK-NQLSNSTQGLHKGQ---SSHLA//TSRHS---GETPNSTAGVEGLPNHVHQ|V|TADAV-SSPSHGDSKS--PGLLSSDNPQLSA
Alligator     	LSLPHNRTNL-------TSS------A--|E|EPWK-NQLSNSTQGLHKGQ---SSHLA//TSRHS---GETPNSTASVEGLPNHVHQ|V|TADAV-SSPSHGDSKS--PGLLSSDNPQLSA
Mouse         	PTLPHNRTNL-------TSS------T--|E|EPWK-NQLSNSTQGLHKGP---SSHLA//TSRQT---GETPNSTASVEGLPNHVHQ|V|MADAV-CSPSHGDSKS--PGLLSSDNPQLSA
Rat           	PTLPHNRTNL-------TSS------T--|E|EPWK-NQLSNSTQGLHKGQ---SSHLA//TNRQT---GETPNSTASVEGLPNHVHQ|V|MADAV-CSPSHGDSKS--PGLLSSDNPQLSA
Target[Human] 	LTLPHNRTNL-------TSS------A--|E|EPWK-NQLSNSTQGLHKGQ---SSHSA//TSRHT---GETPNSTASVEGLPNHVHQ|M|TADAV-CSPSHGDSKS--PGLLSSDNPQLSA

                                                  Up to 50 Sequences Containing 1st Mutation

Metazoa       	-----------------------------|-|-----------KQ--------------//------------TTESLAEDLLKKFSD|V|QPEIK-KEP---------ISSDTNSSGNE--
Metazoa       	-----------------------------|-|-----------KQ--------------//------------TTESLAEDLLKKFSD|V|QPEIK-KEP---------ISSDTNSSGNE--
Vertebrate    	LSLPHNRTNL-------TSS------A--|E|EPWK-NQLSNSTQGLHKGQ---SSHLA//TSRHS---GETPNSTAGVEGLPNHVHQ|V|TADAV-SSPSHGDSKS--PGLLSSDNPQLSA
Vertebrate    	LSLPHNRTNL-------TSS------A--|E|EPWK-NQLSNSTQGLHKGQ---SSHLA//TSRHS---GETPNSTASVEGLPNHVHQ|V|TADAV-SSPSHGDSKS--PGLLSSDNPQLSA
Vertebrate    	LSLPHNRTNL-------TSS------A--|E|EPWK-NQLSNSTQGLHKGQ---SSHLA//TSRHS---GETPNSTASVEGLPNHVHQ|V|TADAV-SSPSHGDSKS--PGLLSSDNPQLSA
Vertebrate    	LSLPHNRTNL-------TSS------A--|E|EPWK-NQLSNSTQGLHKGQ---SSHLA//TSRHS---GETPNSTASVEGLPNHVHQ|V|TADAV-SSPSHGDSKS--PGLLSSDNPQLSA
Vertebrate    	LSLPHNRTNL-------TSS------A--|E|EPWK-NQLSNSTQGLHKGQ---SSHLA//TSRHS---GETPNSTASVEGLPNHVHQ|V|TADAV-SSPSHGDSKS--PGLLSSDNPQLSA
Vertebrate    	LSLPHNRTNL-------TSS------A--|E|EPWK-NQLSNSTQVHGFGLLRWYTRKS//TSRHS---GETPNSTAGVEGLPNHVHQ|V|TADAV-SSPSHGDSKS--PGLLSSDNPQLSA
Vertebrate    	LSLPHNRTNL-------TSS------A--|E|EPWK-NQLSNSTQGLHKGQ---SSHLA//TSRHS---GETPNSTAGVEGLPNHVHQ|V|TADAV-SSPSHGDSKS--PGLLSSDNPQLSA
Vertebrate    	LSLPHNRTNL-------TSS------A--|E|EPWK-NQLSNSTQGLHKGQ---SSHLA//TSRHS---GETPNSTAGVEGLPNHVHQ|V|TADAV-SSPSHGDSKS--PGLLSSDNPQLSA
Vertebrate    	LSLPHNRTNL-------TSS------A--|E|EPWK-NQLSNSTQVHGFGLLRWYTRKS//TSRHS---GETPNSTAGVEGLPNHVHQ|V|TADAV-SSPSHGDSKS--PGLLSSDNPQLSA
Vertebrate    	LSLPHNRTNL-------TSS------A--|E|EPWK-NQLSNSTQGLHKGQ---SSHLA//TSRHS---GETPNSTAGVEGLPNHVHQ|V|TADAV-SSPSHGDSKS--PGLLSSDNPQLSA
Vertebrate    	LSLPHNRTNL-------TSS------A--|E|EPWK-NQLSNSTQVHGFGLLRWYTRKS//TSRHS---GETPNSTAGVEGLPNHVHQ|V|TADAV-SSPSHGDSKS--PGLLSSDNPQLSA
Vertebrate    	LSLPHNRTNL-------TSS------A--|E|EPWK-NQLSNSTQGLHKGQ---SSHLA//TSRHS---GETPNSTAGVEGLPNHVHQ|V|TADAV-SSPSHGDSKS--PGLLSSDNPQLSA
Vertebrate    	LSLPHNRTNL-------TSS------A--|E|EPWK-NQLSNSTQGLHKGQ---SSHLA//TSRHS---GETPNSTAGVEGLPNHVHQ|V|TADAV-SSPSHGDSKS--PGLLSSDNPQLSA
Vertebrate    	LSLPHNRTNL-------TSS------A--|E|EPWK-NQLSNSTQVHGFGLLRWYTRKS//TSRHS---GETPNSTAGVEGLPNHVHQ|V|TADAV-SSPSHGDSKS--PGLLSSDNPQLSA
Vertebrate    	LSLPHNRTNL-------TSS------A--|E|EPWK-NQLSNSTQGLHKGQ---SSHLA//TSRHS---GETPNSTAGVEGLPNHVHQ|V|TADAV-SSPSHGDSKS--PGLLSSDNPQLSA
Vertebrate    	LSLPHNRTNL-------TSS------A--|E|EPWK-NQLSNSTQGLHKGQ---SSHLA//TSRHS---GETPNSTASVEGLPNHVHQ|V|TADAV-SSPSHGDSKS--PGLLSSDNPQLSA
Vertebrate    	LSLPHNRTNL-------TSS------A--|E|EPWK-NQLSNSTQGLHKGQ---SSHLA//TSRHS---GETSNSTAGVEGLPNHVHQ|V|TADAV-SSPSHGDSKS--PGLLSSDNPQLSA
Vertebrate    	LSLPHNRTNL-------TSS------A--|E|EPWK-NQLSNSTQGLHKGQ---SSHLA//TSRHS---GETPNSTASVEGLPNHVHQ|V|TADAV-SSPSHGDSKS--PGLLSSDNPQLSA
Vertebrate    	LSLPHNRTNL-------TSS------A--|E|EPWK-NQLSNSTQGLHKGQ---SSHLA//TSRHS---GETPNSTAGVEGLPNHVHQ|V|TADAV-SSPSHGDSKS--PGLLSSDNPQLSA
Vertebrate    	LSLPHNRTNL-------TSS------A--|E|EPWK-NQLSNSTQGLHKGQ---SSHLA//TSRHS---GETPNSTASVEGLPNHVHQ|V|TADAV-SSPSHGDSKS--PGLLSSDNPQLSA
Vertebrate    	LSLPHNRTNL-------TSS------A--|E|EPWK-NQLSNSTQGLHKGQ---SSHLA//TSRHS---GETPNSTAGVEGLPNHVHQ|V|TADAV-SSPSHGDSKS--PGLLSSDNPQLSA
Vertebrate    	LSLPHNRTNL-------TSS------A--|E|EPWK-NQLSNSTQGLHKGQ---SSHLA//TSRHS---GETPNSTASVEGLPNHVHQ|V|TADAV-SSPSHGDSKS--PGLLSSDNPQLSA
Vertebrate    	LSLPHNRTNL-------TSS------A--|E|EPWK-NQLSNSTQGLHKGQ---SSHLA//TSRHS---GETPNSTAGVEGLPNHVHQ|V|TADAV-SSPSHGDSKS--PGLLSSDNPQLSA
Vertebrate    	LSLPHNRTNL-------TSS------A--|E|EPWK-NQLSNSTQGLHKGQ---SSHLA//TSRHS---GETPNSTAGVEGLPNHVHQ|V|TADAV-SSPSHGDSKS--PGLLSSDNPQLSA
Mammal        	LTLPHNRTNL-------TSS------T--|E|EPWK-NQLSNSTQGLHKGQ---SSHLA//PNRHI---GETPNSTASVEGLPNHVHQ|V|TADAV-CSPSHGDSKS--PGLLSSDNPQLSA
Mammal        	LTLPHNRTNL-------TSS------A--|E|EPWK-NQLSNSTQGLHKGQ---SSHLA//ISRHA---GETPNSTASVEGLPNHVHQ|V|TADAV-CSPSHGDSKS--PGLLSSDNPQLSA
Mammal        	LTLPHNRTNL-------TSS------A--|E|EPWK-NQLSNSTQGLHKGQ---SSHLA//TSRHA---GETPNSTASVEGLPNHVHQ|V|TADAV-CSPSHGDSKS--PGLLSSDNPQLSA
Mammal        	LTLPHNRTNL-------TSS------A--|E|EPWK-NQLSNSTQGLHKGQ---SSHLA//TSRHA---GETPNSTANVEGLPNHVHQ|V|TADAV-CSPSHGDSKS--PGLLSSDNPQLSA
Mammal        	LTLPHNRTNL-------TSS------A--|E|EPWK-NQLSNSTQGLHKGQ---SSHLA//ISRHT---GETPNSTASVEGLPNHVHQ|V|TADAV-CSPSHGDSKS--PGLLSSDNPQLSA
Mammal        	LTLPHNRTNL-------TSS------A--|E|EPWK-NQLSNSTQGLHKGQ---SSHLA//TSRHT---GETPNSTASVEGLPNHVHQ|V|MADAV-CSPSHGDSKS--PGLLSSDNPQLSA
Mammal        	LTLPHNRTNL-------TSS------A--|E|EPWK-NQLSNSTQGLHKGQ---SSHLA//TSRHT---GETPNSTASVEGLPNHVHQ|V|TADAV-CSPSHGDSKS--PGLLSSDNPQLSA
Mammal        	LTLPHNRTNL-------TSS------A--|E|EPWK-NQLSNSTQGLHKGQ---SSHLA//TSRHT---GETPNSTASVEGLPNHVHQ|V|TADAV-CSPSHGDSKS--PGLLSSDNPQLSA
Mammal        	LTLPHNRTNL-------TSS------A--|E|EPWK-NQLSNSTQGLHKGQ---SSHLA//TSRHT---GETSNSTASVEGLPNHVHQ|V|TADAV-CSPSHGDSKS--PGLLSSDNPQLSA
Mammal        	LTLPHNRTNL-------TSS------A--|E|EPWK-NQLSNSTQGLHKGQ---SSHLA//TSRHT---GETPNSTASVEGLPNHVHQ|V|TADAV-CSPSHGDSKS--PGLLSSDNPQLSA
Mammal        	LTLPHNRTNL-------TSS------A--|E|EPWK-NQLSNSTQGLHKGQ---SSHLA//TSRHT---GETSNSTASVEGLPNHVHQ|V|TADAV-CSPSHGDSKS--PGLLSSDNPQLSA
Mammal        	LTLPHNRTNL-------TSS------A--|E|EPWK-NQLSNSTQGLHKGQ---SSHLA//TSRHT---GETSNSTASVEGLPNHVHQ|V|TADAV-CSPSHGDSKS--PGLLSSDNPQLSA
Mammal        	LTLPHNRTNL-------TSS------A--|E|EPWK-NQLSNSTQGLHKGQ---SSHLA//TSRHT---GETSNSTASVEGLPNHVHQ|V|TADAV-CSPSHGDSKS--PGLLSSDNPQLSA
Mammal        	LTLPHNRTNL-------TSS------A--|E|EPWK-NQLSNSTQGLHKGQ---SSHLA//TSRHS---GETPNSTASVEGLPNHVHQ|V|MADAV-CSPSHGDSKS--PGLLSSDNPQLSA
Mammal        	LTLPHNRTNL-------TSS------A--|E|EPWK-NQLSNSTQGLHKGQ---SSHLA//TSRHA---GETPNSTASVEGLPNHVHQ|V|MADAV-CSPSHGDSKS--PGLLSSDNPQLSA
Mammal        	LTLPHNRTNL-------TSS------A--|E|EPWK-NQLSNSTQGLHKGQ---SSHLA//TSRHT---GETSNSTASVEGLPNHVHQ|V|TADAV-CSPSHGDSKS--PGLLSSDNPQLSA
Mammal        	LTLPHNRTNL-------TSS------A--|E|EPWK-NQLSNSTQGLHKGQ---SSHLA//TSRHA---GETPNSTASVEGLPNHVHQ|V|MADAV-CSPSHGDSKS--PGLLSSDNPQLSA
Mammal        	LTLPHNRTNL-------TSS------A--|E|EPWK-NQLSNSTQGLHKGQ---SSHLA//TSRHA---GETPNSTASVEGLPNHVHQ|V|TADAV-CSPSHGDSKS--PGLLSSDNPQLSA
Mammal        	LTLPHNRTNL-------TSS------A--|E|EPWK-NQLSNSTQGLHKGQ---SSHLA//TSRHT---GETPNSTASVEGLPNHVHQ|V|TADAV-CSPSHGDSKS--PGLLSSDNPQLSA
Mammal        	LTLPHNRTNL-------TSS------T--|E|EPWK-NQLSNSTQGLHKGQ---SSHLA//TSRHV---GETPNSTASVEGLPNHVHQ|V|TADAV-CSPSHGDSKS--PGLLSSDNPQLSA
Mammal        	LTLPHNRTNL-------TSS------A--|E|EPWK-NQLSNSTQGLHKGQ---SSHLA//TSRHA---GETPNSTASVEGLPNHVHQ|V|TADAV-CSPSHGDSKS--PGLLSSDNPQLSA
Mammal        	LTLPHNRTNL-------TSS------A--|E|EPWK-NQLSNSTQGLHKGQ---SSHLA//TSRHS---GETPNSTASVEGLPNHVHQ|V|MADAV-CSPSHGDSKS--PGLLSSDNPQLSA
Mammal        	LTLPHNRTNL-------TSS------A--|E|EPWK-NQLSNSTQGLHKGQ---SSHLA//TSRHT---GETPNSTASVEGLPNHVHQ|V|TADAV-CSPSHGDSKS--PGLLSSDNPQLSA
Mammal        	LTLPHNRTNL-------TSS------A--|E|EPWK-NQLSNSTQGLHKGQ---SSHLA//TSRHA---GETPNSAASVEGLPNHVHQ|V|TADAV-CSPSHGDSKS--PGLLSSDNPQLSA

                                                  Up to 50 Sequences Containing 2nd Mutation

Metazoa       	--ILQTENNE-------MEME-----V--|D|QQNE-QDDTEETP--------------//GP-------------------RKQ-KK|A|INETK-KRELREHS-W--NWLITHKL--MSI
Metazoa       	-NEPMMS------------D------T--|D|GSID-DK----------------SLIV//DVNED---EDA----DLSDGPSQQ---|-|ILVAS-L-----KS-S--ELAK---------
Metazoa       	-NEPMMS------------D------T--|D|GSID-DK----------------SLIV//DVNED---EDA----DLSDGPSQQ---|-|ILVAS-L-----KS-S--ELAK---------
Vertebrate    	-SLPHNCTAA-------SSQ------T--|D|ETWR-SQQRNTTQGLQKGP---GSHSA//--RHS---GGTSHSTTPTQGLTNHIQL|R|VTDGS-ASASLPSSPA--PSVLSLDNP-LSA
Vertebrate    	-ALPHNCTNP-------TSS------D--|D|EPWK-SQHINSTQGLQRSP---GSFSA//--GHP---TGTPNSTATAEGLPNHVHQ|G|QADAA-GAKPC----S--PGVLSSDNPQLSA
Vertebrate    	-ALPHNCTNP-------TSS------D--|D|EPWK-SQHINSTQGLQRSP---GSFSA//--GHP---TGTPNSTATAEGLPNHVHQ|G|QADAA-GAKPC----S--PGVLSSDNPQLSA
Vertebrate    	--LPHNCSST-------TSSPSH---A--|D|ETWR-QHRNTTTQGLQKGP---GSHSA//AVRHS---AGTSPGTTPVQGLTNHVQT|R|VTDSS-AGLSGPGSPA--PGALTSDNPKLSA
Vertebrate    	--LPQNCTTP-------TSD---------|D|EPWK-SQHINSTQGLQKSP---GSYSA//---HS---AGTPNSTATAEGLPNHVHH|G|QTNAA-GA----KPCS--PAVLSSDNPQLSA
Vertebrate    	--LPHNCTTP-------TS-SSM---D--|D|EPWK-SQHINSTQGLQKSP---GSCSA//---HS---AGTPNSTATAEGLPNHVHQ|G|QADAA-GA----KPCS--PGVLSSDNPQLSA
Vertebrate    	--LPQNCTTP-------TSD---------|D|EPWK-SQHINSTQGLQKSP---GSYSA//---HS---AGTPNSTATAEGLPNHVHH|G|QTNVA-GA----KPCS--PGVLSSDNPQLSA
Vertebrate    	-ALPRNCATP-------TSS------TMN|D|QLWK-SQHVSSTQGLNKSP---GSHLA//-NGHL---AGMPNSTATA-GRPNHVHQ|G|LAGAA-VPELC----S--PAQLSPDNLPLSA
Vertebrate    	-TLPQNCTTP-------TSS------SMD|D|EPWK-SQHINSTQGLQKSP---GSYSA//-NGHS---AGTPNSTATAEGLPNHVHH|G|QTNAA-GAKPC----S--PAVLSSDNPQLSA
Vertebrate    	-TLPQNCTTP-------TSS------SMD|D|EPWK-SQHINSTQGLQKSP---GSYSA//-NGHS---AGTPNSTATAEGLPNHVHH|G|QTNAA-GAKPC----S--PAVLSSDNPQLSA
Vertebrate    	--LPHNCTTP-------TSSSM----D--|D|EPWK-SQHINSTQGLQKSP---GSCSA//---------GTPNSTATAEGLPNHVHQ|G|QADAA-GA----KPCS--PGVLSSDNPQLSA
Vertebrate    	-TLPQNCTTP-------TSS------SMD|D|EPWK-SQHINSTQGLQKSP---GSYSA//---HS---AGTPNSTATAEGLPNHVHH|G|QTNAA-GA----KPCS--PAVLSSDNPQLSA
Vertebrate    	-ALPHNCTTP-------TSS------SMD|D|EPWK-SQHINSTQGLQKSP---GSCSA//---HS---AGTPNSTATAEGLPNHVHQ|G|QADAA-GA----KPCS--PGVLSSDNPQLSA
Vertebrate    	-SLPHTCAAAS----S-TSSTSSPIHA--|D|DTWKSQQRNTTTQELQKDP---GSHSA//SIRPSGEAPHSPST-TPMEGLANHIQP|G|GTDGS-SA----------PSMLSSDNPQLSA
Vertebrate    	-SLPHNCKAASQPS-T-SSTTSSPSQA--|D|ETWRSQQRNTTTQGLQKGP---GSHSA//AIRHSGGTSHSPST-TPAQGLTNHIQP|R|VTDGS-ASASLPSS-PA-PSVLSSDNP-LSA
Vertebrate    	-SLPHNCTATSHPS-T-SSTTSSPSHA--|D|ETWRNQHRNTTTQGLQKGP---GSHSA//AVRHSAGTPHSPGT-TPVQGLTNHVQT|R|VTDSS-AGLSGPGS-PA-PGALTSDNPKLSA
Vertebrate    	-FLPHTCEAANHPS---SATSSSTIHA--|D|ETWKSQQRNTTTQELQKDP---GSHSA//TIRPS---GEAPHSPSTPEGLANHIQP|G|GVDGATS-LPQPNS-SSPPSILSSDNPQLSA
Vertebrate    	-SLPHNCTAASHPS-T-SSTTSSPSHA--|D|DTWRSQQRNTTTQGLQKGP---GSHSA//AIRHSGGTPHSPGT-APAQGLTNHVQP|R|VTDSS-TSLSQPGS-PA-PGVLSSDNPQLSA
Vertebrate    	-SLPHTCTATSQPSTTGSSTNTNPSQA--|D|DTWRSQPRNTTTQGLQKGP---GSHPA//AGGHHGGAPCSPGS-ASRQGLTNHVQP|R|AQELS-ASPLQPAS-PAAGATLTSDNPQLSA
Vertebrate    	-ALPHNCTTPTSSSMD-------------|D|EPWK-SQHINSTQGLQKSP---GSCSA//--------AGMPNSTATAEGLPNHVHQ|G|QADAAGAK-------PCSPGVLSSDNPQLSA
Vertebrate    	-SLPHTCTANSQPSAA-TSTNTSPSPA--|D|ETWRSQQRNTTTQGLQKGP---GSHSA//AAGHHGGAPHSPGT-TSRQGLTNHVQP|Q|VTDRS-ASLSQPAS-PA-PGALSSDNPQLSA
Vertebrate    	-SLPHTCTATSQPSTTSSSTNTSPSHA--|D|ETWRSQPHNTTTQGLLKGP---GSHPA//AGGHHGGVPRSPGS-ASRQGLTNHVQP|R|VQERS-ASPPQPAS-PAAGATLTSDNPQLSA
Vertebrate    	-FLPHTCEAANHPS---SATSSSTIHA--|D|ETWKSQQRNTTTQELQKDP---GSHSA//TIRPSGEAPHSPST-PPMEGLANHIQP|G|GVDGA-TSLPQPNS-SSPPSILSSDNPQLSA
Vertebrate    	-SLPHTCTATSQPSTTSSSTNTSPSHA--|D|ETWRSQPRNTTTQGLQKGP---GSHPA//AGGHHGGAPRSPGS-ASRQGLTNHVQP|R|AQERS-ASPPQPAS-PAAGATLTSDNPQLSA
Vertebrate    	-SLPHTCTATSQPSTTSSSTNTSPSHA--|D|ETWRSQPRNTTTQGLLKGP---GSHPA//AGGHHGGVPRSPGS-ASRQGLTNHVQP|R|VQERS-ASPPQPAS-PAAGATLTSDNPQLSA
Vertebrate    	-SLPHTCTATSQPSTTSSSTNTSPSHA--|D|ETWRSQPRNTTTQGLLKGP---GSHPA//AGGHHGGAPRSPGS-ASRQGLTNHVQP|R|VQERS-ASPPQPAS-PAAGATLTSDNPQLSA
Vertebrate    	-ALPHNCTTPTSSSMD-------------|D|EQWK-SQHINSTQGLQKSP---GSYSA//--------VGTPNSTATAEGLPNHVHQ|G|QADTAGAK-------PRSPGVLSSDNPQLSA
Vertebrate    	-ALPHNCTTPTSSSMD-------------|D|EPWK-SQHINSTQGLQKSP---GSCSA//--------AGTPNSTATAEGLPNHVHQ|G|QADAAGAK-------PCSPGVLSSDNPQLSA
Vertebrate    	-ALPHNCTTPTSSSMD-------------|D|EPWK-SQHINSTQGLQKSP---GSCSA//--------AGTPNSTATAEGLPNHVHQ|G|QADAAGAK-------PCSPGVLSSDNPQLSA
Vertebrate    	-ALPHNCTTPTSSSMD-------------|D|EPWK-SQHINSTQGLQKSP---GSCSA//--------AGTPNSTATAEGLPNHVHQ|G|QADAAGAK-------PCSPGVLSSDNPQLSA
Vertebrate    	-ALPRNCA---------TPTSSSSTMN--|D|QLWK-SQHVSSTQGLNKSP---GSHLA//--------AGMPNSTATA-GRPNHVHQ|G|LAGAAVPE-------LCSPAQLSPDNLPLSA
Vertebrate    	-ALPQNCTTPTSSSMD-------------|D|EPWK-SQHINSTQGLQKSP---GSYSA//--------AGTPNSTATAEGLPNHVHH|G|QTNVAGAK-------PCSPGVLSSDNPQLSA
Vertebrate    	-ALPHNCTTPTSSSMD-------------|D|EQWK-SQHINSTQGLQKSP---GSYSA//--------VGTPNSTATAEGLPNHVHQ|G|QADTAGAK-------PRSPGVLSSDNPQLSA
Vertebrate    	-ALPHKCT---------TPTSSSSKMN--|D|LLWK---SQHSSQGLKKSP---GSHLA//ENGHS---TWTPDSTATA-GLPNHVHQ|G|LADAAAAE-------PRSPGVLSSDNPQLSA
Vertebrate    	-TLPQNCTT--------------PTSSSM|D|EPWK-SQHINSTQGLQKSP---GSYSA//--------AGTPNSTATAEGLPNHVHH|G|QTNAAGAK-------PCSPAVLSSDNPQLSA
Vertebrate    	-TLPQNCTTPTSSSMD-------------|D|EPWK-SQHINSTQGLQKSP---GSYSA//--------AGTPNSTATAEGLPNHVHH|G|QTNAAGAK-------PCSPAVLSSDNPQLSA
Vertebrate    	-TLPQNCTTPTSSSMD-------------|D|EPWK-SQHINSTQGLQKSP---GSYSA//--------AGTPNSTATAEGLPNHVHH|G|QTNAAGAK-------PCSPAVLSSDNPQLSA
Vertebrate    	-ALPQNCTTPTSSSMD-------------|D|EPWK-SQHINSTQGLQKSP---GSYSA//--------AGTPNSTATAEGLPNHVHH|G|QTNAAGAK-------PCSPGVLSSDNPQLSA
Vertebrate    	-TLPQNCTTPTSSSMD-------------|D|EPWK-SQHINSTQGLQKSP---GSYSA//--------AGTPNSTATAEGLPNHVHH|G|QTNAAGAK-------PCSPAVLSSDNPQLSA
Vertebrate    	-ALPQNCTTPTSSSMD-------------|D|EPWK-SQHINSTQGLQKSP---GSYSA//--------AGTPNSTATAEGLPNHVHH|G|QTNVAGAK-------PCSPGVLSSDNPQLSA
Vertebrate    	-TLPQNCTTPTSSSMD-------------|D|EPWK-SQHINSTQGLQKSP---GSYSA//--------AGTPNSTATAEGLPNHVHH|G|QTNAAGAK-------PCSPAVLSSDNPQLSA
Vertebrate    	-ALPHTCS---------TPTSSGSSVN--|D|QPWK-SQHTNFTQGLKKSP---GSHLA//ENGHS---TGTPDSTATA-GLPNHVHQ|G|LADAAAAE-------PRSPGVLSSDNPQLSA
Vertebrate    	-ALPHNCTTPTSSSMD-------------|D|EPWK-SQHINSTQGLQKSP---GSCSA//--------AGTPNSTATAEGLPNHVHQ|G|QADAAGAK-------PCSPGVLSSDNPQLSA
Vertebrate    	-ALPHNCTTPTSSSMD-------------|D|EPWK-SQHINSTQGLQKSP---GSCSA//--------AGTPNSTATAEGLPNHVHQ|G|QADAAGAK-------PCSPGVLSSDNPQLSA
Vertebrate    	-ALPHNCTTPTSSSMD-------------|D|EPWK-SQHINSTQGLQKSP---GSCSA//--------AGTPNSTATAEGLPNHVHQ|G|QADAAGAK-------PCSPGVLSSDNPQLSA
Vertebrate    	-ALPQNCTTPTSSSMD-------------|D|EPWK-SQHINSTQGLQKSP---GSYSA//--------AGTPNSTATAEGLPNHVHH|G|QTNAAGAK-------PCSPGVLSSDNPQLSA
Vertebrate    	-ALPHNCTTPTSSSMD-------------|D|EPWK-SQHINSTQGLQKSP---GSCSA//--------AGTPNSTATAEGLPNHVHQ|G|QADAAGAK-------PCSPGVLSSDNPQLSA
 
_____________M806V_875L_nObs_0_nExp_117.94_____________
 
                                                          All Human Sequences

Human         	TVPETSRHTGETPNSTASVEGLPNHVH-Q|M|TADAV-CSPSHGDSKS-PGLLSSDNPQ//---------------------SSPSSA|I|STATPSPKSTEQTTT-NSVTSLNSPH-SGLH
Human         	TVPETSRHTGETPNSTASVEGLPNHVH-Q|M|TADAV-CSPSHGDSKS-PGLLSSDNPQ//---------------------SSPSSA|I|STATPSPKSTEQTTT-NSVTSLNSPH-SGLH
Human         	TVPETSRHTGETPNSTASVEGLPNHVH-Q|M|TADAV-CSPSHGDSKS-PGLLSSDNPQ//---------------------SSPSSA|I|STATPSPKSTEQTTT-NSVTSLNSPH-SGLH
Human         	TVPETSRHTGETPNSTASVEGLPNHVH-Q|M|TADAV-CSPSHGDSKS-PGLLSSDNPQ//---------------------SSPSSA|I|STATPSPKSTEQTTT-NSVTSLNSPH-SGLH
Human         	TVPETSRHTGETPNSTASVEGLPNHVH-Q|M|TADAV-CSPSHGDSKS-PGLLSSDNPQ//---------------------SSPSSA|I|STATPSPKSTEQTTT-NSVTSLNSPH-SGLH
Human         	TVPETSRHTGETPNSTASVEGLPNHVH-Q|M|TADAV-CSPSHGDSKS-PGLLSSDNPQ//---------------------SSPSSA|I|STATPSPKSTEQTTT-NSVTSLNSPH-SGLH
Human         	TVPETSRHTGETPNSTASVEGLPNHVH-Q|M|TADAV-CSPSHGDSKS-PGLLSSDNPQ//---------------------SSPSSA|I|STATPSPKSTEQTTT-NSVTSLNSPH-SGLH
Human         	TVPETSRHTGETPNSTASVEGLPNHVH-Q|M|TADAV-CSPSHGDSKS-PGLLSSDNPQ//---------------------SSPSSA|I|STATPSPKSTEQTTT-NSVTSLNSPH-SGLH
Human         	TVPETSRHTGETPNSTASVEGLPNHVH-Q|M|TADAV-CSPSHGDSKS-PGLLSSDNPQ//---------------------SSPSSA|I|STATPSPKSTEQTTT-NSVTSLNSPH-SGLH
Human         	TVPETSRHTGETPNSTASVEGLPNHVH-Q|M|TADAV-CSPSHGDSKS-PGLLSSDNPQ//---------------------SSPSSA|I|STATPSPKSTEQTTT-NSVTSLNSPH-SGLH
Human         	TVPETSRHTGETPNSTASVEGLPNHVH-Q|M|TADAV-CSPSHGDSKS-PGLLSSDNPQ//---------------------SSPSSA|I|STATPSPKSTEQTTT-NSVTSLNSPH-SGLH
Human         	TVPETSRHTGETPNSTASVEGLPNHVH-Q|M|TADAV-CSPSHGDSKS-PGLLSSDNPQ//---------------------SSPSSA|I|STATPSPKSTEQTTT-NSVTSLNSPH-SGLH
Human         	TVPETSRHTGETPNSTASVEGLPNHVH-Q|M|TADAV-CSPSHGDSKS-PGLLSSDNPQ//---------------------SSPSSA|I|STATPSPKSTEQTTT-NSVTSLNSPH-SGLH
Human         	TVPETSRHTGETPNSTASVEGLPNHVH-Q|M|TADAV-CSPSHGDSKS-PGLLSSDNPQ//---------------------SSPSSA|I|STATPSPKSTEQTTT-NSVTSLNSPH-SGLH
Human         	TVPETSRHTGETPNSTASVEGLPNHVH-Q|M|TADAV-CSPSHGDSKS-PGLLSSDNPQ//---------------------SSPSSA|I|STATPSPKSTEQTTT-NSVTSLNSPH-SGLH
Human         	TVPETSRHTGETPNSTASVEGLPNHVH-Q|M|TADAV-CSPSHGDSKS-PGLLSSDNPQ//---------------------SSPSSA|I|STATPSPKSTEQTTT-NSVTSLNSPH-SGLH
Human         	TVPETSRHTGETPNSTASVEGLPNHVH-Q|M|TADAV-CSPSHGDSKS-PGLLSSDNPQ//---------------------SSPSSA|I|STATPSPKSTEQTTT-NSVTSLNSPH-SGLH
Human         	TVPETSRHTGETPNSTASVEGLPNHVH-Q|M|TADAV-CSPSHGDSKS-PGLLSSDNPQ//---------------------SSPSSA|I|STATPSPKSTEQTTT-NSVTSLNSPH-SGLH

                                                          Reference Sequences

              	     1    6    1    6    1     |6|    1     6    1     6    1//                       1   |5|6    1    6     1    6     1   
              	    8    8    9    9    0     |0|    1     1    2     2    3//                       7   |7|7    8    8     9    9     0   
              	   7    7    7    7    8     |8|    8     8    8     8    8//                       8   |8|8    8    8     8    8     9   
Coral         	---------------PSPLTGDPTLS---|-|NGPMS-TYTG-------FPSAAGAAS-//---------------------STPFSP|P|SYVSPTQKF--HPT----------------S
Flatworm      	---------------CSLGDGD--LL---|-|PGPMD-CTET-------INPSGTDAL-//---------------------CC----|R|SNNDP-------------------------V
Snail         	---------------AYLAEDMRSHMR-S|Q|LMKVP-KLT--------PSSTTSSSSS//---------------------IPPV--|-|-------SSSST-------------------
Ant           	-------------IATSLAEDLLKHFG-S|E|DLDVK-EEP--------PASIMNNNFS//---------------------LEKP--|-|-------EEVET---EQ--T-----------
Copepod       	--------------IGSFAESLLKQFQ-E|Q|IGDDE-KQD--------SDGIESMDLL//---------------------NELM--|-|-------DLVDK---ET--------------
Lancet        	STADALSSSPPQSREPHRTHAESNHMH-G|L|SNGPV-VENSV------DTFVASSSPA//---------------------NEEVSP|V|VANSSSSPSNNHHPS----PASHNHVP----
Fish          	-------HSAGTPNSTATAEGLPNHVH-Q|G|QADAA-GA----KPCS-PGVLSSDNPQ//---------------------SSPSSA|M|STATPSPKSVDHNTQ-NSVNILNSP------
Frog          	SVPETSRHSEGTPNSTAGVEGLPNHVH-Q|V|TADTV-PSPSHGDSKS-PGLLSSDNPQ//---------------------SSPSSA|I|STATSSPKSTEQTMT-NSVVSLKSPL-SGLD
Lizard        	AVPDTNRHSGETPNSTASVEGLPNHVH-Q|V|TADAV-SSPSHGDSKS-PGLLSSDNPQ//---------------------SSPSSA|I|STATPSPKSTEQTTT-NSVTSLNSPH-SG-H
Bird          	AVPETSRHSGETPNSTAGVEGLPNHVH-Q|V|TADAV-SSPSHGDSKS-PGLLSSDNPQ//---------------------SSPSSA|I|STATPSPKSTEPTTT-NSVTSLNSPH-SG-H
Alligator     	AVPETSRHSGETPNSTASVEGLPNHVH-Q|V|TADAV-SSPSHGDSKS-PGLLSSDNPQ//---------------------SSPSSA|I|STATPSPKSTEQTTT-NSVTSLNSPH-SG-H
Mouse         	TVPETSRQTGETPNSTASVEGLPNHVH-Q|V|MADAV-CSPSHGDSKS-PGLLSSDNPQ//---------------------SSPSSA|I|STATPSPKSTEQTTT-NSVTSLNSPH-SGLH
Rat           	TLPETNRQTGETPNSTASVEGLPNHVH-Q|V|MADAV-CSPSHGDSKS-PGLLSSDNPQ//---------------------SSPSSA|I|STATPSPKSTEQTTT-NSVTSLNSPH-SGLH
Target[Human] 	TVPETSRHTGETPNSTASVEGLPNHVH-Q|M|TADAV-CSPSHGDSKS-PGLLSSDNPQ//---------------------SSPSSA|I|STATPSPKSTEQTTT-NSVTSLNSPH-SGLH

                                                  Up to 50 Sequences Containing 1st Mutation

Metazoa       	-------------TTESLAEDLLKKFS-D|V|QPEIK-KEP--------ISSDTNSSGN//---------------------LEPL--|-|-------KT----------------------
Metazoa       	-------------TTESLAEDLLKKFS-D|V|QPEIK-KEP--------ISSDTNSSGN//---------------------LEPL--|-|-------KT----------------------
Vertebrate    	AVPETSRHSGETPNSTAGVEGLPNHVH-Q|V|TADAV-SSPSHGDSKS-PGLLSSDNPQ//---------------------SSPSSA|I|STATPSPKSTEQTTT-NSVTSLNSPH-SG-H
Vertebrate    	AVPETSRHSGETPNSTASVEGLPNHVH-Q|V|TADAV-SSPSHGDSKS-PGLLSSDNPQ//---------------------SSPSSA|I|STATPSPKSTEQTTT-NSVTSLNSPH-SG-H
Vertebrate    	AVPETSRHSGETPNSTASVEGLPNHVH-Q|V|TADAV-SSPSHGDSKS-PGLLSSDNPQ//---------------------SSPSSA|I|STATPSPKSTEQTTT-NSVTSLNSPH-SG-H
Vertebrate    	AVPETSRHSGETPNSTASVEGLPNHVH-Q|V|TADAV-SSPSHGDSKS-PGLLSSDNPQ//---------------------SSPSSA|I|STATPSPKSTEQTTT-NSVTSLNSPH-SG-H
Vertebrate    	AVPETSRHSGETPNSTASVEGLPNHVH-Q|V|TADAV-SSPSHGDSKS-PGLLSSDNPQ//---------------------SSPSSA|I|STATPSPKSTEQTTT-NSVTSLNSPH-SG-H
Vertebrate    	AVPETSRHSGETPNSTAGVEGLPNHVH-Q|V|TADAV-SSPSHGDSKS-PGLLSSDNPQ//---------------------SSPSSA|I|STATPSPKSTEQTTT-NSVTSLNSPH-SG-H
Vertebrate    	AVPETSRHSGETPNSTAGVEGLPNHVH-Q|V|TADAV-SSPSHGDSKS-PGLLSSDNPQ//---------------------SSPSSA|I|STATPSPKSTEQTTT-NSVTSLNSPH-SG-H
Vertebrate    	AVPETSRHSGETPNSTAGVEGLPNHVH-Q|V|TADAV-SSPSHGDSKS-PGLLSSDNPQ//---------------------SSPSSA|I|STATPSPKSTEQTTT-NSVTSLNSPH-SG-H
Vertebrate    	AVPETSRHSGETPNSTAGVEGLPNHVH-Q|V|TADAV-SSPSHGDSKS-PGLLSSDNPQ//---------------------SSPSSA|I|STATPSPKSTEQTTT-NSVTSLNSPH-SG-H
Vertebrate    	AVPETSRHSGETPNSTAGVEGLPNHVH-Q|V|TADAV-SSPSHGDSKS-PGLLSSDNPQ//---------------------SSPSSA|I|STATPSPKSTEQTTT-NSVTSLNSPH-SG-H
Vertebrate    	AVPETSRHSGETPNSTAGVEGLPNHVH-Q|V|TADAV-SSPSHGDSKS-PGLLSSDNPQ//---------------------SSPSSA|I|STATPSPKSTEQTTT-NSVTSLNSPH-SG-H
Vertebrate    	AVPETSRHSGETPNSTAGVEGLPNHVH-Q|V|TADAV-SSPSHGDSKS-PGLLSSDNPQ//---------------------SSPSSA|I|STATPSPKSTEQTTT-NSVTSLNSPH-SG-H
Vertebrate    	AVPETSRHSGETPNSTAGVEGLPNHVH-Q|V|TADAV-SSPSHGDSKS-PGLLSSDNPQ//---------------------SSPSSA|I|STATPSPKSTEQTTT-NSVTSLNSPH-SG-H
Vertebrate    	AVPETSRHSGETPNSTAGVEGLPNHVH-Q|V|TADAV-SSPSHGDSKS-PGLLSSDNPQ//---------------------SSPSSA|I|STATPSPKSTEQTTT-NSVTSLNSPH-SG-H
Vertebrate    	AVPETSRHSGETPNSTAGVEGLPNHVH-Q|V|TADAV-SSPSHGDSKS-PGLLSSDNPQ//---------------------SSPSSA|I|STATPSPKSTEQTTT-NSVTSLNSPH-SG-H
Vertebrate    	AVPETSRHSGETPNSTASVEGLPNHVH-Q|V|TADAV-SSPSHGDSKS-PGLLSSDNPQ//---------------------SSPSSA|I|STATPSPKSTEQTTT-NSVTSLNSPH-SG-H
Vertebrate    	AVPETSRHSGETSNSTAGVEGLPNHVH-Q|V|TADAV-SSPSHGDSKS-PGLLSSDNPQ//---------------------SSPSSA|I|STATPSPKSTEQTTT-NSVTSLNSPH-SG-H
Vertebrate    	AVPETSRHSGETPNSTASVEGLPNHVH-Q|V|TADAV-SSPSHGDSKS-PGLLSSDNPQ//---------------------SSPSSA|I|STATPSPKSTEQTTT-NSVTSLNSPH-SG-H
Vertebrate    	AVPETSRHSGETPNSTAGVEGLPNHVH-Q|V|TADAV-SSPSHGDSKS-PGLLSSDNPQ//---------------------SSPSSA|I|STATPSPKSTEQTTT-NSVTSLNSPH-SG-H
Vertebrate    	AVPETSRHSGETPNSTASVEGLPNHVH-Q|V|TADAV-SSPSHGDSKS-PGLLSSDNPQ//---------------------SSPSSA|I|STATPSPKSTEQTTT-NSVTSLNSPH-SG-H
Vertebrate    	AVPETSRHSGETPNSTAGVEGLPNHVH-Q|V|TADAV-SSPSHGDSKS-PGLLSSDNPQ//---------------------SSPSSA|I|STATPSPKSSEQTTT-NSVTSLNSPH-SG-H
Vertebrate    	AVPETSRHSGETPNSTASVEGLPNHVH-Q|V|TADAV-SSPSHGDSKS-PGLLSSDNPQ//---------------------SSPSSA|I|STATPSPKSTEQTTT-NSVTSLNSPH-SG-H
Vertebrate    	AVPETSRHSGETPNSTAGVEGLPNHVH-Q|V|TADAV-SSPSHGDSKS-PGLLSSDNPQ//---------------------SSPSSA|I|STATPSPKSTEQTTT-NSVTSLNSPH-SG-H
Vertebrate    	AVPETSRHSGETPNSTAGVEGLPNHVH-Q|V|TADAV-SSPSHGDSKS-PGLLSSDNPQ//---------------------SSPSSA|I|STATPSPKSTEQTTT-NSVTSLNSPH-SG-H
Mammal        	MVPEPNRHIGETPNSTASVEGLPNHVH-Q|V|TADAV-CSPSHGDSKS-PGLLSSDNPQ//---------------------SSPSSA|I|STATPSPKSTEQTTT-NSVTSLNSPH-SGLH
Mammal        	MVPEISRHAGETPNSTASVEGLPNHVH-Q|V|TADAV-CSPSHGDSKS-PGLLSSDNPQ//---------------------SSPSSA|I|STATPSPKSTEQTTT-NSVTSLNSPH-SGLH
Mammal        	MVPETSRHAGETPNSTASVEGLPNHVH-Q|V|TADAV-CSPSHGDSKS-PGLLSSDNPQ//---------------------SSPSSA|I|STATPSPKSTEQTTT-NSVTSLNSPH-SGLH
Mammal        	TVPETSRHAGETPNSTANVEGLPNHVH-Q|V|TADAV-CSPSHGDSKS-PGLLSSDNPQ//---------------------SSPSSA|I|STATPSPKSTEQTTT-NSVTSLNSPH-SGLH
Mammal        	IVPEISRHTGETPNSTASVEGLPNHVH-Q|V|TADAV-CSPSHGDSKS-PGLLSSDNPQ//---------------------SSPSSA|I|STATPSPKSTEQTTT-NSVTSLNSPH-SGLH
Mammal        	TVPETSRHTGETPNSTASVEGLPNHVH-Q|V|MADAV-CSPSHGDSKS-PGLLSSDNPQ//---------------------SSPSSA|I|STATPSPKSTEQTTT-NSVTSLNSPH-SGLH
Mammal        	TVPETSRHTGETPNSTASVEGLPNHVH-Q|V|TADAV-CSPSHGDSKS-PGLLSSDNPQ//---------------------SSPSSA|I|STATPSPKSTEQTTT-NSVTSLNSPH-SGLH
Mammal        	TVPETSRHTGETPNSTASVEGLPNHVH-Q|V|TADAV-CSPSHGDSKS-PGLLSSDNPQ//---------------------SSPSSA|I|STATPSPKSTEQTTT-NSVTSLNSPH-SGLH
Mammal        	TVPETSRHTGETSNSTASVEGLPNHVH-Q|V|TADAV-CSPSHGDSKS-PGLLSSDNPQ//---------------------SSPSSA|I|STATPSPKSTEQTTT-NSVTSLNSPH-SGLH
Mammal        	TVPETSRHTGETPNSTASVEGLPNHVH-Q|V|TADAV-CSPSHGDSKS-PGLLSSDNPQ//---------------------SSPSSA|I|STATPSPKSTEQTTT-NSVTSLNSPH-SGLH
Mammal        	TVPETSRHTGETSNSTASVEGLPNHVH-Q|V|TADAV-CSPSHGDSKS-PGLLSSDNPQ//---------------------SSPSSA|I|STATPSPKSTEQTTT-NSVTSLNSPH-SGLH
Mammal        	TVPETSRHTGETSNSTASVEGLPNHVH-Q|V|TADAV-CSPSHGDSKS-PGLLSSDNPQ//---------------------SSPSSA|I|STATPSPKSTEQTTT-NSVTSLNSPH-SGLH
Mammal        	TVPETSRHTGETSNSTASVEGLPNHVH-Q|V|TADAV-CSPSHGDSKS-PGLLSSDNPQ//---------------------SSPSSA|I|STATPSPKSTEQTTT-NSVTSLNSPH-SGLH
Mammal        	MVPETSRHSGETPNSTASVEGLPNHVH-Q|V|MADAV-CSPSHGDSKS-PGLLSSDNPQ//---------------------SSPSSA|I|STATPSPKSTEQTTT-NSVTSLNSPH-SGLH
Mammal        	TVPETSRHAGETPNSTASVEGLPNHVH-Q|V|MADAV-CSPSHGDSKS-PGLLSSDNPQ//---------------------SSPSSA|I|STATPSPKSTEQTTT-NSITSLNSPP-SGLH
Mammal        	TVPETSRHTGETSNSTASVEGLPNHVH-Q|V|TADAV-CSPSHGDSKS-PGLLSSDNPQ//---------------------SSPSSA|I|STATPSPKSTEQTTT-NSVTSLNSPH-SGLH
Mammal        	TVPETSRHAGETPNSTASVEGLPNHVH-Q|V|MADAV-CSPSHGDSKS-PGLLSSDNPQ//---------------------SSPSSA|I|STATPSPKSTEQTTT-NSITSLNSPP-SGLH
Mammal        	TVPETSRHAGETPNSTASVEGLPNHVH-Q|V|TADAV-CSPSHGDSKS-PGLLSSDNPQ//---------------------SSPSSA|I|STATPSPKSTEQTTT-NSVTSLNSPH-SGLH
Mammal        	TVPETSRHTGETPNSTASVEGLPNHVH-Q|V|TADAV-CSPSHGDSKS-PGLLSSDNPQ//---------------------SSPSSA|I|STATPSPKSTEQTTT-NSVTSLNSPH-SGLH
Mammal        	TVPETSRHVGETPNSTASVEGLPNHVH-Q|V|TADAV-CSPSHGDSKS-PGLLSSDNPQ//---------------------SSPSSA|I|STATPSPKSTEQTTT-NSITSLNSPH-SGLH
Mammal        	MVPETSRHAGETPNSTASVEGLPNHVH-Q|V|TADAV-CSPSHGDSKS-PGLLSSDNPQ//---------------------SSPSSA|I|STATPSPKSTEQTTT-NSVTSLNSPH-SGLH
Mammal        	MVPETSRHSGETPNSTASVEGLPNHVH-Q|V|MADAV-CSPSHGDSKS-PGLLSSDNPQ//---------------------SSPSSA|I|STATPSPKSTEQTTT-NSVTSLNSPH-SGLH
Mammal        	MVPETSRHTGETPNSTASVEGLPNHVH-Q|V|TADAV-CSPSHGDSKS-PGLLSSDNPQ//---------------------SSPSSA|I|STATPSPKSTEQTTT-NSVTSLNSPH-SGLH
Mammal        	MVPETSRHAGETPNSAASVEGLPNHVH-Q|V|TADAV-CSPSHGDSKS-PGLLSSDNPQ//---------------------SSPSSA|I|STATPSPKSTEQTTT-NSVTSLNSPH-SGLH

                                                  Up to 50 Sequences Containing 2nd Mutation

Metazoa       	---------PSKPDSSPIWNNISIYEE-S|S|V----------------GSQIIKDDTN//---------------------EKELNL|L|TISSISKDFTEKKKL----------------
Metazoa       	-------------LATSIAEDLLAQFTQS|Q|STSVK-K-E--------PSALNSQQSS//--------P----TQVEYRVKCDSDTK|L|VI-----S-----------------------
Metazoa       	-------------LATSIAEDLLAQFTQC|Q|STSVK-KQD--------PSPINSQQSS//--------P----TQVEYRVKCDSDTK|L|VI-----S-----------------------
Metazoa       	-------------LATSIAEDLLAQFTQS|Q|STSVK-K-E--------PSALNSQQSS//--------P----TQVEYRVKCDSDTK|L|VI-----S-----------------------
Metazoa       	-------------LATSIAEDLLAQFTQS|Q|STSVK-K-E--------PSALNSQQSS//--------P----TQVEYRVKCDSDTK|L|VI-----S-----------------------
Metazoa       	-------------LATSIAEDLLAQFTQC|Q|STSVK-KQD--------PSPINSQQSS//--------P----TQVEYRVKCDSDTK|L|VI-----S-----------------------
Metazoa       	-------------LATSIAEDLLAQFTQS|Q|STSVK-K-E--------PSALNSQQSS//--------P----TQVEYRVKCDSDTK|L|VI-----S-----------------------
Metazoa       	--------------------GIQGR----|-|---------------------------//DEDDDELAKDSKYNKEIFTVAATKELG|L|VL-----KRSSA-------------------
Metazoa       	--------------------GIQGR----|-|---------------------------//DEDDDELAKDSKYNKEIFTVAATKELG|L|VL-----KRSSA-------------------
Metazoa       	--------------------GIQGR----|-|---------------------------//DEDDDELAKDSKYNKEIFTVAATKELG|L|VL-----KRSSA-------------------
Metazoa       	--------------------GIQGR----|-|---------------------------//DEDDDELAKDSKYNKEIFTVAATKELG|L|VL-----KRSSA-------------------
Metazoa       	--------------------GIQGR----|-|---------------------------//DEDDDELAKDSKYNKEIFTVAATKELG|L|VL-----KRSSA-------------------
Metazoa       	--------------------GIQGR----|-|---------------------------//DEDDDELAKDSKYNKEIFTVAATKELG|L|VL-----KRSSA-------------------
Metazoa       	-KKKGP----------------RKQ-K-K|A|INETK-KRELREHS-W-NWLITHKL--//---------------------MRRVIN|L|--ETQFPDE-------------------E--
Vertebrate    	TATDTHS----------------------|-|------PASPHRPPSP-VSATTTDNPP//---------------------SSPASA|L|SAASPSPRPGDPTTP---LRPLQAP-----V
Vertebrate    	---------KESEHAQGSCATVANH----|-|------CSPKY-TTGS-PDTYSSGNPQ//---------------------SSPYSA|L|SATSSSPHTNEPTGN------FTKP-----D
Vertebrate    	TAANHHSPDR-TPTSTSG-----------|-|---------------S-PAAPSTDNPQ//---------------------SSPASA|L|STSSPSPRSTEPTAS------LNKPG-SA-V
Vertebrate    	TAANHHSPDR-TPTSTSG-----------|-|---------------S-PAAPSTDNPQ//---------------------SSPASA|L|STSSPSPRSTEPTAS------LNKPG-SA-V
Vertebrate    	TATDTHS----------------------|-|------PASPHRPPSP-VSATTTDNPP//---------------------SSPASA|L|SAASPSPRPGDPTTP---LRPLQAP-----V
Vertebrate    	---------KESEHAQGSCATVANH----|-|------CSPKY-TTGS-PDTYSSGNPQ//---------------------SSPYSA|L|SATSSSPHTNEPTGN------FTKP-----D
Vertebrate    	DHPQGNGSTAANHHS-------PSH----|-|------TPTSTSTSGS-PATHSSDNPQ//---------------------SSPASA|L|STTSPSPRANELTAS-LNKPGSTTPG-PPAV
Vertebrate    	--------------AALQANGSTAANH-H|S|PDRTP-TSTSG------SPAPSTDNPQ//---------------------SSPASA|L|STSSPSPRSTEPTA------SLNKPGS----
Vertebrate    	G--------PTKESAALQANGSTASNH-H|S|PDRSP-TSTSG------SPAASADNPQ//---------------------SSPTSS|L|------PPCSAELNK----PAPGPPPA----
Vertebrate    	GSTAANHHSASSPASSPPRCAAPAAVN-G|S|GSEDSRSPPHHPAA-PRPPNLGKNGLS//---------------------GSPLSA|L|LRSKESPAVSSRVNHTLTASTASSPAPGPPP
Vertebrate    	GPTATNHHS-------------PNHTP-T|S|T--STSGS---------PAAHSSDNPQ//---------------------SSPASA|L|STTSPSPRANELTAS-LNKPGSTTP--GPPP
Vertebrate    	GSTAANHHS-------------PSHTP-T|S|T--STSGS---------PATHSSDNPQ//---------------------SSPASA|L|STTSPSPRANELTAS-LNKPGSTTP--GPPP
Vertebrate    	---------PLSPGATVPTQGSATHVQ-R|G|ATDSSAGGPSWTGP-PHPGALSSDNPR//---------------------SSAHSA|L|SATSPCRPTGPFPSTASGLVSLSAAS-----
Vertebrate    	GQEAAIRHSGGTSHSPSTTQGLTNHIQ-P|R|VTDGSASA-SLPSS-PAPSVLSSDNP-//---------------------SSP---|L|SATAPSPCSADPHTI-NSLPCLNSPS-TNSQ
Vertebrate    	GQEAAIRHSGGTSHSPSTTQGLTNHIQ-P|R|VTDGSASA-SLPSS-PAPSVLSSDNP-//---------------------SSP---|L|SATAPSPCSADPHTI-NSLPCLNSPS-TNSQ
 
_____________M806V_766S_nObs_0_nExp_117.34_____________
 
                                                          All Human Sequences

Human         	PSNSVTQGAALNHLSSHT-ATSGGQQGIT|L|TKESKPSGNILTVPETSRHTGETPNSTASVEGLPNHVHQ|M|TADAVCSPSHGDSKSPGLLSSDNPQLSALLM
Human         	PSNSVTQGAALNHLSSHT-ATSGGQQGIT|L|TKESKPSGNILTVPETSRHTGETPNSTASVEGLPNHVHQ|M|TADAVCSPSHGDSKSPGLLSSDNPQLSALLM
Human         	PSNSVTQGAALNHLSSHT-ATSGGQQGIT|L|TKESKPSGNILTVPETSRHTGETPNSTASVEGLPNHVHQ|M|TADAVCSPSHGDSKSPGLLSSDNPQLSALLM
Human         	PSNSVTQGAALNHLSSHT-ATSGGQQGIT|L|TKESKPSGNILTVPETSRHTGETPNSTASVEGLPNHVHQ|M|TADAVCSPSHGDSKSPGLLSSDNPQLSALLM
Human         	PSNSVTQGAALNHLSSHT-ATSGGQQGIT|L|TKESKPSGNILTVPETSRHTGETPNSTASVEGLPNHVHQ|M|TADAVCSPSHGDSKSPGLLSSDNPQLSALLM
Human         	PSNSVTQGAALNHLSSHT-ATSGGQQGIT|L|TKESKPSGNILTVPETSRHTGETPNSTASVEGLPNHVHQ|M|TADAVCSPSHGDSKSPGLLSSDNPQLSALLM
Human         	PSNSVTQGAALNHLSSHT-ATSGGQQGIT|L|TKESKPSGNILTVPETSRHTGETPNSTASVEGLPNHVHQ|M|TADAVCSPSHGDSKSPGLLSSDNPQLSALLM
Human         	PSNSVTQGAALNHLSSHT-ATSGGQQGIT|L|TKESKPSGNILTVPETSRHTGETPNSTASVEGLPNHVHQ|M|TADAVCSPSHGDSKSPGLLSSDNPQLSALLM
Human         	PSNSVTQGAALNHLSSHT-ATSGGQQGIT|L|TKESKPSGNILTVPETSRHTGETPNSTASVEGLPNHVHQ|M|TADAVCSPSHGDSKSPGLLSSDNPQLSALLM
Human         	PSNSVTQGAALNHLSSHT-ATSGGQQGIT|L|TKESKPSGNILTVPETSRHTGETPNSTASVEGLPNHVHQ|M|TADAVCSPSHGDSKSPGLLSSDNPQLSALLM
Human         	PSNSVTQGAALNHLSSHT-ATSGGQQGIT|L|TKESKPSGNILTVPETSRHTGETPNSTASVEGLPNHVHQ|M|TADAVCSPSHGDSKSPGLLSSDNPQLSALLM
Human         	PSNSVTQGAALNHLSSHT-ATSGGQQGIT|L|TKESKPSGNILTVPETSRHTGETPNSTASVEGLPNHVHQ|M|TADAVCSPSHGDSKSPGLLSSDNPQLSALLM
Human         	PSNSVTQGAALNHLSSHT-ATSGGQQGIT|L|TKESKPSGNILTVPETSRHTGETPNSTASVEGLPNHVHQ|M|TADAVCSPSHGDSKSPGLLSSDNPQLSALLM
Human         	PSNSVTQGAALNHLSSHT-ATSGGQQGIT|L|TKESKPSGNILTVPETSRHTGETPNSTASVEGLPNHVHQ|M|TADAVCSPSHGDSKSPGLLSSDNPQLSALLM
Human         	PSNSVTQGAALNHLSSHT-ATSGGQQGIT|L|TKESKPSGNILTVPETSRHTGETPNSTASVEGLPNHVHQ|M|TADAVCSPSHGDSKSPGLLSSDNPQLSALLM
Human         	PSNSVTQGAALNHLSSHT-ATSGGQQGIT|L|TKESKPSGNILTVPETSRHTGETPNSTASVEGLPNHVHQ|M|TADAVCSPSHGDSKSPGLLSSDNPQLSALLM
Human         	PSNSVTQGAALNHLSSHT-ATSGGQQGIT|L|TKESKPSGNILTVPETSRHTGETPNSTASVEGLPNHVHQ|M|TADAVCSPSHGDSKSPGLLSSDNPQLSALLM
Human         	PSNSVTQGAALNHLSSHT-ATSGGQQGIT|L|TKESKPSGNILTVPETSRHTGETPNSTASVEGLPNHVHQ|M|TADAVCSPSHGDSKSPGLLSSDNPQLSALLM

                                                          Reference Sequences

              	     1    6    1     6    1    |6|    1    6    1    6    1    6    1    |6|    1    6    1    6    1    6 
              	    4    4    5     5    6    |6|    7    7    8    8    9    9    0    |0|    1    1    2    2    3    3 
              	   7    7    7     7    7    |7|    7    7    7    7    7    7    8    |8|    8    8    8    8    8    8 
Coral         	-----------------------------|-|ADV-----------------------PSPLTGDPTLS--|-|NGPMSTYTG------FPSAAGAAS-------
Flatworm      	-----------------------------|-|MEE-----------------------CSLGDGD--LL--|-|PGPMDCTET------INPSGTDAL-------
Snail         	------------ELSAYLA----------|-|QHE-----------------------AYLAEDMRSHMRS|Q|LMKVPKLT-------PSSTTSSSSSV-----
Ant           	------------ELQALLS----------|-|QKD---------------------IATSLAEDLLKHFGS|E|DLDVKEEP-------PASIMNNNFSL-----
Copepod       	------------ELESLIS----------|-|QQD----------------------IGSFAESLLKQFQE|Q|IGDDEKQD-------SDGIESMDLLG-----
Lancet        	--LLTKGYQNTGVLPSLASASSAGRF---|-|SPSSAIGNLNPSTADALSSSPPQSREPHRTHAESNHMHG|L|SNGPVVENSV-----DTFVASSSPALFS---
Fish          	ASDTLAPEASHNHLPSHS-ATSGGQQGMV|H|TKESKPSGNG--------HSAGTPNSTATAEGLPNHVHQ|G|QADAAGA----KPCSPGVLSSDNPQLSALLT
Frog          	PSNSVTQGAALNHLSSHT-ATSGGQQGII|L|TKESKPSG-NGSVPETSRHSEGTPNSTAGVEGLPNHVHQ|V|TADTVPSPSHGDSKSPGLLSSDNPQLSALLM
Lizard        	PSNSVTQGAALNHLPSHT-ATSGGQQGIT|L|TKESKPSGNTSAVPDTNRHSGETPNSTASVEGLPNHVHQ|V|TADAVSSPSHGDSKSPGLLSSDNPQLSALLM
Bird          	PSNSVTQGAALNHLSSHT-ATSGGQQGIT|L|TKESKPSGNTSAVPETSRHSGETPNSTAGVEGLPNHVHQ|V|TADAVSSPSHGDSKSPGLLSSDNPQLSALLM
Alligator     	PSNSVTQGAALNHLSSHT-ATSGGQQGIT|L|TKESKPSGNTSAVPETSRHSGETPNSTASVEGLPNHVHQ|V|TADAVSSPSHGDSKSPGLLSSDNPQLSALLM
Mouse         	PSNSVTQGAALNHLSSHT-ATSGGQQGIT|L|TKESKPSGNTLTVPETSRQTGETPNSTASVEGLPNHVHQ|V|MADAVCSPSHGDSKSPGLLSSDNPQLSALLM
Rat           	PSNSVTQGAALNHLSSHT-ATSGGQQGIT|L|TKESKPSGNTLTLPETNRQTGETPNSTASVEGLPNHVHQ|V|MADAVCSPSHGDSKSPGLLSSDNPQLSALLM
Target[Human] 	PSNSVTQGAALNHLSSHT-ATSGGQQGIT|L|TKESKPSGNILTVPETSRHTGETPNSTASVEGLPNHVHQ|M|TADAVCSPSHGDSKSPGLLSSDNPQLSALLM

                                                  Up to 50 Sequences Containing 1st Mutation

Metazoa       	------------EGSGSTT----------|-|GSD---------------------TTESLAEDLLKKFSD|V|QPEIKKEP-------ISSDTNSSGNE-----
Metazoa       	------------EGSGSTT----------|-|GSD---------------------TTESLAEDLLKKFSD|V|QPEIKKEP-------ISSDTNSSGNE-----
Vertebrate    	PSNSATQGAALNHLSSHT-ATSGGQQGIT|L|TKESKPSGNASAVPETSRHSGETPNSTAGVEGLPNHVHQ|V|TADAVSSPSHGDSKSPGLLSSDNPQLSALLM
Vertebrate    	PSNSVTQGAALNHLSSHT-ATSGGQQGIT|L|TKESKPSGNTSAVPETSRHSGETPNSTASVEGLPNHVHQ|V|TADAVSSPSHGDSKSPGLLSSDNPQLSALLM
Vertebrate    	PSNSVTQGAALNHLSSHT-ATSGGQQGIT|L|TKESKPSGNTSAVPETSRHSGETPNSTASVEGLPNHVHQ|V|TADAVSSPSHGDSKSPGLLSSDNPQLSALLM
Vertebrate    	PSNSVTQGAALNHLSSHT-ATSGGQQGIT|L|TKESKPSGNTSAVPETSRHSGETPNSTASVEGLPNHVHQ|V|TADAVSSPSHGDSKSPGLLSSDNPQLSALLM
Vertebrate    	PSNSVTQGAALNHLSSHT-ATSGGQQGIT|L|TKESKPSGNTSAVPETSRHSGETPNSTASVEGLPNHVHQ|V|TADAVSSPSHGDSKSPGLLSSDNPQLSALLM
Vertebrate    	PSNSATQGAALNHLSSHT-ATSGGQQGIT|L|TKESKPSGNASAVPETSRHSGETPNSTAGVEGLPNHVHQ|V|TADAVSSPSHGDSKSPGLLSSDNPQLSALLM
Vertebrate    	PSNSATQGAALNHLSSHT-ATSGGQQGIT|L|TKESKPSGNASAVPETSRHSGETPNSTAGVEGLPNHVHQ|V|TADAVSSPSHGDSKSPGLLSSDNPQLSALLM
Vertebrate    	PSNSVTQGAALNHLSSHT-ATSGGQQGIT|L|TKESKPSGNTSAVPETSRHSGETPNSTAGVEGLPNHVHQ|V|TADAVSSPSHGDSKSPGLLSSDNPQLSALLM
Vertebrate    	PSNSATQGAALNHLSSHT-ATSGGQQGIT|L|TKESKPSGNASAVPETSRHSGETPNSTAGVEGLPNHVHQ|V|TADAVSSPSHGDSKSPGLLSSDNPQLSALLM
Vertebrate    	PSNSVTQGAALNHLSSHT-ATSGGQQGIT|L|TKESKPSGNTSAVPETSRHSGETPNSTAGVEGLPNHVHQ|V|TADAVSSPSHGDSKSPGLLSSDNPQLSALLM
Vertebrate    	PSNSATQGAALNHLSSHT-ATSGGQQGIT|L|TKESKPSGNASAVPETSRHSGETPNSTAGVEGLPNHVHQ|V|TADAVSSPSHGDSKSPGLLSSDNPQLSALLM
Vertebrate    	PSNSATQGAALNHLSSHT-ATSGGQQGIT|L|TKESKPSGNASAVPETSRHSGETPNSTAGVEGLPNHVHQ|V|TADAVSSPSHGDSKSPGLLSSDNPQLSALLM
Vertebrate    	PSNSATQGAALNHLSSHT-ATSGGQQGIT|L|TKESKPSGNASAVPETSRHSGETPNSTAGVEGLPNHVHQ|V|TADAVSSPSHGDSKSPGLLSSDNPQLSALLM
Vertebrate    	PSNSATQGAALNHLSSHT-ATSGGQQGIT|L|TKESKPSGNASAVPETSRHSGETPNSTAGVEGLPNHVHQ|V|TADAVSSPSHGDSKSPGLLSSDNPQLSALLM
Vertebrate    	PSNSVTQGAALNHLSSHT-ATSGGQQGIT|L|TKESKPSGNTSAVPETSRHSGETPNSTAGVEGLPNHVHQ|V|TADAVSSPSHGDSKSPGLLSSDNPQLSALLM
Vertebrate    	PSNSVTQGAALNHLSSHT-ATSGGQQGIT|L|TKESKPSGNTSAVPETSRHSGETPNSTASVEGLPNHVHQ|V|TADAVSSPSHGDSKSPGLLSSDNPQLSALLM
Vertebrate    	PSNSVTQGAALNHLSSHT-ATSGGQQGIT|L|TKESKPSGNTSAVPETSRHSGETSNSTAGVEGLPNHVHQ|V|TADAVSSPSHGDSKSPGLLSSDNPQLSALLM
Vertebrate    	PSNSVTQGAALNHLSSHT-ATSGGQQGIT|L|TKESKPSGNTSAVPETSRHSGETPNSTASVEGLPNHVHQ|V|TADAVSSPSHGDSKSPGLLSSDNPQLSALLM
Vertebrate    	PSNSVTQGAALNHLSSHT-ATSGGQQGIT|L|TKESKPSGNTSAVPETSRHSGETPNSTAGVEGLPNHVHQ|V|TADAVSSPSHGDSKSPGLLSSDNPQLSALLM
Vertebrate    	PSNSVTQGAALNHLSSHT-ATSGGQQGIT|L|TKESKPSGNTSAVPETSRHSGETPNSTASVEGLPNHVHQ|V|TADAVSSPSHGDSKSPGLLSSDNPQLSALLM
Vertebrate    	PSNSVTQGAALNHLSSHT-ATSGGQQGIT|L|TKESKPSGNTSAVPETSRHSGETPNSTAGVEGLPNHVHQ|V|TADAVSSPSHGDSKSPGLLSSDNPQLSALLM
Vertebrate    	PSNSVTQGAALNHLSSHT-ATSGGQQGIT|L|TKESKPSGNTSAVPETSRHSGETPNSTASVEGLPNHVHQ|V|TADAVSSPSHGDSKSPGLLSSDNPQLSALLM
Vertebrate    	PSNSVTQGAALNHLSSHT-ATSGGQQGIT|L|TKESKPSGNTSAVPETSRHSGETPNSTAGVEGLPNHVHQ|V|TADAVSSPSHGDSKSPGLLSSDNPQLSALLM
Vertebrate    	PSNSVTQGAALNHLSSHT-ATSGGQQGIT|L|TKESKPSGNTSAVPETSRHSGETPNSTAGVEGLPNHVHQ|V|TADAVSSPSHGDSKSPGLLSSDNPQLSALLM
Mammal        	PSNSVTQGAALNHLSSHT-ATSGGQQGIT|L|TKESKPSGNTLMVPEPNRHIGETPNSTASVEGLPNHVHQ|V|TADAVCSPSHGDSKSPGLLSSDNPQLSALLM
Mammal        	PSNSVTQGAALNHLSSHT-ATSGGQQGIT|L|TKESKPSGNTSMVPEISRHAGETPNSTASVEGLPNHVHQ|V|TADAVCSPSHGDSKSPGLLSSDNPQLSALLM
Mammal        	PSNSVTQGAALNHLSSHT-ATSGGQQGIT|L|TKESKPSGNTSMVPETSRHAGETPNSTASVEGLPNHVHQ|V|TADAVCSPSHGDSKSPGLLSSDNPQLSALLM
Mammal        	PSNSVTQGAALNHLSSHI-ATSGGQQGIT|L|TKESKPSGNTLTVPETSRHAGETPNSTANVEGLPNHVHQ|V|TADAVCSPSHGDSKSPGLLSSDNPQLSALLM
Mammal        	PSNSVTQGAALNHLSSHT-ATSGGQQGIT|L|TKESKPSGNTSIVPEISRHTGETPNSTASVEGLPNHVHQ|V|TADAVCSPSHGDSKSPGLLSSDNPQLSALLM
Mammal        	PSNSVTQGAALNHLSSHT-ATSGGQQGIT|L|TKESKPSGNTSTVPETSRHTGETPNSTASVEGLPNHVHQ|V|MADAVCSPSHGDSKSPGLLSSDNPQLSALLM
Mammal        	PSNSVTQGAALNHLSSHT-ATSGGQQGIT|L|TKESKPSGNTSTVPETSRHTGETPNSTASVEGLPNHVHQ|V|TADAVCSPSHGDSKSPGLLSSDNPQLSALLM
Mammal        	PSNSVTQGAALNHLSSHT-ATSGGQQGIT|L|TKESKPSGNTSTVPETSRHTGETPNSTASVEGLPNHVHQ|V|TADAVCSPSHGDSKSPGLLSSDNPQLSALLM
Mammal        	PSSSVTQGAALNHLSSHT-ATSGGQQGIT|L|TKESKPSGNTLTVPETSRHTGETSNSTASVEGLPNHVHQ|V|TADAVCSPSHGDSKSPGLLSSDNPQLSALLM
Mammal        	PSNSVTQGAALNHLSSHT-ATSGGQQGIT|L|TKESKPSGNTSTVPETSRHTGETPNSTASVEGLPNHVHQ|V|TADAVCSPSHGDSKSPGLLSSDNPQLSALLM
[truncated: 1,373,393 more chars]
