# Supplementary material for: Deep phylogeny of cancer drivers and compensatory mutations
Source: Commun Biol. 2020 Oct 2;3:551. doi: 10.1038/s42003-020-01276-7 (PMC7532533; doi:10.1038/s42003-020-01276-7)
Supplement: Supplementary file 9 — Supplementary Data 7 [file 42003_2020_1276_MOESM9_ESM.xlsx]

## Sheet: Sheet1
Gene	Variation 1	Variation 1 Cosmic Mutation Frequency	Variation 2	Variation 2 Cosmic Mutation Frequency	# Pairs Observed in Tree (Weighted)	# Pairs Expected in Tree (Weighted)	# Pairs Observed in Cosmic	# Pairs Expected in Cosmic	Cosmic Association
'EGFR'	'S768I'	263	'G719C'	94	NaN	NaN	32	0.89	'+'
'EGFR'	'S768I'	263	'V769L'	15	0	12.22	11	0.14	'+'
'CTNNB1'	'S45P'	483	'P44A'	20	NaN	NaN	19	1.31	'+'
'KDM6A'	'M806V'	7	'I776T'	9	175.9	33.2	7	0.05	'+'
'KDM6A'	'T807M'	9	'M806V'	7	28.72	2.4	7	0.05	'+'
'EGFR'	'G719A'	198	'E709K'	58	0	0.34	12	0.41	'+'
'KDM6A'	'T807M'	9	'I776T'	9	26.18	6.13	7	0.06	'+'
'KDM6A'	'T846P'	9	'M806V'	7	37.36	14.09	6	0.05	'+'
'KDM6A'	'A858T'	7	'T846P'	9	27.35	11.15	6	0.05	'+'
'KDM6A'	'A858T'	7	'I776T'	9	51.85	10.31	6	0.05	'+'
'EGFR'	'S768I'	263	'G719A'	198	0	0.8	18	1.88	'+'
'KDM6A'	'I776T'	9	'T846P'	9	31.4	32.31	6	0.06	'+'
'KDM6A'	'T846P'	9	'T807M'	9	17.52	2.36	6	0.06	'+'
'KDM6A'	'T846P'	9	'I776T'	9	31.4	32.31	6	0.06	'+'
'KDM6A'	'A858T'	7	'M806V'	7	44.74	8.53	5	0.04	'+'
'SETD2'	'S1792N'	5	'A2201P'	4	NaN	NaN	4	0.01	'+'
'KDM6A'	'I776T'	9	'H785Q'	6	10.39	11.5	5	0.04	'+'
'KDM6A'	'A858T'	7	'T807M'	9	15.76	1.8	5	0.05	'+'
'EGFR'	'T790M'	1333	'C797S'	9	42.53	81.41	9	0.43	'+'
'MET'	'Y1248H'	10	'D1246N'	8	0	0.09	5	0.07	'+'
'EGFR'	'G719A'	198	'R776H'	19	8.33	0.97	6	0.14	'+'
'KDM6A'	'M806V'	7	'H785Q'	6	19.31	46.96	4	0.03	'+'
'KDM6A'	'A858T'	7	'H785Q'	6	17.9	13.94	4	0.03	'+'
'FAT1'	'V3323I'	5	'A2456T'	4	183.28	197.95	3	0.01	'+'
'EGFR'	'G719A'	198	'E709A'	36	0	2.1	7	0.26	'+'
'EGFR'	'S768I'	263	'G719S'	152	0	0.26	13	1.44	'+'
'KDM6A'	'T807M'	9	'H785Q'	6	9.31	7.92	4	0.04	'+'
'LZTR1'	'A687T'	4	'L255I'	4	NaN	NaN	4	0.04	'+'
'NF1'	'Y489C'	8	'T467I'	6	0	0.61	3	0.02	'+'
'EGFR'	'G719A'	198	'L861Q'	406	2.37	1.49	16	2.9	'+'
'EGFR'	'L861Q'	406	'G719A'	198	2.37	1.49	16	2.9	'+'
'EGFR'	'L861Q'	406	'G719S'	152	0	0.48	14	2.23	'+'
'BRAF'	'D594G'	127	'I592V'	2	0	10.02	2	0	'+'
'ATM'	'R2443Q'	17	'D863N'	4	1.06	0.18	3	0.03	'+'
'EGFR'	'G719A'	198	'I706T'	4	4.01	5.39	3	0.03	'+'
'NF1'	'Y489C'	8	'S821R'	2	NaN	NaN	2	0.01	'+'
'NF1'	'Y489C'	8	'L899V'	2	0	6.65	2	0.01	'+'
'KIT'	'V560D'	194	'D820A'	8	0	0	5	0.18	'+'
'EGFR'	'L861Q'	406	'L858M'	6	0	8.5	4	0.09	'+'
'BAP1'	'H169Y'	5	'M231T'	2	NaN	NaN	2	0.01	'+'
'STAG2'	'M224I'	5	'T528A'	2	4.76	13.37	2	0.01	'+'
'KDM6A'	'T846P'	9	'H785Q'	6	20.75	21.48	3	0.04	'+'
'NF1'	'Y489C'	8	'D483G'	3	NaN	NaN	2	0.01	'+'
'NF1'	'Y489C'	8	'V567G'	3	0	0.57	2	0.01	'+'
'ARID2'	'R314C'	19	'G331D'	3	NaN	NaN	3	0.04	'+'
'ARID2'	'S297F'	22	'R294I'	7	NaN	NaN	4	0.12	'+'
'KDM6A'	'M806V'	7	'I643V'	2	14.09	13.87	2	0.01	'+'
'CDH1'	'R90Q'	5	'T340M'	3	1.78	0.95	2	0.01	'+'
'NF1'	'Y489C'	8	'H553R'	4	NaN	NaN	2	0.01	'+'
'BRAF'	'K601E'	216	'P731S'	3	0	0	2	0.01	'+'
'KRAS'	'G13D'	5587	'G12V'	10231	NaN	NaN	28	1292.03	'-'
'KRAS'	'G13D'	5587	'G12D'	14944	NaN	NaN	100	1887.21	'-'
'PIK3CA'	'H1047R'	4099	'E545K'	3036	0	0.49	34	904.99	'-'
'KRAS'	'G13D'	5587	'G12C'	5103	NaN	NaN	16	644.44	'-'
'PIK3CA'	'E542K'	1896	'H1047R'	4099	0	0.69	13	565.17	'-'
'PIK3CA'	'H1047R'	4099	'E542K'	1896	0	0.69	13	565.17	'-'
'PIK3CA'	'E545K'	3036	'E542K'	1896	2.85	1.3	18	418.61	'-'
'FGFR3'	'S249C'	2224	'Y373C'	690	NaN	NaN	17	348.05	'-'
'IDH2'	'R172K'	531	'R140Q'	1287	NaN	NaN	1	278.37	'-'
'KRAS'	'G13D'	5587	'G12A'	2394	NaN	NaN	11	302.33	'-'
'NRAS'	'Q61R'	2000	'G12D'	858	0	0.46	11	252.17	'-'
'BRAF'	'V600E'	49226	'K601E'	216	NaN	NaN	6	200.14	'-'
'NRAS'	'G12D'	858	'Q61K'	1500	0	0.08	6	189.13	'-'
'NRAS'	'Q61K'	1500	'G12D'	858	0	0.08	6	189.13	'-'
'CTNNB1'	'T41A'	1450	'S45F'	906	NaN	NaN	3	177.5	'-'
'KRAS'	'G13D'	5587	'G12S'	1984	NaN	NaN	28	250.55	'-'
'FGFR3'	'S249C'	2224	'R248C'	450	NaN	NaN	22	226.99	'-'
'KRAS'	'G13D'	5587	'G12R'	1430	NaN	NaN	10	180.59	'-'
'KRAS'	'G12D'	14944	'Q61H'	563	NaN	NaN	15	190.17	'-'
'KRAS'	'G12D'	14944	'G13C'	376	0	0.16	1	127.01	'-'
'BRAF'	'V600E'	49226	'D594G'	127	NaN	NaN	0	117.68	'-'
'EGFR'	'L858R'	10193	'L861Q'	406	NaN	NaN	10	149.29	'-'
'PIK3CA'	'H1047L'	565	'E545K'	3036	20.73	13.86	3	124.74	'-'
'NRAS'	'Q61R'	2000	'G13D'	408	0	0.54	4	119.91	'-'
'BRAF'	'V600E'	49226	'G469A'	110	NaN	NaN	1	101.92	'-'
'KRAS'	'G12V'	10231	'Q61H'	563	NaN	NaN	10	130.2	'-'
'FGFR3'	'S249C'	2224	'G370C'	184	NaN	NaN	3	92.81	'-'
'CTNNB1'	'T41A'	1450	'S45P'	483	NaN	NaN	4	94.63	'-'
'KRAS'	'G12D'	14944	'A146T'	268	NaN	NaN	3	90.53	'-'
'NRAS'	'Q61K'	1500	'G13D'	408	0	0.11	3	89.93	'-'
'KRAS'	'G12V'	10231	'G13C'	376	0	0	3	86.95	'-'
'PIK3CA'	'E542K'	1896	'H1047L'	565	25.17	20.26	1	77.9	'-'
'PIK3CA'	'H1047L'	565	'E542K'	1896	25.17	20.26	1	77.9	'-'
'BRAF'	'V600E'	49226	'D594N'	73	NaN	NaN	0	67.64	'-'
'HRAS'	'G13R'	378	'Q61R'	363	NaN	NaN	0	66.38	'-'
'FGFR3'	'Y373C'	690	'R248C'	450	0	0	2	70.42	'-'
'PIK3CA'	'H1047R'	4099	'Q546K'	235	0	0.3	2	70.05	'-'
'CTNNB1'	'T41A'	1450	'S37F'	315	NaN	NaN	0	61.71	'-'
'EGFR'	'L858R'	10193	'G719A'	198	NaN	NaN	3	72.8	'-'
'NRAS'	'Q61R'	2000	'G12S'	271	0	1	6	79.65	'-'
'PIK3CA'	'H1047R'	4099	'E545A'	260	0	0.43	6	77.5	'-'
'KRAS'	'G12V'	10231	'A146T'	268	NaN	NaN	1	61.98	'-'
'NRAS'	'Q61K'	1500	'G12S'	271	0	0.18	1	59.74	'-'
'CTNNB1'	'T41A'	1450	'S33C'	304	NaN	NaN	1	59.56	'-'
'NRAS'	'Q61L'	431	'G12D'	858	1.68	0.26	0	54.34	'-'
'KRAS'	'G12C'	5103	'Q61H'	563	NaN	NaN	3	64.94	'-'
'PIK3CA'	'H1047R'	4099	'E545G'	202	0	0.23	2	60.21	'-'
'PIK3CA'	'H1047R'	4099	'N345K'	193	4.91	1.04	2	57.53	'-'
'PIK3CA'	'E545K'	3036	'R88Q'	244	0	1.23	1	53.87	'-'
'PIK3CA'	'E545K'	3036	'Q546K'	235	3.92	0.57	1	51.88	'-'
