# Supplementary material for: Deep phylogeny of cancer drivers and compensatory mutations
Source: Commun Biol. 2020 Oct 2;3:551. doi: 10.1038/s42003-020-01276-7 (PMC7532533; doi:10.1038/s42003-020-01276-7)
Supplement: Supplementary file 10 — Supplementary Data 8 [file 42003_2020_1276_MOESM10_ESM.txt]

 
 
Cosmic Associated Pairs
 
 
1	ARID2
                   	R314C	G331D	+
                   	S297F	R294I	+
2	ATM
                   	R2443Q	D863N	+
3	BAP1
                   	H169Y	M231T	+
4	BRAF
                   	D594G	I592V	+
                   	K601E	P731S	+
                   	V600E	K601E	-
                   	V600E	D594G	-
                   	V600E	G469A	-
                   	V600E	D594N	-
5	CDH1
                   	R90Q	T340M	+
6	CTNNB1
                   	S45P	P44A	+
                   	T41A	S45F	-
                   	T41A	S45P	-
                   	T41A	S37F	-
                   	T41A	S33C	-
7	EGFR
                   	S768I	G719C	+
                   	S768I	V769L	+
                   	G719A	E709K	+
                   	S768I	G719A	+
                   	T790M	C797S	+
                   	G719A	R776H	+
                   	G719A	E709A	+
                   	S768I	G719S	+
                   	G719A	L861Q	+
                   	L861Q	G719A	+
                   	L861Q	G719S	+
                   	G719A	I706T	+
                   	L861Q	L858M	+
                   	L858R	L861Q	-
                   	L858R	G719A	-
8	FAT1
                   	V3323I	A2456T	+
9	FGFR3
                   	S249C	Y373C	-
                   	S249C	R248C	-
                   	S249C	G370C	-
                   	Y373C	R248C	-
10	HRAS
                   	G13R	Q61R	-
11	IDH2
                   	R172K	R140Q	-
12	KDM6A
                   	M806V	I776T	+
                   	T807M	M806V	+
                   	T807M	I776T	+
                   	T846P	M806V	+
                   	A858T	T846P	+
                   	A858T	I776T	+
                   	I776T	T846P	+
                   	T846P	T807M	+
                   	T846P	I776T	+
                   	A858T	M806V	+
                   	I776T	H785Q	+
                   	A858T	T807M	+
                   	M806V	H785Q	+
                   	A858T	H785Q	+
                   	T807M	H785Q	+
                   	T846P	H785Q	+
                   	M806V	I643V	+
13	KIT
                   	V560D	D820A	+
14	KRAS
                   	G13D	G12V	-
                   	G13D	G12D	-
                   	G13D	G12C	-
                   	G13D	G12A	-
                   	G13D	G12S	-
                   	G13D	G12R	-
                   	G12D	Q61H	-
                   	G12D	G13C	-
                   	G12V	Q61H	-
                   	G12D	A146T	-
                   	G12V	G13C	-
                   	G12V	A146T	-
                   	G12C	Q61H	-
15	LZTR1
                   	A687T	L255I	+
16	MET
                   	Y1248H	D1246N	+
17	NF1
                   	Y489C	T467I	+
                   	Y489C	S821R	+
                   	Y489C	L899V	+
                   	Y489C	D483G	+
                   	Y489C	V567G	+
                   	Y489C	H553R	+
18	NRAS
                   	Q61R	G12D	-
                   	G12D	Q61K	-
                   	Q61K	G12D	-
                   	Q61R	G13D	-
                   	Q61K	G13D	-
                   	Q61R	G12S	-
                   	Q61K	G12S	-
                   	Q61L	G12D	-
19	PIK3CA
                   	H1047R	E545K	-
                   	E542K	H1047R	-
                   	H1047R	E542K	-
                   	E545K	E542K	-
                   	H1047L	E545K	-
                   	E542K	H1047L	-
                   	H1047L	E542K	-
                   	H1047R	Q546K	-
                   	H1047R	E545A	-
                   	H1047R	E545G	-
                   	H1047R	N345K	-
                   	E545K	R88Q	-
                   	E545K	Q546K	-
20	SETD2
                   	S1792N	A2201P	+
21	STAG2
                   	M224I	T528A	+
 
 
________________________ARID2_______________________
 
MutationAA       Num. Tumors     Common Polymorphism     
                                                         
p.?              110             0                       
p.S297F           22             0                       
p.R314C           19             0                       
p.R542*           14             0                       
p.R274*           12             0                       
p.Q1313*          10             0                       
p.R1273*           9             0                       
p.T426M            8             0                       
p.A1555S           7             0                       
p.R294I            7             0                       
p.Q725*            6             0                       
p.R285Q            6             0                       
p.A1773V           5             0                       
p.E267*            5             0                       
p.I37fs*21         5             0                       
p.N1778fs*13       5             0                       
p.Q1043*           5             0                       
p.Q1165*           5             0                       
p.Q1411*           5             0                       
p.Q1462*           5             0                       
p.Q613*            5             0                       
p.R1754*           5             0                       
p.R1769*           5             0                       
p.E393*            4             0                       
p.E393K            4             0                       
p.E74fs*10         4             0                       
p.I37fs*29         4             0                       
p.P710S            4             0                       
p.Q1062H           4             0                       
p.Q1100*           4             0                       
 
_____________R314C_G331D_nObs_3_nExp_0.04_____________
 
                                                          All Human Sequences

Human         	RVLQIAVILRNLSFEEGNVKLLAANRTCL|R|FLLLSAHSHFISLRQL|G|LDTLGNIAAELLLDPVDFKTTHLMFHTVTKC
Human         	RVLQIAVILRNLSFEEGNVKLLAANRTCL|R|FLLLSAHSHFISLRQL|G|LDTLGNIAAELLLDPVDFKTTHLMFHTVTKC
Human         	RVLQIAVILRNLSFEEGNVKLLAANRTCL|R|FLLLSAHSHFISLRQL|G|LDTLGNIAAELLLDPVDFKTTHLMFHTVTKC

                                                          Reference Sequences

              	      9    4    9    4    9    |4|    9    4    9 |1|  4    9    4    9    4    9   
              	     8    9    9    0    0    |1|    1    2    2 |3|  3    3    4    4    5    5   
              	    2    2    2    3    3    |3|    3    3    3 |3|  3    3    3    3    3    3   
Sponge        	RATQVSLIIRNLSLSKRNAQYFAKCDSTL|R|FLLLCLNSSLPELKNQ|S|LDALAGIAPYLVIEGDDDSISHLLLMSVYSC
Coral         	RISQVGMIFYNFSFDSANADVLASHPLCL|K|FLVLCICSNHGFLQRM|A|WETLSNLAEKMLMDPIESTNTQMFFQMLHCF
Snail         	RVQQLAVLIRNLSFEEINQLPLASSSVVI|R|FLMLCVHSTYGSLRQL|A|LDTLGNVASQLILGPVVNTTSQMMIDLIKKS
Ant           	RVLQIASILRNLSFTPENATVLGRNRCFL|R|FVLLCVRARWSNLHQL|G|FDILGNIANEIILKEAGDRISDVVLSCVARG
Copepod       	RVLQIATILRNISFEEENVSVLAKNLTLL|R|FVLLCVNSSWSNLNQT|G|FDILSNIASEIQLEEPSDAVTDLMVKSLTKC
Lancet        	RVLQVAVILRNLSFEADNVSVLASHKTCF|R|FLLLCAHSKYASLKQL|G|LDTLSNVAVEMILEPVQNETTQLLMHTICAC
Fish          	RVLQVAMILRNLSFEEANIKLLAANRTCL|R|FLLLCAHCSFVQLRQL|G|LDTLGNVAGELQLDPVDFRTTHLMFHTITKC
Frog          	RVLQIAVILRNLSFEESNVKLLAANRTCL|R|FLLLSAHSHFISLRQL|G|LDTLGNIAAELQLDPVDFKTTHLMFHTITKC
Lizard        	RVLQIAVILRNLSFEEGNVKLLAANRTCL|R|FLLLSAHSHFISLRQL|G|LDTLGNIAAELLLDPVDFKTTHLMFHTVTKC
Bird          	RVLQIAVILRNLSFEEGNVKLLAANRTCL|R|FLLLSAHSHFISLRQL|G|LDTLGNIAAELLLDPVDFKTTHLMFHTVTKC
Alligator     	RVLQIAVILRNLSFEEGNVKLLAANRTCL|R|FLLLSAHSHFISLRQL|G|LDTLGNIAAELLLDPVDFKTTHLMFHTVTKC
Mouse         	RVLQIAVILRNLSFEESNVKLLAANRTCL|R|FLLLSAHSHFISLRQL|G|LDTLGNIAAELLLDPVDFRTTHLMFHTVTKC
Rat           	RVLQIAVILRNLSFEESNVKLLAANRTCL|R|FLLLSAHSHFISLRQL|G|LDTLGNIAAELLLDPVDFKTTHLMFHTVTKC
Target[Human] 	RVLQIAVILRNLSFEEGNVKLLAANRTCL|R|FLLLSAHSHFISLRQL|G|LDTLGNIAAELLLDPVDFKTTHLMFHTVTKC

                                                  Up to 50 Sequences Containing 1st Mutation

NA            	                                                                                  

                                                  Up to 50 Sequences Containing 2nd Mutation

NA            	                                                                                  
 
_____________S297F_R294I_nObs_4_nExp_0.12_____________
 
                                                          All Human Sequences

Human         	IWESLFHPPRKLGINDIEGQRVLQIAVIL|R|NL|S|FEEGNVKLLAANRTCLRFLLLSAHSHFISLR
Human         	IWESLFHPPRKLGINDIEGQRVLQIAVIL|R|NL|S|FEEGNVKLLAANRTCLRFLLLSAHSHFISLR
Human         	IWESLFHPPRKLGINDIEGQRVLQIAVIL|R|NL|S|FEEGNVKLLAANRTCLRFLLLSAHSHFISLR

                                                          Reference Sequences

              	    7    2    7    2    7    2 |4|  |7|    2    7    2    7    2    7 
              	   6    7    7    8    8    9 |9|  |9|    0    0    1    1    2    2 
              	  2    2    2    2    2    2 |2|  |2|    3    3    3    3    3    3 
Sponge        	S----FFPERALTHDAIESFRATQVSLII|R|NL|S|LSKRNAQYFAKCDSTLRFLLLCLNSSLPELK
Coral         	DQESLFHPSKKIGAKDVECQRISQVGMIF|Y|NF|S|FDSANADVLASHPLCLKFLVLCICSNHGFLQ
Snail         	LGYEVLSLGRNLGVLDVEGQRVQQLAVLI|R|NL|S|FEEINQLPLASSSVVIRFLMLCVHSTYGSLR
Ant           	EDKDLFCVGRTLGTQDPYGQRVLQIASIL|R|NL|S|FTPENATVLGRNRCFLRFVLLCVRARWSNLH
Copepod       	SDAELFAVGRSEGTREPTGQRVLQIATIL|R|NI|S|FEEENVSVLAKNLTLLRFVLLCVNSSWSNLN
Lancet        	-LDSLFNTRRNLGINDIEGQRVLQVAVIL|R|NL|S|FEADNVSVLASHKTCFRFLLLCAHSKYASLK
Fish          	VCTPLFHPTRAVGIGDVEGQRVLQVAMIL|R|NL|S|FEEANIKLLAANRTCLRFLLLCAHCSFVQLR
Frog          	LWGSLFHPPRKLGINDIEGQRVLQIAVIL|R|NL|S|FEESNVKLLAANRTCLRFLLLSAHSHFISLR
Lizard        	IWESLLHPPRKLGINDIEGQRVLQIAVIL|R|NL|S|FEEGNVKLLAANRTCLRFLLLSAHSHFISLR
Bird          	IWESLFHPPRKLGINDIEGQRVLQIAVIL|R|NL|S|FEEGNVKLLAANRTCLRFLLLSAHSHFISLR
Alligator     	IWESLFHPPRKLGINDIEGQRVLQIAVIL|R|NL|S|FEEGNVKLLAANRTCLRFLLLSAHSHFISLR
Mouse         	IWESLFHPPRKLGINDIEGQRVLQIAVIL|R|NL|S|FEESNVKLLAANRTCLRFLLLSAHSHFISLR
Rat           	IWESLFHPPRKLGINDIEGQRVLQIAVIL|R|NL|S|FEESNVKLLAANRTCLRFLLLSAHSHFISLR
Target[Human] 	IWESLFHPPRKLGINDIEGQRVLQIAVIL|R|NL|S|FEEGNVKLLAANRTCLRFLLLSAHSHFISLR

                                                  Up to 50 Sequences Containing 1st Mutation

NA            	                                                                    

                                                  Up to 50 Sequences Containing 2nd Mutation

NA            	                                                                    
 
________________________ATM_______________________
 
MutationAA       Num. Tumors     Common Polymorphism     
                                                         
p.?              252             1                       
p.N1983S         120             1                       
p.D1853N          46             1                       
p.R337C           45             0                       
p.R337H           28             0                       
p.R3008H          24             0                       
p.R3008C          23             0                       
p.R2443Q          19             0                       
p.R250*           18             0                       
p.F858L           17             0                       
p.K2811fs*46      14             0                       
p.P604S           13             0                       
p.S214fs*16       12             0                       
p.P1054R          11             0                       
p.R2832C          11             0                       
p.V410A           11             0                       
p.C2337R          10             0                       
p.R2993*          10             0                       
p.S1691R           9             1                       
p.D126E            8             0                       
p.S2489F           8             0                       
p.Y2954C           8             0                       
p.A1309T           7             0                       
p.D1853V           7             1                       
p.L2890V           7             0                       
p.R1730*           7             0                       
p.R1875*           7             0                       
p.R2443*           7             0                       
p.R805*            7             0                       
p.T1880R           7             1                       
 
_____________R2443Q_D863N_nObs_3_nExp_0.03_____________
 
                                                          All Human Sequences

Human         	--EVED----QSSMN--LFND--YP----|D|SSVSDANEPGESQSTIGA-INPLAEEY//LREHK---------I-Q-TNRYTVKVQ|R|ELELDELALRALKEDRKRFLCKAVENYIN-C
Human         	--EVED----QSSMN--LFND--YP----|D|SSVSDANEPGESQSTIGA-INPLAEEY//LREHK---------I-Q-TNRYTVKVQ|R|ELELDELALRALKEDRKRFLCKAVENYIN-C
Human         	--EVED----QSSMN--LFND--YP----|D|SSVSDANEPGESQSTIGA-INPLAEEY//LREHK---------I-Q-TNRYTVKVQ|R|ELELDELALRALKEDRKRFLCKAVENYIN-C
Human         	--EVED----QSSMN--LFND--YP----|D|SSVSDANEPGESQSTIGA-INPLAEEY//LREHK---------I-Q-TNRYTVKVQ|R|ELELDELALRALKEDRKRFLCKAVENYIN-C
Human         	--EVED----QSSMN--LFND--YP----|D|SSVSDANEPGESQSTIGA-INPLAEEY//LREHK---------I-Q-TNRYTVKVQ|R|ELELDELALRALKEDRKRFLCKAVENYIN-C

                                                          Reference Sequences

              	     8        3      8          |3|    8    3    8     3    8 // 8              3     8    |3|    8    3    8    3    8     3
              	    4        5      5          |6|    6    7    7     8    8 // 2              3     3    |4|    4    5    5    6    6     7
              	   8        8      8          |8|    8    8    8     8    8 // 4              4     4    |4|    4    4    4    4    4     4
              	                             | |                           // 2              2     2    |2|    2    2    2    2    2     2
Rapeseed      	---LPEV--GRIVDM--D--L--D-----|-|---------LDVDT-KEI--DLIAVAV//-QR------------------------|-|------------SFDRDNFLKLALEGYQR-C
Muskmelon     	--NSAEV--SRILDM--E--L--D-----|-|---------VNNDS-NDM--DT--TPL//-NS------------------------|-|------------NEDRDNFLNLALEGYKR-C
CornFungus    	-TARQA---SGQSHDIMDLDD--E-----|-|---------FDSQESRTSVPTK--TPD//LQSLI-SSSRDSQLR-HRYQSHLNRAR|Q|WLQLDEQELRRVEQTRSEFVRLSLENYLL-S
Penicillin    	-RQSSNG-SSA-AEDPMDLDD--R-----|-|---------FMA-ETPIATDET--ILT//LEDMM-KNATG-KER-EYLKNYRAKSK|Q|WFDLDDREYQRLLRSREAFLQQCLENYLL-S
Candida       	-ADK-----DNRSVPEDGFGW--E-----|-|---------FSRVRDATTP-ST--TST//LKKQYEKVTVTHAEQ-KQVQQYYNRLK|K|QFVSESKDLESLRKSKQLFSSKAVQYYMK-S
Ant           	--NNDTD--I-TDYD--YYEE--P-----|-|---------GTYHERSNS-ESSPISFG//TQMTK---------N-QDLKRAVMINQ|K|QSTNDAAELESIEQEKRNYLSQALKYYLR-T
Fish          	--QMDN----QEGID--LFEDGDGTHHST|F|RPHQSNEEAADSKHTAGT-KSALSEEH//MRERK---------V-S-NNRYTVKVQ|R|ELELDVKALANLQTDRNRFLLKAVENYIQ-C
Frog          	--ETED----QGVMD--LFDD--HC----|V|AEPAENIEYGELQHVTGA-LSPLSEEH//IKHHK---------V-Q-NNRYTVKVE|R|ELQLDECAILALIEDRKRFLCKAVDNYIS-C
Lizard        	--E-ED----QAVLD--LFDD--DS----|-|AAAGDANENKELQNLAGA-VSPLSEEH//LREHK---------V-Q-TNRYTVKVQ|R|ELELDECAIRALAEDRKRFLCKAIENYIN-C
Bird          	--EADN----QVSDD--LFDD--HS----|V|TDISDTNESGEMQNVTGA-VSPLAEEQ//LRERR---------V-Q-TNRYTVKVQ|R|ELELDECAIHALTEDRQRFLCKAVENYIS-C
Mouse         	--EAEG----PSSTG--LSTA--YP----|A|SSVSDANDYGENQNAVGA-MSPLAADY//LREHK---------I-Q-TNRYTVKVQ|R|ELELDECALRALREDRKRFLCKAVENYIN-C
Rat           	--ETQG----SSSTD--LFSD--YS----|A|STVSDANDYGENQNAVGA-ANPLTADW//IREHK---------I-Q-TNRYTIKVQ|R|ELELDECALRALKEDRKRFLCKAVENYIS-C
Target[Human] 	--EVED----QSSMN--LFND--YP----|D|SSVSDANEPGESQSTIGA-INPLAEEY//LREHK---------I-Q-TNRYTVKVQ|R|ELELDELALRALKEDRKRFLCKAVENYIN-C

                                                  Up to 50 Sequences Containing 1st Mutation

Fungi         	-QKT-----VIEKS---------------|-|---------FEVLNKS--TKFS--ISE//LSLIYNKGTLTTDEK-KETKQQYMRIK|Q|QNIFDLSIVNNLKEQYENFNWFCLEFFMN-A
Fungi         	-NSPSAN-VPM---PGQMDDD--D-----|-|---------FGEIRNVETDAMP--LSK//MSTSKSSSRREST-------SRASKAA|Q|EDQEDDRAIKGMESELLSYIKVALRMYGQ-A
Fungi         	-NSSSAT-VPA---PGDIDDD--D-----|-|---------FGEIRNVETDAMP--LSK//LGSSKSSSRRESS-------SKPSKAA|Q|EDEEDERAIKGLESELLAYIKMALRMYAQ-A
Fungi         	-VGASGD-TTLSGVGSVDETD--G-----|-|---------FGPVRTHATVEIP--VAS//RQCQIQKTQAGTKEF-IDLHRKLKAAE|Q|ILGQDTIKFNDHIRARRNFLSLSVDMYAR-G
Fungi         	-RRLTD---AFQDEEPMEIDD--D-----|-|---------YDSQGSRAARRAD--TQS//LR-KL-QKEKNTDDR-NDFNRQAGRAE|Q|WYAIYSEEQQRLRRSRDEFMQQSLQNYML-A
Fungi         	-RRKEESI-AL--DDDLDVIG--E-----|-|---------SESQISQARENAN--LI-//LESLI-KKATS-ASR-DDLRRQRARAK|Q|WFELDDREFKRLRDSRQAFIRQSLENYLL-C
Fungi         	-RHSDES--NSQASDAMDIDT--D-----|-|---------FPSHQPATIESSL--ISK//LEDMM-KTSDG-KTK-DQLRSHRTKAK|Q|WFDLDDREYQRLKKSRESFLCQCLENYLL-S
Fungi         	-KGAERD--SSHAADPMDLDD--Q-----|-|---------FSPQESHTRDGDF--FPK//LEQMM-ESAKG-KER-DQLLIHRVRAK|Q|WFELDDKEYQRLKESRVSFLRQCLEKYLL-A
Fungi         	-RLSDEM--NSQASDVMDLDT--D-----|-|---------FSLQRPSTAETCV--ISN//LEDMM-KTSEG-KAK-DQLRVYRTKAK|Q|WFDLDDREYQRLKKSREVFLYQCLENYLL-S
Fungi         	-RQSDEI--NSQASDAMDVDT--D-----|-|---------FPSQRPAAMESSL--ISK//LEEMM-KTSDG-KTK-DQLRTHRTKAK|Q|WFDLDDREYQRLKKSRESFLYQCLENYLL-S
Fungi         	-RPSDEI--NSQASDAMDVDT--D-----|-|---------FPSQRPAAMESSL--ISK//LEEMM-KTSDG-KTK-DQLRTHRMKAK|Q|WFDLDDREYQRLKKSRESFLYQCLENYLL-S
Fungi         	-RQSSNG-SSA-AEDPMDLDD--R-----|-|---------FMA-ETPIATDET--ILT//LEDMM-KNATG-KER-EYLKNYRAKSK|Q|WFDLDDREYQRLLRSREAFLQQCLENYLL-S
Fungi         	-RQAQES-DPFLEPEAMDLDE--A-----|-|---------LSIRNETLVRD-S--VIG//LEKMM-EAAEG-KER-ESLKMHRTKAK|Q|WFDLDDREYQRLKRSREAFLQQCLENYLL-S
Fungi         	-RQNQKD-CFSRQGEAMDLDD--P-----|-|---------LSTSGNPLAETTS--IIN//LEEML-KNAEG-KER-EVLKFHRIKTK|Q|WFDLDDREYQRLRRSREAFLQQCLENYIL-C
Fungi         	-RLSQKK-YSSNDIEVMDLDD--P-----|-|---------LITHGTQLTAHET--IFC//LEEMM-KTAEG-KEK-DGLKMYRSKTK|Q|WFDLDDREYQRLRRSREAFLHQCLENYLL-S
Fungi         	-RQNQKD-CFSRQGEVMDLDD--P-----|-|---------LSTSGDPLAETKS--IIN//LEDMM-KNAEG-KER-EVLKFHRIKTK|Q|WFDLDDREYQRLRRSREAFLQQCLENYLL-C
Fungi         	-RQDSRA-QSSGGHDPMDLDD--R-----|-|---------LVNDQAQLAIHET--IIS//LEEMM-KNATG-KER-EYLKNYRAKAK|Q|WFDLDDREYQRLLRSREAFLQQCLENYLL-C
Fungi         	-RRSQSELLRANDDGAMDLDD--T-----|-|---------LSSADESSVVIDQ--IKM//LESLL-KKAQG-RER-ENLKNHRAKAK|Q|WFDLDDMEYQRHLESREAFMQQCLENYLL-C
Fungi         	-RELERG-GANLSDDGMDLDG--P-----|-|---------FLSRESISAEFEI--ISK//LDQMM-NTATG-KER-DQLRIYRTKTK|Q|WFDLDDREYQRLKQNREIFLEQCLENYLL-S
Fungi         	-RELERG-GANLSDDGMDLDG--P-----|-|---------FLSRESISAEFEI--ISK//LDQMM-KTATG-KER-DQLRIYRTKTK|Q|WFDLDDREYQRLKQNRETFLEQCLENYLL-S
Fungi         	-RKAELD-LSHSTTEPMDLDI--Q-----|-|---------FSSKESHTRENDL--TPK//LEQMM-KSAGG-KER-DQLRIHRIKAK|Q|WFELDDNEYQRLKKSRVSFLRQCLENYLL-S
Fungi         	-RKAERD-LSHSTTELMDLDI--Q-----|-|---------FSSQESHTRENDL--APK//LEQMM-KSAGG-KER-DQLRIHRIKAK|Q|WFELDDNEYQRLKKSRVSFLRQCLENYLL-S
Fungi         	-REQQKESLNSHDEETMELDD--P-----|-|---------LLTDLDRLADVTG--ILK//LEEMM-AQASG-REK-EALKFHRSKTK|Q|WFDLDDRDYQRLLRSREAFLQQCLENYLL-C
Fungi         	-RQRQREILGSRGEEPMDLDD--P-----|-|---------LLTDYDQLAEITG--ILN//LEEML-ATASG-REK-EALKFHRSKTK|Q|WFDLDDREYQRLLCSREAFLQQCLENYLL-C
Fungi         	-RQRQREILGSRGEEPMELDD--P-----|-|---------LLTDYDQLAEITG--MLN//LEEML-ATASG-REK-EALKFHRSKTK|Q|WFDLDDREYQRLLRSREAFLQQCLENYLL-C
Fungi         	-RQSQRKRSSASTEETMDLDD--Q-----|-|---------FMESTDQLEEMSS--MIS//LDAML-RSAEG-KER-DNLKFHRAKTK|Q|WFDLDDREYQRLKRSRESFLQQCLENYLI-C
Fungi         	-RQRQREILSSRGEEPMDLDD--P-----|-|---------MLTDYDQLAEVTG--ILN//LEEML-TAASG-REK-EALKFHRAKTK|Q|WFDLDDREYQRLLRSREAFLQQCLENYLL-C
Fungi         	-RQRQREILGSRGEEPMDLDD--P-----|-|---------LLTDYDQLAEITG--ILN//LEEML-TAASG-REK-EALKFHRAKTK|Q|WFDLDDREYQRLLRSREAFLQQCLENYLL-C
Fungi         	-RQRQREILSSRGEEPMDLDD--P-----|-|---------MLTDYDQLAEVTS--IRN//LEEML-TAASG-REK-EALKFHRAKTK|Q|WFDLDDREYQRLLRSREAFLQQCLENYLL-C
Fungi         	-REKQKELLLLSSEEAMDLDD--P-----|-|---------ILTTYDQSTELVH--IFS//LEDMM-KSAHG-KEK-EALKYHRAKTK|Q|WFDLDDREYQRLRRSREAFLQQCLENYLL-C
Fungi         	-REKQKEVLLLSSEEAMDLDD--P-----|-|---------ILTNYDQSTELVH--IFS//LEDMM-KSAHG-KEK-EALKYHRAKTK|Q|WFDLDDREYQRLRRSREAFLQQCLENYLL-C
Fungi         	-REKQKEVLLLSSEEAMDLDD--P-----|-|---------ILTTYDQSTELVH--IFS//LEDMM-KSAHG-KEK-EALKYHRAKTK|Q|WFDLDDREYQRLRRSREAFLQQCLENYLL-C
Fungi         	-REKQKEVLLLSSEEAMDLDD--P-----|-|---------ILTTYDQSTELVH--IFS//LEEMM-KSAYG-KEK-EALKYHRAKTK|Q|WFDLDDREYQRLRRSREAFLQQCLENYLL-C
Fungi         	-REKQKEVLLLNSEEAMDLDD--P-----|-|---------ILTSYDQSTELVR--IFS//LEEMM-KSAQG-KEK-EALKYHRAKTK|Q|WFDLDDREYQRLRRSREAFLQQCLENYLI-C
Fungi         	-REKQKEVLLLSNEEAMDLDD--P-----|-|---------ILTTYDQSTELVH--IFS//LDDMM-KSAHG-KEK-EALKYHRAKTK|Q|WFDLDDREYQRLRRSREAFLQQCLENYLL-C
Fungi         	-RERQKQMLCSDCEEDMDLDD--P-----|-|---------LLTSHNQSAELNS--IFG//LDDMM-KTAQG-KEK-EALKYHRAKTK|Q|WFDLDDREYQRLRRSREAFLQQCLENYLM-C
Fungi         	-RERQKEKLRSDCEEDMDLDD--P-----|-|---------LLTTHDQSAELIS--IFS//LEDMM-KTAQG-KER-EALKYHRAKTK|Q|WFDLDDREYQRLRRSREAFLQQCLENYLM-C
Fungi         	-RQTQRGQLSAQGKDHMDLDD--P-----|-|---------LLSSNDRPKETAD--IVN//LEDMM-KGAEA-KDK-DGLRYHRIKTK|Q|WFDLDDREYQRLRRSREAFLQQSLENYLL-C
Fungi         	-RERQREDLDLHNEEAMDLDD--P-----|-|---------LLAAQDQLAEISY--IFN//LEDMM-KEAHG-KEK-EALKFHRAKTK|Q|WFDLDDREYQRLRRSREAFLQQCLENYLI-C
Fungi         	-RRSQRDNLALHNDEPMDLDD--T-----|-|---------LFNSKDRLAEVTS--IVK//LEDMM-KAAEG-RER-EALKFHRGRTK|Q|WFDLDDREYQRLRRSREAFLQQCLENYLL-C
Fungi         	-RQDQKQLLSCPDQESMELDD--P-----|-|---------LMQSHDLLAENMC--IIN//LEDMM-KRAEG-KER-DALRHYRTKTK|Q|WFDLDDREYQRLRRSREAFLQQCLENYLL-C
Fungi         	-RRCQRENLAPHNGEPMDLDD--T-----|-|---------LFNSKDRLAEVTS--IIK//LEDMM-KAAEG-RER-EALKFHRTKTK|Q|WFDLDDREYQRLRRSREAFLQQCLENYLL-C
Fungi         	-RRCQRENLAPHNGEPMDLDD--T-----|-|---------LFNSKDRLAEVTS--IIK//LEDMM-KAAEG-RER-EALKFHRTRTK|Q|WFDLDDREYQRLRRSRESFLQQCLENYLL-C
Metazoa       	T-IEALK--T-------------------|-|---------ADLNR---------EQSN//ESEKE---------KLSNIRRAKISTK|Q|NAARDEESINTMMSNMEDYLKLALFYYSAYT
Metazoa       	T-IEALK--A-------------------|-|---------SDLNR---------EQSN//ESDRE---------KMTNLRRAKISTK|Q|NATRDEESINTMMSNMEDYLKLALFYYSAYT
Metazoa       	T-IEALK--A-------------------|-|---------SDLNR---------EQSN//ESDRE---------KMTNLRRAKISTK|Q|NATRDEESINTMMSNMEDYLKLALFYYSAYT
Metazoa       	T-IEALK--T-------------------|-|---------ADLNR---------EQSN//ESEKE---------KLSNIRRAKISTK|Q|NAARDEESINTMMSNMEDYLKLALFYYSAYT
Metazoa       	--GSVME--DEEGMD--DMDD--GF----|-|---------MEFSEATGF-SSLLSSSV//LKSLG---------T-TDSSRYCRTLD|Q|QARIDEVEINEMKADRDRFLRQAIANYTK-C
Metazoa       	--NVEEN--YVRTVN--VNLE--------|-|--------------DNRM-HEGQRGSK//LRSRK---------D-MDTKRAVNLNQ|Q|QSRNDSAELEDIKKERNVYLLLALESYLK-V
Vertebrate    	--QQGD------DID--LFDEGEESHSST|N|GTQRQKGDNNDTSCGPGA-KSLLADDY//IKERN---------V-P-PNRYTRKVK|Q|ELELDEKALSNLQTDRQRFLCKAVENYIQ-C

                                                  Up to 50 Sequences Containing 2nd Mutation

Vertebrate    	--EVNE----QGSRD--IFSDDHRR----|N|LEAGDYGDTADSTVGIGA-KSILAEEN//MREHK---------V-Q-ANRYVVKVQ|R|EFEIDERAICALQEDRKKFLCKAVENYIS-C
Vertebrate    	--QHGD------DTD--LFEDEESPHTSS|N|GSHGPKGD-ADNSTGPGA-KCPLADDS//MKERK---------V-T-TNRYTIKVQ|R|ELELDQKALSNLQTDRQRFLCKAVENYIQ-C
Vertebrate    	--HPGD------DVD--LFEDEDEPSSST|N|GSRGGKGDNVDASCGPGS-ESLLAENH//MEERK---------V-N-SNRYTIKVK|K|ELDLDEKALSNLHSDRQRFLCKAVENYIH-C
Vertebrate    	--QPAG-----DDHD--LFDDGEGS-SSF|N|GANRQKGDGADTSCRPGA-KCLLAEEN//MRQHK---------V-T-SNRYTIKVQ|R|ELELDEKALSNLRTDRQRFLCKAVENYIR-C
Vertebrate    	--EPSG-----SDFD--LFDDGEDSHSST|N|GTHRPQGDGTDTSCGPGA-KSLLAEEF//IMTQN---------V-S--NRYTEKVK|R|ELKLDEAALSNLQVDRQRFLCKAVENYIR-C
Vertebrate    	--EPSG-----SDFD--LFDDGEDSHSST|N|GTHRPQGDGTDTSCGPGA-KSLLAEEF//IMTQN---------V-S--NRYTEKVK|R|ELKLDEAALSNLQVDRQRFLCKAVENYIR-C
Vertebrate    	--QMEE----PQEVD--MFDDGEGTHQSN|N|GTPKPNGDSSDLQHGLGA-KSPLSQEL//MKERN---------V-T-NNRYTVKVQ|R|ELELDVRALANLRADRRRFLLKAVENYIR-C
Vertebrate    	----------RNDSD--LSDGEESC-SSA|N|GTHRQKGDNPDASCGPGA-KSLLAEDH//IKERK---------V-T--NRYTIKVQ|R|ELELDEKALSNLRTDRQRFLCKAVENYIQ-C
Vertebrate    	--QQTG-----NDLD--LFDEEEPC-SSA|N|GTHRQKGDTTDSSCGPGA-KSLLAEDY//IKESK---------V-T--NRYTVKVQ|R|ELELDEKALSNLRADRQRFLCKAVENYIQ-C
Vertebrate    	--QQTG-----NDLD--LFDEEEPC-SSA|N|GTHRQKGDTTDSSCGPGA-KSLLAEDY//IKESK---------V-T--NRYTVKVQ|R|ELELDEKALSNLRADRQRFLCKAVENYIQ-C
Vertebrate    	--PQAG-----DGID--LFDDGEEAHSSS|N|GSHRQKEDNADSSCGPGA-QSLLAEDY//MRERK---------V-T-SNRYTIKVQ|R|ELELDETALSNLQTDRQRFLCKAVENYIQ-C
Vertebrate    	--PQAG-----DGID--LFDDGEEAHSSS|N|GSHRQKEDNADSSCGPGA-QSLLAEDY//MRERK---------V-T-SNRYTIKVQ|R|ELELDETALSNLQTDRQRFLCKAVENYIQ-C
Vertebrate    	--PQAG-----DGID--LFEDVEEAHSSS|N|GSHRQKEDNADS-CGPGA-KSLLTEDY//MRERK---------V-I-SNRYTIKVQ|R|ELELDVTALSNLRTDRQRFLCKAVENYIQ-C
Vertebrate    	--QQGD------NID--LFEDDEESHSST|N|GTQRQTGDNSDTTYGPGA-KSMLADDH//IKERK---------V-T-INRYVIRVQ|K|ELEMDEKALSNLQADKQRFLCKAVENYIQ-C
Vertebrate    	--PQAG-----DGID--LFEDGEEAHSSS|N|GSRRQKEDNADSSCGSGA-KSLLAEDY//MRERK---------V-T-SNRYTIKVQ|R|ELELDETALSNLRTDRQRFLCKAVENYIQ-C
Vertebrate    	--PQAG-----DGID--LFEDGEEAHSSS|N|GSHRQKEDNADSSCGSGA-KSLLAEDH//MRERK---------V-T-SNRYTIKVQ|R|ELELDETALSNLRTDRQRFLCKAVENYIQ-C
Vertebrate    	--PQAG-----DGID--LFEDGEEAHSSS|N|GSHRQKEDNADSSCGSGA-KSLLAEDH//MRERK---------V-T-SNRYTIKVQ|R|ELELDETALSNLRTDRQRFLCKAVENYIQ-C
Vertebrate    	--PQAG-----DGID--LFEDGEEAHSSS|N|GSHRQKEDNADSSCGSGA-KSLLAEDH//MRERK---------V-T-SNRYTIKVQ|R|ELELDETALSNLRTDRQRFLCKAVENYIQ-C
Vertebrate    	--PQAG-----DGID--LFEDGEEAHSSS|N|GSRRQKEDNADSSCGSGA-KSLLAEDY//MRERK---------V-T-SNRYTIKVQ|R|ELELDETALSNLRTDRQRFLCKAVENYIQ-C
Vertebrate    	--QQGD------DID--LFEDGEESHGST|N|GTQRQKGDNMDASCGPGA-KSLLTEDL//IKESK---------V-S--NRYTVKVE|K|ELQLDETALSNLQSDRQRFLCKAVENYIQ-C
Vertebrate    	--QQGD------DID--LFEDGEESHSSN|N|GTHRQKGENTDTSYGPGA-TSLLAEDH//MKERR---------V-S-SNRYTIKVQ|R|ELELDEKALSNLQADRQRFLCKAVENYIQ-C
Vertebrate    	--QQGH------DVD--LFDDGEEPQSST|N|GNHRPKGDNTDTSCGPGA-KSLLSEDH//IKEHK---------V-T-SNRYTIKVQ|R|ELELDEKALSNLRTDRKRFLCKAVENYIQ-C
Vertebrate    	--QQGD------DVD--LFDEGEESHSSS|N|GTQRQKGDNSDTSCGPGA-KSLLADDY//IKERN---------I-P-PNRYTKKVT|E|ELELDEKALSNLQTDRQRFLCKAVETYIQ-C
Vertebrate    	--QQGH------DVD--LFDDGEEPQSST|N|GNHRPKGDNTDTSCGPGA-KSLLSEDH//IKEHK---------V-T-SNRYTIKVQ|R|ELELDEKALSNLRTDRKRFLCKAVENYIQ-C
Vertebrate    	--QQGH------DVD--LFDDGEEPQSST|N|GNHRPKGDNTDTSCGPGA-KSLLSEDH//IKEHK---------V-T-SNRYTIKVQ|R|ELELDEKALSNLRTDRKRFLCKAVENYIQ-C
Vertebrate    	--QQGH------DVD--LFDDGEEPQSST|N|GNHRPKGDNTDTSCGPGA-KSLLSEDH//IKEHK---------V-T-SNRYTIKVQ|R|ELELDEKALSNLRTDRKRFLCKAVENYIQ-C
Vertebrate    	--QQGH------DVD--LFDDGEEPQSST|N|GNHRPKGDNTDTSCGPGA-KSLLSEDH//IKEHK---------V-T-SNRYTIKVQ|R|ELELDEKALSNLRTDRKRFLCKAVENYIQ-C
Vertebrate    	--QQGH------DVD--LFDDGEEPQSST|N|GNHRPKGDNTDTSCGPGA-KSLLSEDH//IKEHK---------V-T-SNRYTIKVQ|R|ELELDEKALSNLRTDRKRFLCKAVENYIQ-C
Vertebrate    	--QQGH------DVD--LFDDGEEPQSST|N|GNHRPKGDNTDTSCGPGA-KSLLSEDH//IKEHK---------V-T-SNRYTIKVQ|R|ELELDEKALSNLRTDRKRFLCKAVENYIQ-C
Vertebrate    	--QQGH------DVD--LFDDGEEPQSST|N|GNHRPKGDNTDTSCGPGA-KSLLSEDH//IKEHK---------V-T-SNRYTIKVQ|R|ELELDEKALSNLRMDRKRFLCKAVENYIQ-C
Vertebrate    	--QQGD------DID--LFDEGEESHSST|N|GTQRQKGDNNDTSCGPGA-KSLLADDY//IKERN---------V-P-PNRYTRKVK|Q|ELELDEKALSNLQTDRQRFLCKAVENYIQ-C
Vertebrate    	--QQGD------DID--LFEDGEEAHSST|N|GTHRQKGDNTDASCGPGA-KSLLAEDH//MKERK---------V-T-SNRYTIKVQ|R|EVELDEKALSNLQSDRQRFLCKAVENYIQ-C
Vertebrate    	--QQGD------DID--LFEDGEEAHSST|N|ETHRQKGDNTDASCGPGA-KSLLAEDH//MKERK---------V-T-SNRYTIKVQ|R|EVELDEKALSNLQSDRQRFLCKAVENYIQ-C
Vertebrate    	--QQGD------DID--LFEDGEEAHSST|N|GTHRQKGDNTDASCGPGA-KSLLAEDH//MKERK---------V-T-SNRYTIKVQ|R|EVELDEKALSNLQSDRQRFLCKAVENYIQ-C
Vertebrate    	--QQGD------DID--LFEDGEESGSST|N|GTHRQKGDNTDTSCGPGA-KSPLAEDH//MKERK---------V-T-SNRYTIKVQ|R|ELELDEKALSNLQSDRQRFLCKAVENYIQ-C
Mammal        	--QV-D----QSSMN--LFND--CP----|N|SGVHDKSEPGESQSTIGA-MSPLAEKH//LREHK---------I-Q-TNRYTVKVQ|R|ELELDECALHALKEDRKRFLCKAVENYIN-C
 
________________________BAP1_______________________
 
MutationAA      Num. Tumors     Common Polymorphism     
                                                        
p.?             207             1                       
p.0              14             0                       
p.R385*          12             0                       
p.G185R          10             0                       
p.Y173C          10             0                       
p.R60*            9             0                       
p.S460*           9             0                       
p.Q684*           8             0                       
p.M1I             7             0                       
p.Q253*           6             0                       
p.S63C            6             0                       
p.D225N           5             0                       
p.E454fs*15       5             0                       
p.H169Q           5             0                       
p.H169Y           5             0                       
p.Q261*           5             0                       
p.Q277*           5             0                       
p.Q28*            5             0                       
p.Q40*            5             0                       
p.S520fs*51       5             0                       
p.T273T           5             0                       
p.T517M           5             0                       
p.V27fs*45        5             0                       
p.W196*           5             0                       
p.A95D            4             0                       
p.C91F            4             0                       
p.D672G           4             0                       
p.E31delE         4             0                       
p.G13V            4             0                       
p.H141R           4             0                       
 
_____________H169Y_M231T_nObs_2_nExp_0.01_____________
 
                                                          All Human Sequences

Human         	------L--PE--KQNGLSAV--RTMEAF|H|FVSYVPITGRLFELDGLKVYPIDHGPW//KARRVIMERIGLATA-G----------|-|-------IKYE---AR-----------L-H-
Human         	------L--PE--KQNGLSAV--RTMEAF|H|FVSYVPITGRLFELDGLKVYPIDHGPW//KARRVIMERIGLATA-GEPYHDIRFNL|M|AVVPDRRIKYE---AR-----------L-H-
Human         	------L--PE--KQNGLSAV--RTMEAF|H|FVSYVPITGRLFELDGLKVYPIDHGPW//KARRVIMERIGLATA-GEPYHDIRFNL|M|AVVPDRRIKYE---AR-----------L-H-
Human         	------L--PE--KQNGLSAV--RTMEAF|H|FVSYVPITGRLFELDGLKVYPIDHGPW//KARRVIMERIGLATA-G----------|-|-------IKYE---AR-----------L-H-
Human         	------L--PE--KQNGLSAV--RTMEAF|H|FVSYVPITGRLFELDGLKVYPIDHGPW//KARRVIMERIGLATA-GEPYHDIRFNL|M|AVVPDRRIKYE---AR-----------L-H-
Human         	------L--PE--KQNGLSAV--RTMEAF|H|FVSYVPITGRLFELDGLKVYPIDHGPW//KARRVIMERIGLATA-GEPYHDIRFNL|M|AVVPDRRIKYE---AR-----------L-H-

                                                          Reference Sequences

              	            4      9      4    |9|    4    9    4    9    4  //    9    4    9     4    9 |1|  4    9       4               
              	           5      5      6    |6|    7    7    8    8    9  //    0    1    1     2    2 |3|  3    3       4               
              	          1      1      1    |1|    1    1    1    1    1  //    2    2    2     2    2 |2|  2    2       2               
Rapeseed      	------T--EE--DEL---SARREDDDVY|H|YISYLPVDGILYELDGLKEGPISLGQC//MVQPVVQERIDRYLQ-N----EIRFSL|L|AVVKNRKEMYR---AV-----------L-K-
Muskmelon     	------P--DE--QKA---SS--KDDDVY|H|FISYLPIDGVLYELDGLKDGPISHGPC//MVQPVIQERIERYSK-S----EIRFNL|M|AIIKNRKEMYT---VE-----------L-K-
CornFungus    	ETEAAD-SKTKKTKKQ---KM--DSESGY|H|FIAYIPANGSVWELDGLKTRPVCLGPL//LVCPEIQARMRQF-EES----ALSFNL|L|ALCKSPLTIISENL-ARTIHAFELLNSRTNR
Penicillin    	KTEATT-KKKGSQTP-----D--ESDATF|H|FIAFMPVMGQLWKFDGLERQPRALGEC//LVKPNLLDRMAAY-EEE----EIEFSI|L|GLVRDPLPDLINDL-AVNVRSLEILNQRATS
Candida       	------D--ED--KPP---PPDRDKDGLF|H|FVGYIFKQGKIYELDGLKQYPISHGEC//KLPTIVQERISKY-G-N----ELRFSL|L|AVTNNKLEQAQ---A----------------
Sponge        	------P--PS--KRGVVLAS--YLSETY|H|FVSFVPIGERLFELDGLKEWPIDHGPW//LFKRIITRRLNEGD-------GIQFNL|M|ALIPDPLPQLS---ED-----------L-Q-
Coral         	------L--PE--KTNAVSTG--RAMEAF|H|FVSYVPINGRLFELDGLKPYPIDHGPW//KFRRVITERLGIAT--GEPYHDIRYNL|M|AVVADGMTTCE---EK-----------L-K-
Flatworm      	------L--DS--ALSMESRESA-QTDTF|H|FVCYVPFGGFLYELDGLKSDPINHGPL//QCVEILRQRM---QE-V----SLLFQP|M|AVVPDRRLHLTK--RM-----------C-K-
Snail         	------L--PE--KQSGISAV--RAMESF|H|FVSYVPINGHLFELDGLKPYPIDHGPW//KFRRVITERLGIAT--SEPYHDICFNL|M|VVVPDKRQLYE---QK-----------L-T-
Ant           	------R--QD--KNTGVSTG--RTGEAF|H|FVSYVPINGRLFELDGLKPYPMDHGPW//QFRRVITDRLGMAT--GEQLQDIRFNL|M|AVVPDRRLAIS---HK-----------L-T-
Copepod       	------R--FE--KNNVPTTGTRYTGEAF|H|FVSYVPINDRLIELDGLKKYPIDHGPI//KLRQVITERLGIATGGGVPYHDIRFAL|M|VLVPDTRCLYQ---SN-----------L-T-
Lancet        	------L--PE--KQTGISSV--RTAEAF|H|FVSYVTTNDRLFELDGLKPYPIDHGPW//KFRRVISERIGNATG-GENGHDIRFNL|M|AVVADRRQQYE---TK-----------L-N-
Fish          	------L--PE--KQNGISAV--RTMEAF|H|FVSYVPIKDRLFELDGLKAYPIDHGPW//KARRVIMERIGLATA-GEPYHDIRFNL|M|AVVPDRRIKYE---YK-----------L-D-
Frog          	------L--PE--KQNGISAV--RTMEAF|H|FVSYVPIKGRLFELDGLKVYPIDHGPW//KARRVIMERIGLATA-GEPYHDIRFNL|M|AVVPDRRLKYE---GK-----------L-N-
Lizard        	------L--PE--KQNGISAV--RTMEAF|H|FVSYVPIKGRLFELDGLKVYPIDHGPW//KARRVIMERIGLATA-GEPYHDIRFNL|M|AVVPDRRVKYE---SK-----------L-Q-
Bird          	------L--PE--KQNGISAV--RTMEAF|H|FVSYVPIKGRLFELDGLKVYPIDHGPW//KARRVIMERIGLATA-GEPYHDIRFNL|M|AVVPDRRMKYE---SK-----------L-H-
Alligator     	------L--PE--KQNGISAV--RTMEAF|H|FVSYVPIKGRLFELDGLKVYPIDHGPW//KARRVIMERIGLATA-GEPYHDIRFNL|M|AVVPDRRMKYE---SK-----------L-H-
Mouse         	------L--PE--KQNGLSAV--RTMEAF|H|FVSYVPITGRLFELDGLKVYPIDHGPW//KARRVIMERIGLATA-GEPYHDIRFNL|M|AVVPDRRIKYE---TR-----------L-H-
Rat           	------L--PE--KQNGLSAV--RTMEAF|H|FVSYVPITGRLFELDGLKVYPIDHGPW//KARRVIMERIGLATA-GEPYHDIRFNL|M|AVVPDRRVKYE---AR-----------L-H-
Target[Human] 	------L--PE--KQNGLSAV--RTMEAF|H|FVSYVPITGRLFELDGLKVYPIDHGPW//KARRVIMERIGLATA-GEPYHDIRFNL|M|AVVPDRRIKYE---AR-----------L-H-

                                                  Up to 50 Sequences Containing 1st Mutation

NA            	                                                           //                                                             

                                                  Up to 50 Sequences Containing 2nd Mutation

Fungi         	SHKVKR-ARGTKRASE---ER--VEDNAH|H|YIAFVPVGNEVWKLDGFDKCPTCVGSF//SVSDTIATLMAA----G----DDDYGV|T|ALTQSPLIPLRKRA-SLTINTLAHVEARLDH
Fungi         	------H--EE--PSP---AQ--SSEAAF|H|YSGFVPYNGYIYELDGLHPRPIIHRAY//NLAALLSARMSM--V-A----DSSFSV|T|AIVRDKLEHLT---EQ-----------L-D-
 
________________________BRAF_______________________
 
MutationAA          Num. Tumors     Common Polymorphism     
                                                            
p.V600E             49634           0                       
p.V600K              1110           0                       
p.V600?               503           0                       
p.K601E               219           0                       
p.?                   200           1                       
p.V600R               160           0                       
p.D594G               127           0                       
p.G469A               113           0                       
p.D594N                73           0                       
p.G643G                62           1                       
p.V600(E^K^D)          58           0                       
p.G466V                47           0                       
p.G469V                46           0                       
p.V600_K601>E          44           0                       
p.V600D                40           0                       
p.G469R                38           0                       
p.N581S                38           0                       
p.V600M                36           0                       
p.G466E                35           0                       
p.L597R                34           0                       
p.K601N                29           0                       
p.L597Q                29           0                       
p.T599_V600insT        29           0                       
p.V600L                29           0                       
p.G469E                28           0                       
p.L597S                26           0                       
p.G464V                19           0                       
p.G464E                17           0                       
p.L597V                17           0                       
p.V600A                16           0                       
 
_____________D594G_I592V_nObs_2_nExp_0_____________
 
                                                          All Human Sequences

Human         	GMDYLHAKSIIHRDLKSNNIFLHEDLTVK|I|G|D|FGLATVKSRWSGSHQFEQLSGSILWMAPEVI
Human         	GMDYLHAKSIIHRDLKSNNIFLHEDLTVK|I|G|D|FGLATVKSRWSGSHQFEQLSGSILWMAPEVI
Human         	GMDYLHAKSIIHRDLKSNNIFLHEDLTVK|I|G|D|FGLATVKSRWSGSHQFEQLSGSILWMAPEVI
Human         	GMDYLHAKSIIHRDLKSNNIFLHEDLTVK|I|G|D|FGLATVKSRWSGSHQFEQLSGSILWMAPEVI

                                                          Reference Sequences

              	   4    9    4    9    4    9  |2| |4|    9    4    9    4    9    4 
              	  6    6    7    7    8    8  |9| |9|    9    0    0    1    1    2 
              	 5    5    5    5    5    5  |5| |5|    5    6    6    6    6    6 
Rapeseed      	GMNYLHQNNIIHRDLKTANLLMDEHDVVK|V|A|D|FGVARVQT---QSGVMTAETGTYRWMAPEVI
Muskmelon     	GMNYLHQNNIIHRDLKTANLLMDDNMVVK|V|A|D|FGVARVQT---QSGVMTAETGTYRWMAPEVI
Sponge        	GVDYLHAKQIIHRDLKSNNIFLHDDMTVK|I|G|D|FGLATVKTRWDGNEKVRQPTGSILWMAPEVI
Coral         	GMDYLHAKSIIHRDLKSNNIFLQEDLTVK|I|G|D|FGLATIKSRWSGNQNFEQPSGSILWMAPEVV
Flatworm      	GMDYLHAKHIIHRDLKSSNIFLH-DRTVK|I|G|D|FGLATVKSGWWNSG-FQQPTGSIFWMAPEVI
Snail         	GMDYLHAKSIIHRDLKSNNIFMTENMQVK|I|G|D|FGLATVKTRWSGSHQFQQPSGSILWMAPEVI
Ant           	GMDYLHAKNIIHRDLKSNNIFLHDDSTVK|I|G|D|FGLATAKTRWSGSQQFHQPSGSILWMAPEVI
Copepod       	GIDYLHAKNIIHRDLKSNNIFLHDNFTVK|I|G|D|FGLATVKTRWTGPGSHNQPTGSILWMAPEVI
Lancet        	GMDYLHAKHIIHRDMKSNNIFLTEDMTVK|I|G|D|FGLATVKSRWSGSHNFEQPTGSILWMAPEVI
Fish          	GMDYLHAKSIIHRDLKSNNIFLHEDLTVK|I|G|D|FGLATVKSRWSGSHQFEQLSGSILWMAPEVI
Frog          	GMDYLHAKSIIHRDLKSNNIFLHEDLTVK|I|G|D|FGLATVKSRWSGSHQFEQLSGSILWMAPEVI
Lizard        	GMDYLHAKSIIHRDLKSNNIFLHEDLTVK|I|G|D|FGLATVKSRWSGSHQFEQLSGSILWMAPEVI
Bird          	GMDYLHAKSIIHRDLKSNNIFLHEDLTVK|I|G|D|FGLATVKSRWSGSHQFEQLSGSILWMAPEVI
Alligator     	GMDYLHAKSIIHRDLKSNNIFLHEDLTVK|I|G|D|FGLATVKSRWSGSHQFEQLSGSILWMAPEVI
Mouse         	GMDYLHAKSIIHRDLKSNNIFLHEDLTVK|I|G|D|FGLATVKSRWSGSHQFEQLSGSILWMAPEVI
Rat           	GMDYLHAKSIIHRDLKSNNIFLHEDLTVK|I|G|D|FGLATVKSRWSGSHQFEQLSGSILWMAPEVI
Target[Human] 	GMDYLHAKSIIHRDLKSNNIFLHEDLTVK|I|G|D|FGLATVKSRWSGSHQFEQLSGSILWMAPEVI

                                                  Up to 50 Sequences Containing 1st Mutation

Protist       	GMEYLHAKKIIHRNLKTKNVFLENNGKIV|I|G|G|FGLATASQ-WNNVAIVVERKGSVRHMSPEVF

                                                  Up to 50 Sequences Containing 2nd Mutation

Protist       	GMNFLHTSVIIHRDLKSLNILVDEKWTAK|V|S|D|FGLSRFKS-AAAHGMMTGQCGTYQWMAPEVI
Plant         	GMNYLHQNNIIHRDLKSSNLLIDENKVVK|V|A|D|FGVARVKA---QEGVMTAETGTYRWMAPEVI
Plant         	GMDYLHQNNIIHRDLKAANLLMDENEVVK|V|A|D|FGVARVKS---QSGVMTAETGTYRWMAPEVI
Plant         	GMDYLHQNNIIHRDLKAANLLMDENEVVK|V|A|D|FGVARVKS---QSGVMTAETGTYRWMAPEVI
Plant         	GMNYLHQNNIVHRDLKAANLLMDENEVVK|V|A|D|FGVARVKS---QSGVMTAETGTYRWMAPEVI
Plant         	GMNYLHQHEIIHRDLKAANLLMDENGIVK|V|A|D|FGVARVKA---QSGVMTAETGTYRWMAPEVI
Plant         	GMNYLHQHEIIHRDLKAANLLMDENGIVK|V|A|D|FGVARVKA---QSGVMTAETGTYRWMAPEVI
Plant         	GMNYLHQHEIIHRDLKAANLLMDENGIVK|V|A|D|FGVARVKA---QSGVMTAETGTYRWMAPEVI
Plant         	GMDYLHKNNIIHRDLKAANLLMDENEVVK|V|A|D|FGVARVKT---QSGVMTAETGTYRWMAPEVI
Plant         	GMNYLHQNNIIHRDLKAANLLMDENEVVK|V|A|D|FGVARVKA---QSGVMTAETGTYRWMAPEVI
Plant         	GMNYLHQNNIIHRDLKAANLLMDENEVVK|V|A|D|FGVARVKA---QSGVMTAETGTYRWMAPEVI
Plant         	GMNYLHQNNIIHRDLKAANLLMDENEVVK|V|A|D|FGVARVKA---QSGVMTAETGTYRWMAPEVI
Plant         	GMNYLHQNNIIHRDLKAANLLMDENEVVK|V|A|D|FGVARVKA---QSGVMTAETGTYRWMAPEVI
Plant         	GMNYLHQNNIIHRDLKAANLLMDENEVVK|V|A|D|FGVARVKA---QSGVMTAETGTYRWMAPEVI
Plant         	GMNYLHHNNIIHRDLKAANLLMDENEVVK|V|A|D|FGVARVRA---QSGVMTAETGTYRWMAPEVI
Plant         	GMNYLHQNNIIHRDLKAANLLMDENEVVK|V|A|D|FGVARVKA---QSGVMTAETGTYRWMAPEVI
Plant         	GMNYLHQNNIIHRDLKAANLLMDEKEAVK|V|A|D|FGVARVKS---QSGVMTAETGTYRWMAPEVI
Plant         	GMNYLHENNIIHRDLKAANLLMDENEVVK|V|A|D|FGVARVKA---QSGVMTAETGTYRWMAPEVI
Plant         	GMNYLHQNNIIHRDLKAANLLMDEKEAVK|V|A|D|FGVARVKS---QSGVMTAETGTYRWMAPEVI
Plant         	GMNYLHQNNIIHRDLKAANLLMDEKEAVK|V|A|D|FGVARVKS---QSGVMTAETGTYRWMAPEVI
Plant         	GMDYLHQNNIIHRDLKAANLLMDENDVVK|V|A|D|FGVARVKA---QTGVMTAETGTYRWMAPEVI
Plant         	GMNYLHQNNIIHRDLKTANLLMDENELVK|V|A|D|FGVARVQT---QSGVMTAETGTYRWMAPEVI
Plant         	GMNYLHQHNIIHRDLKGANLLMDENSVVK|V|A|D|FGVARVKA---QSGVMTAETGTYRWMAPEVI
Plant         	GMNYLHQNNIIHRDLKAANLLMDENEVVK|V|A|D|FGVARVQA---QSGVMTAETGTYRWMAPEVI
Plant         	GMNYLHQNNIIHRDLKAANLLMDENEVVK|V|A|D|FGVARVKA---QSGVMTAETGTYRWMAPEVI
Plant         	GMNYLHQNNIIHRDLKTANLLMDENGVVK|V|A|D|FGVARVQA---QSGVMTAETGTYRWMAPEVI
Plant         	GMNYLHQNNIIHRDLKTANLLMDENGVVK|V|A|D|FGVARVQA---QSGVMTAETGTYRWMAPEVI
Plant         	GMNYLHQNNIIHRDLKAANLLMDENEVVK|V|A|D|FGVARVKA---QSGVMTAETGTYRWMAPEVI
Plant         	GMNYLHQHDIIHRDLKGANLLMDENGVVK|V|A|D|FGVARVKS---QSGVMTAETGTYRWMSPEVI
Plant         	GMNYLHQNNIIHRDLKAANLLMDENEVVK|V|A|D|FGVARVIA---KSGVMTAETGTYRWMAPEVI
Plant         	GMTYLHQNNIIHRDLKGANLLMDENEVVK|V|A|D|FGVARVKS---QSGVMTAETGTYRWMAPEVI
Plant         	GMNYLHQNNIIHRDLKTANLLMDENELVK|V|A|D|FGVARVQT---QSGVMTAETGTYRWMAPEVI
Plant         	GMNYLHQNNIIHRDLKAANLLLDEHDVVK|V|A|D|FGVARVKA---QTGVMTAETGTYRWMAPEVI
Plant         	GMTYLHQNNIIHRDLKAANLLMDENEVVK|V|A|D|FGVARVKS---QSGVMTAETGTYRWMAPEVI
Plant         	GMNYLHQNNIIHRDLKAANLLMDENEVVK|V|A|D|FGVARVKA---QSGVMTAETGTYRWMAPEVI
Plant         	GMNYLHQHDIIHRDLKGANLLMDENGVVK|V|A|D|FGVARVKS---QSGVMTAETGTYRWMSPEVI
Plant         	GMNYLHQNNIIHRDLKAANLLMDENEVVK|V|A|D|FGVARVKA---QTGVMTAETGTYRWMAPEVI
Plant         	GMNYLHQNNIIHRDLKAANLLMDENEVVK|V|A|D|FGVARVKA---QTGVMTAETGTYRWMAPEVI
Plant         	GMNYLHQNNIIHRDLKAANLLMDENEVVK|V|A|D|FGVARVQA---QSGVMTAETGTYRWMAPEVI
Plant         	GMNYLHQNNIIHRDLKAANLLMDENEVVK|V|A|D|FGVARVKA---QTGVMTAETGTYRWMAPEVI
Plant         	GMNYLHQNNIIHRDLKAANLLMDENEVVK|V|A|D|FGVARVKA---QTGVMTAETGTYRWMAPEVI
Plant         	GMNYLHQNNIIHRDLKAANLLMDENEVVK|V|A|D|FGVARVQA---QSGVMTAETGTYRWMAPEVI
Plant         	GMNYLHQNNIIHRDLKAANLLMDENEVVK|V|A|D|FGVARVKA---QTGVMTAETGTYRWMAPEVI
Plant         	GMNYLHQNNIIHRDLKAANLLMDENEVVK|V|A|D|FGVARVKA---QTGVMTAETGTYRWMAPEVI
Plant         	GMNYLHQNNIIHRDLKAANLLMDENEVVK|V|A|D|FGVARVKA---QSGVMTAETGTYRWMAPEVI
Plant         	GMNYLHQNNIIHRDLKAANLLMDENEVVK|V|A|D|FGVARVKA---QTGVMTAETGTYRWMAPEVI
Metazoa       	GIDYLHAKSIIHRDLKSNNIFLQEDYTVK|V|G|D|FGLATVKTRWSGDHGCEQPSGSILWMAPEVI
Metazoa       	GMDYLHAKSIIHRDLKSNNIFLQEDLTVK|V|G|D|FGLATIKSRWSGNQNFEQPSGSILWMAPEVV
Metazoa       	GMDYLHSKNIIHRDLKSNNIFLTDDWTVK|V|G|D|FGLATVKTRWSGSSQSNQPTGSILWMAPEVI
Mammal        	GMDYLHAKSIIHRDLKSNSILPEIDLRTS|V|S|K|VFLKLVQNPEFGPQNHIKPS----LEAPEVI
 
_____________K601E_P731S_nObs_2_nExp_0.01_____________
 
                                                          All Human Sequences

Human         	IIHRDLKSNNIFLHEDLTVKIGDFGLATV|K|SRWSGSHQFEQLSGSILWMAPEVIRMQ//RS-L--PK-I-HR---SA-S------E|P|S-LNRAGF----QTEDFSLYA-CASPKTPIQ
Human         	IIHRDLKSNNIFLHEDLTVKIGDFGLATV|K|SRWSGSHQFEQLSGSILWMAPEVIRMQ//PS-S--SH-H-HG---SI-C------S|Y|F-LSLVFV----QFVNIKTQF-CSSNLFL--
Human         	IIHRDLKSNNIFLHEDLTVKIGDFGLATV|K|SRWSGSHQFEQLSGSILWMAPEVIRMQ//RS-L--PK-I-HR---SA-S------E|P|S-LNRAGF----QTEDFSLYA-CASPKTPIQ
Human         	IIHRDLKSNNIFLHEDLTVKIGDFGLATV|K|SRWSGSHQFEQLSGSILWMAPEVIRMQ//RS-L--PK-I-HR---SA-S------E|P|S-LNRAGF----QTEDFSLYA-CASPKTPIQ

                                                          Reference Sequences

              	      6    1    6    1    6    |1|    6    1    6    1    6  //   1        6              |1|     6        1    6     1    6
              	     7    8    8    9    9    |0|    0    1    1    2    2  //   2        2              |3|     3        4    4     5    5
              	    5    5    5    5    5    |6|    6    6    6    6    6  //   7        7              |7|     7        7    7     7    7
Rapeseed      	IIHRDLKTANLLMDEHDVVKVADFGVARV|Q|T---QSGVMTAETGTYRWMAPEVI---//HE-V--G--DEEHQK-DK----RSGYF|S|-GLRKGHH-----------------------
Muskmelon     	IIHRDLKTANLLMDDNMVVKVADFGVARV|Q|T---QSGVMTAETGTYRWMAPEVI---//EQVD--NN-GENRRK-KDKLSG--ALF|S|A-FKKRIH-----------------------
Sponge        	IIHRDLKSNNIFLHDDMTVKIGDFGLATV|K|TRWDGNEKVRQPTGSILWMAPEVIRME//DS-M--PK-I-KR---SN-S------E|P|T-LCYAGLSYQEELNK--------SPHTPSH
Coral         	IIHRDLKSNNIFLQEDLTVKIGDFGLATI|K|SRWSGNQNFEQPSGSILWMAPEVVRMQ//RS-M--PK-I-HR---SA-S------E|P|S-LNRAG----KMNSEIGFF-GAP-PETP-I
Flatworm      	IIHRDLKSSNIFLH-DRTVKIGDFGLATV|K|SGWWNSG-FQQPTGSIFWMAPEVIRMQ//RS-L--PK-L-QR---CS-S------E|P|T-LNAARE-----RPDLTAY-LNVSPKTPLN
Snail         	IIHRDLKSNNIFMTENMQVKIGDFGLATV|K|TRWSGSHQFQQPSGSILWMAPEVIRMK//MS-I--PK-I-KR---SQ-S------E|P|A-IHRTDSF----DSD--FK-MCASPKTPIN
Ant           	IIHRDLKSNNIFLHDDSTVKIGDFGLATA|K|TRWSGSQQFHQPSGSILWMAPEVIRMQ//LA-L--PK-I-KR---SE-S------E|P|N-LNRTQLQ----SDDFLY--TCVSPKTPGN
Copepod       	IIHRDLKSNNIFLHDNFTVKIGDFGLATV|K|TRWTGPGSHNQPTGSILWMAPEVIRMS//TS-M--PK-I-HR---SL-S------E|P|I-LNRTNLHSDELFGD-----GCTSPKSPVN
Lancet        	IIHRDMKSNNIFLTEDMTVKIGDFGLATV|K|SRWSGSHNFEQPTGSILWMAPEVIRMQ//RS-L--PK-I-TR---SA-S------E|P|S-LNRAGFN----SDD--FI-SCASPKTPIQ
Fish          	IIHRDLKSNNIFLHEDLTVKIGDFGLATV|K|SRWSGSHQFEQLSGSILWMAPEVIRLQ//RS-L--PK-I-HR---SA-S------E|P|S-LNRAGF----QTEDFSLYA-CASPKTPIQ
Frog          	IIHRDLKSNNIFLHEDLTVKIGDFGLATV|K|SRWSGSHQFEQLSGSILWMAPEVIRMQ//RS-L--PK-I-HR---SA-S------E|P|S-LNRAGF----QTEDFSLYT-CASPKTPIQ
Lizard        	IIHRDLKSNNIFLHEDLTVKIGDFGLATV|K|SRWSGSHQFEQLSGSILWMAPEVIRMQ//RS-L--PK-I-HR---SA-S------E|P|S-LNRAGFQ----TEDFSLY-ACASPKTPIQ
Bird          	IIHRDLKSNNIFLHEDLTVKIGDFGLATV|K|SRWSGSHQFEQLSGSILWMAPEVIRMQ//RS-L--PK-I-HR---SA-S------E|P|S-LNRAGFQ----TEDFSLY-ACASPKTPIQ
Alligator     	IIHRDLKSNNIFLHEDLTVKIGDFGLATV|K|SRWSGSHQFEQLSGSILWMAPEVIRMQ//RS-L--PK-I-HR---SA-S------E|P|S-LNRAGF----QTEDFSLYA-CASPKTPIQ
Mouse         	IIHRDLKSNNIFLHEDLTVKIGDFGLATV|K|SRWSGSHQFEQLSGSILWMAPEVIRMQ//RS-L--PK-I-HR---SA-S------E|P|S-LNRAGF----QTEDFSLYA-CASPKTPIQ
Rat           	IIHRDLKSNNIFLHEDLTVKIGDFGLATV|K|SRWSGSHQFEQLSGSILWMAPEVIRMQ//RS-L--PK-I-HR---SA-S------E|P|S-LNRAGF----QTEDFSLYA-CASPKTPIQ
Target[Human] 	IIHRDLKSNNIFLHEDLTVKIGDFGLATV|K|SRWSGSHQFEQLSGSILWMAPEVIRMQ//RS-L--PK-I-HR---SA-S------E|P|S-LNRAGF----QTEDFSLYA-CASPKTPIQ

                                                  Up to 50 Sequences Containing 1st Mutation

Plant         	IIHRDLKAANLLMDESEVVKVADFGVARV|E|T---PSGVMTAETGTYRWMAPEVI---//EK-V--A--EEEDCI------------|-|-------------------------------
Plant         	IIHRDLKAANLLMDESEVVKVADFGVARV|E|T---PSGVMTAETGTYRWMAPEVI---//EK-V--A--EEEDCI------------|-|-------------------------------
Plant         	IIHRDLKAANLLMDENKVVKVADFGVARV|E|D---QSGVMTAETGTYRWMAPEVI---//RM-V--AE-ETGNRQ--R------RSA|K|S-IRR--------------------------
Plant         	IIHRDLKAANLLMDENKVVKVADFGVARV|E|D---QSGVMTAETGTYRWMAPEVI---//---V-----------------------|-|-------------------------------

                                                  Up to 50 Sequences Containing 2nd Mutation

Plant         	IIHRDLKSSNLLIDENKVVKVADFGVARV|K|A---QEGVMTAETGTYRWMAPEVI---//NE-V--GC-VTEDRQ-KK-PSG--SIF|S|V-FR---------------------------
Plant         	IIHRDLKAANLLMDENEVVKVADFGVARV|K|S---QSGVMTAETGTYRWMAPEVI---//KE-V-----GDEKEKSPSTSSDIGSPI|S|LDLKAGASTGITFSH----------------
Plant         	IIHRDLKAANLLMDENEVVKVADFGVARV|K|S---QSGVMTAETGTYRWMAPEVI---//KE-V-----GDEKEKSPSTSSDIGSPI|S|LDLKAGASTGITFS-----------------
Plant         	IIHRDLKAANLLMDENGIVKVADFGVARV|K|A---QSGVMTAETGTYRWMAPEVI---//KE-VGDE--GEERRK-DK----TGGFL|S|-VLRRGHH-----------------------
Plant         	IIHRDLKAANLLMDENGIVKVADFGVARV|K|A---QSGVMTAETGTYRWMAPEVI---//KE-VGDE--GEERRK-DK----TGGFL|S|-VLRRGHH-----------------------
Plant         	IIHRDLKAANLLMDENGIVKVADFGVARV|K|A---QSGVMTAETGTYRWMAPEVI---//KE-VGDE--GEERRK-DK----TGGFL|S|-VLRRGHH-----------------------
Plant         	IIHRDLKAANLLMDENEVVKVADFGVARV|K|T---QSGVMTAETGTYRWMAPEVI---//KE-V--GDEGEGRHK-EK-SSG--GFL|S|V-LRRGHH-----------------------
Plant         	IIHRDLKAANLLMDENEVVKVADFGVARV|K|A---QSGVMTAETGTYRWMAPEVI---//KE-V--GDESDGRK--DK-SSG--GFL|S|V-LRRGHHH----------------------
Plant         	IIHRDLKAANLLMDENEVVKVADFGVARV|K|A---QSGVMTAETGTYRWMAPEVI---//KE-V--GDEPAERRK-EK-SSG--GFL|S|V-LRRGH------------------------
Plant         	IIHRDLKAANLLMDENEVVKVADFGVARV|K|A---QSGVMTAETGTYRWMAPEVI---//KE-V--GEEGEGRK--DK-SSG--GFL|S|V-LRRGHHH----------------------
Plant         	IIHRDLKAANLLMDENEVVKVADFGVARV|K|A---QSGVMTAETGTYRWMAPEVI---//KE-V--GSEGEGRK--DK-SSG--GFL|S|V-LRRGHHH----------------------
Plant         	IIHRDLKAANLLMDENEVVKVADFGVARV|K|A---QSGVMTAETGTYRWMAPEVI---//KE-V--GVEGEGRK--EK-SSG--GFL|S|V-LRRGHHH----------------------
Plant         	IIHRDLKAANLLMDENEVVKVADFGVARV|R|A---QSGVMTAETGTYRWMAPEVI---//KE-V--GDEGESHHK-EK-TSG--RFL|S|V-LRRNHH-----------------------
Plant         	IIHRDLKAANLLMDENEVVKVADFGVARV|K|A---QSGVMTAETGTYRWMAPEVI---//KE-V--GD-EEDRRK-EKSSS---GFL|S|-VLRRGHH-----------------------
Plant         	IIHRDLKAANLLMDEKEAVKVADFGVARV|K|S---QSGVMTAETGTYRWMAPEVI---//KE-VADE--PEDRRK-EK----SGRFL|S|-VLRRGH------------------------
Plant         	IIHRDLKAANLLMDENEVVKVADFGVARV|K|A---QSGVMTAETGTYRWMAPEVI---//KE-V--GDEGEERRK-DK-SSR--GFL|S|V-LRRGYHQ----------------------
Plant         	IIHRDLKAANLLMDEKEAVKVADFGVARV|K|S---QSGVMTAETGTYRWMAPEVI---//KE-VADE--PEDRRK-EKSSG---RFL|S|-VLRRGH------------------------
Plant         	IIHRDLKAANLLMDEKEAVKVADFGVARV|K|S---QSGVMTAETGTYRWMAPEVI---//KE-VADE--PEDRRK-EKSSG---RFL|S|-VLRRGH------------------------
Plant         	IIHRDLKAANLLMDENDVVKVADFGVARV|K|A---QTGVMTAETGTYRWMAPEVI---//SQ-I--EN-TEDRRT-EK-GSG--RFM|S|L-LRRGHH-----------------------
Plant         	IIHRDLKTANLLMDENELVKVADFGVARV|Q|T---QSGVMTAETGTYRWMAPEVI---//KEVN--DD-KLDRHKDKS--SH--GFL|S|S-LRRAHH-----------------------
Plant         	IIHRDLKGANLLMDENSVVKVADFGVARV|K|A---QSGVMTAETGTYRWMAPEVI---//KE-VGDE--GEERHR-DK-SG---GFL|S|-VLRRGHH-----------------------
Plant         	IIHRDLKAANLLMDENEVVKVADFGVARV|Q|A---QSGVMTAETGTYRWMAPEVI---//KE-V--GDEGEERRK-EK-S-G--GFL|S|V-LRRGAH-----------------------
Plant         	IIHRDLKAANLLMDENEVVKVADFGVARV|K|A---QSGVMTAETGTYRWMAPEVI---//KE-V--GDEGEDRRK-EK-SSG--GFL|S|V-LRRGHH-----------------------
Plant         	IIHRDLKTANLLMDENGVVKVADFGVARV|Q|A---QSGVMTAETGTYRWMAPEVI---//KEVA--SE-GEHNHSNKS--GG--SFF|S|S-LRRGLH-----------------------
Plant         	IIHRDLKTANLLMDENGVVKVADFGVARV|Q|A---QSGVMTAETGTYRWMAPEVI---//KEVA--SE-GEHNHSNKS--GG--SFF|S|S-LRRGLH-----------------------
Plant         	IIHRDLKAANLLMDENEVVKVADFGVARV|K|A---QSGVMTAETGTYRWMAPEVI---//KE-V--GEENEERRK-EK-SSG--GFL|S|V-LRRGHH-----------------------
Plant         	IIHRDLKGANLLMDENGVVKVADFGVARV|K|S---QSGVMTAETGTYRWMSPEVI---//KE-VGDE--GEERRR-DKPGG---GFL|S|-VLRRGHH-----------------------
Plant         	IIHRDLKAANLLMDENEVVKVADFGVARV|I|A---KSGVMTAETGTYRWMAPEVI---//KE-V--GSESEDRRK-EK-SSG--GFF|S|V-LRRGH------------------------
Plant         	IIHRDLKGANLLMDENEVVKVADFGVARV|K|S---QSGVMTAETGTYRWMAPEVI---//RE-I--GDEGEE--K-RK-SSG--GFL|S|V-LRRGHH-----------------------
Plant         	IIHRDLKTANLLMDENELVKVADFGVARV|Q|T---QSGVMTAETGTYRWMAPEVI---//KE-V--N--DVDRHK-DKSSH---GFL|S|-SLRRGHH-----------------------
Plant         	IIHRDLKAANLLLDEHDVVKVADFGVARV|K|A---QTGVMTAETGTYRWMAPEVI---//KE-V--GEEADDRRR-DK------GFL|S|V-LRRGNQ-----------------------
Plant         	IIHRDLKAANLLMDENEVVKVADFGVARV|K|S---QSGVMTAETGTYRWMAPEVI---//KE-I--GDEGEE--K-RK-SSG--GFL|S|V-LRRGHH-----------------------
Plant         	IIHRDLKAANLLMDENEVVKVADFGVARV|K|A---QSGVMTAETGTYRWMAPEVI---//KE-V--ASDKEKKKE-KGQHVS--KFV|S|C-FYK--------------------------
Plant         	IIHRDLKGANLLMDENGVVKVADFGVARV|K|S---QSGVMTAETGTYRWMSPEVI---//KE-VGDE--GEERRR-DKPGG---GFL|S|D------------------------------
Plant         	IIHRDLKAANLLMDENEVVKVADFGVARV|K|A---QTGVMTAETGTYRWMAPEVI---//KE-V--GDEGEERRK-EK-S-G--GFF|S|A-LRRGHH-----------------------
Plant         	IIHRDLKAANLLMDENEVVKVADFGVARV|K|A---QTGVMTAETGTYRWMAPEVI---//KE-V--GDEGEERRK-EK-S-G--GFF|S|A-LRRGHH-----------------------
Plant         	IIHRDLKAANLLMDENEVVKVADFGVARV|Q|A---QSGVMTAETGTYRWMAPEVI---//KE-V--GDDGEDRRK-DK-SSS--GFL|S|V-LRRGHH-----------------------
Plant         	IIHRDLKAANLLMDENEVVKVADFGVARV|K|A---QTGVMTAETGTYRWMAPEVI---//KE-L--GD-DENRKK-EK-TSG--GFF|S|A-L--RHH-----------------------
Plant         	IIHRDLKAANLLMDENEVVKVADFGVARV|K|A---QTGVMTAETGTYRWMAPEVI---//KE-V--GDDAEDRRK-EK-SSG--GFF|S|A-LRRGHH-----------------------
Plant         	IIHRDLKAANLLMDENEVVKVADFGVARV|Q|A---QSGVMTAETGTYRWMAPEVI---//KE-V--GDDGEDRRK-DK-SSG--GFL|S|V-LRRGHH-----------------------
Plant         	IIHRDLKAANLLMDENEVVKVADFGVARV|K|A---QTGVMTAETGTYRWMAPEVI---//KE-V--GDDGEDRRK-EK--SG--GFF|S|A-LRRVHH-----------------------
Plant         	IIHRDLKAANLLMDENEVVKVADFGVARV|K|A---QTGVMTAETGTYRWMAPEVI---//KE-V--GDDGEDKRK-EK--SG--GFF|S|A-LRRGHH-----------------------
Plant         	IIHRDLKAANLLMDENEVVKVADFGVARV|K|A---QSGVMTAETGTYRWMAPEVI---//KE-V--VDDGDDRRK-SG------GFL|S|V-LRRH-------------------------
Plant         	IIHRDLKAANLLMDENEVVKVADFGVARV|K|A---QTGVMTAETGTYRWMAPEVI---//KE-V--GDEVKD-----K-SSG--GFL|S|I-LRRGHH-----------------------
Plant         	IIHRDLKAANLLMDENEVVKVADFGVARV|K|A---QTGVMTAETGTYRWMAPEVI---//KE-V--GDDGEDRRK-EK-SSG--GFF|S|A-LRWGHQ-----------------------
Plant         	IIHRDLKAANLLMDENEVVKVGDFGVARV|K|A---QTGVMTAETGTYRWMAPEVI---//KE-V-----GDDGRK-ER------GFF|S|-ALRRGHH-----------------------
Metazoa       	IIHRDLKSNNIFLQDEYSVKIGDFGLATA|K|TRWSGEKQANQPTGSILWMAPEVIRMQ//RT-L--PK-L-HR---SA-S------D|S|T-LTQTQLQ----HDDFLY--PCSSPKTPVN
Metazoa       	IIHRDLKSNNIFLQDEYSVKIGDFGLATA|K|TRWSGEKQANQPTGSILWMAPEVIRMQ//RT-L--PK-L-HR---SA-S------D|S|T-LTQTQLH----HDDFLY--SCPSPKTPVN
Metazoa       	IIHRDLKSNNIFLQDEYSVKIGDFGLATA|K|TRWSGEKQANQPTGSILWMAPEVIRMQ//RT-L--PK-L-HR---SA-S------D|S|T-LTQTQLQ----HDDFIY--SCPSPKTPVN
Mammal        	IIHRDLKSNNIFLHEDLTVKIGDFGLATV|K|SRWSGSHQFEQLSGSILWMAPEVIRMQ//------------R---SA-M------S|S|-------------------------------
 
_____________V600E_K601E_nObs_6_nExp_200.14_____________
 
                                                          All Human Sequences

Human         	SIIHRDLKSNNIFLHEDLTVKIGDFGLAT|V||K|SRWSGSHQFEQLSGSILWMAPEVIRMQDKNP
Human         	SIIHRDLKSNNIFLHEDLTVKIGDFGLAT|V||K|SRWSGSHQFEQLSGSILWMAPEVIRMQDKNP
Human         	SIIHRDLKSNNIFLHEDLTVKIGDFGLAT|V||K|SRWSGSHQFEQLSGSILWMAPEVIRMQDKNP
Human         	SIIHRDLKSNNIFLHEDLTVKIGDFGLAT|V||K|SRWSGSHQFEQLSGSILWMAPEVIRMQDKNP

                                                          Reference Sequences

              	      5    0    5    0    5    |0||1|   5    0    5    0    5    0  
              	     7    8    8    9    9    |0||0|   0    1    1    2    2    3  
              	    5    5    5    5    5    |6||6|   6    6    6    6    6    6  
Rapeseed      	NIIHRDLKTANLLMDEHDVVKVADFGVAR|V||Q|T---QSGVMTAETGTYRWMAPEVI---EHKP
Muskmelon     	NIIHRDLKTANLLMDDNMVVKVADFGVAR|V||Q|T---QSGVMTAETGTYRWMAPEVI---EHKP
Sponge        	QIIHRDLKSNNIFLHDDMTVKIGDFGLAT|V||K|TRWDGNEKVRQPTGSILWMAPEVIRMEEPDP
Coral         	SIIHRDLKSNNIFLQEDLTVKIGDFGLAT|I||K|SRWSGNQNFEQPSGSILWMAPEVVRMQDPNP
Flatworm      	HIIHRDLKSSNIFLH-DRTVKIGDFGLAT|V||K|SGWWNSG-FQQPTGSIFWMAPEVIRMQGDTP
Snail         	SIIHRDLKSNNIFMTENMQVKIGDFGLAT|V||K|TRWSGSHQFQQPSGSILWMAPEVIRMKEQNP
Ant           	NIIHRDLKSNNIFLHDDSTVKIGDFGLAT|A||K|TRWSGSQQFHQPSGSILWMAPEVIRMQEENP
Copepod       	NIIHRDLKSNNIFLHDNFTVKIGDFGLAT|V||K|TRWTGPGSHNQPTGSILWMAPEVIRMSEESP
Lancet        	HIIHRDMKSNNIFLTEDMTVKIGDFGLAT|V||K|SRWSGSHNFEQPTGSILWMAPEVIRMQDPNP
Fish          	SIIHRDLKSNNIFLHEDLTVKIGDFGLAT|V||K|SRWSGSHQFEQLSGSILWMAPEVIRLQDKNP
Frog          	SIIHRDLKSNNIFLHEDLTVKIGDFGLAT|V||K|SRWSGSHQFEQLSGSILWMAPEVIRMQDNNP
Lizard        	SIIHRDLKSNNIFLHEDLTVKIGDFGLAT|V||K|SRWSGSHQFEQLSGSILWMAPEVIRMQDKNP
Bird          	SIIHRDLKSNNIFLHEDLTVKIGDFGLAT|V||K|SRWSGSHQFEQLSGSILWMAPEVIRMQDKNP
Alligator     	SIIHRDLKSNNIFLHEDLTVKIGDFGLAT|V||K|SRWSGSHQFEQLSGSILWMAPEVIRMQDKNP
Mouse         	SIIHRDLKSNNIFLHEDLTVKIGDFGLAT|V||K|SRWSGSHQFEQLSGSILWMAPEVIRMQDKNP
Rat           	SIIHRDLKSNNIFLHEDLTVKIGDFGLAT|V||K|SRWSGSHQFEQLSGSILWMAPEVIRMQDKNP
Target[Human] 	SIIHRDLKSNNIFLHEDLTVKIGDFGLAT|V||K|SRWSGSHQFEQLSGSILWMAPEVIRMQDKNP

                                                  Up to 50 Sequences Containing 1st Mutation

NA            	                                                                  

                                                  Up to 50 Sequences Containing 2nd Mutation

Plant         	NIIHRDLKAANLLMDESEVVKVADFGVAR|V||E|T---PSGVMTAETGTYRWMAPEVI---EHKP
Plant         	NIIHRDLKAANLLMDESEVVKVADFGVAR|V||E|T---PSGVMTAETGTYRWMAPEVI---EHKP
Plant         	NIIHRDLKAANLLMDENKVVKVADFGVAR|V||E|D---QSGVMTAETGTYRWMAPEVI---EHKP
Plant         	NIIHRDLKAANLLMDENKVVKVADFGVAR|V||E|D---QSGVMTAETGTYRWMAPEVI---EHKP
 
_____________V600E_D594G_nObs_0_nExp_117.68_____________
 
                                                          All Human Sequences

Human         	DYLHAKSIIHRDLKSNNIFLHEDLTVKIG|D|FGLAT|V|KSRWSGSHQFEQLSGSILWMAPEVIRMQDKN
Human         	DYLHAKSIIHRDLKSNNIFLHEDLTVKIG|D|FGLAT|V|KSRWSGSHQFEQLSGSILWMAPEVIRMQDKN
Human         	DYLHAKSIIHRDLKSNNIFLHEDLTVKIG|D|FGLAT|V|KSRWSGSHQFEQLSGSILWMAPEVIRMQDKN
Human         	DYLHAKSIIHRDLKSNNIFLHEDLTVKIG|D|FGLAT|V|KSRWSGSHQFEQLSGSILWMAPEVIRMQDKN

                                                          Reference Sequences

              	  5    0    5    0    5    0   |4|5    |0|    5    0    5    0    5    0 
              	 6    7    7    8    8    9   |9|9    |0|    0    1    1    2    2    3 
              	5    5    5    5    5    5   |5|5    |6|    6    6    6    6    6    6 
Rapeseed      	NYLHQNNIIHRDLKTANLLMDEHDVVKVA|D|FGVAR|V|QT---QSGVMTAETGTYRWMAPEVI---EHK
Muskmelon     	NYLHQNNIIHRDLKTANLLMDDNMVVKVA|D|FGVAR|V|QT---QSGVMTAETGTYRWMAPEVI---EHK
Sponge        	DYLHAKQIIHRDLKSNNIFLHDDMTVKIG|D|FGLAT|V|KTRWDGNEKVRQPTGSILWMAPEVIRMEEPD
Coral         	DYLHAKSIIHRDLKSNNIFLQEDLTVKIG|D|FGLAT|I|KSRWSGNQNFEQPSGSILWMAPEVVRMQDPN
Flatworm      	DYLHAKHIIHRDLKSSNIFLH-DRTVKIG|D|FGLAT|V|KSGWWNSG-FQQPTGSIFWMAPEVIRMQGDT
Snail         	DYLHAKSIIHRDLKSNNIFMTENMQVKIG|D|FGLAT|V|KTRWSGSHQFQQPSGSILWMAPEVIRMKEQN
Ant           	DYLHAKNIIHRDLKSNNIFLHDDSTVKIG|D|FGLAT|A|KTRWSGSQQFHQPSGSILWMAPEVIRMQEEN
Copepod       	DYLHAKNIIHRDLKSNNIFLHDNFTVKIG|D|FGLAT|V|KTRWTGPGSHNQPTGSILWMAPEVIRMSEES
Lancet        	DYLHAKHIIHRDMKSNNIFLTEDMTVKIG|D|FGLAT|V|KSRWSGSHNFEQPTGSILWMAPEVIRMQDPN
Fish          	DYLHAKSIIHRDLKSNNIFLHEDLTVKIG|D|FGLAT|V|KSRWSGSHQFEQLSGSILWMAPEVIRLQDKN
Frog          	DYLHAKSIIHRDLKSNNIFLHEDLTVKIG|D|FGLAT|V|KSRWSGSHQFEQLSGSILWMAPEVIRMQDNN
Lizard        	DYLHAKSIIHRDLKSNNIFLHEDLTVKIG|D|FGLAT|V|KSRWSGSHQFEQLSGSILWMAPEVIRMQDKN
Bird          	DYLHAKSIIHRDLKSNNIFLHEDLTVKIG|D|FGLAT|V|KSRWSGSHQFEQLSGSILWMAPEVIRMQDKN
Alligator     	DYLHAKSIIHRDLKSNNIFLHEDLTVKIG|D|FGLAT|V|KSRWSGSHQFEQLSGSILWMAPEVIRMQDKN
Mouse         	DYLHAKSIIHRDLKSNNIFLHEDLTVKIG|D|FGLAT|V|KSRWSGSHQFEQLSGSILWMAPEVIRMQDKN
Rat           	DYLHAKSIIHRDLKSNNIFLHEDLTVKIG|D|FGLAT|V|KSRWSGSHQFEQLSGSILWMAPEVIRMQDKN
Target[Human] 	DYLHAKSIIHRDLKSNNIFLHEDLTVKIG|D|FGLAT|V|KSRWSGSHQFEQLSGSILWMAPEVIRMQDKN

                                                  Up to 50 Sequences Containing 1st Mutation

NA            	                                                                       

                                                  Up to 50 Sequences Containing 2nd Mutation

Protist       	EYLHAKKIIHRNLKTKNVFLENNGKIVIG|G|FGLAT|A|SQ-WNNVAIVVERKGSVRHMSPEVF---SAH
 
_____________V600E_G469A_nObs_1_nExp_101.92_____________
 
                                                          All Human Sequences

Human         	--GRRDSSDDWEIPDGQITVGQRIGSGSF|G|TVYKGKWHG-DVAVKMLNVTAPTPQQL//IHRDLKSNNIFLHEDLTVKIGDFGLAT|V|KSRWSGSHQFEQLSGSILWMAPEVIRMQDKN
Human         	--GRRDSSDDWEIPDGQITVGQRIGSGSF|G|TVYKGKWHG-DVAVKMLNVTAPTPQQL//IHRDLKSNNIFLHEDLTVKIGDFGLAT|V|KSRWSGSHQFEQLSGSILWMAPEVIRMQDKN
Human         	--GRRDSSDDWEIPDGQITVGQRIGSGSF|G|TVYKGKWHG-DVAVKMLNVTAPTPQQL//IHRDLKSNNIFLHEDLTVKIGDFGLAT|V|KSRWSGSHQFEQLSGSILWMAPEVIRMQDKN
Human         	--GRRDSSDDWEIPDGQITVGQRIGSGSF|G|TVYKGKWHG-DVAVKMLNVTAPTPQQL//IHRDLKSNNIFLHEDLTVKIGDFGLAT|V|KSRWSGSHQFEQLSGSILWMAPEVIRMQDKN

                                                          Reference Sequences

              	       5    0    5    0    5   |9|0    5     0    5    0    5//  5    0    5    0    5    |0|    5    0    5    0    5    0 
              	      4    5    5    6    6   |6|7    7     8    8    9    9//  7    8    8    9    9    |0|    0    1    1    2    2    3 
              	     4    4    4    4    4   |4|4    4     4    4    4    4//  5    5    5    5    5    |6|    6    6    6    6    6    6 
Rapeseed      	--IPTDGTDEWEIDMKQLKIEKKVACGSY|G|ELYKGTYCSQEVAIKILKPERVNTEML//IHRDLKTANLLMDEHDVVKVADFGVAR|V|QT---QSGVMTAETGTYRWMAPEVI---EHK
Muskmelon     	--IPTDGTDVWEIDIRQLKFENKVGSGSF|G|DLYRGTYCSQEVAIKVLRPERINEEML//IHRDLKTANLLMDDNMVVKVADFGVAR|V|QT---QSGVMTAETGTYRWMAPEVI---EHK
Sponge        	--KCKDSSDVWEIPYNEIEVGERIGSGSF|G|TVYKGKWHG-PVAVKKLNVSNPTEQQM//IHRDLKSNNIFLHDDMTVKIGDFGLAT|V|KTRWDGNEKVRQPTGSILWMAPEVIRMEEPD
Coral         	--R-TNSTDDWEISEGEVHRGPRIGSGSY|G|TVYRGTWHG-AVAIKTLNVSEPSPQQL//IHRDLKSNNIFLQEDLTVKIGDFGLAT|I|KSRWSGNQNFEQPSGSILWMAPEVVRMQDPN
Flatworm      	--ARRDSNEEWEIPTAEITKGPRIGSGSF|G|TVFKGYWHG-NVAIKELNVTNPNPQQL//IHRDLKSSNIFLH-DRTVKIGDFGLAT|V|KSGWWNSG-FQQPTGSIFWMAPEVIRMQGDT
Snail         	----RDSNEDWEIPNDEIVYDQRIGSGSF|G|TVFKAHWHG-PVAVKKLNVSDPTPSQM//IHRDLKSNNIFMTENMQVKIGDFGLAT|V|KTRWSGSHQFQQPSGSILWMAPEVIRMKEQN
Ant           	--APRESIEDWEIPADEILVGPRIGSGSF|G|TVYKAHWHG-PVAVKTLNVKIPTTAQL//IHRDLKSNNIFLHDDSTVKIGDFGLAT|A|KTRWSGSQQFHQPSGSILWMAPEVIRMQEEN
Copepod       	HNKEKKEIEDWEIPVDNIYIGERIGSGSF|G|TVYKGHWHG-TVAIKTLNVKDPSPAQI//IHRDLKSNNIFLHDNFTVKIGDFGLAT|V|KTRWTGPGSHNQPTGSILWMAPEVIRMSEES
Lancet        	KKHRRDSNDDWEIPEEQILFGPRIGSGSF|G|TVFKGQWHG-PVAVKKLNVKDPSPAQL//IHRDMKSNNIFLTEDMTVKIGDFGLAT|V|KSRWSGSHNFEQPTGSILWMAPEVIRMQDPN
Fish          	--GRRDSSDDWEIPEGQITLGQRIGSGSF|G|TVYKGKWHG-DVAVKMLNVTAPTPQQL//IHRDLKSNNIFLHEDLTVKIGDFGLAT|V|KSRWSGSHQFEQLSGSILWMAPEVIRLQDKN
Frog          	--GRRDSSDDWEIPDGQITVGQRIGSGSF|G|TVYKGKWHG-DVAVKILNVTAPTPQQL//IHRDLKSNNIFLHEDLTVKIGDFGLAT|V|KSRWSGSHQFEQLSGSILWMAPEVIRMQDNN
Lizard        	TLGRRDSSDDWEIPDGQITVGQRIGSGSF|G|TVFKGKWHG-DVAVKMLNVTAPTPQQL//IHRDLKSNNIFLHEDLTVKIGDFGLAT|V|KSRWSGSHQFEQLSGSILWMAPEVIRMQDKN
Bird          	TLGRRDSSDDWEIPDGQITVGQRIGSGSF|G|TVYKGKWHG-DVAVKMLNVTAPTPQQL//IHRDLKSNNIFLHEDLTVKIGDFGLAT|V|KSRWSGSHQFEQLSGSILWMAPEVIRMQDKN
Alligator     	--GRRDSSDDWEIPDGQITVGQRIGSGSF|G|TVYKGKWHG-DVAVKMLNVTAPTPQQL//IHRDLKSNNIFLHEDLTVKIGDFGLAT|V|KSRWSGSHQFEQLSGSILWMAPEVIRMQDKN
Mouse         	--GRRDSSDDWEIPDGQITVGQRIGSGSF|G|TVYKGKWHG-DVAVKMLNVTAPTPQQL//IHRDLKSNNIFLHEDLTVKIGDFGLAT|V|KSRWSGSHQFEQLSGSILWMAPEVIRMQDKN
Rat           	--GRRDSSDDWEIPDGQITVGQRIGSGSF|G|TVYKGKWHG-DVAVKMLNVTAPTPQQL//IHRDLKSNNIFLHEDLTVKIGDFGLAT|V|KSRWSGSHQFEQLSGSILWMAPEVIRMQDKN
Target[Human] 	--GRRDSSDDWEIPDGQITVGQRIGSGSF|G|TVYKGKWHG-DVAVKMLNVTAPTPQQL//IHRDLKSNNIFLHEDLTVKIGDFGLAT|V|KSRWSGSHQFEQLSGSILWMAPEVIRMQDKN

                                                  Up to 50 Sequences Containing 1st Mutation

NA            	                                                           //                                                             

                                                  Up to 50 Sequences Containing 2nd Mutation

Protist       	ALLSDLQLTGIQIRWAEIEVDQRIGVGGF|A|IVYHGMYRGCEVAVKKLRVSRMSAKAI//IHRDLKSLNILVDEKWTAKVSDFGLSR|F|KS-AAAHGMMTGQCGTYQWMAPEVI---GGH
Plant         	--IPTDGTDLWEIDARQLKIENRIASGSY|A|DLYRGTYCSQEVAIKVLKPEQITREML//IHRDLKTANLLMDENQVVKVADFGVAR|V|QS---QSGVMTAETGTYRWMAPEVI---EHK
Plant         	--IPTDGTDVWEIDARQLKIENRIASGSY|A|DLYRGTYCSQEVAIKVLKPEQITREML//IHRDLKTANLLMDENQVVKVADFGVAR|V|QS---QSGVMTAETGTYRWMAPEVI---EHK
Plant         	--IPTDGTDVWEIDARQLKIENRIASGSY|A|DLYRGTYCSQEVAIKVLKPEQITREML//IHRDLKTANLLMDENQVVKVADFGVAR|V|QS---QSGVMTAETGTYRWMAPEVI---EHK
Plant         	--IPTDGTDLWEIDARQLKIENRIASGSY|A|DLYRGTYCSQEVAIKVLKPEQITREML//IHRDLKTANLLMDENQVVKVADFGVAR|V|QS---QSGVMTAETGTYRWMAPEVI---EHK
Plant         	--IPTDGTDVWEIDARQLKIENRIASGSY|A|DLYRGTYCSQEVAIKVLKPEQITREML//IHRDLKTANLLMDENQVVKVADFGVAR|V|QS---QSGVMTAETGTYRWMAPEVI---EHK
Plant         	--VAQTKPGDWDIDVRALMINEKIATGSC|A|DLFRGTYCGQDVAVKVLRSEHLNKTLE//IHRDLKAANLLMDAESVVKVADFGVAR|F|QN---QGGEMTAETGTYRWMAPEVI---NHL
Plant         	--VAQTKPGDWDIDVRALMINEKIATGSC|A|DLFRGTYCGQDVAVKVLRSEHLNKTLE//IHRDLKAANLLMDAESVVKVADFGVAR|F|QN---QGGEMTAETGTYRWMAPEVI---NHL
Plant         	--VAQTKPGDWDIDVRALMINEKIATGSC|A|DLFRGTYCGQDVAVKVLRSEHLNKTLE//IHRDLKAANLLMDAESVVKVADFGVAR|F|QN---QGGEMTAETGTYRWMAPEVI---NHL
Plant         	--VAEEHPAEWDIEMRILKIGEKISAGSC|A|DLYRGKYFDQDVAIKMLRYENLNDKLE//IHRDLKTANLLLDTNEVVKIADFGIAR|Y|VS---EEGVMTAETGTYRWMAPEVM---NHL
Plant         	--VAEEHPAEWDIEMRILKIGEKISAGSC|A|DLYRGKYFDQDVAIKMLRYENLNDKLE//IHRDLKTANLLLDTNEVVKIADFGIAR|Y|VS---EEGVMTAETGTYRWMAPEVM---NHL
Plant         	--LQ-QKVGDSEIDWNMLAKGEKIASGSS|A|DLYRGTYNGLDVAIKCLRITNLNNPSE//IHRDLKTANLLIGYDQVIKIADFGVAR|H|GS---QEGQMTAETGTYRWMAPEII---NHK
Plant         	--LQQKVGDC-EIDLSMLTREDKIASGSS|A|DLYRGTYKGHDVAIKCLRSANLSNPSQ//IHRDLKSANLLLGYDQVVKIADFGVAR|L|GS---QEGQMTAETGTYRWMAPEII---NHK
Plant         	--LR-QQVGDSEIDWSMVEKGERIASGST|A|DLYRGTYKGSDVAIKMLRVAHLNNASE//IHRDLKTANVLKGYGQVLKIADFGVSR|I|GS---QEGQMTAETGTYRWMAPEII---DHK
Plant         	--LQQKVGDC-EIDLSMLTREDKIASGSS|A|DLYRGTYKGHDVAIKCLRSANLSNPSQ//IHRDLKSANLLLGYDQVVKIADFGVAR|L|GS---QEGQMTAETGTYRWMAPEII---NHK
Plant         	--LQ-QQVGDSEIDWNLLTTGEKIATGSS|A|DLFRGTYNGVDVAVKILRTSPYNNPSE//IHRDLKTANLLIGYHQVVKIADFGVAR|Q|GN---QVGQMTAETGTYRWMAPEII---NHK
Plant         	--LQ-QKVGDSEIDWNMLTKGEKIASGSS|A|DLYRGTYNGLDVAIKSLRIANLNNPSE//IHRDLKTANLLIGYDQVIKIADFGVAR|H|GS---QEGQMTAETGTYRWMAPEII---NHK
Plant         	--LREQLVDC-EIDWNILAVAEKITSGSS|A|DLYRGTHSGLDVCIKILRSAHHNSPSE//IHRDLKTANILMGDNHVVKIADFGVAR|V|GS---QEGQMTAETGTYRWMAPEII---NHK
Plant         	--ELQQQVGDSEIDWNLLTTGEKIATGSS|A|DLYRGTYNGLDVAVKILRDSHFNNPSE//IHRDLKTANLLMGYHQVVKIADFGVAR|Q|GN---QEGQMTAETGTYRWMAPEII---NHK
Plant         	--ELQQQVGDSEIDWNLLTTGEKIATGSS|A|DLYRGTYNGLDVAVKILRDSHFNNPSE//IHRDLKTANLLMGYHQVVKIADFGVAR|Q|GN---QEGQMTAETGTYRWMAPEII---NHK
Plant         	--LQ-QQVGDYEIDLSMLTRGDKIASGSS|A|DLYRGTYKGHDVAIKCLRSLYLNNPSE//IHRDLKSANLLLGHDQVVKIADFGVAR|H|GS---QQGQMTAETGTYRWMAPEII---NHK
 
_____________V600E_D594N_nObs_0_nExp_67.64_____________
 
                                                          All Human Sequences

Human         	DYLHAKSIIHRDLKSNNIFLHEDLTVKIG|D|FGLAT|V|KSRWSGSHQFEQLSGSILWMAPEVIRMQDKN
Human         	DYLHAKSIIHRDLKSNNIFLHEDLTVKIG|D|FGLAT|V|KSRWSGSHQFEQLSGSILWMAPEVIRMQDKN
Human         	DYLHAKSIIHRDLKSNNIFLHEDLTVKIG|D|FGLAT|V|KSRWSGSHQFEQLSGSILWMAPEVIRMQDKN
Human         	DYLHAKSIIHRDLKSNNIFLHEDLTVKIG|D|FGLAT|V|KSRWSGSHQFEQLSGSILWMAPEVIRMQDKN

                                                          Reference Sequences

              	  5    0    5    0    5    0   |4|5    |0|    5    0    5    0    5    0 
              	 6    7    7    8    8    9   |9|9    |0|    0    1    1    2    2    3 
              	5    5    5    5    5    5   |5|5    |6|    6    6    6    6    6    6 
Rapeseed      	NYLHQNNIIHRDLKTANLLMDEHDVVKVA|D|FGVAR|V|QT---QSGVMTAETGTYRWMAPEVI---EHK
Muskmelon     	NYLHQNNIIHRDLKTANLLMDDNMVVKVA|D|FGVAR|V|QT---QSGVMTAETGTYRWMAPEVI---EHK
Sponge        	DYLHAKQIIHRDLKSNNIFLHDDMTVKIG|D|FGLAT|V|KTRWDGNEKVRQPTGSILWMAPEVIRMEEPD
Coral         	DYLHAKSIIHRDLKSNNIFLQEDLTVKIG|D|FGLAT|I|KSRWSGNQNFEQPSGSILWMAPEVVRMQDPN
Flatworm      	DYLHAKHIIHRDLKSSNIFLH-DRTVKIG|D|FGLAT|V|KSGWWNSG-FQQPTGSIFWMAPEVIRMQGDT
Snail         	DYLHAKSIIHRDLKSNNIFMTENMQVKIG|D|FGLAT|V|KTRWSGSHQFQQPSGSILWMAPEVIRMKEQN
Ant           	DYLHAKNIIHRDLKSNNIFLHDDSTVKIG|D|FGLAT|A|KTRWSGSQQFHQPSGSILWMAPEVIRMQEEN
Copepod       	DYLHAKNIIHRDLKSNNIFLHDNFTVKIG|D|FGLAT|V|KTRWTGPGSHNQPTGSILWMAPEVIRMSEES
Lancet        	DYLHAKHIIHRDMKSNNIFLTEDMTVKIG|D|FGLAT|V|KSRWSGSHNFEQPTGSILWMAPEVIRMQDPN
Fish          	DYLHAKSIIHRDLKSNNIFLHEDLTVKIG|D|FGLAT|V|KSRWSGSHQFEQLSGSILWMAPEVIRLQDKN
Frog          	DYLHAKSIIHRDLKSNNIFLHEDLTVKIG|D|FGLAT|V|KSRWSGSHQFEQLSGSILWMAPEVIRMQDNN
Lizard        	DYLHAKSIIHRDLKSNNIFLHEDLTVKIG|D|FGLAT|V|KSRWSGSHQFEQLSGSILWMAPEVIRMQDKN
Bird          	DYLHAKSIIHRDLKSNNIFLHEDLTVKIG|D|FGLAT|V|KSRWSGSHQFEQLSGSILWMAPEVIRMQDKN
Alligator     	DYLHAKSIIHRDLKSNNIFLHEDLTVKIG|D|FGLAT|V|KSRWSGSHQFEQLSGSILWMAPEVIRMQDKN
Mouse         	DYLHAKSIIHRDLKSNNIFLHEDLTVKIG|D|FGLAT|V|KSRWSGSHQFEQLSGSILWMAPEVIRMQDKN
Rat           	DYLHAKSIIHRDLKSNNIFLHEDLTVKIG|D|FGLAT|V|KSRWSGSHQFEQLSGSILWMAPEVIRMQDKN
Target[Human] 	DYLHAKSIIHRDLKSNNIFLHEDLTVKIG|D|FGLAT|V|KSRWSGSHQFEQLSGSILWMAPEVIRMQDKN

                                                  Up to 50 Sequences Containing 1st Mutation

NA            	                                                                       

                                                  Up to 50 Sequences Containing 2nd Mutation

NA            	                                                                       
 
________________________CDH1_______________________
 
MutationAA      Num. Tumors     Common Polymorphism     
                                                        
p.?             166             1                       
p.Q23*           29             0                       
p.P126fs*89      15             0                       
p.R732Q          10             0                       
p.A634V           8             0                       
p.P127fs*41       8             0                       
p.Q255*           8             0                       
p.A592T           7             0                       
p.D254Y           7             0                       
p.Q346*           7             0                       
p.R598*           7             0                       
p.R335*           6             0                       
p.S9*             6             0                       
p.T263fs*3        6             0                       
p.?fs             5             0                       
p.E841K           5             0                       
p.I650fs*13       5             0                       
p.Q641*           5             0                       
p.R63*            5             0                       
p.R74*            5             0                       
p.R90Q            5             0                       
p.T115fs*53       5             0                       
p.Y523fs*1        5             0                       
p.A617T           4             0                       
p.D254N           4             0                       
p.D400delD        4             0                       
p.D402H           4             0                       
p.E243K           4             0                       
p.H121fs*94       4             0                       
p.L343fs*13       4             0                       
 
_____________R90Q_T340M_nObs_2_nExp_0.01_____________
 
                                                          All Human Sequences

Human         	AYFS-----LDTRFKVGT-DGVITVKRPL|R|FHN-------PQIHFLVYAWDST-YRK//DKNMFTINRNTGVISVVTTGLDRESFP|T|YTLVVQAADLQGEGLSTTATAVITVTDTNDN
Human         	AYFS-----LDTRFKVGT-DGVITVKRPL|R|FHN-------PQIHFLVYAWDST-YRK//DKNMFTINRNTGVISVVTTGLDRESFP|T|YTLVVQAADLQGEGLSTTATAVITVTDTNDN

                                                          Reference Sequences

              	     0         5     0    5    |0|           5    0    5     //  5    0    5    0    5    |0|    5    0    5    0    5    0 
              	    7         7     8    8    |9|           9    0    0     //  1    2    2    3    3    |4|    4    5    5    6    6    7 
              	                             | |                1    1     //  3    3    3    3    3    |3|    3    3    3    3    3    3 
Sponge        	GISSS-----DNLFDINNSTGEVFLQSSL|D|YETESN---------------------//E-DTFAILS-NGDIILLE-QLDYEMES|L|HLL-TAIS--HC--SSLTAIVNIIVEDFNDN
Coral         	QFQGS---LQ-TSFKINETTGIIRTAAKL|D|RENLSLENNDDTFQIQVKVSK--GVVT//K-DLFSLDARTGELRTKA-ILDYERFK|D|YQLEVTARDRGPDSIPTTSYVNVKVLDENDN
Flatworm      	RLTLN-----RPCFKVDATTGELSVTCSY|M|GPPGSN------IILTLLASDGDKFPV//S-DVFKIHP-TGRIRLLS-SLDREIQS|S|YDLVIEATSHSA--AHQVTRVRVTVTDINDN
Snail         	GY-------SFNKLFFELYNVSMVATTNL|T|-KTLCEMS-GL----TLECQSS-----//--STVDISHETGHIWITR-VLDREVNS|S|VSMTVKAN-VHNSWRSATATILVMVDDINDN
Ant           	SMSSLIDARSQALLALDPITGRVTTRARL|D|RENVDV------HYFRVLAVDDSPPRT//Q-NTFSIDSMSGDVALVK-PLDYESTR|S|YKIVIRAQDGGSPARSNTTQLLVMVRDVNDN
Copepod       	------------MFSIDPSTGQISTNNKL|D|REFMDV------HYLRIVAVDDT--LS//A-NQFAVNEDSGEISVVK-QLDHETTK|N|YRLVIRAQDRGSPTRSNTTQVVIKVVDVNDH
Lancet        	AILS--N-SSQSRVTVDEVTGVLSTDGRI|D|RDVLCPRAQVCEVGLEVAMLP--KQFF//L-ALFALDPITGRMTTNA-PLDRESAR|V|FQLTVQARDRGVNSAPTFATVLVNVGDTNDN
Fish          	--------------MFDE-RNSSALGQ--|-|---------------------------//NGGVFHIDPVSGVISLATVGLDRENQT|V|YELAVEAADMYGHGLSSTCMVIIKITDSNDH
Frog          	QFAS-----KDPNFEIHK-DGTVYIKNPA|K|MKD-------NRKTFRVLAWETK-GHV//TNKMFTIHSESGLISVLTTGLDREKNP|V|YTLTIQAADGEGKDRTTTATALIVVMDTNDN
Lizard        	PFLS-----DDTRLRLRP-DGTLVVKRPL|R|LQS-------HHHSFSVHGWDAA-GKK//HSQMFTINNQTGLISVITTGLDRERYP|Q|YELTIQATDMLGQGYSTPGTAIITVTDKNDN
Bird          	VYVP-----TDTRFKVNG-DGVVSTKRPL|T|LYG-------RKISFTIYAQDAM-GKR//HPQMFTIDPAKGIISVLGTGLDRETTP|N|YTLIVQATDQEGKGLSNTATAIIEVTDANDN
Alligator     	VYSP-----SDTRFRVQT-DGVVQVKRAL|Q|LHD-------HEISFHVHAWDST-GRK//HSQMFTINKDNGIISVIATGLDREKNP|E|YTLILQAADMEGAGSITTGTAVIEVVDTNDN
Mouse         	AFFS-----EDSRFKVAT-DGTITVKRHL|K|LHK-------LETSFLVRARDSS-HRE//HKNMFTVNRDTGVISVLTSGLDRESYP|T|YTLVVQAADLQGEGLSTTAKAVITVKDINDN
Rat           	AFFS-----EDSRFKVST-DGVITVKRHL|K|LHK-------LETSFLVHAWDSS-YRK//HKNMFTVNRDTGVISVVTSGLDRESYP|T|YTLVVQAADLQGEGLSTTAKAVITVKDINDN
Target[Human] 	AYFS-----LDTRFKVGT-DGVITVKRPL|R|FHN-------PQIHFLVYAWDST-YRK//DKNMFTINRNTGVISVVTTGLDRESFP|T|YTLVVQAADLQGEGLSTTATAVITVTDTNDN

                                                  Up to 50 Sequences Containing 1st Mutation

Metazoa       	LE-------GPNE--FYVLDNKLFCRHRI|Q|V----NSQFKL----RITCTTN-----//S-NAFDVDNRTGSIILRQ-ILNRETKD|S|YTIYIEAY-TDAPYKTAIAVAHITVLDINDN
Metazoa       	AITGGN----DGTFVIDAKDGIIRLSDSL|Q|GSH-------Y--TLNVTATDDNSLT-//P-QYLGIDRQTGWLYVKSAPLDFETTP|R|FELKIRAENAARIPLAAYTIVEIRLTDVNDE
Metazoa       	FFVDT-I--EMGPFRIETNTGKILLIR-P|Q|LMN-------Y--TLPVGAADDGTSL-//L-TFFAINQSTGEISVTTTNFLYQRIN|R|YIVRVRACQQPTHPVCADVVMTFQLEDVNNM
Metazoa       	SWLKN-----D---QNITSSQDLSLQN-V|Q|VS--DAGRYVC------LAEYD--S--//Y-DKFIINSSTGDIFTAT-KLDAETVE|N|YVILVTANDTG---NPSTALVTITATDVNDN
Metazoa       	QWLKN-----N---QPVEASQDLSIVN-V|Q|VS--HSGQYVC------QAEYD--G--//D-DNFFIDALSGNVSING-NLNHESRN|E|FTLLIQATDGK---FRSNMTLLITILDVNEF
Metazoa       	QWLKN-----N---QPVEASQDLSIVN-V|Q|VS--HSGQYVC------QAEYD--G--//D-DNFFIDALSGNVSING-NLNHESRN|E|FTLLIQATDGK---FRSNMTLLITILDVNEF
Metazoa       	QWLKN-----N---QPFAPSHDLSLIN-V|Q|VS--HTGQYVC------LAEYD--G--//K-ENFVIDASSGNVSVNG-NLDRESRG|D|FTLLIQATDGK---FRSNMSLLITILDVNEF
Vertebrate    	AFLP-----DDTRFKVSR-DGVVSAARPL|Q|LRR-------REITFTVHTWDTA-GKR//Q-QMFTINPEKGIISVIGTGLDRETTP|N|YTLIIQAADQEGFGLTNTATAIIKVTDTNDN
Vertebrate    	AYLS-----DDTRFKVSR-DGVVSATRPL|Q|LQR-------REISFSVYTWDAA-GKK//Q-QMFTIDPQKGVISVIGTGLDRETTP|N|YTLIIQAADQEGTGLTTTATAIVEVTDANDN
Vertebrate    	AFLP-----DDTRFKVSR-DGIVSATRPL|Q|LQQ-------REITFAVHTWDTM-GKK//Q-RMFTINAEKGIISVIGTGLDRETTP|N|YTLIIQAADQEGTGLTNTATAIIKVTDANDN
Vertebrate    	AFLP-----DDTRFRVSR-DGIVTASRPL|Q|LQQ-------REITFAVYTWDTM-GKK//Q-QMFTINKENGIISVIGTGLDRETTP|N|YTLIIQAADQEGTGLTNTATAIIRVTDANDN
Vertebrate    	AFLP-----DDTRFKVSR-DGIVSATRPL|Q|LQQ-------REITFAVHTWDAT-GKK//Q-PMFTINAEKGIISVIGTGLDRETTP|N|YTLIIQAADQEGNGLTNTATAIIKVTDANDN
Vertebrate    	AFLS-----DDTRFKVSR-DGIVSATRPV|Q|LQQ-------REIAFAVHTWDTM-GKK//Q-PMFTINAEKGIISVIGTGLDRETTP|N|YTLIIQAADQEGNGLTNTATAIIKVTDANDN
Vertebrate    	AFLP-----DDTRFKVSR-DGIVSATRPV|Q|LQQ-------REIAFAVHTWDAT-GKK//E-DMFTINAEKGIISVIGTGLDRETTP|N|YTLIIQAADQEGRGLTNTATAIIKVTDANDN
Vertebrate    	AFLS-----DDTRFKVSR-DGVVSATRPL|Q|LQR-------GEITFAVHTWDAV-GKK//Q-QMFTINAEKGIISIIGTGLDRETTP|N|YTLIIQAADQEGTGLTNTATAIIEVTDVNDN
Vertebrate    	AFIA-----DDTRFRVRA-DGVVSVKRPL|Q|LHR-------REIAFSVHAWDAA-GRK//--QMFTIDPEKGIISVIATGLDRESTP|N|YTLIIQAADQEGKGLTTTATAIIEVTDANDN
Vertebrate    	VYSP-----SDTRFRVQT-DGVVRVKRAL|Q|LHD-------HEISFHVHAWDST-GRK//HSRMFTINKNNGIISVIATGLDREKTP|E|YTLTLQAADMEGAGLVTTGTAVIEVTDTNDN
Vertebrate    	VYSP-----SDTRFRVQT-DGVVQVKRAL|Q|LHD-------HEISFHVHAWDST-GRK//HSQMFTINKDNGIISVIATGLDREKNP|E|YTLILQAADMEGAGSITTGTAVIEVVDTNDN
Vertebrate    	VYSP-----SDTRFRVQT-DGVVQVKRAL|Q|LHD-------HEISFHVHAWDST-GRK//HSQMFTINKDNGIISVIATGLDREKNP|E|YTLILQAADMEGAGSITTGTAVIEVVDTNDN
Vertebrate    	VYSP-----SDTRFRVQT-DGLVQVKRAL|Q|LHD-------HEISFHVHAWDST-GRK//HSHMFTINKDNGIISVIATGLDREKIP|E|YTLTLQAADMEGTGLVTTGTAVIEVTDTNDN
Vertebrate    	MYLS-----DDTHFRVSR-DGVISATRPL|Q|LQQ-------QEISFSVYAWDVL-GKK//Q-RMFTIDPEKGIISVIGTGLDRETTP|N|YTLIIQAADQEGSGLTNTATAIVEVTDANDN
Vertebrate    	LYLW-----DDRRFKVSR-DGVVSATRPL|Q|LQQ-------REISFSVYAWDTT-GKK//Q-RMFTINSENGIISVIGTGLDRETTP|N|YTLIIQAADQEGMGLTNSATAIVQVTDANDN
Vertebrate    	TYLS-----DDTRFKVSR-DGVVSATRPL|Q|LRQ-------REISFPIHAWDAS-GKK//Q-RMFTIDPQKGVISVIGTGLDRETTP|N|YTLIIQAADQEGSGLTNTATAIVEVTDANDN
Vertebrate    	AYLS-----DDTRFKVSR-NGIVSTTRPL|Q|LQR-------QEISFSVHTWDAT-GKK//Q-RMFTIDPVKGIISVIDTGLDRETTP|N|YTLIIQAADQEGTGLTNTATAIVEVTDANDN
Vertebrate    	AFLP-----DDTRFKVSR-DGTVTATRPL|Q|LQQ-------RDITFAVHTWDTV-GKR//Q-DMFTINAENGIISVIGTGLDRETTP|N|YTLIIQAADQEGFGLTNTATAIIKVTDANDN
Vertebrate    	AFLP-----DDTRFKVSR-DGIVSATRPL|Q|LQH-------RDITFAVHTWDAT-GKK//Q-RMFTINAEKGIISVIGTGLDRETTP|N|YTLIIQAADQEGNGLTNTATAIIKVTDANDN
Vertebrate    	AFLP-----DDTRFKVSR-DGIVSATRPV|Q|LQQ-------REIAFAVHTWDTT-GKK//R-EMFTINAEKGIISVIGTGLDRETTP|N|YTLIIQAADQEGKGLTNTATAIIKVTDANDN
Vertebrate    	TYLS-----DDSRFKVSG-DGVVSATRPL|Q|LRQ-------REISFSVHAWDAA-GKK//Q-RMFTIDPQKGVISVIGTGLDRETTP|N|YTLIIQAADQEGSGLTNTATAIVEVTDANDN
Mammal        	VYAS-----DDTRFRVGT-DGVVMVKRPL|Q|LHN-------PEMSFLVHAWDSS-RRK//HKQMFTINRDTGVISVLTTGLDRESFP|T|YTLVVQAADLQGEGLSTTATAVITVTDANDN
Mammal        	AYFS-----DDTRIKVGS-DGVVSVRRPL|Q|LHK-------PEMSFLVHAWDSS-RRK//QSTMFTINRDTGVISVVTTGLDRESVP|M|YTLVVQAADLQGEGLSTTATAVITVTDINDN
Mammal        	AYFS-----DDSRFQVGP-DGVVTVKRPV|Q|LHN-------PEMSFLVHAWDSS-RRK//HNKMFTINRDTGVISVVTAGLDRESYP|T|YTLVVQAADLQGEGLSTTAVAVITVTDINDN
Mammal        	IYIS-----DDTRFKVGT-DGVLTVKRPL|Q|LHN-------SEIRFLVHAWDST-RRK//DKKMFTINRETGVISVLTTGLDCESIS|K|YTLVVQAADLQGEGLSTTAEAVITVTDINDN
Mammal        	VFIS-----DDTRFKVGT-DGVLTVKRPL|Q|LRN-------PEMSFLVHAWDSS-RRK//HDKMFTINRDTGVISVLTTGLDRESFP|T|YTLVVVAADLQGEGLSTSAKAVITVTDTNDN
Mammal        	VYFS-----DDSRFKVGT-DGEITVKRPL|Q|LHN-------PETSFHVHAWDST-HRK//HKNMFTINRDTGVISVVTAGLDRETFP|T|YTLMVQAADLQGDGLSTTATAVITVTDTNDN
Mammal        	VFIS-----DDTRFKVGT-DGVLKVKRPL|Q|LRN-------PEMSFLVHAWDST-RRK//HDKMFTINRDTGVISVLTTGLDRESFP|T|YTLVVVAADLQGEGLSTSATAVITVTDINDN
Mammal        	AYNA-----DDTRFKVNA-DGVVTVKRPL|Q|LHE-------PELSFLVHAWDSS-RRK//SSMMFTINKDTGVISVLTTGLDREKIP|T|YTLVVEAADLQGEGLSTTATALITITDINDN
Mammal        	VYYS-----DNTHFRVGT-DGVVIVKRPL|Q|LHN-------SEVTFHVHAWDSS-RRK//QDNMFTINKLTGVISVVTTGLDRESIP|K|YTLTVQAADLQGDGLSTTATAVITVTDSNDN
Mammal        	AYNA-----DDTRFKVNA-DGVVTVKRPL|Q|LHK-------PELSFLVHAWDSS-RRK//SSMMFTINKDTGVISVLTTGLDREKIP|M|YTLVVEAADLQGEGLSTTATALITITDINDI
Mammal        	AYVS-----DDTRFKVGT-DGVITVKRPL|Q|LHK-------PEISFLVHAWDSS-RRK//SSMMFTINKDTGVISVLTTGLDREGVP|M|YTLVVQAADLQGEGLTTTATAVITVTDINDN
Mammal        	VYFS-----DDSRFKVGT-DGVVTVRRPL|Q|LHN-------PETSFLVHAWDST-HRK//YNNMFTINRDTGVISVVTTGLDRESYP|T|YTLVVQAADLQGEGLSTTATAMITVTDVNDN
Mammal        	AFFS-----EDSRFKVGT-DGVITVKRPL|Q|LHR-------PETSFMVHAWDSS-YRK//HRNMFTINRETGVISVVTTGLDRESFP|K|YTLVVQAADLQGDGLSTTAKAIITVTDTNDN
Mammal        	AFFS-----EDSRFKVGT-DGVITVKRPV|Q|LHR-------PETSFMVHAWDSS-YRK//HRNMFTINRETGVISVVTTGLDRESFP|K|YTLVVQAADLQGDGLSTTAKAIITVTDTNDN
Mammal        	AFFS-----EDSRFKVGT-DGVITVKRPV|Q|LHR-------PETSFMVHAWDSS-YRK//HRNMFTINRETGVISVVTTGLDRESFP|K|YTLVVQAADLQGDGLSTTAKAIITVTDTNDN
Mammal        	AYVS-----DDTRFKVGT-DGVITVKRPL|Q|LHK-------PEISFLVHAWDSS-RRK//SSMMFTINKDTGVISVLTTGLDREGVP|M|YTLVVQAADLQGEGLTTTATAVITVTDINDN
Mammal        	VYAS-----DDTRFRVGT-DGVVMVKRPL|Q|LHN-------PEMSFLVHAWDSS-RRK//HKQMFTINRDTGVISVLTTGLDRESFP|T|YTLVVQAADLQGEGLSTTATAVITVTDANDN
Mammal        	VYAS-----DDTRFRVGT-DGVVMVKRPL|Q|LHN-------PEMSFLVHAWDSS-RRK//HKQMFTINRDTGVISVLTTGLDRESFP|T|YTLVVQAADLQGEGLSTTATAVITVTDANDN
Mammal        	VFIS-----DDTRFKVGT-DGVLKVKRPL|Q|LRN-------PEMSFLVHAWDST-RRK//HDKMFTINRDTGVISVLTTGLDRESFP|T|YTLVVVAADLQGEGLSTSAKAVITVTDINDN
Mammal        	VYVS-----DDTRFKVGT-DGVVTVKRPF|Q|LHN-------PEISFLIHAWDST-RRK//HNQMFTINSDTGVISVLTTGLDRESFP|T|YTLVIQAADLQGDGLSTTATAMITVTDINDN
Mammal        	AYFS-----LDTRFKVGP-DGVITVKRPL|Q|FHN-------PQIHFLVYAWDST-YRK//DKNMFTINKNTGVISVVTTGLDRESFP|M|YTLVVQAADLQGEGLSTTATAVITVTDTNDN

                                                  Up to 50 Sequences Containing 2nd Mutation

Metazoa       	RLRE-----PSNYFDVNETTSILTTKKVI|D|LETLCPRYCHAQLNIYVNIWVN-YQLI//T-LKFFIKS-NGYVIVQQ-KLDYEQRN|M|YSFTVRASDGE---FFALARIVITILDVNDE
Metazoa       	AIGNPSS-PGIDTLTLKQNAL---GHRGP|D|REQLCDSRHGCDIPLVILYGD--RQN-//K-TVKPLDADNQHGKLWI-DNNGELFG|M|LQLTVEAVDSGVPPFSTSITIHLLLENVNDN
Metazoa       	SQLKEGVNDTLWLFNVSR-TGKLYTAQQL|D|TEALCKYNTECFRTVDIAVQNK-ESFV//K-SYFKLVKETGEIFLIQ-KYFSGSKK|M|HKLFIEAVDGGIPPLSSTAMVLVNIINQQNN
Metazoa       	STLQQDATTSSQLFNVSE-SGKLYTAKRL|D|AEALCKYNTECFQMVDVAVRNK-ESFV//R-TFFRLDKETGDIYIIK-DTTSGSKN|M|YKLYVKATDGGNPPSSSTAVVLVYINNNQNN
Metazoa       	STLQQDATTSSQRFNVSE-SGKLYTTKTL|D|AEALCKYNTECFQMVDVAVRNK-ESFV//R-TFFRLDKETGDIYIKK-DTTSGSKN|M|FKLFVKATDGGNPPSSSTAVVLVYINNNQNN
Metazoa       	STLQQDATTSSQRFNVSE-SGKLYTTKTL|D|AEALCKYNTECFQMVDVAVRNK-ESFV//R-TFFRLDKETGDIYIKK-DTTSGSKN|M|FKLFVKATDGGNPPSSSTAVVLVYINNNQNN
Metazoa       	SQLHESISEDFELFNITN-SGKMYTTQIL|D|AESLCKYNSECFKMVEIAVRHE-ESFV//K-SHFTINEKTGEIFQSR-TNYGERKQ|M|YKLYIEAIDNGNPPLSSTAIVLINILNEENN
Metazoa       	SQLHESISEDFELFNITN-SGKMYTTQIL|D|AESLCKYNSECFKMVEIAVRHE-ESFV//K-SHFTINEKTGEIFQSR-TNYGERKQ|M|YKLYIEAIDNGNPPLSSTAIVLINILNEENN
Metazoa       	SQLHESISEDFELFNITS-SGKMYTTQIL|D|AESLCKYNSECFKMVEIAVRHE-ESFV//K-SHFTINEKTGEIFQSR-TNYGERKQ|M|YKLYIEAIDNGNPPLSSTAIVLINILNEENN
Metazoa       	SQLHESISEDFELFNITN-SGKMYTTQIL|D|AESLCKYNSECFKMVEIAVRHE-ESFV//K-SHFTINEKTGEIFQSR-TNYGERKQ|M|YKLYIEAIDNGNPPLSSTAIVLINILNEENN
Metazoa       	SQLHESISEDFELFNITN-SGKMYTTQIL|D|AESLCKYNSECFKMVEIAVRHE-ESFV//K-SHFTINEKTGEIFQSR-TNYGERKQ|M|YKLYIEAIDNGNPPLSSTAIVLINILNEENN
Metazoa       	SQLHESISEDFELFNITS-SGKMYTTQIL|D|AESLCKYNSECFKMVEIAVRHE-ESFV//K-SHFTINEKTGEIFQSR-TNYGERKQ|M|YKLYIEAIDNGNPPLSSTAIVLINILNEENN
Metazoa       	SQLHESISEDFELFNITS-SGKMYTTQIL|D|AESLCKYNSECFKMVEIAVRHE-ESFV//K-SHFTINEKTGEIFQSR-TNYGERKQ|M|YKLYIEAIDNGNPPLSSTAIVLINILNEENN
Metazoa       	SQLQKDATRNSHLFNVSR-AGKLYTAQTL|D|AESLCTYNTECYETVDIAVQKK-ESFI//K-SYFLLNKNTGEIFLQR-KFSSQQKH|M|YKLLVEATDGGIPPLSSAAIVLVNVINQENN
Metazoa       	SQLQKDATRDSHLFNVSR-AGKLYTAQTL|D|AESLCTYNSECYETVDIAVQKK-ESFI//K-SYFTLNKNTGEIFLQR-KFSSQQKH|M|YKLLVEATDGGIPPLSSAAIVLVNVINQENN
Metazoa       	SQLQKDATRDSHLFNVSR-AGKLYTAQTL|D|AESLCTYNSECYETVDIAVQKK-ESFI//K-SYFTLNKNTGEIFLQR-KFSSQQKH|M|YKLLVEATDGGIPPLSSAAIVLVNVINQENN
Metazoa       	SQLQKDATRNSHLFNVSR-AGKLYTAQTL|D|AESLCTYNTECYETVDIAVQKK-ESFI//K-SYFLLNKNTGEIFLQR-KFSSQQKH|M|YKLLVEATDGGIPPLSSAAIVLVNVINQENN
Metazoa       	SQLQKDATRDSHLFNVSR-AGKLYTAQTL|D|AESLCTYNSECYETVDIAVQKK-ESFI//K-SYFTLNKNTGEIFLQR-KFSSQQKH|M|YKLLVEATDGGIPPLSSAAIVLVNVINQENN
Metazoa       	SQLQKDATRNSHLFNVSR-AGKLYTAQTL|D|AESLCTYNTECYETVDIAVQKK-ESFI//K-SYFLLNKNTGEIFLQR-KFSSQQKH|M|YKLLVEATDGGIPPLSSAAIVLVNVINQENN
Metazoa       	NQLKQ---KGTQLFNVTK-EGKLYTAQTL|D|AEVLCRYNTECYRTVKVAIHKH-KTFM//K-TYFGLNKTTGDIFLID-EIDIDEER|M|YTLYIEARDGGNPPLSSIAAVHVNVINEHNK
Metazoa       	NQLKQ---KGTQLFNVTK-EGKLYTAQTL|D|AEVLCRYNTECYRTVKVAIHKH-KTFM//K-TYFGLNKTTGDIFLID-EIDIDEER|M|YTLYIEARDGGFPPLSSIAAVHVNVINEHNK
Metazoa       	DQLHVRRSNSVQLFNVTS-SGKLYTAQTL|D|AESLCSYKMECFRIIKIAVHKF-QTFM//R-RGFKLNSQTGEIFMVK-NVSSGQKV|M|HKLLVEAQDNGLPQLSSSAIVYINIINQQNN
Metazoa       	DQLHVRRSNSVQLFNVTS-SGKLYTAQTL|D|AESLCSYNIECFRIIKIAVHKF-QTFM//R-RNFKLNSQTGEIFMVK-NVSSGQKV|M|HKLLVEAQDNGVPQLSSSAIVYINIINQQNN
Metazoa       	SQLKEGVNDTLWLFNVSR-TGKLYTAQQL|D|TEALCKYNTECFRTVDIAVQNK-ESFV//K-SYFKLVKETGEIFLIQ-KYFSGSKK|M|HKLFIEAVDGGIPPLSSTAMVLVNIINQQNN
Metazoa       	SQLKEGVNDTLWLFNVSR-TGKLYTAQQL|D|TEALCKYNTECFRTVDIAVQNK-ESFV//K-SYFKLVKETGEIFLIQ-KYFSGSKK|M|HKLFIEAVDGGIPPLSSTAMVLVNIINQQNN
Mammal        	AYFS-----DDTRIKVGS-DGVVSVRRPL|Q|LHK-------PEMSFLVHAWDSS-RRK//QSTMFTINRDTGVISVVTTGLDRESVP|M|YTLVVQAADLQGEGLSTTATAVITVTDINDN
Mammal        	AYNA-----DDTRFKVNA-DGVVTVKRPL|Q|LHK-------PELSFLVHAWDSS-RRK//SSMMFTINKDTGVISVLTTGLDREKIP|M|YTLVVEAADLQGEGLSTTATALITITDINDI
Mammal        	AYVS-----DDTRFKVGT-DGVITVKRPL|Q|LHK-------PEISFLVHAWDSS-RRK//SSMMFTINKDTGVISVLTTGLDREGVP|M|YTLVVQAADLQGEGLTTTATAVITVTDINDN
Mammal        	AYVS-----DDTRFKVGT-DGVITVKRPL|Q|LHK-------PEISFLVHAWDSS-RRK//SSMMFTINKDTGVISVLTTGLDREGVP|M|YTLVVQAADLQGEGLTTTATAVITVTDINDN
Mammal        	AYFS-----LDTRFKVGP-DGVITVKRPL|Q|FHN-------PQIHFLVYAWDST-YRK//DKNMFTINKNTGVISVVTTGLDRESFP|M|YTLVVQAADLQGEGLSTTATAVITVTDTNDN
Mammal        	AYFS-----LDTRFKVGP-DGVITVKRPL|Q|FHN-------PQIHFLVYAWDST-YRK//DKNMFTINKNTGVISVVTTGLDRESFP|M|YTLVVQAADLQGEGLSTTATAVITVTDTNDN
Mammal        	AYFS-----VDTRFKVGP-DGVITVKRPL|Q|FHN-------PQIHFLVYAWDST-YRK//DKNMFTINKNTGVISVVTTGLDRESFP|M|YTLVVQAADLQGEGLSTTATAVITVTDTNDN
Mammal        	AYFS-----LDTRFKVGP-DGVITVKRPL|Q|FHN-------PQIHFLVYAWDST-YRK//DKNMFTINKNTGVISVVTTGLDRESFP|M|YTLVVQAADLQGEGLSTTATAVITVTDTNDN
Mammal        	AYFS-----LDTRFKVGP-DGVITVKRPL|Q|FHN-------PQIHFLVYAWDST-YRK//DKNMFTINKNTGVISVVTTGLDRESFP|M|YTLVVQAADLQGEGLSTTATAVITVTDTNDN
Mammal        	AYFS-----LDTRFKVGP-DGVITVKRPL|Q|FHN-------PQIHFLVYAWDST-YRK//DKNMFTINKNTGVISVVTTGLDRESFP|M|YTLVVQAADLQGEGLSTTATAVITVTDTNDN
Mammal        	AYFS-----LDTRFKVGP-DGVITVKRPL|Q|FHN-------PQIHFLVYAWDST-YRK//DKNMFTINKNTGVISVVTTGLDRESFP|M|YTLVVQAADLQGEGLSTTATAVITVTDTNDN
Mammal        	AFFS-----LDTRFKVGP-DGVITVKRPL|Q|FHN-------PQIHFLVYAWDST-YRK//DKNMFTINKNTGVISVVTTGLDRESFP|M|YTLVVQAADLQGEGLSTTATAVITVTDTNDN
Mammal        	AYFS-----LDTRFKVGP-DGVITVKRPL|Q|FHN-------PQIHFLVYAWDST-YRK//DKNMFTINKNTGVISVVTTGLDRESFP|M|YTLVVQAADLQGEGLSTTATAVITVTDTNDN
Mammal        	AYFS-----LDTRFKVGP-DGVITVKRPL|Q|FHN-------PQIHFLVYAWDST-YRK//DKNMFTINKNTGVISVVTTGLDRESFP|M|YTLVVQAADLQGEGLSTTATAVITVTDTNDN
Mammal        	AYFS-----DDTRIKVGS-DGVVSVRRPL|Q|LHK-------PEMSFLVHAWDSS-RRK//QSTMFTINRDTGVISVVTTGLDRESVP|M|YTLVVQAADLQGEGLSTTATAVITVTDINDN
Mammal        	AYFS-----DDTRIKVGS-DGVVSVRRPL|Q|LHK-------PEMSFLVHAWDSS-RRK//QSTMFTINRDTGVISVVTTGLDRESVP|M|YTLVVQAADLQGEGLSTTATAVITVTDINDN
Mammal        	AYFS-----DDTRIKVGS-DGVVSVRRPL|Q|LHK-------PEMSFLVHAWDSS-RRK//QSTMFTINRDTGVISVVTTGLDRESVP|M|YTLVVQAADLQGEGLSTTATAVITVTDINDN
Mammal        	AYFS-----DDTRIKVGS-DGVVSVRRPL|Q|LHK-------PEMSFLVHAWDSS-RRK//QSTMFTINRDTGVISVVTTGLDRESVP|M|YTLVVQAADLQGEGLSTTATAVITVTDINDN
Mammal        	AYVS-----DDTRFKVGT-DGVITVKRPL|Q|LHK-------PEISFLVHAWDSS-RRK//SSMMFTINKDTGVISVLTTGLDREGVP|M|YTLVVQAADLQGEGLTTTATAVITVTDINDN
Mammal        	AYFS-----LDTRFKVGP-DGVITVKRPL|Q|FHN-------PQIHFLVYAWDST-YRK//DKNMFTINKNTGVISVVTTGLDRESFP|M|YTLVVQAADLQGEGLSTTATAVITVTDTNDN
Mammal        	AYFS-----LDTRFKVGP-DGVITVKRPL|Q|FHN-------PQIHFLVYAWDST-YRK//DKNMFTINKNTGVISVVTTGLDRESFP|M|YTLVVQAADLQGEGLSTTATAVITVTDTNDN
Mammal        	-----------------------------|-|---------------------------//DKNMFTINKNTGVISVVTTGLDRESFP|M|YTLVVQAADLQGEGLSTTATAVITVTDTNDN
Mammal        	-----------------------------|-|---------------------------//DKNMFTINKNTGVISVVTTGLDRESFP|M|YTLVVQAADLQGEGLSTTATAVITVTDTNDN
Mammal        	-----------------------------|-|---------------------------//DKNMFTINKNTGVISVVTTGLDRESFP|M|YTLVVQAADLQGEGLSTTATAVITVTDTNDN
Mammal        	VYVS-----DDTRFKVGT-DGVVTVTRPL|H|LHH-------PEMSFLVHAWDST-RRK//HNKMFTINRDTGVISVLTTGLDRESFP|M|YTLVVQAADLQGEGLSTTATAVITVNDTNDN
 
________________________CTNNB1_______________________
 
MutationAA      Num. Tumors     Common Polymorphism     
                                                        
p.T41A          1460            0                       
p.S45F           917            0                       
p.S45P           493            0                       
p.S37F           316            0                       
p.S33C           305            0                       
p.?              230            1                       
p.S37C           215            0                       
p.D32Y           205            0                       
p.T41I           188            0                       
p.S33F           177            0                       
p.G34R           167            0                       
p.D32N           154            0                       
p.G34V           133            0                       
p.G34E           131            0                       
p.S45del         127            0                       
p.D32G           119            1                       
p.S33P            99            1                       
p.S33Y            89            0                       
p.D32V            88            0                       
p.S37A            81            0                       
p.D32H            80            0                       
p.A5_A80del       75            0                       
p.I35S            69            0                       
p.S37Y            62            0                       
p.H36P            60            1                       
p.?_?del          56            0                       
p.S45Y            51            0                       
p.S37P            46            0                       
p.K335I           44            0                       
p.S45C            44            0                       
 
_____________S45P_P44A_nObs_19_nExp_1.31_____________
 
                                                          All Human Sequences

Human         	VSHW--QQ-QS---YL-DSGIHSGATTTA|P|-|S|LSGKGNPEEED--VDTS-QV----LYEWE-Q
Human         	VSHW--QQ-QS---YL-DSGIHSGATTTA|P|-|S|LSGKGNPEEED--VDTS-QV----LYEWE-Q
Human         	VSHW--QQ-QS---YL-DSGIHSGATTTA|P|-|S|LSGKGNPEEED--VDTS-QV----LYEWE-Q

                                                          Reference Sequences

              	    5          0     5    0   |4| |5|    0    5      0         5    
              	   2          3     3    4   |4| |4|    5    5      6         6    
Sponge        	ILYYQQQTPNTSNPITPNLGFPNGYGKQG|P|F|T|SPGDSAFAVED--IDDL-EQLTTDDFPPPST
Coral         	TAMWHQQ-------YH-DSGIMSGATTT-|A|H|S|IKGD----DDD--DYMKTHM----AFEWEQP
Flatworm      	-----------------------------|-|-|-|------------------ML-----------
Snail         	TMMW---QQNQ---YMADSGIHSGATTQA|P|-|S|ISSKGH--GEE--LEDGDMDPAKMMFDWG--
Ant           	TLMW---QQNS---YLNDSGIHSGAVTQA|P|-|S|LSGKE---DEE--MEGD-QL----MFDLD-Q
Copepod       	TLMW------QQGHYMGDSGIHSGAQTQA|P|-|S|LTGH----EEDMDTGGQDQV----IFDMDQG
Lancet        	TMEWQQQ------SYL-DSGIQSGATTQA|P|-|S|LSSRQG--PDD--LDDDGMDTSHMLMEWN-Q
Fish          	VSHW--QQ-QS---YL-DSGIHSGATTTA|P|-|S|LSGKGNPEDDD--VD-N-QV----LYEWE-Q
Frog          	VSHW--QQ-QS---YL-DSGIHSGATTTA|P|-|S|LSGKGNPEDDD--VDPN-QV----LYEWE-Q
Lizard        	VSHW--QQ-QS---YL-DSGIHSGATTTA|P|-|S|LSGKGNPEEED--VDTT-QV----LYEWD-Q
Bird          	VTEWQQT-------YTYDSGIHSGVNTQV|P|-|S|VSSKC---GDDDEVYGK-------QYTIKKT
Alligator     	VTEWQQT-------YTYDSGIHSGVNTQV|P|-|S|VSSKCIVDDDD--LYGK-------QYTIKKT
Mouse         	VSHW--QQ-QS---YL-DSGIHSGATTTA|P|-|S|LSGKGNPEEED--VDTS-QV----LYEWE-Q
Rat           	VSHW--QQ-QS---YL-DSGIHSGATTTA|P|-|S|LSGKGNPEEED--VDTS-QV----LYEWE-Q
Target[Human] 	VSHW--QQ-QS---YL-DSGIHSGATTTA|P|-|S|LSGKGNPEEED--VDTS-QV----LYEWE-Q

                                                  Up to 50 Sequences Containing 1st Mutation

NA            	                                                                   

                                                  Up to 50 Sequences Containing 2nd Mutation

Metazoa       	TLMW---QQNS---YMGDSGIHSGAATQ-|A|H|S|LSGKE---DDE--MEGD-PL----MFDLD-Q
Metazoa       	TLMW---QQNS---YMGDSGIHSGAATQ-|A|Q|S|LSGKE---DDD--IEGD-QL----MFDLD-Q
Metazoa       	TLMW------QQNSYMGDSGIHSGAATQ-|A|H|S|LSGKE---DDEMEGDPL-------MFDLDQG
Metazoa       	TLMW------QQNSYMGDSGIHSGAATQ-|A|Q|S|LSGKE---DDDIEGDQL-------MFDLDQG
Metazoa       	AMMW---QQGQ---YLPESGIHSGGTTQ-|A|H|S|ITDK----EDDLERDQL-------IYELN-Q
Metazoa       	AMMW-----QQGGQYLPESGIHSGGTTQ-|A|H|S|ITDK----EDDLERDQL-------IYELNQG
Metazoa       	AMMW-----QQGGQYLPESGIHSGGTTQ-|A|H|S|ITDK----EDDLERDQL-------IYELNQG
Metazoa       	AMMW-----QQGGQYLPESGIHSGGTTQ-|A|H|S|ITDK----EDDLERDQL-------IYELNQG
Metazoa       	AMMW-----QQGGQYLPESGIHSGGTTQ-|A|H|S|ITDK----EDDLERDQL-------IYELNQG
Metazoa       	AMMW-----QQGGQYLPESGIHSGGTTQ-|A|H|S|ITDK----EDDLERDQL-------IYELNQG
Metazoa       	TAMWHHQ-------YH-DSGIMSGATTT-|A|H|S|IKGDD---DDD-------YMKTHMAFEWEQP
Metazoa       	TAMWHQQ-------YH-DSGIMSGATTT-|A|H|S|IKGD----DDD--DYMKTHM----AFEWEQP
Metazoa       	TLMW---QQNS---YMGDSGIHSGAATQ-|A|H|S|LSGKE---DDEMEGDPL-------MFDLD-Q
Metazoa       	TLMW---QQNS---YMGDSGIHSGAATQ-|A|H|S|LSGKE---DDEMEGDPL-------MFDLD-Q
Metazoa       	TLMW---QQNS---YMGDSGIHSGAATQ-|A|Q|S|LSGKE---DDD--IEGD-QL----MFDLD-Q
Metazoa       	AMMW-----QQGGQYLPESGIHSGGTTQ-|A|H|S|ITDK----EDDLERDQL-------IYELNQG
Metazoa       	AMMW-----QQGGQYLPESGIHSGGTTQ-|A|H|S|ITDK----EDDLERDQL-------IYELN-Q
Metazoa       	AMMW-----QQGGQYLPESGIHSGGTTQ-|A|H|S|ITDK----EDD--LERD-QL----IYELN-Q
Metazoa       	AMMW-----QQGGQYLPESGIHSGGTTQ-|A|H|S|ITDK----EDD--LERD-QL----IYELN-Q
Metazoa       	AMMW------QQGQYLPESGIHSGGTTQ-|A|H|S|ITDK----EDDLERDQL-------IYELNQG
Metazoa       	AMMW-----QQGGQYLPESGIHSGGTTQ-|A|H|S|ITDK----EDDLERDQL-------IYELNQG
Metazoa       	AMMW-----QQGGQYLPESGIHSGGTTQ-|A|H|S|ITDK----EDDLERDQL-------IYELN-Q
Metazoa       	AMMW-----QQGGQYLPESGIHSGGTTQ-|A|H|S|ITDK----EDD--LERD-QL----IYELN-Q
Metazoa       	AMMW------QQGQYLPESGIHSGGTTQ-|A|H|S|ITDK----EDDLERDQL-------IYELNQG
Metazoa       	AMMW-----QQGGQYLPESGIHSGGTTQ-|A|H|S|ITDK----EDD--LERD-QL----IYELN-Q
Metazoa       	AILW------QQNTYLGDSGIHSGATTQ-|A|A|S|LSGR----EEDMDNDQM-------VFDWNQS
Vertebrate    	VTEW------QKTYYTTDSGIQSGATTVR|A|-|-|--------EDD-------------TYTSV--
 
_____________T41A_S45F_nObs_3_nExp_177.5_____________
 
                                                          All Human Sequences

Human         	AAVSHW--QQ-QS---YL--DSGIHSGAT|T|TAP-|S|LSGKGNPEEED--VDTS-QV----LYEWE-Q
Human         	AAVSHW--QQ-QS---YL--DSGIHSGAT|T|TAP-|S|LSGKGNPEEED--VDTS-QV----LYEWE-Q
Human         	AAVSHW--QQ-QS---YL--DSGIHSGAT|T|TAP-|S|LSGKGNPEEED--VDTS-QV----LYEWE-Q

                                                          Reference Sequences

              	  1      6        1      6    |1|    |5|6    1    6       1        6   
              	 2      2        3      3    |4|    |4|4    5    5       6        6   
Sponge        	IDILYYQQQTPNTSNPITPTNLGFPNGYG|K|QGPF|T|SPGDSAFAVED--IDDL-EQLTTDDFPPPST
Coral         	EQTAMWHQQ-------YH--DSGIMSGAT|T|T-AH|S|IKGD----DDD--DYMKTHM----AFEWEQP
Flatworm      	-----------------------------|-|----|-|------------------ML-----------
Snail         	QQTMMW---QQNQ---YMA-DSGIHSGAT|T|QAP-|S|ISSKGH--GEE--LEDGDMDPAKMMFDWG--
Ant           	EQTLMW---QQNS---YLN-DSGIHSGAV|T|QAP-|S|LSGKE---DEE--MEGD-QL----MFDLD-Q
Copepod       	DPTLMW------QQGHYMGPDSGIHSGAQ|T|QAP-|S|LTGH----EEDMDTGGQDQV----IFDMDQG
Lancet        	QQTMEWQQQ------SYL--DSGIQSGAT|T|QAP-|S|LSSRQG--PDD--LDDDGMDTSHMLMEWN-Q
Fish          	AAVSHW--QQ-QS---YL--DSGIHSGAT|T|TAP-|S|LSGKGNPEDDD--VD-N-QV----LYEWE-Q
Frog          	AAVSHW--QQ-QS---YL--DSGIHSGAT|T|TAP-|S|LSGKGNPEDDD--VDPN-QV----LYEWE-Q
Lizard        	AAVSHW--QQ-QS---YL--DSGIHSGAT|T|TAP-|S|LSGKGNPEEED--VDTT-QV----LYEWD-Q
Bird          	IKVTEWQQT-------YTY-DSGIHSGVN|T|QVP-|S|VSSKC---GDDDEVYGK-------QYTIKKT
Alligator     	IKVTEWQQT-------YTY-DSGIHSGVN|T|QVP-|S|VSSKCIVDDDD--LYGK-------QYTIKKT
Mouse         	AAVSHW--QQ-QS---YL--DSGIHSGAT|T|TAP-|S|LSGKGNPEEED--VDTS-QV----LYEWE-Q
Rat           	AAVSHW--QQ-QS---YL--DSGIHSGAT|T|TAP-|S|LSGKGNPEEED--VDTS-QV----LYEWE-Q
Target[Human] 	AAVSHW--QQ-QS---YL--DSGIHSGAT|T|TAP-|S|LSGKGNPEEED--VDTS-QV----LYEWE-Q

                                                  Up to 50 Sequences Containing 1st Mutation

NA            	                                                                      

                                                  Up to 50 Sequences Containing 2nd Mutation

NA            	                                                                      
 
_____________T41A_S45P_nObs_4_nExp_94.63_____________
 
                                                          All Human Sequences

Human         	AAVSHW--QQ-QS---YL--DSGIHSGAT|T|TAP-|S|LSGKGNPEEED--VDTS-QV----LYEWE-Q
Human         	AAVSHW--QQ-QS---YL--DSGIHSGAT|T|TAP-|S|LSGKGNPEEED--VDTS-QV----LYEWE-Q
Human         	AAVSHW--QQ-QS---YL--DSGIHSGAT|T|TAP-|S|LSGKGNPEEED--VDTS-QV----LYEWE-Q

                                                          Reference Sequences

              	  1      6        1      6    |1|    |5|6    1    6       1        6   
              	 2      2        3      3    |4|    |4|4    5    5       6        6   
Sponge        	IDILYYQQQTPNTSNPITPTNLGFPNGYG|K|QGPF|T|SPGDSAFAVED--IDDL-EQLTTDDFPPPST
Coral         	EQTAMWHQQ-------YH--DSGIMSGAT|T|T-AH|S|IKGD----DDD--DYMKTHM----AFEWEQP
Flatworm      	-----------------------------|-|----|-|------------------ML-----------
Snail         	QQTMMW---QQNQ---YMA-DSGIHSGAT|T|QAP-|S|ISSKGH--GEE--LEDGDMDPAKMMFDWG--
Ant           	EQTLMW---QQNS---YLN-DSGIHSGAV|T|QAP-|S|LSGKE---DEE--MEGD-QL----MFDLD-Q
Copepod       	DPTLMW------QQGHYMGPDSGIHSGAQ|T|QAP-|S|LTGH----EEDMDTGGQDQV----IFDMDQG
Lancet        	QQTMEWQQQ------SYL--DSGIQSGAT|T|QAP-|S|LSSRQG--PDD--LDDDGMDTSHMLMEWN-Q
Fish          	AAVSHW--QQ-QS---YL--DSGIHSGAT|T|TAP-|S|LSGKGNPEDDD--VD-N-QV----LYEWE-Q
Frog          	AAVSHW--QQ-QS---YL--DSGIHSGAT|T|TAP-|S|LSGKGNPEDDD--VDPN-QV----LYEWE-Q
Lizard        	AAVSHW--QQ-QS---YL--DSGIHSGAT|T|TAP-|S|LSGKGNPEEED--VDTT-QV----LYEWD-Q
Bird          	IKVTEWQQT-------YTY-DSGIHSGVN|T|QVP-|S|VSSKC---GDDDEVYGK-------QYTIKKT
Alligator     	IKVTEWQQT-------YTY-DSGIHSGVN|T|QVP-|S|VSSKCIVDDDD--LYGK-------QYTIKKT
Mouse         	AAVSHW--QQ-QS---YL--DSGIHSGAT|T|TAP-|S|LSGKGNPEEED--VDTS-QV----LYEWE-Q
Rat           	AAVSHW--QQ-QS---YL--DSGIHSGAT|T|TAP-|S|LSGKGNPEEED--VDTS-QV----LYEWE-Q
Target[Human] 	AAVSHW--QQ-QS---YL--DSGIHSGAT|T|TAP-|S|LSGKGNPEEED--VDTS-QV----LYEWE-Q

                                                  Up to 50 Sequences Containing 1st Mutation

NA            	                                                                      

                                                  Up to 50 Sequences Containing 2nd Mutation

NA            	                                                                      
 
_____________T41A_S37F_nObs_0_nExp_61.71_____________
 
                                                          All Human Sequences

Human         	AMEPDRKAAVSHW--QQ-QS-YL-DSGIH|S|GAT|T|TAPSLSGKGNPEEEDVDTS-QV----LYEWE
Human         	AMEPDRKAAVSHW--QQ-QS-YL-DSGIH|S|GAT|T|TAPSLSGKGNPEEEDVDTS-QV----LYEWE
Human         	AMEPDRKAAVSHW--QQ-QS-YL-DSGIH|S|GAT|T|TAPSLSGKGNPEEEDVDTS-QV----LYEWE

                                                          Reference Sequences

              	    6    1      6      1     6|7|   |1|    6    1    6     1        6 
              	   1    2      2      3     3|3|   |4|    4    5    5     6        6 
Sponge        	NPYHQREIDILYYQQQTPNTPITPNLGFP|N|GYG|K|QGPTSPGDSAFAVEDIDDL-EQLTTDDFPPP
Coral         	HGEMSKDEQTAMWHQQ-----YH-DSGIM|S|GAT|T|T-ASIKGD----DDDDYMKTHM----AFEWE
Flatworm      	-----------------------------|-|---|-|--------------------ML---------
Snail         	MPVDNKQQQTMMW---QQNQ-YMADSGIH|S|GAT|T|QAPSISSKGH--GEELEDGDMDPAKMMFDWG
Ant           	LPMGSAKEQTLMW---QQNS-YLNDSGIH|S|GAV|T|QAPSLSGKE---DEEMEGD-QL----MFDLD
Copepod       	QPQGDPKDPTLMW------QHYMGDSGIH|S|GAQ|T|QAPSLTGH----EEDTGGQDQV----IFDMD
Lancet        	MPAMDPKQQTMEWQQQ----SYL-DSGIQ|S|GAT|T|QAPSLSSRQG--PDDLDDDGMDTSHMLMEWN
Fish          	AMEPDPKAAVSHW--QQ-QS-YL-DSGIH|S|GAT|T|TAPSLSGKGNPEDDDVD-N-QV----LYEWE
Frog          	AMEPDRKAAVSHW--QQ-QS-YL-DSGIH|S|GAT|T|TAPSLSGKGNPEDDDVDPN-QV----LYEWE
Lizard        	AMEPDRKAAVSHW--QQ-QS-YL-DSGIH|S|GAT|T|TAPSLSGKGNPEEEDVDTT-QV----LYEWD
Bird          	MNMMEQPIKVTEWQQT-----YTYDSGIH|S|GVN|T|QVPSVSSKC---GDDVYGK-------QYTIK
Alligator     	MNMMEQPIKVTEWQQT-----YTYDSGIH|S|GVN|T|QVPSVSSKCIVDDDDLYGK-------QYTIK
Mouse         	AMEPDRKAAVSHW--QQ-QS-YL-DSGIH|S|GAT|T|TAPSLSGKGNPEEEDVDTS-QV----LYEWE
Rat           	AMEPDRKAAVSHW--QQ-QS-YL-DSGIH|S|GAT|T|TAPSLSGKGNPEEEDVDTS-QV----LYEWE
Target[Human] 	AMEPDRKAAVSHW--QQ-QS-YL-DSGIH|S|GAT|T|TAPSLSGKGNPEEEDVDTS-QV----LYEWE

                                                  Up to 50 Sequences Containing 1st Mutation

NA            	                                                                     

                                                  Up to 50 Sequences Containing 2nd Mutation

Vertebrate    	MNMMEQPIKVTEWQQT-----HTHEPGAL|F|GXP|S|V----SSKCLGDDDEVYGK-------QYTIK
 
_____________T41A_S33C_nObs_1_nExp_59.56_____________
 
                                                          All Human Sequences

Human         	MAMEPDRKAAVSHW--QQ-QS---YL--D|S|GIHSGAT|T|TAP-SLSGKGNPEEED--VDTS-QV----LY
Human         	MAMEPDRKAAVSHW--QQ-QS---YL--D|S|GIHSGAT|T|TAP-SLSGKGNPEEED--VDTS-QV----LY
Human         	MAMEPDRKAAVSHW--QQ-QS---YL--D|S|GIHSGAT|T|TAP-SLSGKGNPEEED--VDTS-QV----LY

                                                          Reference Sequences

              	     6    1      6        1   |3|  6    |1|     6    1    6       1       
              	    1    2      2        3   |3|  3    |4|     4    5    5       6       
Sponge        	HNPYHQREIDILYYQQQTPNTSNPITPTN|L|GFPNGYG|K|QGPFTSPGDSAFAVED--IDDL-EQLTTDDF
Coral         	PHGEMSKDEQTAMWHQQ-------YH--D|S|GIMSGAT|T|T-AHSIKGD----DDD--DYMKTHM----AF
Flatworm      	-----------------------------|-|-------|-|-----------------------ML------
Snail         	DMPVDNKQQQTMMW---QQNQ---YMA-D|S|GIHSGAT|T|QAP-SISSKGH--GEE--LEDGDMDPAKMMF
Ant           	DLPMGSAKEQTLMW---QQNS---YLN-D|S|GIHSGAV|T|QAP-SLSGKE---DEE--MEGD-QL----MF
Copepod       	YQPQGDPKDPTLMW------QQGHYMGPD|S|GIHSGAQ|T|QAP-SLTGH----EEDMDTGGQDQV----IF
Lancet        	GMPAMDPKQQTMEWQQQ------SYL--D|S|GIQSGAT|T|QAP-SLSSRQG--PDD--LDDDGMDTSHMLM
Fish          	MAMEPDPKAAVSHW--QQ-QS---YL--D|S|GIHSGAT|T|TAP-SLSGKGNPEDDD--VD-N-QV----LY
Frog          	MAMEPDRKAAVSHW--QQ-QS---YL--D|S|GIHSGAT|T|TAP-SLSGKGNPEDDD--VDPN-QV----LY
Lizard        	MAMEPDRKAAVSHW--QQ-QS---YL--D|S|GIHSGAT|T|TAP-SLSGKGNPEEED--VDTT-QV----LY
Bird          	VMNMMEQPIKVTEWQQT-------YTY-D|S|GIHSGVN|T|QVP-SVSSKC---GDDDEVYGK-------QY
Alligator     	VMNMMEQPIKVTEWQQT-------YTY-D|S|GIHSGVN|T|QVP-SVSSKCIVDDDD--LYGK-------QY
Mouse         	MAMEPDRKAAVSHW--QQ-QS---YL--D|S|GIHSGAT|T|TAP-SLSGKGNPEEED--VDTS-QV----LY
Rat           	MAMEPDRKAAVSHW--QQ-QS---YL--D|S|GIHSGAT|T|TAP-SLSGKGNPEEED--VDTS-QV----LY
Target[Human] 	MAMEPDRKAAVSHW--QQ-QS---YL--D|S|GIHSGAT|T|TAP-SLSGKGNPEEED--VDTS-QV----LY

                                                  Up to 50 Sequences Containing 1st Mutation

NA            	                                                                         

                                                  Up to 50 Sequences Containing 2nd Mutation

NA            	                                                                         
 
________________________EGFR_______________________
 
MutationAA               Num. Tumors     Common Polymorphism     
                                                                 
p.L858R                  10239           0                       
p.(729_761)del?           7367           0                       
p.E746_A750del            2036           0                       
p.E746_A750delELREA       1654           0                       
p.T790M                   1348           0                       
p.?                       1140           1                       
p.L861Q                    408           0                       
p.L747_P753>S              311           0                       
p.S768I                    264           0                       
p.G719?                    230           0                       
p.G719A                    198           0                       
p.L747_A750>P              193           0                       
p.L747_T751delLREAT        156           0                       
p.G719S                    152           0                       
p.E746_S752>V              137           0                       
p.V30_R297>G               133           0                       
p.L747_T751del             102           0                       
p.G719C                     94           0                       
p.V769_D770insASV           87           0                       
p.E746_T751>A               69           0                       
p.A289V                     66           0                       
p.G598V                     60           0                       
p.D770_N771insSVD           59           0                       
p.E709K                     59           0                       
p.L747_S752del              58           0                       
p.H773_V774insNPH           46           0                       
p.L747_T751>P               46           0                       
p.R108K                     43           0                       
p.L747_S752delLREATS        41           0                       
p.E709A                     36           0                       
 
_____________S768I_G719C_nObs_32_nExp_0.89_____________
 
                                                          All Human Sequences

Human         	L--TPSGEAPNQALLRILKETEFKKIKVL|G|SGAFGTVYKGLWIPEGE----KVKIP-VAIKELREATSPKANKEILDEAYVMA|S|VDNPHVCRLLGICLTST----V-QLITQLMP
Human         	L--TPSGEAPNQALLRILKETEFKKIKVL|G|SGAFGTVYKGLWIPEGE----KVKIP-VAIKELREATSPKANKEILDEAYVMA|S|VDNPHVCRLLGICLTST----V-QLITQLMP
Human         	L--TPSGEAPNQALLRILKETEFKKIKVL|G|SGAFGTVYKGLWIPEGE----KVKIP-VAIKELREATSPKANKEILDEAYVMA|S|VDNPHVCRLLGICLTST----V-QLITQLMP
Human         	L--TPSGEAPNQALLRILKETEFKKIKVL|G|SGAFGTVYKGLWIPEGE----KVKIP-VAIKELREATSPKANKEILDEAYVMA|S|VDNPHVCRLLGICLTST----V-QLITQLMP
Human         	L--TPSGEAPNQALLRILKETEFKKIKVL|G|SGAFGTVYKGLWIPEGE----KVKIP-VAIKELREATSPKANKEILDEAYVMA|S|VDNPHVCRLLGICLTST----V-QLITQLMP
Human         	L--TPSGEAPNQALLRILKETEFKKIKVL|G|SGAFGTVYKGLWIPEGE----KVKIP-VAIKELREATSPKANKEILDEAYVMA|S|VDNPHVCRLLGICLTST----V-QLITQLMP

                                                          Reference Sequences

              	     3    8    3    8    3    8|9|   3    8    3        8     3    8    3    8    3    |8|    3    8    3         8    3 
              	    9    9    0    0    1    1|1|   2    2    3        3     4    4    5    5    6    |6|    7    7    8         8    9 
              	   6    6    7    7    7    7|7|   7    7    7        7     7    7    7    7    7    |7|    7    7    7         7    7 
Rapeseed      	FMFKKSVSKMKLSDLMK-ATEEFKKDNII|G|KGRTGTMYKGVLE---D------GTP-LMVKRLQDSQ---SEKELDSEMKTLG|S|VKHRNLVPLLGYCIAKK----ERLLIYEYMP
Muskmelon     	RNW-NSAKVFSYKEVKS-ATNNFKE--VI|G|RGSFGSVYLGKLP---D------GKL-VAVKVRFDKT-QLGTESFINEVHLLS|Q|IRHQNLVCLEGFCNESK----RQILVYEYLP
Sponge        	L--QPPRMAPNATRLIVAPEDELEFGKEL|G|AGAFGTVYEGYWKPAND----ENEYH-VAIKVLKN-TSASASKELLQEGVVMA|T|MDHENVVRLYCVCMSKQ----L-MLVSQFVP
Flatworm      	T--ANIQKAPNLGRLVMINSDDLILCGPL|G|TGAFGAVYRGVWRIATR----YRMLP-VAVKILNDGRGSSDLQALLDEAKVMA|S|VSHKHCLPLIGVCLSKR----K-CLVSAYVM
Snail         	I--TPTNAQPDLAKLRLIKESELRKGGII|G|SGAFGTVYKGFWIPEGE----NVKIP-VAIKVLQDGTSPNQNKELLEEARVMA|S|VEHVCCIRILAVCMSAQ----M-MLITQLMP
Ant           	L--RPTGVKPNLAKLRIIKEEEMRKGGIL|G|FGAFGNVYKGVWVPEGE----NVKIP-VAIKVLHDGTGANTSKEFLDEAYIMA|S|VEHPNLLQLLAVCMTSQ----M-MLVTQLMP
Copepod       	L--RPTNIKPNLAKLRIVKEAELRKGGIL|G|YGAFGTVYKGVWVPEGE----NVKIP-VAIKVLREGTGNNASKEILEEAYIMA|S|VEHQNLLQLLAVCMTSQ----M-MLVTQLMP
Lancet        	L--TPTGAAPNQAYLRIIKETELKRGMVL|G|SGAFGTVYKSLWFPESGG---NVKIP-VAVKVLREGTTPEASKELLEEAYVMA|T|VDHPCLVRLLGVCLAQQ----T-MLVTQFMP
Fish          	L--TPSGKAPNQALLRILKETEFKKIKVL|G|SGAFGTVYKGLWVPEGE----SVKIP-VAIKVLREATSTKANQEILDEAYVMA|S|VEHPHVCRLLGICLTST----V-QLITQLMP
Frog          	V--TPSGEAPNQALLRILKETEFKKIKVL|G|SGAFGTVYQGLWIPEGE----GIKIP-VAIKELREATSPKANKEILDEAYVMA|S|VENPYVCRLLGICLTST----V-QLITQLMP
Lizard        	L--TPSGEAPNQALLRILKETELKKVKVL|G|SGAFGTVFKGLWIPEGE----KVKIP-VAIKELREATSPKANKEILDEAYVMA|S|VDNPHVCRLLGICLTST----V-QLITQLMP
Bird          	L--TPSGEAPNQAHLRILKETEFKKVKVL|G|SGAFGTVYKGLWIPEGE----KVKIP-VAIKELREATSPKANKEILDEAYVMA|S|VDNPHVCRLLGICLTST----V-QLITQLMP
Alligator     	L--TPSGEAPNQAHLRILKETEFKKVKVL|G|SGAFGTVYKGLWIPEGE----RVKIP-VAIKELREATSPKANKEILDEAYVMA|S|VDNPHVCRLLGICLTST----V-QLITQLMP
Mouse         	L--TPSGEAPNQAHLRILKETEFKKIKVL|G|SGAFGTVYKGLWIPEGE----KVKIP-VAIKELREATSPKANKEILDEAYVMA|S|VDNPHVCRLLGICLTST----V-QLITQLMP
Rat           	L--TPSGEAPNQAHLRILKETEFKKIKVL|G|SGAFGTVYKGLWIPEGE----KVKIP-VAIKELREATSPKANKEILDEAYVMA|S|VDNPHVCRLLGICLTST----V-QLITQLMP
Target[Human] 	L--TPSGEAPNQALLRILKETEFKKIKVL|G|SGAFGTVYKGLWIPEGE----KVKIP-VAIKELREATSPKANKEILDEAYVMA|S|VDNPHVCRLLGICLTST----V-QLITQLMP

                                                  Up to 50 Sequences Containing 1st Mutation

Protist       	H--QKREAASRFDRLQI-PRTAFRTVREL|G|AGEFGVVELGEM----E------GKP-VAIKRLHEKG-ADEQTKFLQEARLMA|I|MEHKNIVQLLGVCTLEQ----PFLMVLEYMS
Protist       	Y--TQS-VLNFVVPKQY-PRSKLQLGELL|G|QGQFGAVYTA-I----E------GHT-VAAKMLKETS-EADHEDFIGELELMM|I|ECHPNVVAFLGICTQEE----PYFILVEFMA
Plant         	PSN---LRVFTVSELKT-ATKNFSRSVML|G|EGGFGCVYKGLLK---SVDDPS-TKIEVAVKQLGRRG-IQGHKEWVTEVNVLG|I|VEHPNLVKLVGYCADDDERGIQRLLIYEYMP
Plant         	PSN---LRVFTVSELKS-ATKNFGRSVML|G|EGGFGCVYKGLIK---SVDDPA-KKIEIAVKQLGKRG-IQGHKEWVTEVNVLG|I|VEHPNLVKLVGYCADDDERGIQRLLVYEYMP
Plant         	PSN---LRVFSVSELKS-ATKNFSRSVML|G|EGGFGCVYKGLIK---SADDPS-RKIEVAVKQLGKRG-IQGHREWVTEVNVLG|I|VEHPNLVKLVGYCAEDDERGIQRLLVYEYMP
Plant         	PSN---LRVFTVSELKT-ATKNFSRSVML|G|EGGFGCVYKGLLK---SVDDPS-TKIEVAVKQLGRRG-IQGHKEWVTEVNVLG|I|VEHPNLVKLVGYCADDDERGIQRLLIYEYMP
Plant         	PSN---LRVFTVSELKS-ATKNFSRSVML|G|EGGFGCVYKGFIR---SAEDPS-TKIEVAVKQLGRRG-IQGHKEWVTEVNVLG|I|VEHPNLVKLVGHCAEDDERGIQRLLVYEYMP
Plant         	PNL---LRCFTFDELKT-ATKNFSRSLML|G|EGGFGPVYRGVLR---ETENSN-KRIDIAVKQLSTRG-LQGHKEWINEVNVLG|I|VEHPNLVKLIGHCAEDDERGIQRLLIYEYMP
Plant         	PSN---LKVFTVSELKS-ATKNFSRSVML|G|EGGFGCVYKGSIN---FVDDPS-RKIEVAVKQLGKRG-TQGHKEWVTEVNVLG|I|VEHPNLVKLVGYCADDDERGIQRLLIYEYMP
Plant         	PSN---LKEFKFSELKS-ATKNFSLSVKL|G|EGGFGSVYTGTIR---NPRDPS-KDLNVAVKQLGKRG-FQGHKEWVTEVNVLG|I|VEHPNLVKLVGYCAEDHGKEIERLLVYEYML

                                                  Up to 50 Sequences Containing 2nd Mutation

NA            	                                                                                                                       
 
_____________S768I_V769L_nObs_11_nExp_0.14_____________
 
                                                          All Human Sequences

Human         	E-----LR-EAT-SPKANKEILDEAYVMA|S||V|-DNPHVCRLLGICL-T-ST-------V-QLI
Human         	E-----LR-EAT-SPKANKEILDEAYVMA|S||V|-DNPHVCRLLGICL-T-ST-------V-QLI
Human         	E-----LR-EAT-SPKANKEILDEAYVMA|S||V|-DNPHVCRLLGICL-T-ST-------V-QLI
Human         	E-----LR-EAT-SPKANKEILDEAYVMA|S||V|-DNPHVCRLLGICL-T-ST-------V-QLI
Human         	E-----LR-EAT-SPKANKEILDEAYVMA|S||V|-DNPHVCRLLGICL-T-ST-------V-QLI
Human         	E-----LR-EAT-SPKANKEILDEAYVMA|S||V|-DNPHVCRLLGICL-T-ST-------V-QLI

                                                          Reference Sequences

              	         8      3    8    3    |8||9|    3    8     3             8 
              	        4      5    5    6    |6||6|    7    7     8             8 
              	       7      7    7    7    |7||7|    7    7     7             7 
Rapeseed      	R-----LQ-DSQ----SEKELDSEMKTLG|S||V|-KHRNLVPLLGYCI-A-KK-------ERLLI
Muskmelon     	V-----RF-DKT--QLGTESFINEVHLLS|Q||I|-RHQNLVCLEGFCN-E-SK-------RQILV
Sponge        	V-----LK-N-T-SASASKELLQEGVVMA|T||M|-DHENVVRLYCVCM-S-KQ-------L-MLV
Flatworm      	I-----LN-DGR-GSSDLQALLDEAKVMA|S||V|-SHKHCLPLIGVCL-S-KR-------K-CLV
Snail         	V-----LQ-DGT-SPNQNKELLEEARVMA|S||V|-EHVCCIRILAVCM-S-AQ-------M-MLI
Ant           	V-----LH-DGT-GANTSKEFLDEAYIMA|S||V|-EHPNLLQLLAVCM-T-SQ-------M-MLV
Copepod       	V-----LR-EGT-GNNASKEILEEAYIMA|S||V|-EHQNLLQLLAVCM-T-SQ-------M-MLV
Lancet        	V-----LR-EGT-TPEASKELLEEAYVMA|T||V|-DHPCLVRLLGVCL-A-QQ-------T-MLV
Fish          	V-----LR-EAT-STKANQEILDEAYVMA|S||V|-EHPHVCRLLGICL-T-ST-------V-QLI
Frog          	E-----LR-EAT-SPKANKEILDEAYVMA|S||V|-ENPYVCRLLGICL-T-ST-------V-QLI
Lizard        	E-----LR-EAT-SPKANKEILDEAYVMA|S||V|-DNPHVCRLLGICL-T-ST-------V-QLI
Bird          	E-----LR-EAT-SPKANKEILDEAYVMA|S||V|-DNPHVCRLLGICL-T-ST-------V-QLI
Alligator     	E-----LR-EAT-SPKANKEILDEAYVMA|S||V|-DNPHVCRLLGICL-T-ST-------V-QLI
Mouse         	E-----LR-EAT-SPKANKEILDEAYVMA|S||V|-DNPHVCRLLGICL-T-ST-------V-QLI
Rat           	E-----LR-EAT-SPKANKEILDEAYVMA|S||V|-DNPHVCRLLGICL-T-ST-------V-QLI
Target[Human] 	E-----LR-EAT-SPKANKEILDEAYVMA|S||V|-DNPHVCRLLGICL-T-ST-------V-QLI

                                                  Up to 50 Sequences Containing 1st Mutation

Protist       	R-----LH-EKG--ADEQTKFLQEARLMA|I||M|-EHKNIVQLLGVCT-L-EQ-------PFLMV
Protist       	M-----LK-ETS--EADHEDFIGELELMM|I||E|-CHPNVVAFLGICT-Q-EE-------PYFIL
Plant         	Q-----LG-RRG--IQGHKEWVTEVNVLG|I||V|-EHPNLVKLVGYCA-D-DDERGI---QRLLI
Plant         	Q-----LG-KRG--IQGHKEWVTEVNVLG|I||V|-EHPNLVKLVGYCA-D-DDERGI---QRLLV
Plant         	Q-----LG-KRG--IQGHREWVTEVNVLG|I||V|-EHPNLVKLVGYCA-E-DDERGI---QRLLV
Plant         	Q-----LG-RRG--IQGHKEWVTEVNVLG|I||V|-EHPNLVKLVGYCA-D-DDERGI---QRLLI
Plant         	Q-----LG-RRG--IQGHKEWVTEVNVLG|I||V|-EHPNLVKLVGHCA-E-DDERGI---QRLLV
Plant         	Q-----LS-TRG--LQGHKEWINEVNVLG|I||V|-EHPNLVKLIGHCA-E-DDERGI---QRLLI
Plant         	Q-----LG-KRG--TQGHKEWVTEVNVLG|I||V|-EHPNLVKLVGYCA-D-DDERGI---QRLLI
Plant         	Q-----LG-KRG--FQGHKEWVTEVNVLG|I||V|-EHPNLVKLVGYCA-E-DHGKEI---ERLLV

                                                  Up to 50 Sequences Containing 2nd Mutation

Protist       	VFDTVKLS-EAN--DDVIDEIRKEAEMME|K||L|GNHPSVISFVGAIT-R-PS----EHFGVALV
Protist       	LFEALRLD-QAD--QKVLHELRSEAQMME|R||L|SNHPSIVKFVGAIT-K-GE----EGSNFALV
Protist       	LFEALRLD-QAD--EKVLNELRMEAQMME|R||L|SNHPNIVKFVGAIT-R-GEYSDLEGANFALV
Protist       	IFEALRLD-QAD--EKVLNELRTEAQMME|R||L|SNHPGIVKFVGAIT-R-GD----DGANFALV
Protist       	IFEQVELD-QVD--NSTLHTLRREAEMLE|K||L|SNHPCVVSFVGAVT-K-GDVA--EKCPFALV
Protist       	T-----FPEGPP--LDDQAAFLVEAQLMG|V||L|-RHPCLVAALALCSGD-SE-------PPLLI
Protist       	M-----MAGGAS--LEEQASFLVEAHIMA|V||L|-SHPCLVQVLGVVTGD-SA-------PPLIV
Protist       	T-----LTAAQD--ADAHAAFVVEAQLMS|L||L|-RHPALVGVHGFC-KD-AL-------QPMLV
Protist       	N-----LKEEHR--ETLAEKFLAEAELMK|T||L|-RHPNVVHMIGV--DE-EE-------RICIL
Protist       	Q-----LL-QNGDFQKASDDFLREAQLLK|G||L|-DHRNVVRMIGVSE-A-PS-------I-YML
Protist       	Q-----LK-READDSDAADEFFHEMKLMM|D||L|GHHQHVVSLVGVCT-TEKP-------I-LMV
Protist       	Q-----LK-RDVEGSREVTEFFDEMELMM|D||L|GRHRNVLSLLGACR-REQP-------V-LMI
Protist       	Q-----LK-GNANGTQEEDEFFKEMDLMK|S||L|GRHRHVLSLVGVCT-LDDP-------I-LLL
Protist       	Q-----LK-GNANGTQEEDDFFKEMELMK|S||L|GRHRHVLSLVGVCS-IDDP-------I-LLV
Protist       	T-----LL-DGV-VQDELTKFLVEARLMS|L||L|-RHDNLLRLVAVCT-RDTP-------F-YLV
Protist       	A-----LL-DGV-SQTELEKFLMEARLMS|L||L|-HHESLLELVAVCT-KETP-------F-YIV
Protist       	I-----FE-MG----DQYRNFYAEVRTLC|S||L|-DHENILPFIGAGR-APPR-------L-FIV
Protist       	T-----LK-SAA---TSAEEFLQEAQLMK|K||L|-QHDNLVKLHAVCT-IGEP-------I-FII
Protist       	T-----LK-THT---TSPDEFLKEAQLMK|K||L|-KHDNLVRLYAVCS-IGEP-------I-FII
Protist       	T-----LK-NIN---EGLREFLAEANVMI|Q||L|-KDKNLVSLIGVVT-KAGE-------K-KLV
Protist       	T-----LK-NYE---QLRDEFLAEASVMT|K||L|-KHPNLVKLEGVVT-EGKE-------I-MLV
Protist       	T-----LK-GEN----AMEDFLAEASVMT|R||L|-RHKNLVQLLGVCL-DITP-------I-YII
Plant         	R-----MR-KGG-AV-------TEARMMQ|Q||L|SGHPNLVQFYRWA--ADGN-------E-YVV
Plant         	R-----LK-PGS--QQGLNEFMNEIQMLS|Q||L|-RHLHLVSLIGYCY-E-SN-------EMILV
Plant         	R-----LK-PNS--SQGVHEFKTEIELLS|Q||L|-RHRHLVSLIGYCT-D-EY-------EMILV
Plant         	R-----LN-ESS--NQGLQEFHTEIGMLS|K||L|-RHVQLVSLIGYCE-D-KG-------EMILV
Plant         	R-----LN-ALS--KQGFHEFRTEIRLLS|K||L|-RHVQLVSLIGYCD-D-EG-------EMVLV
Plant         	R-----LN-PSS--RQGAHEFHTEITILS|N||L|-RHRHLVPLIGCCD-D-TG-------EMILV
Plant         	R-----LD-KAS--GQGLKELRNELLLMA|K||L|-RHNNLTKLLGVCL-K-GE-------EKLLV
Plant         	Q-----LS-SKS--RQGNREFVNEIGMIS|A||L|-KHPNLVKLHGFCV-E-ED-------QLLLI
Plant         	Q-----LS-SKS--KQGNREFLNEIGVIS|T||L|-QHPCLVKLYGCCV-E-GD-------QLLLV
Plant         	Q-----LS-SKS--RQGNREFLNEIGVIS|A||L|-QHPCLVKLYGCCV-E-GD-------QLLLV
Plant         	Q-----LS-SKS--KQGNREFLNEIGVIS|T||L|-QHPCLVKLYGCCV-E-GD-------QLLLV
Plant         	Q-----LS-SKS--KQGNREFLNEIGVIS|A||L|-QHPCLVKLYGCCV-E-GD-------QLLLV
Plant         	Q-----LS-SKS--KQGNREFINEIGMIS|A||L|-QHPNLVKLYGCCI-E-GN-------QLLLV
Plant         	Q-----LS-SKS--RQGNREFLNEIGVIS|A||L|-QHPCLVKLYGCCV-E-GD-------QLLLV
Plant         	Q-----LS-SKS--RQGNREFLNEIGVIS|A||L|-QHPCLVKLYGCCV-E-GD-------QLLLV
Plant         	Q-----LS-ARS--KQGNREFVTEIGMIS|A||L|-QHPHLVKLYGCCI-E-GN-------QLMLI
Plant         	Q-----LS-ARS--KQGNREFVTEIGMIS|A||L|-QHPHLVKLYGCCI-E-GN-------QLMLI
Plant         	Q-----LS-ARS--KQGNREFVTEIGLIS|A||L|-QHPHLVKLYGCCI-E-GN-------QLMLI
Plant         	Q-----LS-SKS--KQGNREFLNEIGMIS|A||L|-QHPHLVKLYGCCV-E-GD-------QLLLV
Plant         	Q-----LS-SGS--RQGNREFLNEIGMIS|C||L|-QHPNLVELHGCCV-E-GD-------QLLLV
Plant         	Q-----LS-SKS--RQGNREFLNEIGMIS|C||L|-QHPNLVKLHGFCV-E-GD-------QLLLV
Plant         	Q-----LS-SKS--RQGNREFLNEMGMIS|C||L|-QHPNLVKLHGCCI-E-SD-------QLLLV
Metazoa       	V-----FQ-TDQ-S--QTDEMLEEATNMF|R||L|-RHDNLLKIIGFCM-HDDG-------L-KIV
Metazoa       	V-----FQ-TDQ-S--QTDEMLEEATNMF|R||L|-RHDNLLKIIGFCM-HDDG-------L-KIV
Metazoa       	V-----FQ-TDQ-S--QTDEMLEEATNMF|R||L|-RHDNLLKIIGFCM-HDDG-------L-KIV
Metazoa       	V-----FQ-TDQ-S--QTDEMLEEATNMF|R||L|-RHDNLLKIIGFCM-HDDG-------L-KIV
Metazoa       	I-----FQ-VGQ-S--QTDEMTQEATNMF|R||L|-RHEHLLKIIGFCI-HDDG-------L-KIV
Metazoa       	I-----FQ-TDQ-S--QTDEMIEEATNMF|R||L|-KHENLLKIIGFCM-HDDG-------L-KIV
 
_____________G719A_E709K_nObs_12_nExp_0.41_____________
 
                                                          All Human Sequences

Human         	-PS-GE-----APNQA-------LLRILK|E|---TEFKKIKVL|G|SGAFGTVYKGLWI-P----E----------G
Human         	-PS-GE-----APNQA-------LLRILK|E|---TEFKKIKVL|G|SGAFGTVYKGLWI-P----E----------G
Human         	-PS-GE-----APNQA-------LLRILK|E|---TEFKKIKVL|G|SGAFGTVYKGLWI-P----E----------G
Human         	-PS-GE-----APNQA-------LLRILK|E|---TEFKKIKVL|G|SGAFGTVYKGLWI-P----E----------G
Human         	-PS-GE-----APNQA-------LLRILK|E|---TEFKKIKVL|G|SGAFGTVYKGLWI-P----E----------G
Human         	-PS-GE-----APNQA-------LLRILK|E|---TEFKKIKVL|G|SGAFGTVYKGLWI-P----E----------G

                                                          Reference Sequences

              	   4          9           4    |9|       4    |9|    4    9         4           
              	  9          9           0    |0|       1    |1|    2    2         3           
              	 6          6           7    |7|       7    |7|    7    7         7           
Rapeseed      	-KS-VS-----KMKLS-------DLMK-A|T|---EEFKKDNII|G|KGRTGTMYKGVLE------------------
Muskmelon     	-NS-AK-----VFSYK-------EVKS-A|T|---NNFKE--VI|G|RGSFGSVYLGKLP------------------
Sponge        	-PP-RM-----APNAT-------RLIVAP|E|---DELEFGKEL|G|AGAFGTVYEGYWK-P----A----------N
Flatworm      	-NI-QK-----APNLG-------RLVMIN|S|---DDLILCGPL|G|TGAFGAVYRGVWR-I----AEVTRDET---T
Snail         	-PT-NA-----QPDLA-------KLRLIK|E|---SELRKGGII|G|SGAFGTVYKGFWI-P----E----------G
Ant           	-PT-GV-----KPNLA-------KLRIIK|E|---EEMRKGGIL|G|FGAFGNVYKGVWV-P----E----------G
Copepod       	-PT-NI-----KPNLA-------KLRIVK|E|---AELRKGGIL|G|YGAFGTVYKGVWV-P----E----------G
Lancet        	-PT-GA-----APNQA-------YLRIIK|E|---TELKRGMVL|G|SGAFGTVYKSLWF-P----E----------S
Fish          	-PS-GK-----APNQA-------LLRILK|E|---TEFKKIKVL|G|SGAFGTVYKGLWV-P----E----------G
Frog          	-PS-GE-----APNQA-------LLRILK|E|---TEFKKIKVL|G|SGAFGTVYQGLWI-P----E----------G
Lizard        	-PS-GE-----APNQA-------LLRILK|E|---TELKKVKVL|G|SGAFGTVFKGLWI-P----E----------G
Bird          	-PS-GE-----APNQA-------HLRILK|E|---TEFKKVKVL|G|SGAFGTVYKGLWI-P----E----------G
Alligator     	-PS-GE-----APNQA-------HLRILK|E|---TEFKKVKVL|G|SGAFGTVYKGLWI-P----E----------G
Mouse         	-PS-GE-----APNQA-------HLRILK|E|---TEFKKIKVL|G|SGAFGTVYKGLWI-P----E----------G
Rat           	-PS-GE-----APNQA-------HLRILK|E|---TEFKKIKVL|G|SGAFGTVYKGLWI-P----E----------G
Target[Human] 	-PS-GE-----APNQA-------LLRILK|E|---TEFKKIKVL|G|SGAFGTVYKGLWI-P----E----------G

                                                  Up to 50 Sequences Containing 1st Mutation

Protist       	-LE-AA-----ILDRD-------RFHG-A|I|VPAQSILYKEVV|A|KGGYGVVYVATMRG-----------------
Protist       	-DA-SY-----QDDLS-------TLRM-V|R|LELRELSSARPL|A|AGAYGEVWAGVY-------------------
Protist       	-SA-TA-----GLRWG-------ELDV-L|R|IDADTVVTNSVI|A|SGAYGQVALGTY-------------------
Protist       	-SE-HP-----VFSLD-------SLAL-L|R|LDHQSLAAIKFV|A|EGAYGQVWLGTY-------------------
Protist       	-TG-SQ---DQTFNLQ-------ELAT-H|R|LDATEVVIKDKI|A|TGAFGEVWRAEY-------------------
Protist       	-TL-DINGNGLVHDLG-------DLEF-L|R|V--SGVELHKKL|A|EGAYGEVWKGSY-------------------
Protist       	-TL-DLGGNGLVHDLG-------DLEF-L|R|V--SGVELHKKL|A|EGAYGEVWKGSY-------------------
Protist       	-TL-DIAGNGLVHDLG-------DLEF-L|R|V--SGVELHKKL|A|EGAYGEVWKGSY-------------------
Protist       	-VS-SL-----QLNFD-------DLEL-L|R|LDDQVLVKSSFV|A|EGAFGQVWRGQY-------------------
Protist       	-VS-SL-----QLNFD-------DLEL-L|R|LDDQVLVKSSFV|A|EGAFGQVWRGQY-------------------
Protist       	-VS-SL-----QLNFD-------DLEL-L|R|LDDQVLVKSSFV|A|EGAFGQVWRGQY-------------------
Protist       	-SE-HI-----VFNLD-------SLAL-L|R|LDHQSLEATKFV|A|EGAYGQVWLGTY-------------------
Protist       	-RL-ST-----VLDWK-------DLER-Y|R|LNSSNLHLIQRI|A|SGGFGSVWLGKY-------------------
Protist       	DAA-EV-----VYDYASAYVAGSNSRR-V|R|---EGLTIVKYL|A|SGNFGDVALGRVPFNMLPPRAQALLGSTTP-
Protist       	TSP-QV-----VYDNESVYLAGSNSRR-V|R|---EGLTIVKHL|A|SGNFGDVSLGQVPFNVLPPRAQTLLGPVSS-
Protist       	APPEEV-----VDDDASAYVAGSNSRR-V|R|---EGLTIGKHL|A|SGEFGDVSLGQVPFNVLPTRAQTLLGPTAS-
Protist       	APPEEV-----VDDDASAYVAGSNSRR-V|R|---EGLTIGKHL|A|SGEFGDVSLGQVLFNVLPTRARALLEPTAS-
Protist       	APPEEV-----VYDYASAYVAGSNSRR-V|R|---ESLTIGKHL|A|SGEFGDVSLGQVPFNVLPTRAQTLLGPTAS-
Protist       	PST-EV-----VYDDASVYAVGSNSRR-I|R|---DGLTIVKHL|A|SGNFGDVALGQVPFNVLPSRAQNLLGPATP-
Protist       	TST---------DDYASVYVEGSNSRH-I|R|---EDLTLVKHL|A|SGNFGDVALGQVPFSVLPQRAQSLLGPAAS-
Protist       	ASTSEV-----VYDYASAYVAGSNSRR-I|R|---EGLTIVKHL|A|SGNFGDVALGQLPFSVLPPRAQNLLGPAAS-
Protist       	SAP-EV-----VYNYASAYVAGSHSRR-V|R|---EGLTIVKHL|A|SGNFGDVALGQLPFSVLPPRAQNLLGPAAS-
Protist       	APPEEV-----VYDYASAYVAGSNSRR-V|R|---EGLTIVKHL|A|SGNFGDVALGQVPFSVLPERARTLLGPAAP-
Protist       	-----------------AYVAGSNSRR-V|R|---EGLTIVKHL|A|SGNFGDVALGQVPFSGLPERARTLLGPAAP-
Protist       	TSTSEV-----VYDYASAYVAGSNSRR-I|R|---EGLTIVKHL|A|SGNFGDVSLGQVPSNVLPPRAQALLGPTVS-
Protist       	STSAEV-----VYDYASAYVAGSNSRR-I|R|---EGLTIVKHL|A|SGNFGDVALGQVPFNVLPPRAQTLLGTATS-
Protist       	SSK-EV-----VYDYASAYVAGSNSRR-I|R|---EGLTIVKHL|A|SGNFGDVALGQLSFSVLPPRAQNLLGPAAS-
Protist       	DAA-EV-----VYDYASAYVAGSNSRR-V|R|---EGLTIVKHL|A|SGNFGDVALGQVPFSVLPPRARTLLGPTTP-
Protist       	DAA-EV-----VYDYASAYVAGSNSRR-V|R|---EGLTIVKHL|A|SGNFGDVALGQVPFSVLPPRARTLLGPTTP-
Protist       	PSS-VV-----VYDDIGVYVAGSNSRR-V|R|---EGLAVLKRL|A|SGNFGDVSLGQVLFTALPPRAQTLLGPTAS-
Protist       	PSSTEG-----LYDNESPYVTGSNSRR-V|R|---EGLTIVKYL|A|SGNFGDVALGQVAFNVLPQRAQALLGRKAP-
Protist       	PSSTEG-----LYDNESPYVTGSNSRR-V|R|---EGLTIVKYL|A|SGNFGDVALGQVAFNVLPQRAQALLGRKAP-
Protist       	TSP-EV-----IYDYASAHVAGSNSRR-V|R|---EGLTIVKHL|A|SGNFGDVALGQVPPSVLPLRAQVLLGPAAS-
Protist       	----QL-----IYENDRAFVTGSASRR-I|R|---ESLTIVKHL|A|SGNFGDVALGQLPFNVLPPRAQSLLGPTTS-
Protist       	TSTSAV-----VYDYASAYVAGSNSRR-V|R|---EGLSIVKHL|A|SGNFGDVALGQVPFSKLPPRAQALLGPTAS-
Protist       	TSTSAV-----VYDYASAYVAGSNSRR-V|R|---EGLSIVKHL|A|SGNFGDVALGQVPFSKLPPRAQALLGPTAS-
Protist       	TSPE-V-----VYDYASAYVAGSNSRR-V|R|---EGLTIVKHL|A|SGNFGDVSLGQVPSNVLPPRAQALLGLAAS-
Protist       	SSTE-V-----VYDYASAYVAGSNSRR-I|R|---EGLTIVKHL|A|SGNFGDVALGQVPFNVLPPRAQKLLAPAAS-
Protist       	TPAKNV-----IDDYTAVYVAGSNSSR-V|R|---DGLTILKHL|A|SGNFGDVALGQVPFSVLPQRAQALLGKASS-
Protist       	PFTEE------FYDNESPYVAGSNSRR-V|R|---EGLTIVKHL|A|SGNFGDVALGQVPFSVLPPRAQNLLGPAAT-
Protist       	SSTE-V-----VYDYASAYVAGSNSRR-I|R|---EGLTIVKHL|A|SGNFGDVALGQVPFNVLPPRAQKLLAPAAS-
Protist       	APPEEV-----VYDYASAYVAGSNSRR-V|R|---EGLTIVKHL|A|SGNFGDVALGQVPFSVLPPRAQALLGPTVF-
Protist       	DAVYDD-----AYDDASVYASGSNSRR-I|R|---DGLTIVKHL|A|SGNFGDVALGQVPFNVLPPRAQTLLGPTAS-
Protist       	DAV---------YDDASVYASGSNSRR-I|R|---DGLTIVKHL|A|SGNFGDVALGQVPFNVLPPRAQTLLGPTSS-
Protist       	APPEEV-----VDDDTSAYVAGSNSRR-V|R|---EGLTIGKHL|A|SGEFGDVSLGQVPFNVLPTRAQTLLGPTAS-
Protist       	APPEEV-----VDDDTSAYVAGSNSRR-V|R|---EGLTIGKHL|A|SGEFGDVSLGQVPFNVLPTRAQTLLGPTAS-
Protist       	ASP-EV-----IYDYASAYVAGSNSRR-V|R|---DGLTIVKHL|A|SGNFGDVALGQVPLSVLPQRAQNLLGPAAS-
Protist       	TST-EL-----VYDNESVYLAGSNSHR-V|R|---EGLTIVKYL|A|SGNFGDVALGQVPFNLLPQRAQALLGPAAS-
Protist       	APPEEV-----VDDDASAYVAGSNSRR-V|R|---EGLTIGKHL|A|SGEFGDVSLGQVPFNVLPTRAQTLLGPTAS-
Protist       	HTT-EE-----FYDNESPYVAGSNSRR-V|R|---EGLTIVKHL|A|SGNFGDVALGRVPFGVLSPRAQVLLGKASS-
Protist       	DAK-EV-----VYDYASAYVPGSNSRR-I|R|---EGLTIVKHL|A|SGNFGDVALGQLSFSVLSPRAQTLLGPTAS-
Protist       	TST-EN-----VYDNESVYVAGGNSRR-I|R|---DGLTIVKHL|A|SGNFGDVALGQLPFSALPPRAQNLLGPAAS-
Protist       	TAT-EV-----VYDYASAYVAGSNSRR-V|R|---DGLTIVKHL|A|SGNFGDVALGQLPFSVLPPRAQNLLGPTTS-
Protist       	APPEEV-----VDDDASAYVAGSNSRR-V|R|---EGLTIGKHL|A|SGEFGDVSLGQVLFNVLPTRARALLEPTAS-
Protist       	APPEEV-----VDDDASAYVAGSNSRR-V|R|---EGLTIGKHL|A|SGEFGDVSLGQVLFNVLPTRARALLEPTAS-
Protist       	APPEEV-----VDDDASAYVAGSNSRR-V|R|---EGLTIGKHL|A|SGEFGDVSLGQVLFNVLPTRARALLEPTAS-
Protist       	APPEEV-----VDDDASAYVAGSNSRR-V|R|---EGLTIGKHL|A|SGEFGDVSLGQVLFNVLPTRARALLEPTAS-
Protist       	TSP-DD-----IYDNEIVYMTGSNSHR-I|R|---EGLAIVKHL|A|SGNFGDVSLGEVPFAVLPPRAQGLLGSTSS-
Protist       	TSP-DD-----IYDNENVYMTGSNSHR-I|R|---EGLAIVKHL|A|SGNFGDVSLGEVPFAVLPPRAQSLLGSTSS-
Protist       	SSS-EM-----ADDHADASVPIGDSRR-L|C|---ECLTIVKHL|A|SGSFSDVALGEVSFSVLPPRAQALLEPTVS-

                                                  Up to 50 Sequences Containing 2nd Mutation

Protist       	-VY-GL-----KHGGG-------DKWEID|K|---AEIKLGRKL|G|AGQYGDVYEGRWK------------------
Protist       	-TA-MQEIH--SRSLE-------ELAP-I|K|LDDSSLQLKSIL|G|SGASADVWFGYY-------------------
Protist       	-TA-MQEIH--SWSLD-------ELAP-I|K|LDDSSLELKSIL|G|SGASADVWFGYY-------------------
Plant         	-LS-SM-----E-----------VEKK-G|K|---TERTSANKL|G|QGGFGQVYKGTFP------------------
 
_____________S768I_G719A_nObs_18_nExp_1.88_____________
 
                                                          All Human Sequences

Human         	NQA-------LLRILKE---TEFKKIKVL|G|SGAFGTVYKGLWI-P----E-------//AIKELREA--TSPKANKEILDEAYVMA|S|VDNPHVCRLLGICLTS-T----V-QLITQLM
Human         	NQA-------LLRILKE---TEFKKIKVL|G|SGAFGTVYKGLWI-P----E-------//AIKELREA--TSPKANKEILDEAYVMA|S|VDNPHVCRLLGICLTS-T----V-QLITQLM
Human         	NQA-------LLRILKE---TEFKKIKVL|G|SGAFGTVYKGLWI-P----E-------//AIKELREA--TSPKANKEILDEAYVMA|S|VDNPHVCRLLGICLTS-T----V-QLITQLM
Human         	NQA-------LLRILKE---TEFKKIKVL|G|SGAFGTVYKGLWI-P----E-------//AIKELREA--TSPKANKEILDEAYVMA|S|VDNPHVCRLLGICLTS-T----V-QLITQLM
Human         	NQA-------LLRILKE---TEFKKIKVL|G|SGAFGTVYKGLWI-P----E-------//AIKELREA--TSPKANKEILDEAYVMA|S|VDNPHVCRLLGICLTS-T----V-QLITQLM
Human         	NQA-------LLRILKE---TEFKKIKVL|G|SGAFGTVYKGLWI-P----E-------//AIKELREA--TSPKANKEILDEAYVMA|S|VDNPHVCRLLGICLTS-T----V-QLITQLM

                                                          Reference Sequences

              	            3    8       3    8|9|   3    8     3            //3    8      3    8    3    |8|    3    8    3          8    3
              	           0    0       1    1|1|   2    2     3            //4    4      5    5    6    |6|    7    7    8          8    9
              	          7    7       7    7|7|   7    7     7            //7    7      7    7    7    |7|    7    7    7          7    7
Rapeseed      	KLS-------DLMK-AT---EEFKKDNII|G|KGRTGTMYKGVLE--------------//MVKRLQDS--Q---SEKELDSEMKTLG|S|VKHRNLVPLLGYCIAK-K----ERLLIYEYM
Muskmelon     	SYK-------EVKS-AT---NNFKE--VI|G|RGSFGSVYLGKLP--------------//AVKVRFDK--T-QLGTESFINEVHLLS|Q|IRHQNLVCLEGFCNES-K----RQILVYEYL
Sponge        	NAT-------RLIVAPE---DELEFGKEL|G|AGAFGTVYEGYWK-P----A-------//AIKVLKN---TSASASKELLQEGVVMA|T|MDHENVVRLYCVCMSK-Q----L-MLVSQFV
Flatworm      	NLG-------RLVMINS---DDLILCGPL|G|TGAFGAVYRGVWR-I----AEVTRDET//AVKILNDG--RGSSDLQALLDEAKVMA|S|VSHKHCLPLIGVCLSKSR----K-CLVSAYV
Snail         	DLA-------KLRLIKE---SELRKGGII|G|SGAFGTVYKGFWI-P----E-------//AIKVLQDG--TSPNQNKELLEEARVMA|S|VEHVCCIRILAVCMSA-Q----M-MLITQLM
Ant           	NLA-------KLRIIKE---EEMRKGGIL|G|FGAFGNVYKGVWV-P----E-------//AIKVLHDG--TGANTSKEFLDEAYIMA|S|VEHPNLLQLLAVCMTS-Q----M-MLVTQLM
Copepod       	NLA-------KLRIVKE---AELRKGGIL|G|YGAFGTVYKGVWV-P----E-------//AIKVLREG--TGNNASKEILEEAYIMA|S|VEHQNLLQLLAVCMTS-Q----M-MLVTQLM
Lancet        	NQA-------YLRIIKE---TELKRGMVL|G|SGAFGTVYKSLWF-P----E-------//AVKVLREG--TTPEASKELLEEAYVMA|T|VDHPCLVRLLGVCLAQ-Q----T-MLVTQFM
Fish          	NQA-------LLRILKE---TEFKKIKVL|G|SGAFGTVYKGLWV-P----E-------//AIKVLREA--TSTKANQEILDEAYVMA|S|VEHPHVCRLLGICLTS-T----V-QLITQLM
Frog          	NQA-------LLRILKE---TEFKKIKVL|G|SGAFGTVYQGLWI-P----E-------//AIKELREA--TSPKANKEILDEAYVMA|S|VENPYVCRLLGICLTS-T----V-QLITQLM
Lizard        	NQA-------LLRILKE---TELKKVKVL|G|SGAFGTVFKGLWI-P----E-------//AIKELREA--TSPKANKEILDEAYVMA|S|VDNPHVCRLLGICLTS-T----V-QLITQLM
Bird          	NQA-------HLRILKE---TEFKKVKVL|G|SGAFGTVYKGLWI-P----E-------//AIKELREA--TSPKANKEILDEAYVMA|S|VDNPHVCRLLGICLTS-T----V-QLITQLM
Alligator     	NQA-------HLRILKE---TEFKKVKVL|G|SGAFGTVYKGLWI-P----E-------//AIKELREA--TSPKANKEILDEAYVMA|S|VDNPHVCRLLGICLTS-T----V-QLITQLM
Mouse         	NQA-------HLRILKE---TEFKKIKVL|G|SGAFGTVYKGLWI-P----E-------//AIKELREA--TSPKANKEILDEAYVMA|S|VDNPHVCRLLGICLTS-T----V-QLITQLM
Rat           	NQA-------HLRILKE---TEFKKIKVL|G|SGAFGTVYKGLWI-P----E-------//AIKELREA--TSPKANKEILDEAYVMA|S|VDNPHVCRLLGICLTS-T----V-QLITQLM
Target[Human] 	NQA-------LLRILKE---TEFKKIKVL|G|SGAFGTVYKGLWI-P----E-------//AIKELREA--TSPKANKEILDEAYVMA|S|VDNPHVCRLLGICLTS-T----V-QLITQLM

                                                  Up to 50 Sequences Containing 1st Mutation

Protist       	RFD-------RLQI-PR---TAFRTVREL|G|AGEFGVVELGEM---------------//AIKRLHEK--G-ADEQTKFLQEARLMA|I|MEHKNIVQLLGVCTLE-Q----PFLMVLEYM
Protist       	FVV-------PKQY-PR---SKLQLGELL|G|QGQFGAVYTA-I---------------//AAKMLKETA-S-EADHEDFIGELELMM|I|ECHPNVVAFLGICTQE-E----PYFILVEFM
Plant         	TVS-------ELKT-AT---KNFSRSVML|G|EGGFGCVYKGLLK--------------//AVKQLGRR--G-IQGHKEWVTEVNVLG|I|VEHPNLVKLVGYCADD-DERGIQRLLIYEYM
Plant         	TVS-------ELKS-AT---KNFGRSVML|G|EGGFGCVYKGLIK--------------//AVKQLGKR--G-IQGHKEWVTEVNVLG|I|VEHPNLVKLVGYCADD-DERGIQRLLVYEYM
Plant         	SVS-------ELKS-AT---KNFSRSVML|G|EGGFGCVYKGLIK--------------//AVKQLGKR--G-IQGHREWVTEVNVLG|I|VEHPNLVKLVGYCAED-DERGIQRLLVYEYM
Plant         	TVS-------ELKT-AT---KNFSRSVML|G|EGGFGCVYKGLLK--------------//AVKQLGRR--G-IQGHKEWVTEVNVLG|I|VEHPNLVKLVGYCADD-DERGIQRLLIYEYM
Plant         	TVS-------ELKS-AT---KNFSRSVML|G|EGGFGCVYKGFIR--------------//AVKQLGRR--G-IQGHKEWVTEVNVLG|I|VEHPNLVKLVGHCAED-DERGIQRLLVYEYM
Plant         	TFD-------ELKT-AT---KNFSRSLML|G|EGGFGPVYRGVLR--------------//AVKQLSTR--G-LQGHKEWINEVNVLG|I|VEHPNLVKLIGHCAED-DERGIQRLLIYEYM
Plant         	TVS-------ELKS-AT---KNFSRSVML|G|EGGFGCVYKGSIN--------------//AVKQLGKR--G-TQGHKEWVTEVNVLG|I|VEHPNLVKLVGYCADD-DERGIQRLLIYEYM
Plant         	KFS-------ELKS-AT---KNFSLSVKL|G|EGGFGSVYTGTIR--------------//AVKQLGKR--G-FQGHKEWVTEVNVLG|I|VEHPNLVKLVGYCAED-HGKEIERLLVYEYM

                                                  Up to 50 Sequences Containing 2nd Mutation

Protist       	DRD-------RFHG-AIVPAQSILYKEVV|A|KGGYGVVYVATMRG-------------//AMKRLRPERAD-TAAVEAFMDEIRLMS|Q|LEHPHVVGFLGVTWTHLH----NIGLLTEYM
Protist       	DLS-------TLRM-VRLELRELSSARPL|A|AGAYGEVWAGVY---------------//AIKRLKDK--S-APSTQHFIDEILLLA|K|IDSPYIVKLVGASWRRLS----DLECVVEYM
Protist       	RWG-------ELDV-LRIDADTVVTNSVI|A|SGAYGQVALGTY---------------//AVKTLLPTKNT-RADIQSFIDEINLMG|S|FQCPYVVELIGVAWTRPS----SLQCVLEYM
Protist       	SLD-------SLAL-LRLDHQSLAAIKFV|A|EGAYGQVWLGTY---------------//ALKRLLSGATS-QSAIATFVDEILLAS|K|LESLYVVQLIGASWRIPA----ELQMVLEWM
Protist       	NLQ-------ELAT-HRLDATEVVIKDKI|A|TGAFGEVWRAEY---------------//AVKMLLHTRSS-AVDVQGLVDEIKLLA|Q|FDSPHIVSLIGATWTTPS----SIRCVLEYM
Protist       	DLG-------DLEF-LRV--SGVELHKKL|A|EGAYGEVWKGSY---------------//AVKRLLPNKSS-PKDILNFINECKLMA|R|FESPYVVKLYGVSWTRPV----DFMAVMEFM
Protist       	DLG-------DLEF-LRV--SGVELHKKL|A|EGAYGEVWKGSY---------------//AVKRLLPNKSS-PKDILNFINECKLMA|R|FESPYVVKLYGVSWTRPV----DFMAVMEFM
Protist       	DLG-------DLEF-LRV--SGVELHKKL|A|EGAYGEVWKGSY---------------//AVKRLLPNKSS-PKDILNFINECKLMA|R|FESPYVVKLYGVSWTRPV----DFMAVMEFM
Protist       	NFD-------DLEL-LRLDDQVLVKSSFV|A|EGAFGQVWRGQY---------------//AIKTLLPGRAS-RDAIVSLVSEIQLAA|K|MDSPFIVRLRGAAWRIPS----ELQMVSEWM
Protist       	NFD-------DLEL-LRLDDQVLVKSSFV|A|EGAFGQVWRGQY---------------//AIKTLLPGRAS-RDAIVSLVSEIQLAA|K|MDSPFIVRLRGAAWRIPS----ELQMVSEWM
Protist       	NFD-------DLEL-LRLDDQVLVKSSFV|A|EGAFGQVWRGQY---------------//AIKTLLPGRAS-RDAIVSLVSEIQLAA|K|MDSPFIVRLRGAAWRIPS----ELQMVSEWM
Protist       	NLD-------SLAL-LRLDHQSLEATKFV|A|EGAYGQVWLGTY---------------//ALKRLLPGAAS-QSAIASFVDEILLAS|K|LESRYIVQLIGASWRIPA----ELQMVLEWM
Protist       	DWK-------DLER-YRLNSSNLHLIQRI|A|SGGFGSVWLGKY---------------//AVKLLASGRIT-QDSMQRFINEVKLLA|R|LQHPNVVEFIGACWQSLD----TVHLVVEYM
Protist       	DYASAYVAGSNSRR-VR---EGLTIVKYL|A|SGNFGDVALGRVPFNMLPPRAQALLGS//AVKSVKSDA-D-EKSRQDFESEAKLMA|P|FVHTNVVRLLAALVES-E----PHLVLLEFV
Protist       	DNESVYLAGSNSRR-VR---EGLTIVKHL|A|SGNFGDVSLGQVPFNVLPPRAQTLLGP//AVKSLKSDA-D-KKSRQDFESEAKLMA|P|FVHPNVVRLLAALVAS-E----PHLVLLEFV
Protist       	DDASAYVAGSNSRR-VR---EGLTIGKHL|A|SGEFGDVSLGQVPFNVLPTRAQTLLGP//AVKSSKADA-D-EKSRQDFEAEAKLMA|P|FVHPNVVRLLAALVES-E----PHLVLLEFV
Protist       	DDASAYVAGSNSRR-VR---EGLTIGKHL|A|SGEFGDVSLGQVLFNVLPTRARALLEP//AVKSSKADA-D-EKSRQDFEAEAKLMA|P|FVHPNVVRLLAALVES-E----PHLVLLEFV
Protist       	DYASAYVAGSNSRR-VR---ESLTIGKHL|A|SGEFGDVSLGQVPFNVLPTRAQTLLGP//AVKSSKADA-D-EKSRQDFEAEAKLMA|P|FVHPNVVRLLAALVES-E----PHLVLLEFV
Protist       	DDASVYAVGSNSRR-IR---DGLTIVKHL|A|SGNFGDVALGQVPFNVLPSRAQNLLGP//AVKSLKSDV-D-EKSRKDFESEAKLMA|P|FVHPNVVRLLAALVES-E----PNLLLLEFV
Protist       	DYASVYVEGSNSRH-IR---EDLTLVKHL|A|SGNFGDVALGQVPFSVLPQRAQSLLGP//AVKSLKSDA-D-EKSRKDFESEAKLMA|P|FVHPNVVRLLAALVES-E----PHLVLLEFV
Protist       	DYASAYVAGSNSRR-IR---EGLTIVKHL|A|SGNFGDVALGQLPFSVLPPRAQNLLGP//AVKSLKSNA-D-EKSRKDFESEAKLMA|P|FVHTNVVRLLAALVES-E----PHLVLLEFV
Protist       	NYASAYVAGSHSRR-VR---EGLTIVKHL|A|SGNFGDVALGQLPFSVLPPRAQNLLGP//AVKSLKSNA-D-DKSRKDFESEAKLMA|P|FVHPNVVRLLAALVES-E----PHLVLLEFV
Protist       	DYASAYVAGSNSRR-VR---EGLTIVKHL|A|SGNFGDVALGQVPFSVLPERARTLLGP//AVKSLKSDA-D-EKSRKDFESEAKLMA|P|FVHLNVVRLLAALVES-E----PHLVLLEFV
Protist       	----AYVAGSNSRR-VR---EGLTIVKHL|A|SGNFGDVALGQVPFSGLPERARTLLGP//AVKSLKSDA-D-EKSRKDFESEAKLMA|P|FVHPNVVRLLAALVES-E----PHLVLLEFV
Protist       	DYASAYVAGSNSRR-IR---EGLTIVKHL|A|SGNFGDVSLGQVPSNVLPPRAQALLGP//AVKSLKSDA-D-EKSRKDFESEAKLMA|P|FVHPNVVRLLAALVES-E----PHLVLLEFV
Protist       	DYASAYVAGSNSRR-IR---EGLTIVKHL|A|SGNFGDVALGQVPFNVLPPRAQTLLGT//AVKSLKSNA-D-DKSRQDFESEAKLMA|P|FVHPNVVRLLAALVES-E----PHLVLLEFV
Protist       	DYASAYVAGSNSRR-IR---EGLTIVKHL|A|SGNFGDVALGQLSFSVLPPRAQNLLGP//AVKSLKSDA-D-EKSRKDFESEAKLMA|P|FVHTNVVRLLAALVES-E----PHLVLLEFV
Protist       	DYASAYVAGSNSRR-VR---EGLTIVKHL|A|SGNFGDVALGQVPFSVLPPRARTLLGP//AVKSLKSNA-D-DKSRQDFESEAKLMA|P|FVHPNVVRLHAALVES-E----PHLVLLEFV
Protist       	DYASAYVAGSNSRR-VR---EGLTIVKHL|A|SGNFGDVALGQVPFSVLPPRARTLLGP//AVKSLKSNA-D-DKSRQDFESEAKLMA|P|FVHPNVVRLHAALVES-E----PHLVLLEFV
Protist       	DDIGVYVAGSNSRR-VR---EGLAVLKRL|A|SGNFGDVSLGQVLFTALPPRAQTLLGP//AVKSLKSDA-D-EKSRKDFEGEAKLMA|P|FVHPNVVRLLAALFES-E----PHLVLLEFV
Protist       	DNESPYVTGSNSRR-VR---EGLTIVKYL|A|SGNFGDVALGQVAFNVLPQRAQALLGR//AVKSLKSNA-D-EQSHKDFESEATLMA|P|FVHPNVVRLLAALVES-E----PHLVLLEFV
Protist       	DNESPYVTGSNSRR-VR---EGLTIVKYL|A|SGNFGDVALGQVAFNVLPQRAQALLGR//AVKSLKSNA-D-EQSHKDFESEATLMA|P|FVHPNVVRLLAALVES-E----PHLVLLEFV
Protist       	DYASAHVAGSNSRR-VR---EGLTIVKHL|A|SGNFGDVALGQVPPSVLPLRAQVLLGP//AVKSLKSDA-D-EKSRKDFESEAKLMA|P|FVHPNVVRLLAALVES-E----PHL------
Protist       	ENDRAFVTGSASRR-IR---ESLTIVKHL|A|SGNFGDVALGQLPFNVLPPRAQSLLGP//AVKSLKSNA-N-EQSRKDFEIEADSMT|P|FVHPNV-------------------------
Protist       	DYASAYVAGSNSRR-VR---EGLSIVKHL|A|SGNFGDVALGQVPFSKLPPRAQALLGP//AVKSLKSNA-D-EKSRKDFESEAKLMA|P|FVHPNVVRLLAALVES-E----PHLVLLEFV
Protist       	DYASAYVAGSNSRR-VR---EGLSIVKHL|A|SGNFGDVALGQVPFSKLPPRAQALLGP//AVKSLKSNA-D-EKSRKDFESEAKLMA|P|FVHPNVVRLLAALVES-E----PHLVLLEFV
Protist       	DYASAYVAGSNSRR-VR---EGLTIVKHL|A|SGNFGDVSLGQVPSNVLPPRAQALLGL//AVKSLKADA-D-EKSRKDFESEAKLMA|P|FVHLNVVRLLAALVES-E----PHLVLLEFV
Protist       	DYASAYVAGSNSRR-IR---EGLTIVKHL|A|SGNFGDVALGQVPFNVLPPRAQKLLAP//AVKSLKSDA-D-EKSRKDFESEAKLMA|P|FVHPNVVRLLAALVES-E----PHLVLLEFV
Protist       	DYTAVYVAGSNSSR-VR---DGLTILKHL|A|SGNFGDVALGQVPFSVLPQRAQALLGK//AVKSLKSDA-D-EKSRKDFESEAKLMA|P|FVHQNVVRLLAALVES-E----PHLVLLEFV
Protist       	DNESPYVAGSNSRR-VR---EGLTIVKHL|A|SGNFGDVALGQVPFSVLPPRAQNLLGP//AVKSLKSNA-D-EKSRKDFESEAKLMA|P|FVHPNVVRLLAALVES-E----PHLVLLEFV
Protist       	DYASAYVAGSNSRR-IR---EGLTIVKHL|A|SGNFGDVALGQVPFNVLPPRAQKLLAP//AVKSLKSDA-D-EKSRKDFESEAKLMA|P|FVHPNVVRLLAALVES-E----PHLVLLEFV
Protist       	DYASAYVAGSNSRR-VR---EGLTIVKHL|A|SGNFGDVALGQVPFSVLPPRAQALLGP//AVKSLKSDA-D-EKSRKDFESEAKLMA|P|FVHTNVVRLLAALVES-E----PHLVLLEFV
Protist       	DDASVYASGSNSRR-IR---DGLTIVKHL|A|SGNFGDVALGQVPFNVLPPRAQTLLGP//AVKSLKSNA-D-EKSRKDFEGEAKLMA|P|FVHPNVVRLLAALVES-E----PHLVLLEFV
Protist       	DDASVYASGSNSRR-IR---DGLTIVKHL|A|SGNFGDVALGQVPFNVLPPRAQTLLGP//AVKSLKSNA-D-EKSRKDFEGEAKLMA|P|FVHLNVVRLLAALVES-E----PHLVLLEFV
Protist       	DDTSAYVAGSNSRR-VR---EGLTIGKHL|A|SGEFGDVSLGQVPFNVLPTRAQTLLGP//AVKSSKADA-D-EKSHQDFEAEAKLMA|P|FVHPNVVRLLAALVES-E----PHLVLLEFV
Protist       	DDTSAYVAGSNSRR-VR---EGLTIGKHL|A|SGEFGDVSLGQVPFNVLPTRAQTLLGP//AVKSSKADA-D-EKSRQDFEAEARLMA|P|FVHPNVVRLLAALVES-E----PHLVLLEFV
Protist       	DYASAYVAGSNSRR-VR---DGLTIVKHL|A|SGNFGDVALGQVPLSVLPQRAQNLLGP//AVKSLKSDA-D-EKSRKDFESEAKLMA|P|FVHPNVVRLLAALVES-E----PHLVLLEFV
Protist       	DNESVYLAGSNSHR-VR---EGLTIVKYL|A|SGNFGDVALGQVPFNLLPQRAQALLGP//AVKSLKSDA-D-EKSRKDFESEAKLMA|P|FVHPNVVRMLAALVES-E----PHLVLLEFV
Protist       	DDASAYVAGSNSRR-VR---EGLTIGKHL|A|SGEFGDVSLGQVPFNVLPTRAQTLLGP//AVKSSKADA-D-EKSRQDFEAEAKLMA|P|FVHPNVVRLLAALVES-E----PHLVLLEFV
Protist       	DNESPYVAGSNSRR-VR---EGLTIVKHL|A|SGNFGDVALGRVPFGVLSPRAQVLLGK//AVKSLKSHA-D-EQSRKDFESEAKLMA|P|FVHPNVVRLLAALVES-E----PHLVLLEFV
Protist       	DYASAYVPGSNSRR-IR---EGLTIVKHL|A|SGNFGDVALGQLSFSVLSPRAQTLLGP//AVKSLKSDA-D-EKSRKDFESEAKLMA|P|FVHTNVVRLLAALVES-E----PHLVLLEFV
Protist       	DNESVYVAGGNSRR-IR---DGLTIVKHL|A|SGNFGDVALGQLPFSALPPRAQNLLGP//AVKSLKSDA-D-DKSRKDFESEAKLMA|P|FVHPNVVRLLAALVES-E----PHLVLLEFV
Protist       	DYASAYVAGSNSRR-VR---DGLTIVKHL|A|SGNFGDVALGQLPFSVLPPRAQNLLGP//AVKSLKSNA-D-EKSSKDFESEAKLMA|P|FVHPNVVRLLAALVES-E----PHLVLLEFV
Protist       	DDASAYVAGSNSRR-VR---EGLTIGKHL|A|SGEFGDVSLGQVLFNVLPTRARALLEP//AVKSSKADA-D-EKSRQDFEAEAKLMA|P|FVHPNVVRLLAALVES-E----PHLVLLEFV
Protist       	DDASAYVAGSNSRR-VR---EGLTIGKHL|A|SGEFGDVSLGQVLFNVLPTRARALLEP//AVKSSKADA-D-EKSRQDFEAEAKLMA|P|FVHPNVVRLLAALVES-E----PHLVLLEFV
Protist       	DDASAYVAGSNSRR-VR---EGLTIGKHL|A|SGEFGDVSLGQVLFNVLPTRARALLEP//AVKSSKADA-D-EKSRQDFEAEAKLMA|P|FVHPNVVRLLAALVES-E----PHLVLLEFV
Protist       	DDASAYVAGSNSRR-VR---EGLTIGKHL|A|SGEFGDVSLGQVLFNVLPTRARALLEP//AVKSSKADA-D-EKSRQDFEAEAKLMA|P|FVHPNVVRLLAALVES-E----PHLVLLEFV
Protist       	DNEIVYMTGSNSHR-IR---EGLAIVKHL|A|SGNFGDVSLGEVPFAVLPPRAQGLLGS//AVKSLKSNA-D-EKSRKDFESEARLMA|P|FVHPNVVHLLAALVES-E----PHLVLIEFV
Protist       	DNENVYMTGSNSHR-IR---EGLAIVKHL|A|SGNFGDVSLGEVPFAVLPPRAQSLLGS//AVKSLKSNA-D-EKSRKDFESEARLMA|P|FVHPNVVHLLAALVES-E----PHLVLIEFV
Protist       	DHADASVPIGDSRR-LC---ECLTIVKHL|A|SGSFSDVALGEVSFSVLPPRAQALLEP//AVKCLMSDP-D-EKSRQDFVSEAKLMA|S|FTHPNVVHLLAALVES-E----PYLVLLEFV
 
_____________T790M_C797S_nObs_9_nExp_0.43_____________
 
                                                          All Human Sequences

Human         	DNPHVCRLLGICL---T-S-T---V-QLI|T|QLMPFG|C|LLDYVRE--H-----K--D-NIGSQYLLNWC
Human         	DNPHVCRLLGICL---T-S-T---V-QLI|T|QLMPFG|C|LLDYVRE--H-----K--D-NIGSQYLLNWC
Human         	DNPHVCRLLGICL---T-S-T---V-QLI|T|QLMPFG|C|LLDYVRE--H-----K--D-NIGSQYLLNWC
Human         	DNPHVCRLLGICL---T-S-T---V-QLI|T|QLMPFG|C|LLDYVRE--H-----K--D-NIGSQYLLNWC
Human         	DNPHVCRLLGICL---T-S-T---V-QLI|T|QLMPFG|C|LLDYVRE--H-----K--D-NIGSQYLLNWC
Human         	DNPHVCRLLGICL---T-S-T---V-QLI|T|QLMPFG|C|LLDYVRE--H-----K--D-NIGSQYLLNWC

                                                          Reference Sequences

              	  0    5    0         5        |0|    5 |7|  0      5            0    5   
              	 7    7    8         8        |9|    9 |9|  0      0            1    1   
              	7    7    7         7        |7|    7 |7|  8      8            8    8   
Rapeseed      	KHRNLVPLLGYCI---A-K-K---ERLLI|Y|EYMPNG|Y|LYDQLHP--SDED--SYN--PIDWPSRLKIA
Muskmelon     	RHQNLVCLEGFCN---E-S-K---RQILV|Y|EYLPGG|S|LADHIYG--K-----NRKNVSLSWIRRLKVA
Sponge        	DHENVVRLYCVCM---S-K-Q---L-MLV|S|QFVPCG|A|LIDYIKK--Q-----Q--D-RLNAHTILLFS
Flatworm      	SHKHCLPLIGVCL---S-KSR---K-CLV|S|AYVMNG|S|LERYLRV--H-----A--L-DLPSALLLDWA
Snail         	EHVCCIRILAVCM---S-A-Q---M-MLI|T|QLMPLG|C|LLDYVRK--N-----K--D-HVGSKVLLNWL
Ant           	EHPNLLQLLAVCM---T-S-Q---M-MLV|T|QLMPLG|C|LLDFVRR--F-----K--D-KIGSKALLNWC
Copepod       	EHQNLLQLLAVCM---T-S-Q---M-MLV|T|QLMPLG|C|LLDYVRN--N-----K--D-KIGSKPLLNWC
Lancet        	DHPCLVRLLGVCL---A-Q-Q---T-MLV|T|QFMPLG|D|LLKYVLQ--N-----K--D-NVGSQVLLNWC
Fish          	EHPHVCRLLGICL---T-S-T---V-QLI|T|QLMPYG|C|LLDYVRE--N-----K--N-NIGSQYLLNWC
Frog          	ENPYVCRLLGICL---T-S-T---V-QLI|T|QLMPFG|C|LLDYVRE--N-----K--D-NIGSRHLLNWC
Lizard        	DNPHVCRLLGICL---T-S-T---V-QLI|T|QLMPYG|C|LLDYIRE--H-----K--D-NIGSQYLLNWC
Bird          	DNPHVCRLLGICL---T-S-T---V-QLI|T|QLMPYG|C|LLDYIRE--H-----K--D-NIGSQYLLNWC
Alligator     	DNPHVCRLLGICL---T-S-T---V-QLI|T|QLMPYG|C|LLDYIRE--H-----K--D-NIGSQYLLNWC
Mouse         	DNPHVCRLLGICL---T-S-T---V-QLI|T|QLMPYG|C|LLDYVRE--H-----K--D-NIGSQYLLNWC
Rat           	DNPHVCRLLGICL---T-S-T---V-QLI|T|QLMPYG|C|LLDYVRE--H-----K--D-NIGSQYLLNWC
Target[Human] 	DNPHVCRLLGICL---T-S-T---V-QLI|T|QLMPFG|C|LLDYVRE--H-----K--D-NIGSQYLLNWC

                                                  Up to 50 Sequences Containing 1st Mutation

Protist       	DHPNVLTLLGAVT---I-K-----SPVLV|M|PFCPNG|S|LELYLRR--E-----D--A-NESWF--PFFI
Protist       	RHPCLVAALALCS--GD-S-E---PPLLI|M|EFLQGG|N|LRDYLRT--A-----T--ATLPTWGQLLHAC
Protist       	RHPALVGVHGFC---KD-A-L---QPMLV|M|EYMPGG|N|LRSYLRA--QASK--P--S-AMTAEELLEVC
Protist       	RHPNVVHMIGV--GVDE-E-E---RICIL|M|EYLPNG|D|LKHYISN--------P--A-NQ-VAIRLWYA
Protist       	QHPHVIQLHGLLMTPFE-D-E---TVAFV|M|EFAAHG|D|LRSYLQR--E-----D--V-EFGVAHTLQAA
Protist       	DHEHIVRIFGIVMSPLE-R-D---ELSFV|M|EFAPHG|D|MKRYLSL--H-----G--S-DLELDQLLDAG
Protist       	NHANVLDCIGISK---G-P-P---G-AII|M|DIMVLG|D|LHTYLFD--R-----E--E-PVTIAEKYHLS
Protist       	ESPYVVKLYGVSW---T-RPV---DFMAV|M|EFMDRG|D|LKSYLAH--H-----SP-M-TVSWEFKHKIM
Protist       	ESPYVVKLYGVSW---T-RPV---DFMAV|M|EFMDRG|D|LKAYLAH--H-----SP-M-TVSWEFKHKVM
Protist       	ESPYVVKLYGVSW---T-RPV---DFMAV|M|EFMDRG|D|LKSYLAN--H-----SP-M-AVSWEFKHKIM
Protist       	HSPYIVRVVGACW---T-APS---DLKCV|M|EFMDGG|D|LKHYLDT--H-----TA-A-AFPWVQKYRHM
Protist       	HSPYIVRVVGACW---T-APS---DLKCV|M|EFMDGG|D|LKHYLDT--H-----TA-A-AFPWVQKYRHM
Protist       	NSKHIIKLIGAAW---T-TPT---DLCAV|M|EFMDQG|D|LKDYLAA--H-----DA-S-VYTWAMKLEAL
Protist       	DSPHVVNLIGAAW---T-RVA---DVKCV|M|ELMDGG|D|LKDFLDH--H-----TP-A-QFPWADKYIHV
Protist       	DSPHVVNLIGAAW---T-RVA---DVKCV|M|ELMDGG|D|LKDFLDH--H-----TP-A-QFPWADKYIHV
Protist       	NSAHIIKLIGAAW---T-TPM---DLCAV|M|ELMDQG|D|LKDYLAA--H-----DA-S-VYTWAMKLEAL
Protist       	YHDNVLRCYGVSI---E-S-N---SPCFL|M|EYMSGG|S|LNEYLVR--N-----H--G-KISIAVRIFFA
Protist       	NHDNVVRLHGVIT---K-D-Q---PVIMI|M|EYCEHG|S|LQSFLRD--N----------DTAPQQRLQMA
Protist       	NHDNVVRLHGVVT---V-N-E---PVAMV|M|EYCEHG|S|LQAYLRK--R----------DMRLISRLSVA
Protist       	NNDFVVKLYGVCT---F-G-G---PMMMV|M|EYCEHG|S|LQGHLRQ--T----------DMSVEQITQIM
Protist       	NHPNIVRLHGIV------K-S---PPIMV|M|EYCEHG|A|LDAFVRE--N----------DVDNGLRFRLA
Plant         	GHPNLVQFYRWA----ADG-N---E-YVV|M|ELVPLG|S|LDKMLAQ--FG--PF------LRTSAKFQMC
Plant         	NHPNILRVFGVVT---K-L-G-----YIV|M|ELCPGG|A|LDEYLYD--P-----DN---VLDARDKARLA
Plant         	CHPNVVRLLAACL---T-P-P---KLFLV|M|ELMETS|L|EQ--------------DRE-LLPLQKVLCIA

                                                  Up to 50 Sequences Containing 2nd Mutation

Protist       	DHPNVLTLLGAVT---I-K-----SPVLV|M|PFCPNG|S|LELYLRR--E-----D--A-NESWF--PFFI
Protist       	NHPSVISFVGAIT---R-P-SEHFGVALV|T|EYCSRG|S|LFELLVK--G-----R--A-RVPPALLVRMA
Protist       	---EVISFVGAVT---K-G-D----FALV|T|EYCPYG|S|MYDLFIA--K-----K--T-DLRREMLIKML
Protist       	NHPSIVKFVGAIT---K-G-EEGSNFALV|T|EFCPRG|S|LYDLLVK--K-----K--K-KLPLITLVRMA
Protist       	NHPNIVKFVGAIT---R-G-EEGANFALV|T|EFCSRG|S|LLDLLVK--K-----K--K-KLPLITLVRMA
Protist       	NHPGIVKFVGAIT---R-G-DDGANFALV|T|EFCPRG|S|LYDLLVK--N-----K--K-KLPLITLVRMA
Protist       	NHPCVVSFVGAVT---K-G-DEKCPFALV|L|EFYPHG|S|LYDVLVA--K-----R--L-ELPFHILVRMA
Protist       	HHPNLMGVHTTVT--AE-G-----HPGMV|L|EYMPQG|S|LEGWLQA--RGTR---------SHEDLLLIA
Protist       	THPHLIRLFGICP--DH-A-L---RFAQV|F|EICDMG|S|LKHVLTNS-L-----A--F-SAPVVAQLIPC
Protist       	EHPHITTFFGILPTVIN-Q-N---SMALV|F|EFAPHG|S|LRRYLTQ--N-----R--G-DLGRAVMTDAA
Protist       	-----------------------------|-|------|S|VYTYIFD--R-----D--E-PITVGEKYHLS
Protist       	NHDHLVKLLAICS---RQR-P---I-YIV|T|ELMDR-|S|LLDHLRG--N---PNL--P----LVITLYMA
Protist       	QHDNLVKLHAVCT---IGE-P---I-FII|T|ELCKFG|S|LLDYLRS--P---AGE--S--LRLPTLIDMA
Protist       	RHKNLVQLLGVCL---DIT-P---I-YII|T|EFMSKG|S|LQDYLR---S---RGR--R-EIPMATLFSFA
Protist       	RHPKLIQLYAVCT---DGE-P---I-YIV|T|ELMANG|S|LLDYLQ---E---NGH--S--LRMPLLVDMG
Plant         	GHPNLVQFYRWA----ADG-N---E-YVV|M|ELVPLG|S|LDKMLAQ--FG--PF------LRTSAKFQMC
Plant         	RHQNLVCLEGFCN---E-S-K---RQILV|Y|EYLPGG|S|LADHIYG--K-----NRKNVSLSWIRRLKVA
Plant         	RHQNLVCLEGFCN---E-S-K---RQILV|Y|EYLPGG|S|LADHIYG--K-----NKKIVSLSWIRRLKVA
Plant         	RHQNLVCLEGFCN---E-S-K---RQILV|Y|EYLPGG|S|LADHIYG--K-----NRKNVSLSWIRRLKVA
Plant         	RHRNIVRLLGCCS---N-N-E---CTMLL|Y|EYMPNG|S|LDDLLHG--K-----NKL--AADWLTRYKIA
Plant         	HHKNLVSLVGFCF---E-N-N---EQLLI|Y|EYVPNG|S|LKDSLSG--K-----SGI--RLDWMRRLKAS
Plant         	HHMNVVSLVGFCF---E-N-G---EQMLV|Y|EYIPNG|S|LMDSLSG--K-----SGI--WMDWIRRLKVT
Plant         	HHMNVVSLVGFCF---E-N-G---EQMLV|Y|EYIPNG|S|LMDSLSG--K-----SGI--WMDWIRRLKVT
Plant         	KHPNLVPLLGYCV---C-G-D---ERFLI|Y|EYMENG|S|LEMWLRN--R-AD--ALE--ALGWPDRLKIC
Plant         	KHPNLVPLLGYCV---C-G-D---ERFLI|Y|EYMENG|S|LEMWLRN--R-AD--ALE--ALGWPDRLKIC
Plant         	KHRNLVPLLGYCV---F-S-D---ERFLI|Y|EYMENG|S|LEVWLRN--R-AD--AVE--ALSWPARFKIC
Plant         	KHPNLVPLLGYCV---C-G-D---ERFLI|Y|EYMENG|S|LEMWLRN--R-AD--AIE--ALGWPDRLKIC
Plant         	KHPNLVPLLGYCV---C-G-D---ERFLI|Y|EYMENG|S|LEMWLRN--R-AD--AIE--ALGWPDRLKIC
Plant         	KHPNLVPLLGYCV---C-G-D---ERFLI|Y|EYMENG|S|LEMWLRN--R-AD--AIE--TLGWPDRLKIC
Plant         	KHINLVNLRGYCR---L-P-A---TKLLI|Y|DYLSMG|S|LDDFLHE--H-GE--GQQ--LLNWSARLKIA
Metazoa       	GHKHLHPIIGICF---C-D-T---V-QIV|T|LLRPLG|S|LLHFLKK--H-----K--D-KLGASKILLYC
Metazoa       	RHEHLLRLVGVCL---S-D-G---M-QIV|T|PMRPLG|S|LKNYLKK--Y-----R--Q-KLGARDLLLYC
Metazoa       	RHEHLLRLVGVCL---S-D-G---M-QIV|T|PMRPLG|S|LKNYLKK--H-----R--Q-KLSARDLLLYC
Metazoa       	DHPNLLKLVAVCM---T-S-Q---L-MLV|T|QLMPLG|S|LLDYVRN--N-----R--D-KIGSKPLLNWC
Metazoa       	NHPCCVRLSAVCL---T-N-Q---V-QLI|T|PLMPFG|S|LLEYLRK--N-----K--S-QIGSKVLLNWA
Metazoa       	ECPYLVRLLGISM---T-E-Q---V-ALI|T|QLMPLG|S|LLEYVRNPTT-----R--D-SIRSRQILSWC
Metazoa       	ECPYLVRLLGISM---T-E-Q---V-ALI|T|QLMPLG|S|LLEYVRNPTT-----R--D-SIRSRQILSWC
Metazoa       	ECPYLVRLLGISM---T-E-Q---V-ALI|T|QLMPLG|S|LLEYVRNPTT-----R--D-SIRSRQILSWC
Metazoa       	ECPYLVRLLGISM---T-E-Q---V-ALI|T|QLMPLG|S|LLEYVRNPTT-----R--D-SIRSRQILSWC
Metazoa       	ECPYLVRLLGISM---T-E-Q---V-ALI|T|QLMPLG|S|LLEYVRNPTT-----R--D-SIRSRQILSWC
Metazoa       	ECPYLVRLLGISM---T-E-Q---V-ALI|T|QLMPLG|S|LLEYVRNPTT-----R--D-SIRSRQILSWC
Metazoa       	ECPYLVRLLGISM---T-E-Q---V-ALI|T|QLMPLG|S|LLEYVRNPTT-----R--D-SIRSRQILSWC
Metazoa       	ECPYLVRLLGISM---T-E-Q---V-ALI|T|QLMPLG|S|LLEYVRNPTT-----R--D-SIRSRQILSWC
Metazoa       	SHKHCLPLIGVCL---S-KSR---K-CLV|S|AYVMNG|S|LERYLRV--H-----A--L-DLPSALLLDWA
Metazoa       	SHYHCLPLLGICL---S-QSR---K-CLV|S|AYVVNG|S|LDRYLRL--R-----A--P-NIDSLILLDWA
Vertebrate    	DHPHVCRLLGICL---T-S-S---I-QLI|T|QIVPFG|S|LLDYVQE--N-----K--D-NIGSQTLLNWC
Vertebrate    	NHPHVCRLLGICL---T-S-S---V-QLI|T|QIVPFG|S|LLDYVQE--N-----K--D-NIGSQTLLNWC
Vertebrate    	DHPHVCRLLGICL---T-S-S---V-QLI|T|QIVPFG|S|LLDYVQE--N-----K--D-NIGSQTLLNWC
Vertebrate    	DHPHVCRLLGICL---T-S-S---V-QLI|T|QIMPLG|S|LLDYVQE--N-----K--D-NICSQTLLNWC
 
_____________G719A_R776H_nObs_6_nExp_0.14_____________
 
                                                          All Human Sequences

Human         	NQA-------LLRILKE---TEFKKIKVL|G|SGAFGTVYKGLWI-P----E-------//-TSPK-ANKEILDEAYVMASVDNPHVC|R|LLGICLTS-TV-QLITQLMPFGCLLDYVREH
Human         	NQA-------LLRILKE---TEFKKIKVL|G|SGAFGTVYKGLWI-P----E-------//-TSPK-ANKEILDEAYVMASVDNPHVC|R|LLGICLTS-TV-QLITQLMPFGCLLDYVREH
Human         	NQA-------LLRILKE---TEFKKIKVL|G|SGAFGTVYKGLWI-P----E-------//-TSPK-ANKEILDEAYVMASVDNPHVC|R|LLGICLTS-TV-QLITQLMPFGCLLDYVREH
Human         	NQA-------LLRILKE---TEFKKIKVL|G|SGAFGTVYKGLWI-P----E-------//-TSPK-ANKEILDEAYVMASVDNPHVC|R|LLGICLTS-TV-QLITQLMPFGCLLDYVREH
Human         	NQA-------LLRILKE---TEFKKIKVL|G|SGAFGTVYKGLWI-P----E-------//-TSPK-ANKEILDEAYVMASVDNPHVC|R|LLGICLTS-TV-QLITQLMPFGCLLDYVREH
Human         	NQA-------LLRILKE---TEFKKIKVL|G|SGAFGTVYKGLWI-P----E-------//-TSPK-ANKEILDEAYVMASVDNPHVC|R|LLGICLTS-TV-QLITQLMPFGCLLDYVREH

                                                          Reference Sequences

              	             4    9       4    |9|    4    9         4       //    4     9    4    9    4 |6|  9    4      9    4    9    4 
              	            0    0       1    |1|    2    2         3       //    5     5    6    6    7 |7|  7    8      8    9    9    0 
              	           7    7       7    |7|    7    7         7       //    7     7    7    7    7 |7|  7    7      7    7    7    8 
Rapeseed      	KLS-------DLMK-AT---EEFKKDNII|G|KGRTGTMYKGVLE--------------//-Q---HSEKELDSEMKTLGSVKHRNLV|P|LLGYCIAK-KERLLIYEYMPNGYLYDQLHPS
Muskmelon     	SYK-------EVKS-AT---NNFKE--VI|G|RGSFGSVYLGKLP--------------//-T-QL-GTESFINEVHLLSQIRHQNLV|C|LEGFCNES-KRQILVYEYLPGGSLADHIYGK
Sponge        	NAT-------RLIVAPE---DELEFGKEL|G|AGAFGTVYEGYWK-P----A-------//-TSAS-ASKELLQEGVVMATMDHENVV|R|LYCVCMSK-QL-MLVSQFVPCGALIDYIKKQ
Flatworm      	NLG-------RLVMINS---DDLILCGPL|G|TGAFGAVYRGVWR-I----AEVTRDET//-RGSS-DLQALLDEAKVMASVSHKHCL|P|LIGVCLSKSRK-CLVSAYVMNGSLERYLRVH
Snail         	DLA-------KLRLIKE---SELRKGGII|G|SGAFGTVYKGFWI-P----E-------//-TSPN-QNKELLEEARVMASVEHVCCI|R|ILAVCMSA-QM-MLITQLMPLGCLLDYVRKN
Ant           	NLA-------KLRIIKE---EEMRKGGIL|G|FGAFGNVYKGVWV-P----E-------//-TGAN-TSKEFLDEAYIMASVEHPNLL|Q|LLAVCMTS-QM-MLVTQLMPLGCLLDFVRRF
Copepod       	NLA-------KLRIVKE---AELRKGGIL|G|YGAFGTVYKGVWV-P----E-------//-TGNN-ASKEILEEAYIMASVEHQNLL|Q|LLAVCMTS-QM-MLVTQLMPLGCLLDYVRNN
Lancet        	NQA-------YLRIIKE---TELKRGMVL|G|SGAFGTVYKSLWF-P----E-------//-TTPE-ASKELLEEAYVMATVDHPCLV|R|LLGVCLAQ-QT-MLVTQFMPLGDLLKYVLQN
Fish          	NQA-------LLRILKE---TEFKKIKVL|G|SGAFGTVYKGLWV-P----E-------//-TSTK-ANQEILDEAYVMASVEHPHVC|R|LLGICLTS-TV-QLITQLMPYGCLLDYVREN
Frog          	NQA-------LLRILKE---TEFKKIKVL|G|SGAFGTVYQGLWI-P----E-------//-TSPK-ANKEILDEAYVMASVENPYVC|R|LLGICLTS-TV-QLITQLMPFGCLLDYVREN
Lizard        	NQA-------LLRILKE---TELKKVKVL|G|SGAFGTVFKGLWI-P----E-------//-TSPK-ANKEILDEAYVMASVDNPHVC|R|LLGICLTS-TV-QLITQLMPYGCLLDYIREH
Bird          	NQA-------HLRILKE---TEFKKVKVL|G|SGAFGTVYKGLWI-P----E-------//-TSPK-ANKEILDEAYVMASVDNPHVC|R|LLGICLTS-TV-QLITQLMPYGCLLDYIREH
Alligator     	NQA-------HLRILKE---TEFKKVKVL|G|SGAFGTVYKGLWI-P----E-------//-TSPK-ANKEILDEAYVMASVDNPHVC|R|LLGICLTS-TV-QLITQLMPYGCLLDYIREH
Mouse         	NQA-------HLRILKE---TEFKKIKVL|G|SGAFGTVYKGLWI-P----E-------//-TSPK-ANKEILDEAYVMASVDNPHVC|R|LLGICLTS-TV-QLITQLMPYGCLLDYVREH
Rat           	NQA-------HLRILKE---TEFKKIKVL|G|SGAFGTVYKGLWI-P----E-------//-TSPK-ANKEILDEAYVMASVDNPHVC|R|LLGICLTS-TV-QLITQLMPYGCLLDYVREH
Target[Human] 	NQA-------LLRILKE---TEFKKIKVL|G|SGAFGTVYKGLWI-P----E-------//-TSPK-ANKEILDEAYVMASVDNPHVC|R|LLGICLTS-TV-QLITQLMPFGCLLDYVREH

                                                  Up to 50 Sequences Containing 1st Mutation

Protist       	DRD-------RFHG-AIVPAQSILYKEVV|A|KGGYGVVYVATMRG-------------//AD-TA-AVEAFMDEIRLMSQLEHPHVV|G|FLGVTWTHLHNIGLLTEYMEHGDLWGLLQSR
Protist       	DLS-------TLRM-VRLELRELSSARPL|A|AGAYGEVWAGVY---------------//-S-AP-STQHFIDEILLLAKIDSPYIV|K|LVGASWRRLSDLECVVEYMDLGDLRSYLTKT
Protist       	RWG-------ELDV-LRIDADTVVTNSVI|A|SGAYGQVALGTY---------------//NT-RA-DIQSFIDEINLMGSFQCPYVV|E|LIGVAWTRPSSLQCVLEYMDMGDLKDHLAET
Protist       	SLD-------SLAL-LRLDHQSLAAIKFV|A|EGAYGQVWLGTY---------------//TS-QS-AIATFVDEILLASKLESLYVV|Q|LIGASWRIPAELQMVLEWMDRGDLRSVLEAT
Protist       	NLQ-------ELAT-HRLDATEVVIKDKI|A|TGAFGEVWRAEY---------------//SS-AV-DVQGLVDEIKLLAQFDSPHIV|S|LIGATWTTPSSIRCVLEYMNMGDLRDYLANH
Protist       	DLG-------DLEF-LRV--SGVELHKKL|A|EGAYGEVWKGSY---------------//SS-PK-DILNFINECKLMARFESPYVV|K|LYGVSWTRPVDFMAVMEFMDRGDLKSYLAHH
Protist       	DLG-------DLEF-LRV--SGVELHKKL|A|EGAYGEVWKGSY---------------//SS-PK-DILNFINECKLMARFESPYVV|K|LYGVSWTRPVDFMAVMEFMDRGDLKAYLAHH
Protist       	DLG-------DLEF-LRV--SGVELHKKL|A|EGAYGEVWKGSY---------------//SS-PK-DILNFINECKLMARFESPYVV|K|LYGVSWTRPVDFMAVMEFMDRGDLKSYLANH
Protist       	NFD-------DLEL-LRLDDQVLVKSSFV|A|EGAFGQVWRGQY---------------//AS-RD-AIVSLVSEIQLAAKMDSPFIV|R|LRGAAWRIPSELQMVSEWMDRGDLKVVLETS
Protist       	NFD-------DLEL-LRLDDQVLVKSSFV|A|EGAFGQVWRGQY---------------//AS-RD-AIVSLVSEIQLAAKMDSPFIV|R|LRGAAWRIPSELQMVSEWMDRGDLKVVLETS
Protist       	NFD-------DLEL-LRLDDQVLVKSSFV|A|EGAFGQVWRGQY---------------//AS-RD-AIVSLVSEIQLAAKMDSPFIV|R|LRGAAWRIPSELQMVSEWMDRGDLKVVLETS
Protist       	NLD-------SLAL-LRLDHQSLEATKFV|A|EGAYGQVWLGTY---------------//AS-QS-AIASFVDEILLASKLESRYIV|Q|LIGASWRIPAELQMVLEWMDGGDLRSVLEAT
Protist       	DWK-------DLER-YRLNSSNLHLIQRI|A|SGGFGSVWLGKY---------------//IT-QD-SMQRFINEVKLLARLQHPNVV|E|FIGACWQSLDTVHLVVEYMNMGDLKDHLDRH
Protist       	DYASAYVAGSNSRR-VR---EGLTIVKYL|A|SGNFGDVALGRVPFNMLPPRAQALLGS//-D-EK-SRQDFESEAKLMAPFVHTNVV|R|LLAALVES-EPHLVLLEFVQYGDLHTLLKKS
Protist       	DNESVYLAGSNSRR-VR---EGLTIVKHL|A|SGNFGDVSLGQVPFNVLPPRAQTLLGP//-D-KK-SRQDFESEAKLMAPFVHPNVV|R|LLAALVAS-EPHLVLLEFVQYGDLRTLLQKS
Protist       	DDASAYVAGSNSRR-VR---EGLTIGKHL|A|SGEFGDVSLGQVPFNVLPTRAQTLLGP//-D-EK-SRQDFEAEAKLMAPFVHPNVV|R|LLAALVES-EPHLVLLEFVQYGDLRTLLQKS
Protist       	DDASAYVAGSNSRR-VR---EGLTIGKHL|A|SGEFGDVSLGQVLFNVLPTRARALLEP//-D-EK-SRQDFEAEAKLMAPFVHPNVV|R|LLAALVES-EPHLVLLEFVQYGDLRTLLQKS
Protist       	DYASAYVAGSNSRR-VR---ESLTIGKHL|A|SGEFGDVSLGQVPFNVLPTRAQTLLGP//-D-EK-SRQDFEAEAKLMAPFVHPNVV|R|LLAALVES-EPHLVLLEFVQYGDLRTLLQKS
Protist       	DDASVYAVGSNSRR-IR---DGLTIVKHL|A|SGNFGDVALGQVPFNVLPSRAQNLLGP//-D-EK-SRKDFESEAKLMAPFVHPNVV|R|LLAALVES-EPNLLLLEFVQYGDLRTLLRKS
Protist       	DYASVYVEGSNSRH-IR---EDLTLVKHL|A|SGNFGDVALGQVPFSVLPQRAQSLLGP//-D-EK-SRKDFESEAKLMAPFVHPNVV|R|LLAALVES-EPHLVLLEFVQYGDLRTLLQKS
Protist       	DYASAYVAGSNSRR-IR---EGLTIVKHL|A|SGNFGDVALGQLPFSVLPPRAQNLLGP//-D-EK-SRKDFESEAKLMAPFVHTNVV|R|LLAALVES-EPHLVLLEFVQYGDLRTLLQKS
Protist       	NYASAYVAGSHSRR-VR---EGLTIVKHL|A|SGNFGDVALGQLPFSVLPPRAQNLLGP//-D-DK-SRKDFESEAKLMAPFVHPNVV|R|LLAALVES-EPHLVLLEFVQYGDLRTLLQKS
Protist       	DYASAYVAGSNSRR-VR---EGLTIVKHL|A|SGNFGDVALGQVPFSVLPERARTLLGP//-D-EK-SRKDFESEAKLMAPFVHLNVV|R|LLAALVES-EPHLVLLEFVQYGDLRTLLQKS
Protist       	----AYVAGSNSRR-VR---EGLTIVKHL|A|SGNFGDVALGQVPFSGLPERARTLLGP//-D-EK-SRKDFESEAKLMAPFVHPNVV|R|LLAALVES-EPHLVLLEFVQYGDLRSLLQKS
Protist       	DYASAYVAGSNSRR-IR---EGLTIVKHL|A|SGNFGDVSLGQVPSNVLPPRAQALLGP//-D-EK-SRKDFESEAKLMAPFVHPNVV|R|LLAALVES-EPHLVLLEFVQYGDLRTLLQKS
Protist       	DYASAYVAGSNSRR-IR---EGLTIVKHL|A|SGNFGDVALGQVPFNVLPPRAQTLLGT//-D-DK-SRQDFESEAKLMAPFVHPNVV|R|LLAALVES-EPHLVLLEFVQYGDLRTLLQKS
Protist       	DYASAYVAGSNSRR-IR---EGLTIVKHL|A|SGNFGDVALGQLSFSVLPPRAQNLLGP//-D-EK-SRKDFESEAKLMAPFVHTNVV|R|LLAALVES-EPHLVLLEFVQYGDLRTMLQKS
Protist       	DYASAYVAGSNSRR-VR---EGLTIVKHL|A|SGNFGDVALGQVPFSVLPPRARTLLGP//-D-DK-SRQDFESEAKLMAPFVHPNVV|R|LHAALVES-EPHLVLLEFVQYGDLHTLLKKS
Protist       	DYASAYVAGSNSRR-VR---EGLTIVKHL|A|SGNFGDVALGQVPFSVLPPRARTLLGP//-D-DK-SRQDFESEAKLMAPFVHPNVV|R|LHAALVES-EPHLVLLEFVQYGDLHTLLKKS
Protist       	DDIGVYVAGSNSRR-VR---EGLAVLKRL|A|SGNFGDVSLGQVLFTALPPRAQTLLGP//-D-EK-SRKDFEGEAKLMAPFVHPNVV|R|LLAALFES-EPHLVLLEFVQYGDLRTLLQKS
Protist       	DNESPYVTGSNSRR-VR---EGLTIVKYL|A|SGNFGDVALGQVAFNVLPQRAQALLGR//-D-EQ-SHKDFESEATLMAPFVHPNVV|R|LLAALVES-EPHLVLLEFVQYGDLHTLLQKS
Protist       	DNESPYVTGSNSRR-VR---EGLTIVKYL|A|SGNFGDVALGQVAFNVLPQRAQALLGR//-D-EQ-SHKDFESEATLMAPFVHPNVV|R|LLAALVES-EPHLVLLEFVQYGDLHTLLQKS
Protist       	DYASAHVAGSNSRR-VR---EGLTIVKHL|A|SGNFGDVALGQVPPSVLPLRAQVLLGP//-D-EK-SRKDFESEAKLMAPFVHPNVV|R|LLAALVES-EPHL------------------
Protist       	ENDRAFVTGSASRR-IR---ESLTIVKHL|A|SGNFGDVALGQLPFNVLPPRAQSLLGP//-N-EQ-SRKDFEIEADSMTPFVHPNV-|-|--------------------YGDLRTLLQKS
Protist       	DYASAYVAGSNSRR-VR---EGLSIVKHL|A|SGNFGDVALGQVPFSKLPPRAQALLGP//-D-EK-SRKDFESEAKLMAPFVHPNVV|R|LLAALVES-EPHLVLLEFVQYGDLRTMLQKS
Protist       	DYASAYVAGSNSRR-VR---EGLSIVKHL|A|SGNFGDVALGQVPFSKLPPRAQALLGP//-D-EK-SRKDFESEAKLMAPFVHPNVV|R|LLAALVES-EPHLVLLEFVQYGDLRTMLQKS
Protist       	DYASAYVAGSNSRR-VR---EGLTIVKHL|A|SGNFGDVSLGQVPSNVLPPRAQALLGL//-D-EK-SRKDFESEAKLMAPFVHLNVV|R|LLAALVES-EPHLVLLEFVQYGDLRTLLQKS
Protist       	DYASAYVAGSNSRR-IR---EGLTIVKHL|A|SGNFGDVALGQVPFNVLPPRAQKLLAP//-D-EK-SRKDFESEAKLMAPFVHPNVV|R|LLAALVES-EPHLVLLEFVQYGDLRTLLQKS
Protist       	DYTAVYVAGSNSSR-VR---DGLTILKHL|A|SGNFGDVALGQVPFSVLPQRAQALLGK//-D-EK-SRKDFESEAKLMAPFVHQNVV|R|LLAALVES-EPHLVLLEFVQYGDLRTLLQKC
Protist       	DNESPYVAGSNSRR-VR---EGLTIVKHL|A|SGNFGDVALGQVPFSVLPPRAQNLLGP//-D-EK-SRKDFESEAKLMAPFVHPNVV|R|LLAALVES-EPHLVLLEFVQYGDLRTLLQKS
Protist       	DYASAYVAGSNSRR-IR---EGLTIVKHL|A|SGNFGDVALGQVPFNVLPPRAQKLLAP//-D-EK-SRKDFESEAKLMAPFVHPNVV|R|LLAALVES-EPHLVLLEFVQYGDLRTLLQKS
Protist       	DYASAYVAGSNSRR-VR---EGLTIVKHL|A|SGNFGDVALGQVPFSVLPPRAQALLGP//-D-EK-SRKDFESEAKLMAPFVHTNVV|R|LLAALVES-EPHLVLLEFVQYGDLRTLLQKS
Protist       	DDASVYASGSNSRR-IR---DGLTIVKHL|A|SGNFGDVALGQVPFNVLPPRAQTLLGP//-D-EK-SRKDFEGEAKLMAPFVHPNVV|R|LLAALVES-EPHLVLLEFVQYGDLRTLLQKS
Protist       	DDASVYASGSNSRR-IR---DGLTIVKHL|A|SGNFGDVALGQVPFNVLPPRAQTLLGP//-D-EK-SRKDFEGEAKLMAPFVHLNVV|R|LLAALVES-EPHLVLLEFVQYGDLRTLLQKS
Protist       	DDTSAYVAGSNSRR-VR---EGLTIGKHL|A|SGEFGDVSLGQVPFNVLPTRAQTLLGP//-D-EK-SHQDFEAEAKLMAPFVHPNVV|R|LLAALVES-EPHLVLLEFVQYGDLRTLLQKS
Protist       	DDTSAYVAGSNSRR-VR---EGLTIGKHL|A|SGEFGDVSLGQVPFNVLPTRAQTLLGP//-D-EK-SRQDFEAEARLMAPFVHPNVV|R|LLAALVES-EPHLVLLEFVQYGDLRTLLQKS
Protist       	DYASAYVAGSNSRR-VR---DGLTIVKHL|A|SGNFGDVALGQVPLSVLPQRAQNLLGP//-D-EK-SRKDFESEAKLMAPFVHPNVV|R|LLAALVES-EPHLVLLEFVQYGDLRTLLQKS
Protist       	DNESVYLAGSNSHR-VR---EGLTIVKYL|A|SGNFGDVALGQVPFNLLPQRAQALLGP//-D-EK-SRKDFESEAKLMAPFVHPNVV|R|MLAALVES-EPHLVLLEFVQYGDLRMLLQKS
Protist       	DDASAYVAGSNSRR-VR---EGLTIGKHL|A|SGEFGDVSLGQVPFNVLPTRAQTLLGP//-D-EK-SRQDFEAEAKLMAPFVHPNVV|R|LLAALVES-EPHLVLLEFVQYGDLRTLLQKS
Protist       	DNESPYVAGSNSRR-VR---EGLTIVKHL|A|SGNFGDVALGRVPFGVLSPRAQVLLGK//-D-EQ-SRKDFESEAKLMAPFVHPNVV|R|LLAALVES-EPHLVLLEFVQYGDLRTLLQKS
Protist       	DYASAYVPGSNSRR-IR---EGLTIVKHL|A|SGNFGDVALGQLSFSVLSPRAQTLLGP//-D-EK-SRKDFESEAKLMAPFVHTNVV|R|LLAALVES-EPHLVLLEFVQYGDLHSLLKKS
Protist       	DNESVYVAGGNSRR-IR---DGLTIVKHL|A|SGNFGDVALGQLPFSALPPRAQNLLGP//-D-DK-SRKDFESEAKLMAPFVHPNVV|R|LLAALVES-EPHLVLLEFVQYGDLRTLLQKS
Protist       	DYASAYVAGSNSRR-VR---DGLTIVKHL|A|SGNFGDVALGQLPFSVLPPRAQNLLGP//-D-EK-SSKDFESEAKLMAPFVHPNVV|R|LLAALVES-EPHLVLLEFVQYGDLRTLLQKS
Protist       	DDASAYVAGSNSRR-VR---EGLTIGKHL|A|SGEFGDVSLGQVLFNVLPTRARALLEP//-D-EK-SRQDFEAEAKLMAPFVHPNVV|R|LLAALVES-EPHLVLLEFVQYGDLRTLLQKS
Protist       	DDASAYVAGSNSRR-VR---EGLTIGKHL|A|SGEFGDVSLGQVLFNVLPTRARALLEP//-D-EK-SRQDFEAEAKLMAPFVHPNVV|R|LLAALVES-EPHLVLLEFVQYGDLRTLLQKS
Protist       	DDASAYVAGSNSRR-VR---EGLTIGKHL|A|SGEFGDVSLGQVLFNVLPTRARALLEP//-D-EK-SRQDFEAEAKLMAPFVHPNVV|R|LLAALVES-EPHLVLLEFVQYGDLRTLLQKS
Protist       	DDASAYVAGSNSRR-VR---EGLTIGKHL|A|SGEFGDVSLGQVLFNVLPTRARALLEP//-D-EK-SRQDFEAEAKLMAPFVHPNVV|R|LLAALVES-EPHLVLLEFVQYGDLRTLLQKS
Protist       	DNEIVYMTGSNSHR-IR---EGLAIVKHL|A|SGNFGDVSLGEVPFAVLPPRAQGLLGS//-D-EK-SRKDFESEARLMAPFVHPNVV|H|LLAALVES-EPHLVLIEFVRYGDLRSLLETS
Protist       	DNENVYMTGSNSHR-IR---EGLAIVKHL|A|SGNFGDVSLGEVPFAVLPPRAQSLLGS//-D-EK-SRKDFESEARLMAPFVHPNVV|H|LLAALVES-EPHLVLIEFVRYGDLRSLLETS
Protist       	DHADASVPIGDSRR-LC---ECLTIVKHL|A|SGSFSDVALGEVSFSVLPPRAQALLEP//-D-EK-SRQDFVSEAKLMASFTHPNVV|H|LLAALVES-EPYLVLLEFVQYGDLRKLLQKS

                                                  Up to 50 Sequences Containing 2nd Mutation

Protist       	DE--------AMHI-PA---KRFIALEKL|G|YGAFGEVFKGALF--------------//-R-ET-LAEKFLAEAELMKTLRHPNVV|H|MIGV--EE-ERICILMEYLPNGDLKHYISN-
Protist       	DNEIVYMTGSNSHR-IR---EGLAIVKHL|A|SGNFGDVSLGEVPFAVLPPRAQGLLGS//-D-EK-SRKDFESEARLMAPFVHPNVV|H|LLAALVES-EPHLVLIEFVRYGDLRSLLETS
Protist       	DNENVYMTGSNSHR-IR---EGLAIVKHL|A|SGNFGDVSLGEVPFAVLPPRAQSLLGS//-D-EK-SRKDFESEARLMAPFVHPNVV|H|LLAALVES-EPHLVLIEFVRYGDLRSLLETS
Protist       	DHADASVPIGDSRR-LC---ECLTIVKHL|A|SGSFSDVALGEVSFSVLPPRAQALLEP//-D-EK-SRQDFVSEAKLMASFTHPNVV|H|LLAALVES-EPYLVLLEFVQYGDLRKLLQKS
Protist       	QTIVP-----MSSL-LR---SKLVLGAKL|G|SGAFGVVLRGQLPRDIIPNDSKHLLTS//-S-EK-EKRDFVEEMRMVTQFNNPNVV|H|SIAALLDA-DPLMCILELMPYGDLKAMLTKS
Protist       	MRI-------PREV-FR---GHIKLLDEL|G|RGAFGIVYKALLE--------------//-N-GG-AMRELLEEAAVTAQFEHPNVV|H|LIGVVSVG-KPLLVLLDFYERGDLRSHLMAN
Plant         	TLS-------ELRN-AT---NNFSSENLI|G|KGGYAEVYKGRLN--------------//-T-QADRTGDFLSELGIIAHINHPNAA|H|LFGFCVEG-GL-HLVLQLSPHGSLASLLHG-
Plant         	TLS-------ELRN-AT---NNFSSENLI|G|KGGYAEVYKGRLN--------------//-T-QADRTGDFLSELGIIAHINHPNAA|H|LFGFCVEG-GL-HLVLQLSPHGSLASLLHG-
Plant         	TLL-------ELQN-AT---NNFNAENLI|G|KGGHAEVYKGCLD--------------//-T-MEERTGDFLSEIGIIVHINHPNAA|H|LIGFGVEG-GL-HLVLQLSPCGSLESMLHG-
Plant         	TLL-------ELQN-AT---NNFNAENLI|G|KGGHAEVYKGCLD--------------//-T-MEERTGDFLSEIGIIVHINHPNAA|H|LIGFGVEG-GL-HLVLQLSPCGSLESMLHG-
Plant         	TLS-------ELRN-AT---NNFSSENLI|G|KGGYAEVYKGRLN--------------//-T-QADRTGDFLSELGIIAHINHPNAA|H|LFGFCVEG-GL-HLVLQLSPHGSLASLLHG-
 
_____________G719A_E709A_nObs_7_nExp_0.26_____________
 
                                                          All Human Sequences

Human         	-----------------------LLRILK|E|---TEFKKIKVL|G|SGAFGTVYKGLWI-P----E----------G
Human         	-----------------------LLRILK|E|---TEFKKIKVL|G|SGAFGTVYKGLWI-P----E----------G
Human         	-----------------------LLRILK|E|---TEFKKIKVL|G|SGAFGTVYKGLWI-P----E----------G
Human         	-----------------------LLRILK|E|---TEFKKIKVL|G|SGAFGTVYKGLWI-P----E----------G
Human         	-----------------------LLRILK|E|---TEFKKIKVL|G|SGAFGTVYKGLWI-P----E----------G
Human         	-----------------------LLRILK|E|---TEFKKIKVL|G|SGAFGTVYKGLWI-P----E----------G

                                                          Reference Sequences

              	                          4    |9|       4    |9|    4    9         4           
              	                         0    |0|       1    |1|    2    2         3           
              	                        7    |7|       7    |7|    7    7         7           
Rapeseed      	-----------------------DLMK-A|T|---EEFKKDNII|G|KGRTGTMYKGVLE------------------
Muskmelon     	-----------------------EVKS-A|T|---NNFKE--VI|G|RGSFGSVYLGKLP------------------
Sponge        	-----------------------RLIVAP|E|---DELEFGKEL|G|AGAFGTVYEGYWK-P----A----------N
Flatworm      	-----------------------RLVMIN|S|---DDLILCGPL|G|TGAFGAVYRGVWR-I----AEVTRDET---T
Snail         	-----------------------KLRLIK|E|---SELRKGGII|G|SGAFGTVYKGFWI-P----E----------G
Ant           	-----------------------KLRIIK|E|---EEMRKGGIL|G|FGAFGNVYKGVWV-P----E----------G
Copepod       	-----------------------KLRIVK|E|---AELRKGGIL|G|YGAFGTVYKGVWV-P----E----------G
Lancet        	-----------------------YLRIIK|E|---TELKRGMVL|G|SGAFGTVYKSLWF-P----E----------S
Fish          	-----------------------LLRILK|E|---TEFKKIKVL|G|SGAFGTVYKGLWV-P----E----------G
Frog          	-----------------------LLRILK|E|---TEFKKIKVL|G|SGAFGTVYQGLWI-P----E----------G
Lizard        	-----------------------LLRILK|E|---TELKKVKVL|G|SGAFGTVFKGLWI-P----E----------G
Bird          	-----------------------HLRILK|E|---TEFKKVKVL|G|SGAFGTVYKGLWI-P----E----------G
Alligator     	-----------------------HLRILK|E|---TEFKKVKVL|G|SGAFGTVYKGLWI-P----E----------G
Mouse         	-----------------------HLRILK|E|---TEFKKIKVL|G|SGAFGTVYKGLWI-P----E----------G
Rat           	-----------------------HLRILK|E|---TEFKKIKVL|G|SGAFGTVYKGLWI-P----E----------G
Target[Human] 	-----------------------LLRILK|E|---TEFKKIKVL|G|SGAFGTVYKGLWI-P----E----------G

                                                  Up to 50 Sequences Containing 1st Mutation

Protist       	-----------------------RFHG-A|I|VPAQSILYKEVV|A|KGGYGVVYVATMRG-----------------
Protist       	-----------------------TLRM-V|R|LELRELSSARPL|A|AGAYGEVWAGVY-------------------
Protist       	-----------------------ELDV-L|R|IDADTVVTNSVI|A|SGAYGQVALGTY-------------------
Protist       	-----------------------SLAL-L|R|LDHQSLAAIKFV|A|EGAYGQVWLGTY-------------------
Protist       	-----------------------ELAT-H|R|LDATEVVIKDKI|A|TGAFGEVWRAEY-------------------
Protist       	-----------------------DLEF-L|R|V--SGVELHKKL|A|EGAYGEVWKGSY-------------------
Protist       	-----------------------DLEF-L|R|V--SGVELHKKL|A|EGAYGEVWKGSY-------------------
Protist       	-----------------------DLEF-L|R|V--SGVELHKKL|A|EGAYGEVWKGSY-------------------
Protist       	-----------------------DLEL-L|R|LDDQVLVKSSFV|A|EGAFGQVWRGQY-------------------
Protist       	-----------------------DLEL-L|R|LDDQVLVKSSFV|A|EGAFGQVWRGQY-------------------
Protist       	-----------------------DLEL-L|R|LDDQVLVKSSFV|A|EGAFGQVWRGQY-------------------
Protist       	-----------------------SLAL-L|R|LDHQSLEATKFV|A|EGAYGQVWLGTY-------------------
Protist       	-----------------------DLER-Y|R|LNSSNLHLIQRI|A|SGGFGSVWLGKY-------------------
Protist       	---SAYVAGS-------------NSRR-V|R|---EGLTIVKYL|A|SGNFGDVALGRVPFNMLPPRAQALLGSTTP-
Protist       	---SVYLAGS-------------NSRR-V|R|---EGLTIVKHL|A|SGNFGDVSLGQVPFNVLPPRAQTLLGPVSS-
Protist       	---SAYVAGS-------------NSRR-V|R|---EGLTIGKHL|A|SGEFGDVSLGQVPFNVLPTRAQTLLGPTAS-
Protist       	---SAYVAGS-------------NSRR-V|R|---EGLTIGKHL|A|SGEFGDVSLGQVLFNVLPTRARALLEPTAS-
Protist       	---SAYVAGS-------------NSRR-V|R|---ESLTIGKHL|A|SGEFGDVSLGQVPFNVLPTRAQTLLGPTAS-
Protist       	---SVYAVGS-------------NSRR-I|R|---DGLTIVKHL|A|SGNFGDVALGQVPFNVLPSRAQNLLGPATP-
Protist       	---SVYVEGS-------------NSRH-I|R|---EDLTLVKHL|A|SGNFGDVALGQVPFSVLPQRAQSLLGPAAS-
Protist       	---SAYVAGS-------------NSRR-I|R|---EGLTIVKHL|A|SGNFGDVALGQLPFSVLPPRAQNLLGPAAS-
Protist       	---SAYVAGS-------------HSRR-V|R|---EGLTIVKHL|A|SGNFGDVALGQLPFSVLPPRAQNLLGPAAS-
Protist       	---SAYVAGS-------------NSRR-V|R|---EGLTIVKHL|A|SGNFGDVALGQVPFSVLPERARTLLGPAAP-
Protist       	----AYVAGS-------------NSRR-V|R|---EGLTIVKHL|A|SGNFGDVALGQVPFSGLPERARTLLGPAAP-
Protist       	---SAYVAGS-------------NSRR-I|R|---EGLTIVKHL|A|SGNFGDVSLGQVPSNVLPPRAQALLGPTVS-
Protist       	---SAYVAGS-------------NSRR-I|R|---EGLTIVKHL|A|SGNFGDVALGQVPFNVLPPRAQTLLGTATS-
Protist       	---SAYVAGS-------------NSRR-I|R|---EGLTIVKHL|A|SGNFGDVALGQLSFSVLPPRAQNLLGPAAS-
Protist       	---SAYVAGS-------------NSRR-V|R|---EGLTIVKHL|A|SGNFGDVALGQVPFSVLPPRARTLLGPTTP-
Protist       	---SAYVAGS-------------NSRR-V|R|---EGLTIVKHL|A|SGNFGDVALGQVPFSVLPPRARTLLGPTTP-
Protist       	---GVYVAGS-------------NSRR-V|R|---EGLAVLKRL|A|SGNFGDVSLGQVLFTALPPRAQTLLGPTAS-
Protist       	---SPYVTGS-------------NSRR-V|R|---EGLTIVKYL|A|SGNFGDVALGQVAFNVLPQRAQALLGRKAP-
Protist       	---SPYVTGS-------------NSRR-V|R|---EGLTIVKYL|A|SGNFGDVALGQVAFNVLPQRAQALLGRKAP-
Protist       	---SAHVAGS-------------NSRR-V|R|---EGLTIVKHL|A|SGNFGDVALGQVPPSVLPLRAQVLLGPAAS-
Protist       	---RAFVTGS-------------ASRR-I|R|---ESLTIVKHL|A|SGNFGDVALGQLPFNVLPPRAQSLLGPTTS-
Protist       	---SAYVAGS-------------NSRR-V|R|---EGLSIVKHL|A|SGNFGDVALGQVPFSKLPPRAQALLGPTAS-
Protist       	---SAYVAGS-------------NSRR-V|R|---EGLSIVKHL|A|SGNFGDVALGQVPFSKLPPRAQALLGPTAS-
Protist       	---SAYVAGS-------------NSRR-V|R|---EGLTIVKHL|A|SGNFGDVSLGQVPSNVLPPRAQALLGLAAS-
Protist       	---SAYVAGS-------------NSRR-I|R|---EGLTIVKHL|A|SGNFGDVALGQVPFNVLPPRAQKLLAPAAS-
Protist       	---AVYVAGS-------------NSSR-V|R|---DGLTILKHL|A|SGNFGDVALGQVPFSVLPQRAQALLGKASS-
Protist       	---SPYVAGS-------------NSRR-V|R|---EGLTIVKHL|A|SGNFGDVALGQVPFSVLPPRAQNLLGPAAT-
Protist       	---SAYVAGS-------------NSRR-I|R|---EGLTIVKHL|A|SGNFGDVALGQVPFNVLPPRAQKLLAPAAS-
Protist       	---SAYVAGS-------------NSRR-V|R|---EGLTIVKHL|A|SGNFGDVALGQVPFSVLPPRAQALLGPTVF-
Protist       	---SVYASGS-------------NSRR-I|R|---DGLTIVKHL|A|SGNFGDVALGQVPFNVLPPRAQTLLGPTAS-
Protist       	---SVYASGS-------------NSRR-I|R|---DGLTIVKHL|A|SGNFGDVALGQVPFNVLPPRAQTLLGPTSS-
Protist       	---SAYVAGS-------------NSRR-V|R|---EGLTIGKHL|A|SGEFGDVSLGQVPFNVLPTRAQTLLGPTAS-
Protist       	---SAYVAGS-------------NSRR-V|R|---EGLTIGKHL|A|SGEFGDVSLGQVPFNVLPTRAQTLLGPTAS-
Protist       	---SAYVAGS-------------NSRR-V|R|---DGLTIVKHL|A|SGNFGDVALGQVPLSVLPQRAQNLLGPAAS-
Protist       	---SVYLAGS-------------NSHR-V|R|---EGLTIVKYL|A|SGNFGDVALGQVPFNLLPQRAQALLGPAAS-
Protist       	---SAYVAGS-------------NSRR-V|R|---EGLTIGKHL|A|SGEFGDVSLGQVPFNVLPTRAQTLLGPTAS-
Protist       	---SPYVAGS-------------NSRR-V|R|---EGLTIVKHL|A|SGNFGDVALGRVPFGVLSPRAQVLLGKASS-
Protist       	---SAYVPGS-------------NSRR-I|R|---EGLTIVKHL|A|SGNFGDVALGQLSFSVLSPRAQTLLGPTAS-
Protist       	---SVYVAGG-------------NSRR-I|R|---DGLTIVKHL|A|SGNFGDVALGQLPFSALPPRAQNLLGPAAS-
Protist       	---SAYVAGS-------------NSRR-V|R|---DGLTIVKHL|A|SGNFGDVALGQLPFSVLPPRAQNLLGPTTS-
Protist       	---SAYVAGS-------------NSRR-V|R|---EGLTIGKHL|A|SGEFGDVSLGQVLFNVLPTRARALLEPTAS-
Protist       	---SAYVAGS-------------NSRR-V|R|---EGLTIGKHL|A|SGEFGDVSLGQVLFNVLPTRARALLEPTAS-
Protist       	---SAYVAGS-------------NSRR-V|R|---EGLTIGKHL|A|SGEFGDVSLGQVLFNVLPTRARALLEPTAS-
Protist       	---SAYVAGS-------------NSRR-V|R|---EGLTIGKHL|A|SGEFGDVSLGQVLFNVLPTRARALLEPTAS-
Protist       	---IVYMTGS-------------NSHR-I|R|---EGLAIVKHL|A|SGNFGDVSLGEVPFAVLPPRAQGLLGSTSS-
Protist       	---NVYMTGS-------------NSHR-I|R|---EGLAIVKHL|A|SGNFGDVSLGEVPFAVLPPRAQSLLGSTSS-
Protist       	---DASVPIG-------------DSRR-L|C|---ECLTIVKHL|A|SGSFSDVALGEVSFSVLPPRAQALLEPTVS-

                                                  Up to 50 Sequences Containing 2nd Mutation

Protist       	-------------------------VI-P|A|---DRVTKMHEL|G|RGNFGTVYCGLLG------------------
Protist       	-----------------------AMHI-P|A|---KRFIALEKL|G|YGAFGEVFKGALF------------------
Protist       	-----------------------DRWELD|A|---REIELGREL|G|SGNFGVVRAGVYK------------------
Protist       	VGGLPYSTPSTEYSLAVVSTSAMLSSQ-I|A|---TG--ERKLL|G|RGAFGEVFSANVSIALIAPQHRHLFAPGA--
Protist       	VGGLPYSTPSTEYSLAVVSTSAMLSSQ-I|A|---TG--ERKLL|G|RGAFGEVFSANVSIALIAPQHRHLFAPGA--
Protist       	VGGLPYSTPSTEYSLAVVSTSAMLSSQ-I|A|---TG--ERKLL|G|RGAFGEVFSANVSIALIAPQHRHLFAPGA--
Protist       	VGGLPYSTPSTEYSLAVVSTSAMLSSQ-I|A|---TG--ERKLL|G|RGAFGEVFSANVSIALIAPQHRHLFAFGA--
Protist       	VGGLPYSTPSTEYSLAVVSTSAMLSSQ-I|A|---TG--ERKLL|G|RGAFGEVFSANVSIALIAPQHRHLFAPGA--
Protist       	VGGLPYSTPSIEYSLAVVSTSAMLSSQ-I|A|---TG--ERKLL|G|RGAFGEVFSANVSIALIAPQHRHLFAPGA--
Protist       	---KPAHEDD-------------NSRLPF|A|---ETVQVLGDL|G|MGEFGRVVSVSLPRAIFPEKTLTVETPSSD-
Plant         	-----------------------RLNF-T|A|---DDVMSDKIL|G|MGSTGTVYKAEMP------------------
Plant         	-----------------------ELKN-A|A|---RNFSSENKL|G|QGGFGAVYKGVLP------------------
Plant         	-----------------------------|A|---GNRAVINRI|G|EGGFGPVYKGTLH------------------
Plant         	-----------------------EVKK-I|A|---RRFK--EKV|G|QGGFGSVYKGQLP------------------
Plant         	-----------------------EVKK-I|A|---RRFK--EKV|G|QGGFGSVYKGQLP------------------
Plant         	-----------------------EVKK-I|A|---RRFK--DKL|G|HGAFGTVYKGELP------------------
Plant         	-----------------------EVKK-I|A|---RRFK--EKV|G|QGGFGSVYKGELP------------------
Plant         	-----------------------EVKK-I|A|---RRFK--DKL|G|HGAFGTVYKGELL------------------
Plant         	-----------------------ELAD-L|A|---TQVTLHDQL|G|SGAFGVVYRAEW-------------------
 
_____________S768I_G719S_nObs_13_nExp_1.44_____________
 
                                                          All Human Sequences

Human         	TPSGEAPNQALLRILKE---TEFKKIKVL|G|SGAFGTVYKGLWIPEGE----KVKIP-//IKELREA---TSPKANKEILDEAYVMA|S|VDNPHVCRLLGICLTS-T----V-QLITQLM
Human         	TPSGEAPNQALLRILKE---TEFKKIKVL|G|SGAFGTVYKGLWIPEGE----KVKIP-//IKELREA---TSPKANKEILDEAYVMA|S|VDNPHVCRLLGICLTS-T----V-QLITQLM
Human         	TPSGEAPNQALLRILKE---TEFKKIKVL|G|SGAFGTVYKGLWIPEGE----KVKIP-//IKELREA---TSPKANKEILDEAYVMA|S|VDNPHVCRLLGICLTS-T----V-QLITQLM
Human         	TPSGEAPNQALLRILKE---TEFKKIKVL|G|SGAFGTVYKGLWIPEGE----KVKIP-//IKELREA---TSPKANKEILDEAYVMA|S|VDNPHVCRLLGICLTS-T----V-QLITQLM
Human         	TPSGEAPNQALLRILKE---TEFKKIKVL|G|SGAFGTVYKGLWIPEGE----KVKIP-//IKELREA---TSPKANKEILDEAYVMA|S|VDNPHVCRLLGICLTS-T----V-QLITQLM
Human         	TPSGEAPNQALLRILKE---TEFKKIKVL|G|SGAFGTVYKGLWIPEGE----KVKIP-//IKELREA---TSPKANKEILDEAYVMA|S|VDNPHVCRLLGICLTS-T----V-QLITQLM

                                                          Reference Sequences

              	  3    8    3    8       3    8|9|   3    8    3        8    //    8       3    8    3    |8|    3    8    3          8    3
              	 9    9    0    0       1    1|1|   2    2    3        3    //    4       5    5    6    |6|    7    7    8          8    9
              	6    6    7    7       7    7|7|   7    7    7        7    //    7       7    7    7    |7|    7    7    7          7    7
Rapeseed      	KKSVSKMKLSDLMK-AT---EEFKKDNII|G|KGRTGTMYKGVLE---D------GTP-//VKRLQDS---Q---SEKELDSEMKTLG|S|VKHRNLVPLLGYCIAK-K----ERLLIYEYM
Muskmelon     	-NSAKVFSYKEVKS-AT---NNFKE--VI|G|RGSFGSVYLGKLP---D------GKL-//VKVRFDK---T-QLGTESFINEVHLLS|Q|IRHQNLVCLEGFCNES-K----RQILVYEYL
Sponge        	QPPRMAPNATRLIVAPE---DELEFGKEL|G|AGAFGTVYEGYWKPAND----ENEYH-//IKVLKN----TSASASKELLQEGVVMA|T|MDHENVVRLYCVCMSK-Q----L-MLVSQFV
Flatworm      	ANIQKAPNLGRLVMINS---DDLILCGPL|G|TGAFGAVYRGVWRIATR----YRMLP-//VKILNDG---RGSSDLQALLDEAKVMA|S|VSHKHCLPLIGVCLSKSR----K-CLVSAYV
Snail         	TPTNAQPDLAKLRLIKE---SELRKGGII|G|SGAFGTVYKGFWIPEGE----NVKIP-//IKVLQDG---TSPNQNKELLEEARVMA|S|VEHVCCIRILAVCMSA-Q----M-MLITQLM
Ant           	RPTGVKPNLAKLRIIKE---EEMRKGGIL|G|FGAFGNVYKGVWVPEGE----NVKIP-//IKVLHDG---TGANTSKEFLDEAYIMA|S|VEHPNLLQLLAVCMTS-Q----M-MLVTQLM
Copepod       	RPTNIKPNLAKLRIVKE---AELRKGGIL|G|YGAFGTVYKGVWVPEGE----NVKIP-//IKVLREG---TGNNASKEILEEAYIMA|S|VEHQNLLQLLAVCMTS-Q----M-MLVTQLM
Lancet        	TPTGAAPNQAYLRIIKE---TELKRGMVL|G|SGAFGTVYKSLWFPESGG---NVKIP-//VKVLREG---TTPEASKELLEEAYVMA|T|VDHPCLVRLLGVCLAQ-Q----T-MLVTQFM
Fish          	TPSGKAPNQALLRILKE---TEFKKIKVL|G|SGAFGTVYKGLWVPEGE----SVKIP-//IKVLREA---TSTKANQEILDEAYVMA|S|VEHPHVCRLLGICLTS-T----V-QLITQLM
Frog          	TPSGEAPNQALLRILKE---TEFKKIKVL|G|SGAFGTVYQGLWIPEGE----GIKIP-//IKELREA---TSPKANKEILDEAYVMA|S|VENPYVCRLLGICLTS-T----V-QLITQLM
Lizard        	TPSGEAPNQALLRILKE---TELKKVKVL|G|SGAFGTVFKGLWIPEGE----KVKIP-//IKELREA---TSPKANKEILDEAYVMA|S|VDNPHVCRLLGICLTS-T----V-QLITQLM
Bird          	TPSGEAPNQAHLRILKE---TEFKKVKVL|G|SGAFGTVYKGLWIPEGE----KVKIP-//IKELREA---TSPKANKEILDEAYVMA|S|VDNPHVCRLLGICLTS-T----V-QLITQLM
Alligator     	TPSGEAPNQAHLRILKE---TEFKKVKVL|G|SGAFGTVYKGLWIPEGE----RVKIP-//IKELREA---TSPKANKEILDEAYVMA|S|VDNPHVCRLLGICLTS-T----V-QLITQLM
Mouse         	TPSGEAPNQAHLRILKE---TEFKKIKVL|G|SGAFGTVYKGLWIPEGE----KVKIP-//IKELREA---TSPKANKEILDEAYVMA|S|VDNPHVCRLLGICLTS-T----V-QLITQLM
Rat           	TPSGEAPNQAHLRILKE---TEFKKIKVL|G|SGAFGTVYKGLWIPEGE----KVKIP-//IKELREA---TSPKANKEILDEAYVMA|S|VDNPHVCRLLGICLTS-T----V-QLITQLM
Target[Human] 	TPSGEAPNQALLRILKE---TEFKKIKVL|G|SGAFGTVYKGLWIPEGE----KVKIP-//IKELREA---TSPKANKEILDEAYVMA|S|VDNPHVCRLLGICLTS-T----V-QLITQLM

                                                  Up to 50 Sequences Containing 1st Mutation

Protist       	QKREAASRFDRLQI-PR---TAFRTVREL|G|AGEFGVVELGEM----E------GKP-//IKRLHEK---G-ADEQTKFLQEARLMA|I|MEHKNIVQLLGVCTLE-Q----PFLMVLEYM
Protist       	TQS-VLNFVVPKQY-PR---SKLQLGELL|G|QGQFGAVYTA-I----E------GHT-//AKMLKETA--S-EADHEDFIGELELMM|I|ECHPNVVAFLGICTQE-E----PYFILVEFM
Plant         	---LRVFTVSELKT-AT---KNFSRSVML|G|EGGFGCVYKGLLK---SVDDPS-TKIE//VKQLGRR---G-IQGHKEWVTEVNVLG|I|VEHPNLVKLVGYCADD-DERGIQRLLIYEYM
Plant         	---LRVFTVSELKS-AT---KNFGRSVML|G|EGGFGCVYKGLIK---SVDDPA-KKIE//VKQLGKR---G-IQGHKEWVTEVNVLG|I|VEHPNLVKLVGYCADD-DERGIQRLLVYEYM
Plant         	---LRVFSVSELKS-AT---KNFSRSVML|G|EGGFGCVYKGLIK---SADDPS-RKIE//VKQLGKR---G-IQGHREWVTEVNVLG|I|VEHPNLVKLVGYCAED-DERGIQRLLVYEYM
Plant         	---LRVFTVSELKT-AT---KNFSRSVML|G|EGGFGCVYKGLLK---SVDDPS-TKIE//VKQLGRR---G-IQGHKEWVTEVNVLG|I|VEHPNLVKLVGYCADD-DERGIQRLLIYEYM
Plant         	---LRVFTVSELKS-AT---KNFSRSVML|G|EGGFGCVYKGFIR---SAEDPS-TKIE//VKQLGRR---G-IQGHKEWVTEVNVLG|I|VEHPNLVKLVGHCAED-DERGIQRLLVYEYM
Plant         	---LRCFTFDELKT-AT---KNFSRSLML|G|EGGFGPVYRGVLR---ETENSN-KRID//VKQLSTR---G-LQGHKEWINEVNVLG|I|VEHPNLVKLIGHCAED-DERGIQRLLIYEYM
Plant         	---LKVFTVSELKS-AT---KNFSRSVML|G|EGGFGCVYKGSIN---FVDDPS-RKIE//VKQLGKR---G-TQGHKEWVTEVNVLG|I|VEHPNLVKLVGYCADD-DERGIQRLLIYEYM
Plant         	---LKEFKFSELKS-AT---KNFSLSVKL|G|EGGFGSVYTGTIR---NPRDPS-KDLN//VKQLGKR---G-FQGHKEWVTEVNVLG|I|VEHPNLVKLVGYCAED-HGKEIERLLVYEYM

                                                  Up to 50 Sequences Containing 2nd Mutation

Protist       	ATAKLNPILEALTS-VRLPLEDVMLLRKL|S|EGAFGEVWKGTL----N------SEI-//VKKLLPHK-AD-VEDAIKFIDEVKLMA|E|FKSPYIVSLRGAAWTSPV----ELLAVLEYM
Protist       	ATAKLNPILEALTS-VRLPLEDVMLLRKL|S|EGAFGEVWKGTL----N------SEI-//VKKLLPHK-AD-VEDAIKFIDEVKLMA|E|FKSPYIVSLRGAAWTSPV----ELLAVLEYM
Protist       	ATAKLNPILEALAS-VRLPFEDVMLLRKL|S|EGAFGEVWKGTL----H------SEI-//VKKLLPHK-AD-VEDAIQFIDEVKLMA|E|FKSPYIVALRGAAWNNPV----ELFAVIEYM
Protist       	AAPGSSPDSEILAS-CRLDYDEVALGRCI|S|RGGFGLVFVGCY----R------GRQ-//VKKIRNEREVT-RDQVEQFVCEITLIA|G|LSHPRIVEFIGACWTTPT----ELSAVTELM
Protist       	ANSGNSVDSEILAA-CRLDYNEVTLGRCI|S|RGGFGLVFVGSY----R------GRQ-//VKKIRNERDVE-REQVEQFVREISLIS|G|LNHPRIVEFIGACWTTPA----ELSAVTELM
Protist       	QTGSYQHTLPSLSQ-KRLPYSSVVCSRLL|S|KGAFGEVWLGSF----N------GQV-//VKRLLDSKRTS-EAEIEAFADEIRLMA|S|FTHPNIVRFVGFAWDSLQ----NLCAVTEYM
Protist       	QTGSYQHTLQELIK-KRVPYSAVVYSRLL|S|KGAFGEVWLGSF----N------GQV-//IKRLLDSKRTS-EAEIEGFADEIRLMA|S|FTHPNIVRLIGFAWNSLQ----NLCAVTEYM
Protist       	LTIGNQLNMGELTL-WRLDHEKLTKGRTL|S|VGATGVVSMGMY----N------RIP-//IKRLHADK-SL-DAVAQAFIDEIKLMT|K|LDSPFVVSMIGCCWICPK----DVELVTEYM
Protist       	LTIGNQLNMGELTL-WRLDHEKLTKGRTL|S|VGATGVVSMGMY----N------RIP-//IKRLHADK-SL-DAVAQAFIDEIKLMT|K|LDSPFVVSMIGCCWICPK----DVELVTEYM
Plant         	RMSFNVPIVSDI---NG---RELNIGEKV|S|SGSFGALYRG-S----D------DRV-//LKYLKSGG--N-FDARRDFFQEVRILR|K|INHENVIGYVGSVIEG-Q----DLCLITEFA
 
_____________G719A_L861Q_nObs_16_nExp_2.9_____________
 
                                                          All Human Sequences

Human         	NQA-------LLRILKE---TEFKKIKVL|G|SGAFGTVYKGLWI-P----E-------//VHRDLAARNVLVKTPQHVKITDFGLAK|L|LGAEEKEYH-AEGGKVPIKWMALESIL--HR
Human         	NQA-------LLRILKE---TEFKKIKVL|G|SGAFGTVYKGLWI-P----E-------//VHRDLAARNVLVKTPQHVKITDFGLAK|L|LGAEEKEYH-AEGGKVPIKWMALESIL--HR
Human         	NQA-------LLRILKE---TEFKKIKVL|G|SGAFGTVYKGLWI-P----E-------//VHRDLAARNVLVKTPQHVKITDFGLAK|L|LGAEEKEYH-AEGGKVPIKWMALESIL--HR
Human         	NQA-------LLRILKE---TEFKKIKVL|G|SGAFGTVYKGLWI-P----E-------//VHRDLAARNVLVKTPQHVKITDFGLAK|L|LGAEEKEYH-AEGGKVPIKWMALESIL--HR
Human         	NQA-------LLRILKE---TEFKKIKVL|G|SGAFGTVYKGLWI-P----E-------//VHRDLAARNVLVKTPQHVKITDFGLAK|L|LGAEEKEYH-AEGGKVPIKWMALESIL--HR
Human         	NQA-------LLRILKE---TEFKKIKVL|G|SGAFGTVYKGLWI-P----E-------//VHRDLAARNVLVKTPQHVKITDFGLAK|L|LGAEEKEYH-AEGGKVPIKWMALESIL--HR

                                                          Reference Sequences

              	             4    9       4    |9|    4    9         4       //4    9    4    9    4    9 |1|  4    9     4    9    4      9
              	            0    0       1    |1|    2    2         3       //3    3    4    4    5    5 |6|  6    6     7    7    8      8
              	           7    7       7    |7|    7    7         7       //8    8    8    8    8    8 |8|  8    8     8    8    8      8
Rapeseed      	KLS-------DLMK-AT---EEFKKDNII|G|KGRTGTMYKGVLE--------------//IHRNISSKCILLTADFEPKISDFGLAR|L|MNPID-THL-STFVNGEFGYVAPEYSR--TM
Muskmelon     	SYK-------EVKS-AT---NNFKE--VI|G|RGSFGSVYLGKLP--------------//IHRDVKCSNILLDMEMNAKVCDFGLSK|Q|ISHPDATHV-TTVVKGTAGYLDPEYYS--TQ
Sponge        	NAT-------RLIVAPE---DELEFGKEL|G|AGAFGTVYEGYWK-P----A-------//VHRDLAARNVLVQTPVKVKITDFGLTR|I|IEANQSHYE-ATTSKMPVRWLPPESIR--NR
Flatworm      	NLG-------RLVMINS---DDLILCGPL|G|TGAFGAVYRGVWR-I----AEVTRDET//IHR------------EHLQITDFGLAK|M|LEGEDEEVI-VRSGRVPIRWLAIETLT--HG
Snail         	DLA-------KLRLIKE---SELRKGGII|G|SGAFGTVYKGFWI-P----E-------//VHRDLAARNVLVQTPTQVKITDFGLAK|L|LDYNEEEYR-AAGGKMPIKWLALECIQ--HR
Ant           	NLA-------KLRIIKE---EEMRKGGIL|G|FGAFGNVYKGVWV-P----E-------//VHRDLAARNVLVQTPNCVKITDFGLAK|L|LDINEEQYK-AAGGKMPIKWLALECIQ--HR
Copepod       	NLA-------KLRIVKE---AELRKGGIL|G|YGAFGTVYKGVWV-P----E-------//VHRDLAARNVLVQTPSCVKITDFGLAK|L|LDINEDEYK-ATGGKMPIKWLALECIQ--QR
Lancet        	NQA-------YLRIIKE---TELKRGMVL|G|SGAFGTVYKSLWF-P----E-------//VHRDLAARNVLVKTPNQVKITDFGLAK|L|LDIDEEEYY-AEGGKMPIKWLALECIQ--YR
Fish          	NQA-------LLRILKE---TEFKKIKVL|G|SGAFGTVYKGLWV-P----E-------//VHRDLAARNVLVKTPQHVKITDFGLAK|L|LNADEKEYH-ADGGKVPIKWMALESIL--HR
Frog          	NQA-------LLRILKE---TEFKKIKVL|G|SGAFGTVYQGLWI-P----E-------//VHRDLAARNVLVKGPQHVKITDFGLAK|L|LGADEKAYH-AEGGKVPIKWMALESIL--HR
Lizard        	NQA-------LLRILKE---TELKKVKVL|G|SGAFGTVFKGLWI-P----E-------//VHRDLAARNVLVKTPQHVKITDFGLAK|L|LGAEEKEYH-AEGGKVPIKWMALESIL--HR
Bird          	NQA-------HLRILKE---TEFKKVKVL|G|SGAFGTVYKGLWI-P----E-------//VHRDLAARNVLVKTPQHVKITDFGLAK|L|LGADEKEYH-AEGGKVPIKWMALESIL--HR
Alligator     	NQA-------HLRILKE---TEFKKVKVL|G|SGAFGTVYKGLWI-P----E-------//VHRDLAARNVLVKTPQHVKITDFGLAK|L|LGADEKEYH-AEGGKVPIKWMALESIL--HR
Mouse         	NQA-------HLRILKE---TEFKKIKVL|G|SGAFGTVYKGLWI-P----E-------//VHRDLAARNVLVKTPQHVKITDFGLAK|L|LGAEEKEYH-AEGGKVPIKWMALESIL--HR
Rat           	NQA-------HLRILKE---TEFKKIKVL|G|SGAFGTVYKGLWI-P----E-------//VHRDLAARNVLVKTPQHVKITDFGLAK|L|LGAEEKEYH-AEGGKVPIKWMALESIL--HR
Target[Human] 	NQA-------LLRILKE---TEFKKIKVL|G|SGAFGTVYKGLWI-P----E-------//VHRDLAARNVLVKTPQHVKITDFGLAK|L|LGAEEKEYH-AEGGKVPIKWMALESIL--HR

                                                  Up to 50 Sequences Containing 1st Mutation

Protist       	DRD-------RFHG-AIVPAQSILYKEVV|A|KGGYGVVYVATMRG-------------//VHRDLKAKNVLIGTNFVAKLGDFGSSR|L|Y---EDDNT-MTSEIGTIPWIAPEVLK--GV
Protist       	DLS-------TLRM-VRLELRELSSARPL|A|AGAYGEVWAGVY---------------//IHRDLKSRNVLLDSKKGTKLTDFGASR|E|----ITDST-LTHGIGTYQWMAPEIIN--GD
Protist       	RWG-------ELDV-LRIDADTVVTNSVI|A|SGAYGQVALGTY---------------//IHRDLKSRNVLLDSVKGTKLTDFGISR|E|----DTQET-MTIGVGTYRWMAPEILK--EN
Protist       	SLD-------SLAL-LRLDHQSLAAIKFV|A|EGAYGQVWLGTY---------------//IHRDLKSRNVLLDTVKGAKLTDFGVSK|E|----MTTET-MTVGVGTYRWMAPEVLQ--EN
Protist       	NLQ-------ELAT-HRLDATEVVIKDKI|A|TGAFGEVWRAEY---------------//IHRDLKSRNVLLDSAKGTKLTDFGVSK|E|----DTHET-MTVGVGTYRWMAPEILQ--FN
Protist       	DLG-------DLEF-LRV--SGVELHKKL|A|EGAYGEVWKGSY---------------//IHRDLKSRNVLLDSSDGVKLTDFGVSK|E|----DLQET-MTVGVGTYRWMAPEILK--EG
Protist       	DLG-------DLEF-LRV--SGVELHKKL|A|EGAYGEVWKGSY---------------//IHRDLKSRNVLLDSSDGVKLTDFGVSK|E|----DLQET-MTVGVGTYRWMAPEILK--EG
Protist       	DLG-------DLEF-LRV--SGVELHKKL|A|EGAYGEVWKGSY---------------//IHRDLKSRNVLLDSSDGVKLTDFGVSK|E|----DLQET-MTVGVGTYRWMAPEILK--EG
Protist       	NFD-------DLEL-LRLDDQVLVKSSFV|A|EGAFGQVWRGQY---------------//IHRDLKSRNVLLDSVKGTKLADFGASR|E|----MTTET-MTNGVGTYRWMAPEILR--DT
Protist       	NFD-------DLEL-LRLDDQVLVKSSFV|A|EGAFGQVWRGQY---------------//IHRDLKSRNVLLDSVKGTKLADFGASR|E|----MTTET-MTNGVGTYRWMAPEILR--DT
Protist       	NFD-------DLEL-LRLDDQVLVKSSFV|A|EGAFGQVWRGQY---------------//IHRDLKSRNVLLDSVKGTKLADFGASR|E|----MTTET-MTNGVGTYRWMAPEILR--DT
Protist       	NLD-------SLAL-LRLDHQSLEATKFV|A|EGAYGQVWLGTY---------------//IHRDLKSRNVLVDTAKGAKLTDFGVSK|E|----MTTET-MTVGVGTYRWMAPEVLQ--EN
Protist       	DWK-------DLER-YRLNSSNLHLIQRI|A|SGGFGSVWLGKY---------------//IHRDLKSRNVLMDSHKPCKLSDFGISR|K|----VVSTT-MSQEVGTFLWAAPEALN--GS
Protist       	DYASAYVAGSNSRR-VR---EGLTIVKYL|A|SGNFGDVALGRVPFNMLPPRAQALLGS//VHRDLAARNCLVGQGMVVKIADFGLSR|Q|LADENDYYRMQTRGKLPVKWMAPETMT--FR
Protist       	DNESVYLAGSNSRR-VR---EGLTIVKHL|A|SGNFGDVSLGQVPFNVLPPRAQTLLGP//VHRDLAARNCLVGQGMVVKIADFGLSR|E|LADENDYYRMQTRSKLPVKWMAPETMT--FR
Protist       	DDASAYVAGSNSRR-VR---EGLTIGKHL|A|SGEFGDVSLGQVPFNVLPTRAQTLLGP//VHRDLAARNCLVGQGMVVKIADFGLSR|E|LTDEQDYYRMQTRGKLPVKWMAPETMT--FR
Protist       	DDASAYVAGSNSRR-VR---EGLTIGKHL|A|SGEFGDVSLGQVLFNVLPTRARALLEP//VHRDLAARNCLVGQGMVVKIADFGLSR|E|LTDEQDYYRMQTRGKLPVKWMAPETMT--FR
Protist       	DYASAYVAGSNSRR-VR---ESLTIGKHL|A|SGEFGDVSLGQVPFNVLPTRAQTLLGP//VHRDLAARNCLVGQGMVVKIADFGLSR|E|LTDEQDYYRMQTRGKLPVKWMAPETMT--FR
Protist       	DDASVYAVGSNSRR-IR---DGLTIVKHL|A|SGNFGDVALGQVPFNVLPSRAQNLLGP//VHRDLAARNCLVGQGMVVKIADFGLTR|E|LDNGADYYRIQTRGKLPAKWMAPETLN--FR
Protist       	DYASVYVEGSNSRH-IR---EDLTLVKHL|A|SGNFGDVALGQVPFSVLPQRAQSLLGP//VHRDLAARNCLVGQGMVVKIADFGLSR|E|LTDENDYYRMETRGKLPVKWMAPETIT--FR
Protist       	DYASAYVAGSNSRR-IR---EGLTIVKHL|A|SGNFGDVALGQLPFSVLPPRAQNLLGP//VHRDLAARNCLVGKGMVVKIADFGLSR|E|LASENDYYRMQTRGKLPVKWMAPETMT--FR
Protist       	NYASAYVAGSHSRR-VR---EGLTIVKHL|A|SGNFGDVALGQLPFSVLPPRAQNLLGP//VHRDLAARNCLVGQGMIVKIADFGLSR|E|MASENDYYRMQTRGKLPVKWMAPETMT--FR
Protist       	DYASAYVAGSNSRR-VR---EGLTIVKHL|A|SGNFGDVALGQVPFSVLPERARTLLGP//VHRDLAARNCLVGQGMVVKIADFGLSR|E|LADENDYYRMETRGKLPVKWMAPETMT--FR
Protist       	----AYVAGSNSRR-VR---EGLTIVKHL|A|SGNFGDVALGQVPFSGLPERARTLLGP//VHRDLAARNCLVGQGMVVKIADFGLSR|E|LADENDYYRMETRGKLPVKWMAPETMT--FR
Protist       	DYASAYVAGSNSRR-IR---EGLTIVKHL|A|SGNFGDVSLGQVPSNVLPPRAQALLGP//VHRDLAARNCLVGQGMVVKIADFGLSR|E|LADENDYYRMQTRGKLPVKWMAPETLN--FR
Protist       	DYASAYVAGSNSRR-IR---EGLTIVKHL|A|SGNFGDVALGQVPFNVLPPRAQTLLGT//VHRDLAARNCLVGKGMVVKIADFGLSR|E|MASENEYYRMQTRGKLPVKWMAPETMT--FR
Protist       	DYASAYVAGSNSRR-IR---EGLTIVKHL|A|SGNFGDVALGQLSFSVLPPRAQNLLGP//VHRDLAARNCLVGQGMVVKIADFGLSR|E|LASENDYYRMQTRGKLPVKWMAPETMT--FR
Protist       	DYASAYVAGSNSRR-VR---EGLTIVKHL|A|SGNFGDVALGQVPFSVLPPRARTLLGP//VHRDLAARNCLVGQGMVVKIADFGLSR|Q|LADEDDYYRMQTRGKLPVKWMAPETMT--FR
Protist       	DYASAYVAGSNSRR-VR---EGLTIVKHL|A|SGNFGDVALGQVPFSVLPPRARTLLGP//VHRDLAARNCLVGQGMVVKIADFGLSR|Q|LADEDDYYRMQTRGKLPVKWMAPETMT--FR
Protist       	DDIGVYVAGSNSRR-VR---EGLAVLKRL|A|SGNFGDVSLGQVLFTALPPRAQTLLGP//VHRDLAARNCLVGQGMVVKIADFGLSR|E|LADEHDYYRMQTRGKLPLKWMAPETMT--FR
Protist       	DNESPYVTGSNSRR-VR---EGLTIVKYL|A|SGNFGDVALGQVAFNVLPQRAQALLGR//VHRDLAARNCLVGKGMVVKIADFGLSR|E|LTDENDYYRMQTRGKLPVKWMAPESMT--FR
Protist       	DNESPYVTGSNSRR-VR---EGLTIVKYL|A|SGNFGDVALGQVAFNVLPQRAQALLGR//VHRDLAARNCLVGKGMVVKIADFGLSR|E|LTDENDYYRMQTRGKLPVKWMAPESMT--FR
Protist       	DYASAHVAGSNSRR-VR---EGLTIVKHL|A|SGNFGDVALGQVPPSVLPLRAQVLLGP//VHRDLAARNCLVGQGMVVKIADFGLSR|V|LASETDYYRMQTGGKLPLKWMAPETLN--FR
Protist       	ENDRAFVTGSASRR-IR---ESLTIVKHL|A|SGNFGDVALGQLPFNVLPPRAQSLLGP//VHRDLAARNCLVGQGMVVKVADFGLSR|E|LEDEEKYYRMQTNRELPLKWMAPETMT--GP
Protist       	DYASAYVAGSNSRR-VR---EGLSIVKHL|A|SGNFGDVALGQVPFSKLPPRAQALLGP//VHRDLAARNCLVGQGMVVKIADFGLSR|E|LASDNDYYRMQTRGKLPVKWMAPETMT--FR
Protist       	DYASAYVAGSNSRR-VR---EGLSIVKHL|A|SGNFGDVALGQVPFSKLPPRAQALLGP//VHRDLAARNCLVGQGMVVKIADFGLSR|E|LASDNDYYRMQTRGKLPVKWMAPETMT--FR
Protist       	DYASAYVAGSNSRR-VR---EGLTIVKHL|A|SGNFGDVSLGQVPSNVLPPRAQALLGL//VHRDLAARNCLVGQEMVVKIADFGLSR|E|LTDENDYYRMQTRGKLPVKWMAPETLN--FR
Protist       	DYASAYVAGSNSRR-IR---EGLTIVKHL|A|SGNFGDVALGQVPFNVLPPRAQKLLAP//VHRDLAARNCLVGQGMIVKIADFGLSR|E|MASENDYYRMQTRGKLPVKWMAPETMT--FR
Protist       	DYTAVYVAGSNSSR-VR---DGLTILKHL|A|SGNFGDVALGQVPFSVLPQRAQALLGK//VHRDLAARNCLVGQGMVVKIADFGLSR|E|LEDENDYYRMQTRGKLPVKWMAPETMT--FR
Protist       	DNESPYVAGSNSRR-VR---EGLTIVKHL|A|SGNFGDVALGQVPFSVLPPRAQNLLGP//VHRDLAARNCLVGQGMVVKIADFGLSR|E|LTDEQDYYRMQTRGKLPVKWMAPETMT--FR
Protist       	DYASAYVAGSNSRR-IR---EGLTIVKHL|A|SGNFGDVALGQVPFNVLPPRAQKLLAP//VHRDLAARNCLVGQGMIVKIADFGLSR|E|MASENDYYRMQTRGKLPVKWMAPETMT--FR
Protist       	DYASAYVAGSNSRR-VR---EGLTIVKHL|A|SGNFGDVALGQVPFSVLPPRAQALLGP//VHRDLAARNCLVGQGMVVKIADFGLSR|E|LASENDYYRMQTRGKLPVKWMAPETMT--FR
Protist       	DDASVYASGSNSRR-IR---DGLTIVKHL|A|SGNFGDVALGQVPFNVLPPRAQTLLGP//VHRDLAARNCLVGKGMVVKIADFGLSR|E|MASENDYYRIQTRGKLPVKWMAPETLT--FR
Protist       	DDASVYASGSNSRR-IR---DGLTIVKHL|A|SGNFGDVALGQVPFNVLPPRAQTLLGP//VHRDLAARNCLVGKGMVVKIADFGLSR|E|MASENDYYRIQTRGKLPVKWMAPETLT--FR
Protist       	DDTSAYVAGSNSRR-VR---EGLTIGKHL|A|SGEFGDVSLGQVPFNVLPTRAQTLLGP//VHRDLAARNCLVGQGMVVKIADFGLSR|E|LTDEQDYYRMQTRGKLPVKWMAPETMT--FR
Protist       	DDTSAYVAGSNSRR-VR---EGLTIGKHL|A|SGEFGDVSLGQVPFNVLPTRAQTLLGP//VHRDLAARNCLVGQGMVVKIADFGLSR|E|LTDEQDYYRMQTRGKLPVKWMAPETMT--FR
Protist       	DYASAYVAGSNSRR-VR---DGLTIVKHL|A|SGNFGDVALGQVPLSVLPQRAQNLLGP//VHRDLAARNCLVGQGMVVKIADFGLSR|E|LTDENDYYRMETRGKLPVKWMAPETMT--FR
Protist       	DNESVYLAGSNSHR-VR---EGLTIVKYL|A|SGNFGDVALGQVPFNLLPQRAQALLGP//VHRDLAARNCLVGQGMVVKIADFGLSR|E|LGTDDDYYRMETRGKLPVKWMAPETIT--FR
Protist       	DDASAYVAGSNSRR-VR---EGLTIGKHL|A|SGEFGDVSLGQVPFNVLPTRAQTLLGP//VHRDLAARNCLVGPGMVVKIADFGLSR|E|LSDEQDYYRMQTRGKLPVKWMAPETMT--FR
Protist       	DNESPYVAGSNSRR-VR---EGLTIVKHL|A|SGNFGDVALGRVPFGVLSPRAQVLLGK//VHRDLAARNCLVGQGMVVKIADFGLSR|E|LT-ENDYYRMQTRGKLPVKWMAPETMT--FR
Protist       	DYASAYVPGSNSRR-IR---EGLTIVKHL|A|SGNFGDVALGQLSFSVLSPRAQTLLGP//VHRDLAARNCLVGKGMVVKIADFGLSR|E|LASENDYYRMQTRGKLPVKWMAPETMT--FR
Protist       	DNESVYVAGGNSRR-IR---DGLTIVKHL|A|SGNFGDVALGQLPFSALPPRAQNLLGP//VHRDLAARNCLVGQGMVVKIADFGLSR|E|LEDENDYYRVQTRGKLPVKWMAPETMT--FR
Protist       	DYASAYVAGSNSRR-VR---DGLTIVKHL|A|SGNFGDVALGQLPFSVLPPRAQNLLGP//VHRDLAARNCLVGQGMVVKIADFGLSR|E|LASENDYYRMQTRGKLPVKWMAPETMT--FR
Protist       	DDASAYVAGSNSRR-VR---EGLTIGKHL|A|SGEFGDVSLGQVLFNVLPTRARALLEP//VHRDLAARNCLVGQGMVVKIADFGLSR|E|LTDEQDYYRMQTRGKLPVKWMAPETMT--FR
Protist       	DDASAYVAGSNSRR-VR---EGLTIGKHL|A|SGEFGDVSLGQVLFNVLPTRARALLEP//VHRDLAARNCLVGQGMVVKIADFGLSR|E|LTDEQDYYRMQTRGKLPVKWMAPETMT--FR
Protist       	DDASAYVAGSNSRR-VR---EGLTIGKHL|A|SGEFGDVSLGQVLFNVLPTRARALLEP//VHRDLAARNCLVGQGMVVKIADFGLSR|E|LTDEQDYYRMQTRGKLPVKWMAPETMT--FR
Protist       	DDASAYVAGSNSRR-VR---EGLTIGKHL|A|SGEFGDVSLGQVLFNVLPTRARALLEP//VHRDLAARNCLVGQGMVVKIADFGLSR|E|LTDEQDYYRMQTRGKLPVKWMAPETMT--FR
Protist       	DNEIVYMTGSNSHR-IR---EGLAIVKHL|A|SGNFGDVSLGEVPFAVLPPRAQGLLGS//VHRDLAARNCLVGQNMVVKIADFGLSR|E|LADESDYYRMQTRGKVPAKWMAPEALA--RR
Protist       	DNENVYMTGSNSHR-IR---EGLAIVKHL|A|SGNFGDVSLGEVPFAVLPPRAQSLLGS//VHRDLAARNCLVGQNMVVKIADFGLSR|E|LADESDYYRMQTRGKVPAKWMAPEALT--QR
Protist       	DHADASVPIGDSRR-LC---ECLTIVKHL|A|SGSFSDVALGEVSFSVLPPRAQALLEP//VHRDLTARNCLVGQGMAVKITDFGLSR|K|LVSDDDCDRMQTLGKLPVKWMAPETMT--YR

                                                  Up to 50 Sequences Containing 2nd Mutation

Protist       	--G-------GKWELER---DDVTIGQQL|G|AGHFGTVSRGLLR-K----S-------//IHRDLAARNVLVHDGVVLKVADFGLTV|Q|LRNDEEFRV-CEDDALPFKWLAPECFT--DK
Protist       	FVS-------QDWEVPS---STITFGKAL|G|AGQFGEVCLGTFT--------------//VHRDLAARNILLGEKNKVKISDFGLAV|Q|LTSE--EYV-ADGSKFPTKWTAPEALA--YN
Protist       	DYASAYVAGSNSRR-VR---EGLTIVKYL|A|SGNFGDVALGRVPFNMLPPRAQALLGS//VHRDLAARNCLVGQGMVVKIADFGLSR|Q|LADENDYYRMQTRGKLPVKWMAPETMT--FR
Protist       	DYASAYVAGSNSRR-VR---EGLTIVKHL|A|SGNFGDVALGQVPFSVLPPRARTLLGP//VHRDLAARNCLVGQGMVVKIADFGLSR|Q|LADEDDYYRMQTRGKLPVKWMAPETMT--FR
Protist       	DYASAYVAGSNSRR-VR---EGLTIVKHL|A|SGNFGDVALGQVPFSVLPPRARTLLGP//VHRDLAARNCLVGQGMVVKIADFGLSR|Q|LADEDDYYRMQTRGKLPVKWMAPETMT--FR
Protist       	GVV-------PREV-ER---RHLKVLETL|G|SGHWGIVSKALLE--------------//VHRDVAARNVLLSSELRGKIADLGLTR|Q|AEADSEYYT-SKGGAVPVRWSAPEALE--EH
Protist       	GCA-------PVEL-VR---RHIELLNPI|G|EGSMGMVNKAYLK--------------//LHGDIAGRNILIDSNMNAKIGDFGFTR|Q|QNGDSPFYI-AHGRAIAVRWCPGEVLL--EL
Plant         	SYK-------EVKS-AT---NNFKE--VI|G|RGSFGSVYLGKLP--------------//IHRDVKCSNILLDMEMNAKVCDFGLSK|Q|ISHPDATHV-TTVVKGTAGYLDPEYYS--TQ
Plant         	SYK-------EIKS-AT---NNFKE--VI|G|RGSFGSVYLGKLP--------------//IHRDVKCSNILLDMEMNAKVCDFGLSK|Q|ISHPDATHV-TTVVKGTAGYLDPEYYS--TQ
Plant         	SYK-------EVKS-AT---NNFKE--VI|G|RGSFGSVYLGKLP--------------//IHRDVKCSNILLDMEMNAKVCDFGLSK|Q|ISHPDATHV-TTVVKGTAGYLDPEYYS--TQ
Plant         	TFS-------ELRT-AT---RNFSRSAMI|G|EGGFGCVYRGSIR--------------//IFRDFKPSNILLDKNFNAKLSDFGLAR|Q|GPSEGVTHV-STAVVGTVGYAAPEYIQ--TG
Plant         	SYS-------KLKK-IT---HSFK--NKL|G|QGGFSTVYKGKLP--------------//LHFDIKPHNILLDNEFCPKISDFGLAK|Q|CRARESHVS-MTGVKGTIGFMAPEVVFRNIG
Plant         	TYS-------KLKK-IT---GSFN--NKI|G|QGGFSSVYKGKLP--------------//LHFDIKPHNILLDDDFCPKITDFGLAK|Q|CRAKESHVS-MTCVKGTIGFIAPEIIFRNLG
Plant         	TYS-------KLKK-IT---GSFN--NKI|G|QGGFSSVYKGKLP--------------//LHFDIKPHNILLDDDFCPKITDFGLAK|Q|CRAKESHVS-MTCVKGTIGFIAPEIIFRNLG
Plant         	TYS-------KLKK-IT---GSFN--NKI|G|QGGFSSVYKGKLP--------------//LHFDIKPHNILLDDDFCPKITDFGLAK|Q|CRAKESHVS-MTCVKGTIGFIAPEIIFRNLG
Plant         	TYS-------KLKK-IT---GSFN--NKI|G|QGGFSSVYKGKLP--------------//LHFDIKPHNILLDDDFCPKITDFGLAK|Q|CRAKESHVS-MTCVKGTIGFIAPEIIFRNLG
Plant         	SYS-------MLKK-IT---DSFK--NKL|G|QGGFSTVYKGKLP--------------//LHFDIKPHNILLDNEFCPKISDFGLAK|Q|CRAKESHVS-MTGVKGTVGFMAPEVIFRNIG
Plant         	TYS-------KLKK-IT---GSFN--NKI|G|QGGFSSVYKGKLP--------------//LHFDIKPHNILLDDDFRPKITDFGLAK|Q|CRAKESHVS-MTCVKGTIGFIAPEIIFRNIG
Plant         	SYS-------KLKK-IT---NSFK--NKL|G|QGGFSTVYKGKLP--------------//LHFDIKPHNILLDSDFCPKISDFGLAK|Q|CRAKESHVT-MTGVKGTVGFIAPEVIFRNFG
 
_____________L861Q_G719A_nObs_16_nExp_2.9_____________
 
                                                          All Human Sequences

Human         	NQA-------LLRILKE---TEFKKIKVL|G|SGAFGTVYKGLWI-P----E-------//VHRDLAARNVLVKTPQHVKITDFGLAK|L|LGAEEKEYH-AEGGKVPIKWMALESIL--HR
Human         	NQA-------LLRILKE---TEFKKIKVL|G|SGAFGTVYKGLWI-P----E-------//VHRDLAARNVLVKTPQHVKITDFGLAK|L|LGAEEKEYH-AEGGKVPIKWMALESIL--HR
Human         	NQA-------LLRILKE---TEFKKIKVL|G|SGAFGTVYKGLWI-P----E-------//VHRDLAARNVLVKTPQHVKITDFGLAK|L|LGAEEKEYH-AEGGKVPIKWMALESIL--HR
Human         	NQA-------LLRILKE---TEFKKIKVL|G|SGAFGTVYKGLWI-P----E-------//VHRDLAARNVLVKTPQHVKITDFGLAK|L|LGAEEKEYH-AEGGKVPIKWMALESIL--HR
Human         	NQA-------LLRILKE---TEFKKIKVL|G|SGAFGTVYKGLWI-P----E-------//VHRDLAARNVLVKTPQHVKITDFGLAK|L|LGAEEKEYH-AEGGKVPIKWMALESIL--HR
Human         	NQA-------LLRILKE---TEFKKIKVL|G|SGAFGTVYKGLWI-P----E-------//VHRDLAARNVLVKTPQHVKITDFGLAK|L|LGAEEKEYH-AEGGKVPIKWMALESIL--HR

                                                          Reference Sequences

              	   1           6       1    6  |9| 1    6    1               //  6    1    6    1    6    |1|    6     1    6    1    6     
              	  0           0       1    1  |1| 2    2    3               //  3    4    4    5    5    |6|    6     7    7    8    8     
              	 7           7       7    7  |7| 7    7    7               //  8    8    8    8    8    |8|    8     8    8    8    8     
Rapeseed      	KLS-------DLMK-AT---EEFKKDNII|G|KGRTGTMYKGVLE--------------//IHRNISSKCILLTADFEPKISDFGLAR|L|MNPID-THL-STFVNGEFGYVAPEYSR--TM
Muskmelon     	SYK-------EVKS-AT---NNFKE--VI|G|RGSFGSVYLGKLP--------------//IHRDVKCSNILLDMEMNAKVCDFGLSK|Q|ISHPDATHV-TTVVKGTAGYLDPEYYS--TQ
Sponge        	NAT-------RLIVAPE---DELEFGKEL|G|AGAFGTVYEGYWK-P----A-------//VHRDLAARNVLVQTPVKVKITDFGLTR|I|IEANQSHYE-ATTSKMPVRWLPPESIR--NR
Flatworm      	NLG-------RLVMINS---DDLILCGPL|G|TGAFGAVYRGVWR-I----AEVTRDET//IHR------------EHLQITDFGLAK|M|LEGEDEEVI-VRSGRVPIRWLAIETLT--HG
Snail         	DLA-------KLRLIKE---SELRKGGII|G|SGAFGTVYKGFWI-P----E-------//VHRDLAARNVLVQTPTQVKITDFGLAK|L|LDYNEEEYR-AAGGKMPIKWLALECIQ--HR
Ant           	NLA-------KLRIIKE---EEMRKGGIL|G|FGAFGNVYKGVWV-P----E-------//VHRDLAARNVLVQTPNCVKITDFGLAK|L|LDINEEQYK-AAGGKMPIKWLALECIQ--HR
Copepod       	NLA-------KLRIVKE---AELRKGGIL|G|YGAFGTVYKGVWV-P----E-------//VHRDLAARNVLVQTPSCVKITDFGLAK|L|LDINEDEYK-ATGGKMPIKWLALECIQ--QR
Lancet        	NQA-------YLRIIKE---TELKRGMVL|G|SGAFGTVYKSLWF-P----E-------//VHRDLAARNVLVKTPNQVKITDFGLAK|L|LDIDEEEYY-AEGGKMPIKWLALECIQ--YR
Fish          	NQA-------LLRILKE---TEFKKIKVL|G|SGAFGTVYKGLWV-P----E-------//VHRDLAARNVLVKTPQHVKITDFGLAK|L|LNADEKEYH-ADGGKVPIKWMALESIL--HR
Frog          	NQA-------LLRILKE---TEFKKIKVL|G|SGAFGTVYQGLWI-P----E-------//VHRDLAARNVLVKGPQHVKITDFGLAK|L|LGADEKAYH-AEGGKVPIKWMALESIL--HR
Lizard        	NQA-------LLRILKE---TELKKVKVL|G|SGAFGTVFKGLWI-P----E-------//VHRDLAARNVLVKTPQHVKITDFGLAK|L|LGAEEKEYH-AEGGKVPIKWMALESIL--HR
Bird          	NQA-------HLRILKE---TEFKKVKVL|G|SGAFGTVYKGLWI-P----E-------//VHRDLAARNVLVKTPQHVKITDFGLAK|L|LGADEKEYH-AEGGKVPIKWMALESIL--HR
Alligator     	NQA-------HLRILKE---TEFKKVKVL|G|SGAFGTVYKGLWI-P----E-------//VHRDLAARNVLVKTPQHVKITDFGLAK|L|LGADEKEYH-AEGGKVPIKWMALESIL--HR
Mouse         	NQA-------HLRILKE---TEFKKIKVL|G|SGAFGTVYKGLWI-P----E-------//VHRDLAARNVLVKTPQHVKITDFGLAK|L|LGAEEKEYH-AEGGKVPIKWMALESIL--HR
Rat           	NQA-------HLRILKE---TEFKKIKVL|G|SGAFGTVYKGLWI-P----E-------//VHRDLAARNVLVKTPQHVKITDFGLAK|L|LGAEEKEYH-AEGGKVPIKWMALESIL--HR
Target[Human] 	NQA-------LLRILKE---TEFKKIKVL|G|SGAFGTVYKGLWI-P----E-------//VHRDLAARNVLVKTPQHVKITDFGLAK|L|LGAEEKEYH-AEGGKVPIKWMALESIL--HR

                                                  Up to 50 Sequences Containing 1st Mutation

Protist       	--G-------GKWELER---DDVTIGQQL|G|AGHFGTVSRGLLR-K----S-------//IHRDLAARNVLVHDGVVLKVADFGLTV|Q|LRNDEEFRV-CEDDALPFKWLAPECFT--DK
Protist       	FVS-------QDWEVPS---STITFGKAL|G|AGQFGEVCLGTFT--------------//VHRDLAARNILLGEKNKVKISDFGLAV|Q|LTSE--EYV-ADGSKFPTKWTAPEALA--YN
Protist       	DYASAYVAGSNSRR-VR---EGLTIVKYL|A|SGNFGDVALGRVPFNMLPPRAQALLGS//VHRDLAARNCLVGQGMVVKIADFGLSR|Q|LADENDYYRMQTRGKLPVKWMAPETMT--FR
Protist       	DYASAYVAGSNSRR-VR---EGLTIVKHL|A|SGNFGDVALGQVPFSVLPPRARTLLGP//VHRDLAARNCLVGQGMVVKIADFGLSR|Q|LADEDDYYRMQTRGKLPVKWMAPETMT--FR
Protist       	DYASAYVAGSNSRR-VR---EGLTIVKHL|A|SGNFGDVALGQVPFSVLPPRARTLLGP//VHRDLAARNCLVGQGMVVKIADFGLSR|Q|LADEDDYYRMQTRGKLPVKWMAPETMT--FR
Protist       	GVV-------PREV-ER---RHLKVLETL|G|SGHWGIVSKALLE--------------//VHRDVAARNVLLSSELRGKIADLGLTR|Q|AEADSEYYT-SKGGAVPVRWSAPEALE--EH
Protist       	GCA-------PVEL-VR---RHIELLNPI|G|EGSMGMVNKAYLK--------------//LHGDIAGRNILIDSNMNAKIGDFGFTR|Q|QNGDSPFYI-AHGRAIAVRWCPGEVLL--EL
Plant         	SYK-------EVKS-AT---NNFKE--VI|G|RGSFGSVYLGKLP--------------//IHRDVKCSNILLDMEMNAKVCDFGLSK|Q|ISHPDATHV-TTVVKGTAGYLDPEYYS--TQ
Plant         	SYK-------EIKS-AT---NNFKE--VI|G|RGSFGSVYLGKLP--------------//IHRDVKCSNILLDMEMNAKVCDFGLSK|Q|ISHPDATHV-TTVVKGTAGYLDPEYYS--TQ
Plant         	SYK-------EVKS-AT---NNFKE--VI|G|RGSFGSVYLGKLP--------------//IHRDVKCSNILLDMEMNAKVCDFGLSK|Q|ISHPDATHV-TTVVKGTAGYLDPEYYS--TQ
Plant         	TFS-------ELRT-AT---RNFSRSAMI|G|EGGFGCVYRGSIR--------------//IFRDFKPSNILLDKNFNAKLSDFGLAR|Q|GPSEGVTHV-STAVVGTVGYAAPEYIQ--TG
Plant         	SYS-------KLKK-IT---HSFK--NKL|G|QGGFSTVYKGKLP--------------//LHFDIKPHNILLDNEFCPKISDFGLAK|Q|CRARESHVS-MTGVKGTIGFMAPEVVFRNIG
Plant         	TYS-------KLKK-IT---GSFN--NKI|G|QGGFSSVYKGKLP--------------//LHFDIKPHNILLDDDFCPKITDFGLAK|Q|CRAKESHVS-MTCVKGTIGFIAPEIIFRNLG
Plant         	TYS-------KLKK-IT---GSFN--NKI|G|QGGFSSVYKGKLP--------------//LHFDIKPHNILLDDDFCPKITDFGLAK|Q|CRAKESHVS-MTCVKGTIGFIAPEIIFRNLG
Plant         	TYS-------KLKK-IT---GSFN--NKI|G|QGGFSSVYKGKLP--------------//LHFDIKPHNILLDDDFCPKITDFGLAK|Q|CRAKESHVS-MTCVKGTIGFIAPEIIFRNLG
Plant         	TYS-------KLKK-IT---GSFN--NKI|G|QGGFSSVYKGKLP--------------//LHFDIKPHNILLDDDFCPKITDFGLAK|Q|CRAKESHVS-MTCVKGTIGFIAPEIIFRNLG
Plant         	SYS-------MLKK-IT---DSFK--NKL|G|QGGFSTVYKGKLP--------------//LHFDIKPHNILLDNEFCPKISDFGLAK|Q|CRAKESHVS-MTGVKGTVGFMAPEVIFRNIG
Plant         	TYS-------KLKK-IT---GSFN--NKI|G|QGGFSSVYKGKLP--------------//LHFDIKPHNILLDDDFRPKITDFGLAK|Q|CRAKESHVS-MTCVKGTIGFIAPEIIFRNIG
Plant         	SYS-------KLKK-IT---NSFK--NKL|G|QGGFSTVYKGKLP--------------//LHFDIKPHNILLDSDFCPKISDFGLAK|Q|CRAKESHVT-MTGVKGTVGFIAPEVIFRNFG

                                                  Up to 50 Sequences Containing 2nd Mutation

Protist       	DRD-------RFHG-AIVPAQSILYKEVV|A|KGGYGVVYVATMRG-------------//VHRDLKAKNVLIGTNFVAKLGDFGSSR|L|Y---EDDNT-MTSEIGTIPWIAPEVLK--GV
Protist       	DLS-------TLRM-VRLELRELSSARPL|A|AGAYGEVWAGVY---------------//IHRDLKSRNVLLDSKKGTKLTDFGASR|E|----ITDST-LTHGIGTYQWMAPEIIN--GD
Protist       	RWG-------ELDV-LRIDADTVVTNSVI|A|SGAYGQVALGTY---------------//IHRDLKSRNVLLDSVKGTKLTDFGISR|E|----DTQET-MTIGVGTYRWMAPEILK--EN
Protist       	SLD-------SLAL-LRLDHQSLAAIKFV|A|EGAYGQVWLGTY---------------//IHRDLKSRNVLLDTVKGAKLTDFGVSK|E|----MTTET-MTVGVGTYRWMAPEVLQ--EN
Protist       	NLQ-------ELAT-HRLDATEVVIKDKI|A|TGAFGEVWRAEY---------------//IHRDLKSRNVLLDSAKGTKLTDFGVSK|E|----DTHET-MTVGVGTYRWMAPEILQ--FN
Protist       	DLG-------DLEF-LRV--SGVELHKKL|A|EGAYGEVWKGSY---------------//IHRDLKSRNVLLDSSDGVKLTDFGVSK|E|----DLQET-MTVGVGTYRWMAPEILK--EG
Protist       	DLG-------DLEF-LRV--SGVELHKKL|A|EGAYGEVWKGSY---------------//IHRDLKSRNVLLDSSDGVKLTDFGVSK|E|----DLQET-MTVGVGTYRWMAPEILK--EG
Protist       	DLG-------DLEF-LRV--SGVELHKKL|A|EGAYGEVWKGSY---------------//IHRDLKSRNVLLDSSDGVKLTDFGVSK|E|----DLQET-MTVGVGTYRWMAPEILK--EG
Protist       	NFD-------DLEL-LRLDDQVLVKSSFV|A|EGAFGQVWRGQY---------------//IHRDLKSRNVLLDSVKGTKLADFGASR|E|----MTTET-MTNGVGTYRWMAPEILR--DT
Protist       	NFD-------DLEL-LRLDDQVLVKSSFV|A|EGAFGQVWRGQY---------------//IHRDLKSRNVLLDSVKGTKLADFGASR|E|----MTTET-MTNGVGTYRWMAPEILR--DT
Protist       	NFD-------DLEL-LRLDDQVLVKSSFV|A|EGAFGQVWRGQY---------------//IHRDLKSRNVLLDSVKGTKLADFGASR|E|----MTTET-MTNGVGTYRWMAPEILR--DT
Protist       	NLD-------SLAL-LRLDHQSLEATKFV|A|EGAYGQVWLGTY---------------//IHRDLKSRNVLVDTAKGAKLTDFGVSK|E|----MTTET-MTVGVGTYRWMAPEVLQ--EN
Protist       	DWK-------DLER-YRLNSSNLHLIQRI|A|SGGFGSVWLGKY---------------//IHRDLKSRNVLMDSHKPCKLSDFGISR|K|----VVSTT-MSQEVGTFLWAAPEALN--GS
Protist       	DYASAYVAGSNSRR-VR---EGLTIVKYL|A|SGNFGDVALGRVPFNMLPPRAQALLGS//VHRDLAARNCLVGQGMVVKIADFGLSR|Q|LADENDYYRMQTRGKLPVKWMAPETMT--FR
Protist       	DNESVYLAGSNSRR-VR---EGLTIVKHL|A|SGNFGDVSLGQVPFNVLPPRAQTLLGP//VHRDLAARNCLVGQGMVVKIADFGLSR|E|LADENDYYRMQTRSKLPVKWMAPETMT--FR
Protist       	DDASAYVAGSNSRR-VR---EGLTIGKHL|A|SGEFGDVSLGQVPFNVLPTRAQTLLGP//VHRDLAARNCLVGQGMVVKIADFGLSR|E|LTDEQDYYRMQTRGKLPVKWMAPETMT--FR
Protist       	DDASAYVAGSNSRR-VR---EGLTIGKHL|A|SGEFGDVSLGQVLFNVLPTRARALLEP//VHRDLAARNCLVGQGMVVKIADFGLSR|E|LTDEQDYYRMQTRGKLPVKWMAPETMT--FR
Protist       	DYASAYVAGSNSRR-VR---ESLTIGKHL|A|SGEFGDVSLGQVPFNVLPTRAQTLLGP//VHRDLAARNCLVGQGMVVKIADFGLSR|E|LTDEQDYYRMQTRGKLPVKWMAPETMT--FR
Protist       	DDASVYAVGSNSRR-IR---DGLTIVKHL|A|SGNFGDVALGQVPFNVLPSRAQNLLGP//VHRDLAARNCLVGQGMVVKIADFGLTR|E|LDNGADYYRIQTRGKLPAKWMAPETLN--FR
Protist       	DYASVYVEGSNSRH-IR---EDLTLVKHL|A|SGNFGDVALGQVPFSVLPQRAQSLLGP//VHRDLAARNCLVGQGMVVKIADFGLSR|E|LTDENDYYRMETRGKLPVKWMAPETIT--FR
Protist       	DYASAYVAGSNSRR-IR---EGLTIVKHL|A|SGNFGDVALGQLPFSVLPPRAQNLLGP//VHRDLAARNCLVGKGMVVKIADFGLSR|E|LASENDYYRMQTRGKLPVKWMAPETMT--FR
Protist       	NYASAYVAGSHSRR-VR---EGLTIVKHL|A|SGNFGDVALGQLPFSVLPPRAQNLLGP//VHRDLAARNCLVGQGMIVKIADFGLSR|E|MASENDYYRMQTRGKLPVKWMAPETMT--FR
Protist       	DYASAYVAGSNSRR-VR---EGLTIVKHL|A|SGNFGDVALGQVPFSVLPERARTLLGP//VHRDLAARNCLVGQGMVVKIADFGLSR|E|LADENDYYRMETRGKLPVKWMAPETMT--FR
Protist       	----AYVAGSNSRR-VR---EGLTIVKHL|A|SGNFGDVALGQVPFSGLPERARTLLGP//VHRDLAARNCLVGQGMVVKIADFGLSR|E|LADENDYYRMETRGKLPVKWMAPETMT--FR
Protist       	DYASAYVAGSNSRR-IR---EGLTIVKHL|A|SGNFGDVSLGQVPSNVLPPRAQALLGP//VHRDLAARNCLVGQGMVVKIADFGLSR|E|LADENDYYRMQTRGKLPVKWMAPETLN--FR
Protist       	DYASAYVAGSNSRR-IR---EGLTIVKHL|A|SGNFGDVALGQVPFNVLPPRAQTLLGT//VHRDLAARNCLVGKGMVVKIADFGLSR|E|MASENEYYRMQTRGKLPVKWMAPETMT--FR
Protist       	DYASAYVAGSNSRR-IR---EGLTIVKHL|A|SGNFGDVALGQLSFSVLPPRAQNLLGP//VHRDLAARNCLVGQGMVVKIADFGLSR|E|LASENDYYRMQTRGKLPVKWMAPETMT--FR
Protist       	DYASAYVAGSNSRR-VR---EGLTIVKHL|A|SGNFGDVALGQVPFSVLPPRARTLLGP//VHRDLAARNCLVGQGMVVKIADFGLSR|Q|LADEDDYYRMQTRGKLPVKWMAPETMT--FR
Protist       	DYASAYVAGSNSRR-VR---EGLTIVKHL|A|SGNFGDVALGQVPFSVLPPRARTLLGP//VHRDLAARNCLVGQGMVVKIADFGLSR|Q|LADEDDYYRMQTRGKLPVKWMAPETMT--FR
Protist       	DDIGVYVAGSNSRR-VR---EGLAVLKRL|A|SGNFGDVSLGQVLFTALPPRAQTLLGP//VHRDLAARNCLVGQGMVVKIADFGLSR|E|LADEHDYYRMQTRGKLPLKWMAPETMT--FR
Protist       	DNESPYVTGSNSRR-VR---EGLTIVKYL|A|SGNFGDVALGQVAFNVLPQRAQALLGR//VHRDLAARNCLVGKGMVVKIADFGLSR|E|LTDENDYYRMQTRGKLPVKWMAPESMT--FR
Protist       	DNESPYVTGSNSRR-VR---EGLTIVKYL|A|SGNFGDVALGQVAFNVLPQRAQALLGR//VHRDLAARNCLVGKGMVVKIADFGLSR|E|LTDENDYYRMQTRGKLPVKWMAPESMT--FR
Protist       	DYASAHVAGSNSRR-VR---EGLTIVKHL|A|SGNFGDVALGQVPPSVLPLRAQVLLGP//VHRDLAARNCLVGQGMVVKIADFGLSR|V|LASETDYYRMQTGGKLPLKWMAPETLN--FR
Protist       	ENDRAFVTGSASRR-IR---ESLTIVKHL|A|SGNFGDVALGQLPFNVLPPRAQSLLGP//VHRDLAARNCLVGQGMVVKVADFGLSR|E|LEDEEKYYRMQTNRELPLKWMAPETMT--GP
Protist       	DYASAYVAGSNSRR-VR---EGLSIVKHL|A|SGNFGDVALGQVPFSKLPPRAQALLGP//VHRDLAARNCLVGQGMVVKIADFGLSR|E|LASDNDYYRMQTRGKLPVKWMAPETMT--FR
Protist       	DYASAYVAGSNSRR-VR---EGLSIVKHL|A|SGNFGDVALGQVPFSKLPPRAQALLGP//VHRDLAARNCLVGQGMVVKIADFGLSR|E|LASDNDYYRMQTRGKLPVKWMAPETMT--FR
Protist       	DYASAYVAGSNSRR-VR---EGLTIVKHL|A|SGNFGDVSLGQVPSNVLPPRAQALLGL//VHRDLAARNCLVGQEMVVKIADFGLSR|E|LTDENDYYRMQTRGKLPVKWMAPETLN--FR
Protist       	DYASAYVAGSNSRR-IR---EGLTIVKHL|A|SGNFGDVALGQVPFNVLPPRAQKLLAP//VHRDLAARNCLVGQGMIVKIADFGLSR|E|MASENDYYRMQTRGKLPVKWMAPETMT--FR
Protist       	DYTAVYVAGSNSSR-VR---DGLTILKHL|A|SGNFGDVALGQVPFSVLPQRAQALLGK//VHRDLAARNCLVGQGMVVKIADFGLSR|E|LEDENDYYRMQTRGKLPVKWMAPETMT--FR
Protist       	DNESPYVAGSNSRR-VR---EGLTIVKHL|A|SGNFGDVALGQVPFSVLPPRAQNLLGP//VHRDLAARNCLVGQGMVVKIADFGLSR|E|LTDEQDYYRMQTRGKLPVKWMAPETMT--FR
Protist       	DYASAYVAGSNSRR-IR---EGLTIVKHL|A|SGNFGDVALGQVPFNVLPPRAQKLLAP//VHRDLAARNCLVGQGMIVKIADFGLSR|E|MASENDYYRMQTRGKLPVKWMAPETMT--FR
Protist       	DYASAYVAGSNSRR-VR---EGLTIVKHL|A|SGNFGDVALGQVPFSVLPPRAQALLGP//VHRDLAARNCLVGQGMVVKIADFGLSR|E|LASENDYYRMQTRGKLPVKWMAPETMT--FR
Protist       	DDASVYASGSNSRR-IR---DGLTIVKHL|A|SGNFGDVALGQVPFNVLPPRAQTLLGP//VHRDLAARNCLVGKGMVVKIADFGLSR|E|MASENDYYRIQTRGKLPVKWMAPETLT--FR
Protist       	DDASVYASGSNSRR-IR---DGLTIVKHL|A|SGNFGDVALGQVPFNVLPPRAQTLLGP//VHRDLAARNCLVGKGMVVKIADFGLSR|E|MASENDYYRIQTRGKLPVKWMAPETLT--FR
Protist       	DDTSAYVAGSNSRR-VR---EGLTIGKHL|A|SGEFGDVSLGQVPFNVLPTRAQTLLGP//VHRDLAARNCLVGQGMVVKIADFGLSR|E|LTDEQDYYRMQTRGKLPVKWMAPETMT--FR
Protist       	DDTSAYVAGSNSRR-VR---EGLTIGKHL|A|SGEFGDVSLGQVPFNVLPTRAQTLLGP//VHRDLAARNCLVGQGMVVKIADFGLSR|E|LTDEQDYYRMQTRGKLPVKWMAPETMT--FR
Protist       	DYASAYVAGSNSRR-VR---DGLTIVKHL|A|SGNFGDVALGQVPLSVLPQRAQNLLGP//VHRDLAARNCLVGQGMVVKIADFGLSR|E|LTDENDYYRMETRGKLPVKWMAPETMT--FR
Protist       	DNESVYLAGSNSHR-VR---EGLTIVKYL|A|SGNFGDVALGQVPFNLLPQRAQALLGP//VHRDLAARNCLVGQGMVVKIADFGLSR|E|LGTDDDYYRMETRGKLPVKWMAPETIT--FR
Protist       	DDASAYVAGSNSRR-VR---EGLTIGKHL|A|SGEFGDVSLGQVPFNVLPTRAQTLLGP//VHRDLAARNCLVGPGMVVKIADFGLSR|E|LSDEQDYYRMQTRGKLPVKWMAPETMT--FR
Protist       	DNESPYVAGSNSRR-VR---EGLTIVKHL|A|SGNFGDVALGRVPFGVLSPRAQVLLGK//VHRDLAARNCLVGQGMVVKIADFGLSR|E|LT-ENDYYRMQTRGKLPVKWMAPETMT--FR
Protist       	DYASAYVPGSNSRR-IR---EGLTIVKHL|A|SGNFGDVALGQLSFSVLSPRAQTLLGP//VHRDLAARNCLVGKGMVVKIADFGLSR|E|LASENDYYRMQTRGKLPVKWMAPETMT--FR
Protist       	DNESVYVAGGNSRR-IR---DGLTIVKHL|A|SGNFGDVALGQLPFSALPPRAQNLLGP//VHRDLAARNCLVGQGMVVKIADFGLSR|E|LEDENDYYRVQTRGKLPVKWMAPETMT--FR
Protist       	DYASAYVAGSNSRR-VR---DGLTIVKHL|A|SGNFGDVALGQLPFSVLPPRAQNLLGP//VHRDLAARNCLVGQGMVVKIADFGLSR|E|LASENDYYRMQTRGKLPVKWMAPETMT--FR
Protist       	DDASAYVAGSNSRR-VR---EGLTIGKHL|A|SGEFGDVSLGQVLFNVLPTRARALLEP//VHRDLAARNCLVGQGMVVKIADFGLSR|E|LTDEQDYYRMQTRGKLPVKWMAPETMT--FR
Protist       	DDASAYVAGSNSRR-VR---EGLTIGKHL|A|SGEFGDVSLGQVLFNVLPTRARALLEP//VHRDLAARNCLVGQGMVVKIADFGLSR|E|LTDEQDYYRMQTRGKLPVKWMAPETMT--FR
Protist       	DDASAYVAGSNSRR-VR---EGLTIGKHL|A|SGEFGDVSLGQVLFNVLPTRARALLEP//VHRDLAARNCLVGQGMVVKIADFGLSR|E|LTDEQDYYRMQTRGKLPVKWMAPETMT--FR
Protist       	DDASAYVAGSNSRR-VR---EGLTIGKHL|A|SGEFGDVSLGQVLFNVLPTRARALLEP//VHRDLAARNCLVGQGMVVKIADFGLSR|E|LTDEQDYYRMQTRGKLPVKWMAPETMT--FR
Protist       	DNEIVYMTGSNSHR-IR---EGLAIVKHL|A|SGNFGDVSLGEVPFAVLPPRAQGLLGS//VHRDLAARNCLVGQNMVVKIADFGLSR|E|LADESDYYRMQTRGKVPAKWMAPEALA--RR
Protist       	DNENVYMTGSNSHR-IR---EGLAIVKHL|A|SGNFGDVSLGEVPFAVLPPRAQSLLGS//VHRDLAARNCLVGQNMVVKIADFGLSR|E|LADESDYYRMQTRGKVPAKWMAPEALT--QR
Protist       	DHADASVPIGDSRR-LC---ECLTIVKHL|A|SGSFSDVALGEVSFSVLPPRAQALLEP//VHRDLTARNCLVGQGMAVKITDFGLSR|K|LVSDDDCDRMQTLGKLPVKWMAPETMT--YR
 
_____________L861Q_G719S_nObs_14_nExp_2.23_____________
 
                                                          All Human Sequences

Human         	-PSGEAPNQALLRILKE---TEFKKIKVL|G|SGAFGTVYKGLWIPE-------GEKVK//VHRDLAARNVLVKTPQHVKITDFGLAK|L|LGAEEKE-YHAEGGKVPIKWMALESIL--HR
Human         	-PSGEAPNQALLRILKE---TEFKKIKVL|G|SGAFGTVYKGLWIPE-------GEKVK//VHRDLAARNVLVKTPQHVKITDFGLAK|L|LGAEEKE-YHAEGGKVPIKWMALESIL--HR
Human         	-PSGEAPNQALLRILKE---TEFKKIKVL|G|SGAFGTVYKGLWIPE-------GEKVK//VHRDLAARNVLVKTPQHVKITDFGLAK|L|LGAEEKE-YHAEGGKVPIKWMALESIL--HR
Human         	-PSGEAPNQALLRILKE---TEFKKIKVL|G|SGAFGTVYKGLWIPE-------GEKVK//VHRDLAARNVLVKTPQHVKITDFGLAK|L|LGAEEKE-YHAEGGKVPIKWMALESIL--HR
Human         	-PSGEAPNQALLRILKE---TEFKKIKVL|G|SGAFGTVYKGLWIPE-------GEKVK//VHRDLAARNVLVKTPQHVKITDFGLAK|L|LGAEEKE-YHAEGGKVPIKWMALESIL--HR
Human         	-PSGEAPNQALLRILKE---TEFKKIKVL|G|SGAFGTVYKGLWIPE-------GEKVK//VHRDLAARNVLVKTPQHVKITDFGLAK|L|LGAEEKE-YHAEGGKVPIKWMALESIL--HR

                                                          Reference Sequences

              	     6    1    6       1    6  |9| 1    6    1           6   //  6    1    6    1    6    |1|    6     1    6    1    6     
              	    9    0    0       1    1  |1| 2    2    3           3   //  3    4    4    5    5    |6|    6     7    7    8    8     
              	   6    7    7       7    7  |7| 7    7    7           7   //  8    8    8    8    8    |8|    8     8    8    8    8     
Rapeseed      	-KSVSKMKLSDLMK-AT---EEFKKDNII|G|KGRTGTMYKGVLE----------D--G//IHRNISSKCILLTADFEPKISDFGLAR|L|MNPID-T-HLSTFVNGEFGYVAPEYSR--TM
Muskmelon     	-NSAKVFSYKEVKS-AT---NNFKE--VI|G|RGSFGSVYLGKLP----------D--G//IHRDVKCSNILLDMEMNAKVCDFGLSK|Q|ISHPDAT-HVTTVVKGTAGYLDPEYYS--TQ
Sponge        	-PPRMAPNATRLIVAPE---DELEFGKEL|G|AGAFGTVYEGYWKPA-------NDENE//VHRDLAARNVLVQTPVKVKITDFGLTR|I|IEANQSH-YEATTSKMPVRWLPPESIR--NR
Flatworm      	-NIQKAPNLGRLVMINS---DDLILCGPL|G|TGAFGAVYRGVWRIAEVTRDETTRYRM//IHR------------EHLQITDFGLAK|M|LEGEDEEKVIVRSGRVPIRWLAIETLT--HG
Snail         	-PTNAQPDLAKLRLIKE---SELRKGGII|G|SGAFGTVYKGFWIPE-------GENVK//VHRDLAARNVLVQTPTQVKITDFGLAK|L|LDYNEEE-YRAAGGKMPIKWLALECIQ--HR
Ant           	-PTGVKPNLAKLRIIKE---EEMRKGGIL|G|FGAFGNVYKGVWVPE-------GENVK//VHRDLAARNVLVQTPNCVKITDFGLAK|L|LDINEEQ-YKAAGGKMPIKWLALECIQ--HR
Copepod       	-PTNIKPNLAKLRIVKE---AELRKGGIL|G|YGAFGTVYKGVWVPE-------GENVK//VHRDLAARNVLVQTPSCVKITDFGLAK|L|LDINEDE-YKATGGKMPIKWLALECIQ--QR
Lancet        	-PTGAAPNQAYLRIIKE---TELKRGMVL|G|SGAFGTVYKSLWFPE-------SGNVK//VHRDLAARNVLVKTPNQVKITDFGLAK|L|LDIDEEE-YYAEGGKMPIKWLALECIQ--YR
Fish          	-PSGKAPNQALLRILKE---TEFKKIKVL|G|SGAFGTVYKGLWVPE-------GESVK//VHRDLAARNVLVKTPQHVKITDFGLAK|L|LNADEKE-YHADGGKVPIKWMALESIL--HR
Frog          	-PSGEAPNQALLRILKE---TEFKKIKVL|G|SGAFGTVYQGLWIPE-------GEGIK//VHRDLAARNVLVKGPQHVKITDFGLAK|L|LGADEKA-YHAEGGKVPIKWMALESIL--HR
Lizard        	-PSGEAPNQALLRILKE---TELKKVKVL|G|SGAFGTVFKGLWIPE-------GEKVK//VHRDLAARNVLVKTPQHVKITDFGLAK|L|LGAEEKE-YHAEGGKVPIKWMALESIL--HR
Bird          	-PSGEAPNQAHLRILKE---TEFKKVKVL|G|SGAFGTVYKGLWIPE-------GEKVK//VHRDLAARNVLVKTPQHVKITDFGLAK|L|LGADEKE-YHAEGGKVPIKWMALESIL--HR
Alligator     	-PSGEAPNQAHLRILKE---TEFKKVKVL|G|SGAFGTVYKGLWIPE-------GERVK//VHRDLAARNVLVKTPQHVKITDFGLAK|L|LGADEKE-YHAEGGKVPIKWMALESIL--HR
Mouse         	-PSGEAPNQAHLRILKE---TEFKKIKVL|G|SGAFGTVYKGLWIPE-------GEKVK//VHRDLAARNVLVKTPQHVKITDFGLAK|L|LGAEEKE-YHAEGGKVPIKWMALESIL--HR
Rat           	-PSGEAPNQAHLRILKE---TEFKKIKVL|G|SGAFGTVYKGLWIPE-------GEKVK//VHRDLAARNVLVKTPQHVKITDFGLAK|L|LGAEEKE-YHAEGGKVPIKWMALESIL--HR
Target[Human] 	-PSGEAPNQALLRILKE---TEFKKIKVL|G|SGAFGTVYKGLWIPE-------GEKVK//VHRDLAARNVLVKTPQHVKITDFGLAK|L|LGAEEKE-YHAEGGKVPIKWMALESIL--HR

                                                  Up to 50 Sequences Containing 1st Mutation

Protist       	-IQ-ALN--GGKWELER---DDVTIGQQL|G|AGHFGTVSRGLLRKS-------D--GN//IHRDLAARNVLVHDGVVLKVADFGLTV|Q|LRNDEEF-RVCEDDALPFKWLAPECFT--DK
Protist       	-SRYHSAFVSQDWEVPS---STITFGKAL|G|AGQFGEVCLGTFT----------D--Q//VHRDLAARNILLGEKNKVKISDFGLAV|Q|LTSE--E-YVADGSKFPTKWTAPEALA--YN
Protist       	KAAEVVYDYANSRR-VR---EGLTIVKYL|A|SGNFGDVALGRVPNRAQALLGS-E--I//VHRDLAARNCLVGQGMVVKIADFGLSR|Q|LADENDY-YRQTRGKLPVKWMAPETMT--FR
Protist       	KAAEVVYDYANSRR-VR---EGLTIVKHL|A|SGNFGDVALGQVPSRARTLLGP-E--T//VHRDLAARNCLVGQGMVVKIADFGLSR|Q|LADEDDY-YRQTRGKLPVKWMAPETMT--FR
Protist       	KAAEVVYDYANSRR-VR---EGLTIVKHL|A|SGNFGDVALGQVPSRARTLLGP-E--T//VHRDLAARNCLVGQGMVVKIADFGLSR|Q|LADEDDY-YRQTRGKLPVKWMAPETMT--FR
Protist       	---DQLEGVVPREV-ER---RHLKVLETL|G|SGHWGIVSKALLE----------ES-G//VHRDVAARNVLLSSELRGKIADLGLTR|Q|AEADSEY-YTSKGGAVPVRWSAPEALE--EH
Protist       	---GYYVGCAPVEL-VR---RHIELLNPI|G|EGSMGMVNKAYLK-----------K-P//LHGDIAGRNILIDSNMNAKIGDFGFTR|Q|QNGDSPF-YIAHGRAIAVRWCPGEVLL--EL
Plant         	-NSAKVFSYKEVKS-AT---NNFKE--VI|G|RGSFGSVYLGKLP----------D--G//IHRDVKCSNILLDMEMNAKVCDFGLSK|Q|ISHPDAT-HVTTVVKGTAGYLDPEYYS--TQ
Plant         	-NSAKIFSYKEIKS-AT---NNFKE--VI|G|RGSFGSVYLGKLP----------D--G//IHRDVKCSNILLDMEMNAKVCDFGLSK|Q|ISHPDAT-HVTTVVKGTAGYLDPEYYS--TQ
Plant         	-NSAKVFSYKEVKS-AT---NNFKE--VI|G|RGSFGSVYLGKLP----------D--G//IHRDVKCSNILLDMEMNAKVCDFGLSK|Q|ISHPDAT-HVTTVVKGTAGYLDPEYYS--TQ
Plant         	---LRVFTFSELRT-AT---RNFSRSAMI|G|EGGFGCVYRGSIR----------NS-S//IFRDFKPSNILLDKNFNAKLSDFGLAR|Q|GPSEGVT-HVSTAVVGTVGYAAPEYIQ--TG
Plant         	-HIPKRYSYSKLKK-IT---HSFK--NKL|G|QGGFSTVYKGKLP----------D--G//LHFDIKPHNILLDNEFCPKISDFGLAK|Q|CRARESH-VSMTGVKGTIGFMAPEVVFRNIG
Plant         	-QTPKRYTYSKLKK-IT---GSFN--NKI|G|QGGFSSVYKGKLP----------D--G//LHFDIKPHNILLDDDFCPKITDFGLAK|Q|CRAKESH-VSMTCVKGTIGFIAPEIIFRNLG
Plant         	-QTPKRYTYSKLKK-IT---GSFN--NKI|G|QGGFSSVYKGKLP----------D--G//LHFDIKPHNILLDDDFCPKITDFGLAK|Q|CRAKESH-VSMTCVKGTIGFIAPEIIFRNLG
Plant         	-QTPKRYTYSKLKK-IT---GSFN--NKI|G|QGGFSSVYKGKLP----------D--G//LHFDIKPHNILLDDDFCPKITDFGLAK|Q|CRAKESH-VSMTCVKGTIGFIAPEIIFRNLG
Plant         	-QTPKRYTYSKLKK-IT---GSFN--NKI|G|QGGFSSVYKGKLP----------D--G//LHFDIKPHNILLDDDFCPKITDFGLAK|Q|CRAKESH-VSMTCVKGTIGFIAPEIIFRNLG
Plant         	-QTPKRYSYSMLKK-IT---DSFK--NKL|G|QGGFSTVYKGKLP----------D--G//LHFDIKPHNILLDNEFCPKISDFGLAK|Q|CRAKESH-VSMTGVKGTVGFMAPEVIFRNIG
Plant         	-QTPKRYTYSKLKK-IT---GSFN--NKI|G|QGGFSSVYKGKLP----------D--G//LHFDIKPHNILLDDDFRPKITDFGLAK|Q|CRAKESH-VSMTCVKGTIGFIAPEIIFRNIG
Plant         	-LMPKRYSYSKLKK-IT---NSFK--NKL|G|QGGFSTVYKGKLP----------D--G//LHFDIKPHNILLDSDFCPKISDFGLAK|Q|CRAKESH-VTMTGVKGTVGFIAPEVIFRNFG

                                                  Up to 50 Sequences Containing 2nd Mutation

Protist       	-TAKLNPILEALTS-VRLPLEDVMLLRKL|S|EGAFGEVWKGTL-----------N--S//IHRDLKSRNVLLDAKKGAKLSDFGVSK|A|----ESE-STMTCGVGTYRWMAPEVLQ--DS
Protist       	-TAKLNPILEALTS-VRLPLEDVMLLRKL|S|EGAFGEVWKGTL-----------N--S//IHRDLKSRNVLLDAKKGAKLSDFGVSK|A|----ESE-STMTCGVGTYRWMAPEVLQ--DS
Protist       	-TAKLNPILEALAS-VRLPFEDVMLLRKL|S|EGAFGEVWKGTL-----------H--S//IHRDLKSRNVLLDAKKGAKLSDFGVSK|A|----ESE-NTMTCGVGTYRWMAPEVLQ--DS
Protist       	-APGSSPDSEILAS-CRLDYDEVALGRCI|S|RGGFGLVFVGCY-----------R--G//IHRDLKAKNVLLNADMEAKLSDFGIAR|E|----RSSYEHMTVGIGTSFWIAPEVLL--GR
Protist       	-NSGNSVDSEILAA-CRLDYNEVTLGRCI|S|RGGFGLVFVGSY-----------R--G//IHRDLKAKNVLLNADMEAKLSDFGIAR|E|----RSFYEHMTVGIGTSFWIAPEVLL--GR
Protist       	TTGSYQHTLPSLSQ-KRLPYSSVVCSRLL|S|KGAFGEVWLGSF-----------N--G//IHRDLKSKNVLMAAGCEAKLSDFGISR|E|----RTLDETMTAGVGTIFWTAPEVLL--GE
Protist       	TTGSYQHTLQELIK-KRVPYSAVVYSRLL|S|KGAFGEVWLGSF-----------N--G//IHRDLKSKNVLIGDDGEAELSDFGISR|K|----RTQDETMTAGVGTIFWTAPEVLL--GE
Protist       	-TIGNQLNMGELTL-WRLDHEKLTKGRTL|S|VGATGVVSMGMY-----------N--R//IHRDFKSRNVLLGKNLVAKLTDFGVSR|N|----LSI-ETMTQGVGSFRWTAPEILQ--GK
Protist       	-TIGNQLNMGELTL-WRLDHEKLTKGRTL|S|VGATGVVSMGMY-----------N--R//IHRDFKSRNVLLGKNLVAKLTDFGVSR|N|----LSI-ETMTQGVGSFRWTAPEILQ--GK
Plant         	-MSFNVPIVSDI---NG---RELNIGEKV|S|SGSFGALYRG-S-----------D--D//MHRDLKASNVLLDDSLTPKICDFGLAR|V|MAKNGQM-TAETG---TYRWMAPEVIG--HM
 
_____________G719A_I706T_nObs_3_nExp_0.03_____________
 
                                                          All Human Sequences

Human         	-PS-GE--------APNQA-------LLR|I|LKE---TEFKKIKVL|G|SGAFGTVYKGLWI-P----E----------G
Human         	-PS-GE--------APNQA-------LLR|I|LKE---TEFKKIKVL|G|SGAFGTVYKGLWI-P----E----------G
Human         	-PS-GE--------APNQA-------LLR|I|LKE---TEFKKIKVL|G|SGAFGTVYKGLWI-P----E----------G
Human         	-PS-GE--------APNQA-------LLR|I|LKE---TEFKKIKVL|G|SGAFGTVYKGLWI-P----E----------G
Human         	-PS-GE--------APNQA-------LLR|I|LKE---TEFKKIKVL|G|SGAFGTVYKGLWI-P----E----------G
Human         	-PS-GE--------APNQA-------LLR|I|LKE---TEFKKIKVL|G|SGAFGTVYKGLWI-P----E----------G

                                                          Reference Sequences

              	   4             9           4 |6|  9       4    |9|    4    9         4           
              	  9             9           0 |0|  0       1    |1|    2    2         3           
              	 6             6           7 |7|  7       7    |7|    7    7         7           
Rapeseed      	-KS-VS--------KMKLS-------DLM|K|-AT---EEFKKDNII|G|KGRTGTMYKGVLE------------------
Muskmelon     	-NS-AK--------VFSYK-------EVK|S|-AT---NNFKE--VI|G|RGSFGSVYLGKLP------------------
Sponge        	-PP-RM--------APNAT-------RLI|V|APE---DELEFGKEL|G|AGAFGTVYEGYWK-P----A----------N
Flatworm      	-NI-QK--------APNLG-------RLV|M|INS---DDLILCGPL|G|TGAFGAVYRGVWR-I----AEVTRDET---T
Snail         	-PT-NA--------QPDLA-------KLR|L|IKE---SELRKGGII|G|SGAFGTVYKGFWI-P----E----------G
Ant           	-PT-GV--------KPNLA-------KLR|I|IKE---EEMRKGGIL|G|FGAFGNVYKGVWV-P----E----------G
Copepod       	-PT-NI--------KPNLA-------KLR|I|VKE---AELRKGGIL|G|YGAFGTVYKGVWV-P----E----------G
Lancet        	-PT-GA--------APNQA-------YLR|I|IKE---TELKRGMVL|G|SGAFGTVYKSLWF-P----E----------S
Fish          	-PS-GK--------APNQA-------LLR|I|LKE---TEFKKIKVL|G|SGAFGTVYKGLWV-P----E----------G
Frog          	-PS-GE--------APNQA-------LLR|I|LKE---TEFKKIKVL|G|SGAFGTVYQGLWI-P----E----------G
Lizard        	-PS-GE--------APNQA-------LLR|I|LKE---TELKKVKVL|G|SGAFGTVFKGLWI-P----E----------G
Bird          	-PS-GE--------APNQA-------HLR|I|LKE---TEFKKVKVL|G|SGAFGTVYKGLWI-P----E----------G
Alligator     	-PS-GE--------APNQA-------HLR|I|LKE---TEFKKVKVL|G|SGAFGTVYKGLWI-P----E----------G
Mouse         	-PS-GE--------APNQA-------HLR|I|LKE---TEFKKIKVL|G|SGAFGTVYKGLWI-P----E----------G
Rat           	-PS-GE--------APNQA-------HLR|I|LKE---TEFKKIKVL|G|SGAFGTVYKGLWI-P----E----------G
Target[Human] 	-PS-GE--------APNQA-------LLR|I|LKE---TEFKKIKVL|G|SGAFGTVYKGLWI-P----E----------G

                                                  Up to 50 Sequences Containing 1st Mutation

Protist       	-LE-AA--------ILDRD-------RFH|G|-AIVPAQSILYKEVV|A|KGGYGVVYVATMRG-----------------
Protist       	-DA-SY--------QDDLS-------TLR|M|-VRLELRELSSARPL|A|AGAYGEVWAGVY-------------------
Protist       	-SA-TA--------GLRWG-------ELD|V|-LRIDADTVVTNSVI|A|SGAYGQVALGTY-------------------
Protist       	-SE-HP--------VFSLD-------SLA|L|-LRLDHQSLAAIKFV|A|EGAYGQVWLGTY-------------------
Protist       	-TG-SQ------DQTFNLQ-------ELA|T|-HRLDATEVVIKDKI|A|TGAFGEVWRAEY-------------------
Protist       	-TL-DINGNSTLGLVHDLG-------DLE|F|-LRV--SGVELHKKL|A|EGAYGEVWKGSY-------------------
Protist       	-TL-DLGGNSTLGLVHDLG-------DLE|F|-LRV--SGVELHKKL|A|EGAYGEVWKGSY-------------------
Protist       	-TL-DIAGNSTLGLVHDLG-------DLE|F|-LRV--SGVELHKKL|A|EGAYGEVWKGSY-------------------
Protist       	-VS-SL--------QLNFD-------DLE|L|-LRLDDQVLVKSSFV|A|EGAFGQVWRGQY-------------------
Protist       	-VS-SL--------QLNFD-------DLE|L|-LRLDDQVLVKSSFV|A|EGAFGQVWRGQY-------------------
Protist       	-VS-SL--------QLNFD-------DLE|L|-LRLDDQVLVKSSFV|A|EGAFGQVWRGQY-------------------
Protist       	-SE-HI--------VFNLD-------SLA|L|-LRLDHQSLEATKFV|A|EGAYGQVWLGTY-------------------
Protist       	-RL-ST--------VLDWK-------DLE|R|-YRLNSSNLHLIQRI|A|SGGFGSVWLGKY-------------------
Protist       	DAA-EV--------VYDYASAYVAGSNSR|R|-VR---EGLTIVKYL|A|SGNFGDVALGRVPFNMLPPRAQALLGSTTP-
Protist       	TSP-QV--------VYDNESVYLAGSNSR|R|-VR---EGLTIVKHL|A|SGNFGDVSLGQVPFNVLPPRAQTLLGPVSS-
Protist       	APPEEV--------VDDDASAYVAGSNSR|R|-VR---EGLTIGKHL|A|SGEFGDVSLGQVPFNVLPTRAQTLLGPTAS-
Protist       	APPEEV--------VDDDASAYVAGSNSR|R|-VR---EGLTIGKHL|A|SGEFGDVSLGQVLFNVLPTRARALLEPTAS-
Protist       	APPEEV--------VYDYASAYVAGSNSR|R|-VR---ESLTIGKHL|A|SGEFGDVSLGQVPFNVLPTRAQTLLGPTAS-
Protist       	PST-EV--------VYDDASVYAVGSNSR|R|-IR---DGLTIVKHL|A|SGNFGDVALGQVPFNVLPSRAQNLLGPATP-
Protist       	TST------------DDYASVYVEGSNSR|H|-IR---EDLTLVKHL|A|SGNFGDVALGQVPFSVLPQRAQSLLGPAAS-
Protist       	ASTSEV--------VYDYASAYVAGSNSR|R|-IR---EGLTIVKHL|A|SGNFGDVALGQLPFSVLPPRAQNLLGPAAS-
Protist       	SAP-EV--------VYNYASAYVAGSHSR|R|-VR---EGLTIVKHL|A|SGNFGDVALGQLPFSVLPPRAQNLLGPAAS-
Protist       	APPEEV--------VYDYASAYVAGSNSR|R|-VR---EGLTIVKHL|A|SGNFGDVALGQVPFSVLPERARTLLGPAAP-
Protist       	--------------------AYVAGSNSR|R|-VR---EGLTIVKHL|A|SGNFGDVALGQVPFSGLPERARTLLGPAAP-
Protist       	TSTSEV--------VYDYASAYVAGSNSR|R|-IR---EGLTIVKHL|A|SGNFGDVSLGQVPSNVLPPRAQALLGPTVS-
Protist       	STSAEV--------VYDYASAYVAGSNSR|R|-IR---EGLTIVKHL|A|SGNFGDVALGQVPFNVLPPRAQTLLGTATS-
Protist       	SSK-EV--------VYDYASAYVAGSNSR|R|-IR---EGLTIVKHL|A|SGNFGDVALGQLSFSVLPPRAQNLLGPAAS-
Protist       	DAA-EV--------VYDYASAYVAGSNSR|R|-VR---EGLTIVKHL|A|SGNFGDVALGQVPFSVLPPRARTLLGPTTP-
Protist       	DAA-EV--------VYDYASAYVAGSNSR|R|-VR---EGLTIVKHL|A|SGNFGDVALGQVPFSVLPPRARTLLGPTTP-
Protist       	PSS-VV--------VYDDIGVYVAGSNSR|R|-VR---EGLAVLKRL|A|SGNFGDVSLGQVLFTALPPRAQTLLGPTAS-
Protist       	PSSTEG--------LYDNESPYVTGSNSR|R|-VR---EGLTIVKYL|A|SGNFGDVALGQVAFNVLPQRAQALLGRKAP-
Protist       	PSSTEG--------LYDNESPYVTGSNSR|R|-VR---EGLTIVKYL|A|SGNFGDVALGQVAFNVLPQRAQALLGRKAP-
Protist       	TSP-EV--------IYDYASAHVAGSNSR|R|-VR---EGLTIVKHL|A|SGNFGDVALGQVPPSVLPLRAQVLLGPAAS-
Protist       	----QL--------IYENDRAFVTGSASR|R|-IR---ESLTIVKHL|A|SGNFGDVALGQLPFNVLPPRAQSLLGPTTS-
Protist       	TSTSAV--------VYDYASAYVAGSNSR|R|-VR---EGLSIVKHL|A|SGNFGDVALGQVPFSKLPPRAQALLGPTAS-
Protist       	TSTSAV--------VYDYASAYVAGSNSR|R|-VR---EGLSIVKHL|A|SGNFGDVALGQVPFSKLPPRAQALLGPTAS-
Protist       	TSPE-V--------VYDYASAYVAGSNSR|R|-VR---EGLTIVKHL|A|SGNFGDVSLGQVPSNVLPPRAQALLGLAAS-
Protist       	SSTE-V--------VYDYASAYVAGSNSR|R|-IR---EGLTIVKHL|A|SGNFGDVALGQVPFNVLPPRAQKLLAPAAS-
Protist       	TPAKNV--------IDDYTAVYVAGSNSS|R|-VR---DGLTILKHL|A|SGNFGDVALGQVPFSVLPQRAQALLGKASS-
Protist       	PFTEE---------FYDNESPYVAGSNSR|R|-VR---EGLTIVKHL|A|SGNFGDVALGQVPFSVLPPRAQNLLGPAAT-
Protist       	SSTE-V--------VYDYASAYVAGSNSR|R|-IR---EGLTIVKHL|A|SGNFGDVALGQVPFNVLPPRAQKLLAPAAS-
Protist       	APPEEV--------VYDYASAYVAGSNSR|R|-VR---EGLTIVKHL|A|SGNFGDVALGQVPFSVLPPRAQALLGPTVF-
Protist       	DAVYDD--------AYDDASVYASGSNSR|R|-IR---DGLTIVKHL|A|SGNFGDVALGQVPFNVLPPRAQTLLGPTAS-
Protist       	DAV------------YDDASVYASGSNSR|R|-IR---DGLTIVKHL|A|SGNFGDVALGQVPFNVLPPRAQTLLGPTSS-
Protist       	APPEEV--------VDDDTSAYVAGSNSR|R|-VR---EGLTIGKHL|A|SGEFGDVSLGQVPFNVLPTRAQTLLGPTAS-
Protist       	APPEEV--------VDDDTSAYVAGSNSR|R|-VR---EGLTIGKHL|A|SGEFGDVSLGQVPFNVLPTRAQTLLGPTAS-
Protist       	ASP-EV--------IYDYASAYVAGSNSR|R|-VR---DGLTIVKHL|A|SGNFGDVALGQVPLSVLPQRAQNLLGPAAS-
Protist       	TST-EL--------VYDNESVYLAGSNSH|R|-VR---EGLTIVKYL|A|SGNFGDVALGQVPFNLLPQRAQALLGPAAS-
Protist       	APPEEV--------VDDDASAYVAGSNSR|R|-VR---EGLTIGKHL|A|SGEFGDVSLGQVPFNVLPTRAQTLLGPTAS-
Protist       	HTT-EE--------FYDNESPYVAGSNSR|R|-VR---EGLTIVKHL|A|SGNFGDVALGRVPFGVLSPRAQVLLGKASS-
Protist       	DAK-EV--------VYDYASAYVPGSNSR|R|-IR---EGLTIVKHL|A|SGNFGDVALGQLSFSVLSPRAQTLLGPTAS-
Protist       	TST-EN--------VYDNESVYVAGGNSR|R|-IR---DGLTIVKHL|A|SGNFGDVALGQLPFSALPPRAQNLLGPAAS-
Protist       	TAT-EV--------VYDYASAYVAGSNSR|R|-VR---DGLTIVKHL|A|SGNFGDVALGQLPFSVLPPRAQNLLGPTTS-
Protist       	APPEEV--------VDDDASAYVAGSNSR|R|-VR---EGLTIGKHL|A|SGEFGDVSLGQVLFNVLPTRARALLEPTAS-
Protist       	APPEEV--------VDDDASAYVAGSNSR|R|-VR---EGLTIGKHL|A|SGEFGDVSLGQVLFNVLPTRARALLEPTAS-
Protist       	APPEEV--------VDDDASAYVAGSNSR|R|-VR---EGLTIGKHL|A|SGEFGDVSLGQVLFNVLPTRARALLEPTAS-
Protist       	APPEEV--------VDDDASAYVAGSNSR|R|-VR---EGLTIGKHL|A|SGEFGDVSLGQVLFNVLPTRARALLEPTAS-
Protist       	TSP-DD--------IYDNEIVYMTGSNSH|R|-IR---EGLAIVKHL|A|SGNFGDVSLGEVPFAVLPPRAQGLLGSTSS-
Protist       	TSP-DD--------IYDNENVYMTGSNSH|R|-IR---EGLAIVKHL|A|SGNFGDVSLGEVPFAVLPPRAQSLLGSTSS-
Protist       	SSS-EM--------ADDHADASVPIGDSR|R|-LC---ECLTIVKHL|A|SGSFSDVALGEVSFSVLPPRAQALLEPTVS-

                                                  Up to 50 Sequences Containing 2nd Mutation

Protist       	-TG-SQ------DQTFNLQ-------ELA|T|-HRLDATEVVIKDKI|A|TGAFGEVWRAEY-------------------
Protist       	EYA-KP--------SGTAASPYDEVSSLN|T|-VR---ASLQLGKRL|G|AGQFGEVLLGTLPRSCVPVEAQDLYRQS-D-
Protist       	NAN-AR--------IYGTAST-----TAK|T|-IR---GALKLGRTL|G|SGAFGMVHLGTLAASGLPRDSEHLI-PAGQ-
Protist       	AAS-NR--------IYQSSAA-----VTQ|T|-LR---QGLVLGEKL|G|SGAFGVVFGGRLPRALVPMDARYLLHDPAQ-
Protist       	-AG-SR--------IYMSAAK-----VTQ|T|-LR---NGLVLGEKL|G|SGAFGVVLRGLLPRALVPTDAQYLLHDPMQ-
Protist       	-GS-KVANGPQR--LYSET-------GAS|T|-IR---ENLVLGNPI|G|DGFFGQVVAGV-L------------------
Plant         	-IQ-TV--------SFTLK-------QIK|T|-AT---NNFAPANKI|G|EGGFGPVYKGLLA------------------
Plant         	-IQ-TV--------SFTLK-------QIK|T|-AT---NNFAPANKI|G|EGGFGPVYKGLLA------------------
Plant         	-IQ-TV--------SFTLK-------QIK|T|-AT---NNFAPANKI|G|EGGFGPVYKGLLA------------------
Plant         	-IQ-TV--------SFTLK-------QIK|T|-AT---NNFAPANKI|G|EGGFGPVYKGLLA------------------
Plant         	-IQ-TV--------SFTLK-------QIK|T|-AT---NNFAPANKI|G|EGGFGPVYKGLLA------------------
Plant         	-IQ-TV--------SFTLK-------QIK|T|-AT---NNFAPANKI|G|EGGFGPVYKGLLA------------------
Plant         	-IQ-TV--------SFTLK-------QIK|T|-AT---NNFAPANKI|G|EGGFGPVYKGLLA------------------
Plant         	-IQ-TV--------SFTLK-------QIK|T|-AT---NNFAPANKI|G|EGGFGPVYKGLLA------------------
Plant         	-LQ-TS--------LFTLH-------QIK|T|-AT---NNFDILNKI|G|EGGFGPVYKGILS------------------
Plant         	-LP-TG--------LFTLR-------QIK|T|-AT---QNFDPTNKV|G|EGGFGPVYKGLLS------------------
Plant         	-LQ-TS--------YFTLR-------EIK|T|-AT---SNFDFANKI|G|EGGFGPVYKGLRP------------------
Plant         	-LQ-TS--------YFTLR-------EIK|T|-AT---TNFDFANKI|G|EGGFGPVYKGLRP------------------
Plant         	-LQ-TS--------YFTLR-------EIK|T|-AT---SNFDFANKI|G|EGGFGPVYKGLRP------------------
Plant         	----LR--------VFTVS-------ELK|T|-AT---KNFSRSVML|G|EGGFGCVYKGLLK------------------
Plant         	----LR--------EFTFS-------ELK|T|-AT---KNFSRSVML|G|EGGFGGVYRGVIR------------------
Plant         	----LR--------VFTSS-------ELK|T|-AT---KNFSRSLMI|G|EGGFGSVYRGVIR------------------
Plant         	----LR--------VFTFS-------ELR|T|-AT---RNFSRSAMI|G|EGGFGCVYRGSIR------------------
Plant         	----LR--------VFTVS-------ELK|T|-AT---KNFSRSVML|G|EGGFGCVYKGLLK------------------
Plant         	----LR--------CFTFD-------ELK|T|-AT---KNFSRSLML|G|EGGFGPVYRGVLR------------------
Plant         	----LK--------AFPLD-------DLK|T|-AT---NNFNRSLMI|G|EGGFGGVFRGIIQ------------------
Plant         	----LT--------VFALD-------DLN|T|-AT---KHFSRSLMI|G|EGGFGGVFRGVIQ------------------
Plant         	----LR--------EFTLA-------ELK|T|-AT---KNFSRSAML|G|EGGFGCVYRGVIE------------------
Plant         	----LR--------EFEVG-------ELK|T|-AT---KNFSRALMI|G|EGGFGGVYRGVLR------------------
Plant         	----LK--------AFPLD-------DLK|T|-AT---NNFNRSLMI|G|EGGFGGVFRGIIQ------------------
Plant         	----LT--------VFALD-------DLK|T|-AT---KNFSRSLMI|G|EGGFGGVFRGVIQ------------------
Plant         	--A-AQ--------TFTFR-------ELA|T|-AT---KNFRQECLI|G|EGGFGRVYKGKIE------------------
Plant         	--A-AQ--------TFTFR-------ELA|T|-AT---KNFRQECLI|G|EGGFGRVYKGKLE------------------
Plant         	--A-AQ--------TFTFR-------ELA|T|-AT---KNFRQECLI|G|EGGFGRVYKGKLE------------------
Plant         	--A-AQ--------TFSFR-------ELA|T|-AT---RNFRAECLL|G|EGGFGRVYKGRLE------------------
Plant         	--A-AQ--------TFAFR-------ELA|T|-AT---RNFRNDCLL|G|EGGFGRVYKGRLE------------------
Plant         	-A--AQ--------TFAFR-------ELA|T|-AT---RNFRNDCLL|G|EGGFGRVYKGRLE------------------
Plant         	--A-AQ--------TFSFR-------ELA|T|-AT---RNFRAECLL|G|EGGFGRVYKGHLE------------------
Plant         	-PS-WR--------SFDYE-------ELC|T|-AT---DRFSSEKLI|G|KGGHAEVYKGQLA------------------
Plant         	-PS-WR--------SFDYE-------ELC|T|-AT---DRFSSEKLI|G|KGGHAEVYKGQLA------------------
Plant         	-SP-LR--------SFSFS-------ALQ|T|-AT---NNFSSENII|G|KGGYSEVYKGTLK------------------
Plant         	-SP-LK--------SFSFS-------ALQ|T|-AT---NNFNNENII|G|KGGYSEVYRGTLK------------------
Plant         	-SP-LK--------SFSFS-------ALQ|T|-AT---NNFNNENII|G|KGGYSEVYRGTLK------------------
Plant         	-SS-LK--------EFTLS-------ELQ|T|-AT---KNFSSENLI|G|KGGYAEVYKGCLR------------------
Plant         	-SS-LK--------EFTLS-------ELQ|T|-AT---KNFSSENLI|G|KGGYAEVYKGCLR------------------
Plant         	-SS-LK--------EFTLS-------ELQ|T|-AT---KNFSSENLI|G|KGGYAEVYKGCLR------------------
Plant         	-PS-WR--------NFSLQ-------DIQ|T|-AT---NCYSRENLI|G|EGGYAEVYKGQMA------------------
Metazoa       	-PS-NV--------KPNLS-------KFR|T|VKE---EELRKGGVL|G|CGAFGTVFKGVWI-P----E----------A
Metazoa       	-QT-NV--------SPNCK-------KLR|T|IKE---TEIRRGDIL|G|YGAFGTVYKGVWI-L----E----------D
Metazoa       	-QT-NV--------SPNCK-------KLR|T|IKE---TEIRRGDIL|G|YGAFGTVYKGVWI-L----E----------D
 
_____________L861Q_L858M_nObs_4_nExp_0.09_____________
 
                                                          All Human Sequences

Human         	-DRRLVHRDLAARNVLVKTPQHVKITDFG|L|AK|L|LGAEEKEYH-A-EGGKVPIKWMALESIL--H
Human         	-DRRLVHRDLAARNVLVKTPQHVKITDFG|L|AK|L|LGAEEKEYH-A-EGGKVPIKWMALESIL--H
Human         	-DRRLVHRDLAARNVLVKTPQHVKITDFG|L|AK|L|LGAEEKEYH-A-EGGKVPIKWMALESIL--H
Human         	-DRRLVHRDLAARNVLVKTPQHVKITDFG|L|AK|L|LGAEEKEYH-A-EGGKVPIKWMALESIL--H
Human         	-DRRLVHRDLAARNVLVKTPQHVKITDFG|L|AK|L|LGAEEKEYH-A-EGGKVPIKWMALESIL--H
Human         	-DRRLVHRDLAARNVLVKTPQHVKITDFG|L|AK|L|LGAEEKEYH-A-EGGKVPIKWMALESIL--H

                                                          Reference Sequences

              	    1    6    1    6    1    6 |8|  |1|    6     1     6    1    6    
              	   3    3    4    4    5    5 |5|  |6|    6     7     7    8    8    
              	  8    8    8    8    8    8 |8|  |8|    8     8     8    8    8    
Rapeseed      	CNPRIIHRNISSKCILLTADFEPKISDFG|L|AR|L|MNPID-THL-S-TFVNGEFGYVAPEYSR--T
Muskmelon     	SEPRIIHRDVKCSNILLDMEMNAKVCDFG|L|SK|Q|ISHPDATHV-T-TVVKGTAGYLDPEYYS--T
Sponge        	-TKHLVHRDLAARNVLVQTPVKVKITDFG|L|TR|I|IEANQSHYE-A-TTSKMPVRWLPPESIR--N
Flatworm      	-SRGIIHR------------EHLQITDFG|L|AK|M|LEGEDEEVI-V-RSGRVPIRWLAIETLT--H
Snail         	-ERGIVHRDLAARNVLVQTPTQVKITDFG|L|AK|L|LDYNEEEYR-A-AGGKMPIKWLALECIQ--H
Ant           	-ERRLVHRDLAARNVLVQTPNCVKITDFG|L|AK|L|LDINEEQYK-A-AGGKMPIKWLALECIQ--H
Copepod       	-ERRLVHRDLAARNVLVQTPSCVKITDFG|L|AK|L|LDINEDEYK-A-TGGKMPIKWLALECIQ--Q
Lancet        	-EKRLVHRDLAARNVLVKTPNQVKITDFG|L|AK|L|LDIDEEEYY-A-EGGKMPIKWLALECIQ--Y
Fish          	-ERHLVHRDLAARNVLVKTPQHVKITDFG|L|AK|L|LNADEKEYH-A-DGGKVPIKWMALESIL--H
Frog          	-ERRLVHRDLAARNVLVKGPQHVKITDFG|L|AK|L|LGADEKAYH-A-EGGKVPIKWMALESIL--H
Lizard        	-ERRLVHRDLAARNVLVKTPQHVKITDFG|L|AK|L|LGAEEKEYH-A-EGGKVPIKWMALESIL--H
Bird          	-ERRLVHRDLAARNVLVKTPQHVKITDFG|L|AK|L|LGADEKEYH-A-EGGKVPIKWMALESIL--H
Alligator     	-ERRLVHRDLAARNVLVKTPQHVKITDFG|L|AK|L|LGADEKEYH-A-EGGKVPIKWMALESIL--H
Mouse         	-DRRLVHRDLAARNVLVKTPQHVKITDFG|L|AK|L|LGAEEKEYH-A-EGGKVPIKWMALESIL--H
Rat           	-DRRLVHRDLAARNVLVKTPQHVKITDFG|L|AK|L|LGAEEKEYH-A-EGGKVPIKWMALESIL--H
Target[Human] 	-DRRLVHRDLAARNVLVKTPQHVKITDFG|L|AK|L|LGAEEKEYH-A-EGGKVPIKWMALESIL--H

                                                  Up to 50 Sequences Containing 1st Mutation

Protist       	-FKRVIHRDLAARNVLVHDGVVLKVADFG|L|TV|Q|LRNDEEFRV-C-EDDALPFKWLAPECFT--D
Protist       	-SMGVVHRDLAARNILLGEKNKVKISDFG|L|AV|Q|LTSE--EYV-APDGSKFPTKWTAPEALA--Y
Protist       	-TLHFVHRDLAARNCLVGQGMVVKIADFG|L|SR|Q|LADENDYYRMQ-TRGKLPVKWMAPETMT--F
Protist       	-TLHFVHRDLAARNCLVGQGMVVKIADFG|L|SR|Q|LADEDDYYRMQ-TRGKLPVKWMAPETMT--F
Protist       	-TLHFVHRDLAARNCLVGQGMVVKIADFG|L|SR|Q|LADEDDYYRMQ-TRGKLPVKWMAPETMT--F
Protist       	-GRGVVHRDVAARNVLLSSELRGKIADLG|L|TR|Q|AEADSEYYT-S-KGGAVPVRWSAPEALE--E
Protist       	-DKGCLHGDIAGRNILIDSNMNAKIGDFG|F|TR|Q|QNGDSPFYI-A-HGRAIAVRWCPGEVLL--E
Plant         	SEPRIIHRDVKCSNILLDMEMNAKVCDFG|L|SK|Q|ISHPDATHV-T-TVVKGTAGYLDPEYYS--T
Plant         	SEPRIIHRDVKCSNILLDMEMNAKVCDFG|L|SK|Q|ISHPDATHV-T-TVVKGTAGYLDPEYYS--T
Plant         	SEPRIIHRDVKCSNILLDMEMNAKVCDFG|L|SK|Q|ISHPDATHV-T-TVVKGTAGYLDPEYYS--T
Plant         	MDFQIIFRDFKPSNILLDKNFNAKLSDFG|L|AR|Q|GPSEGVTHV-S-TAVVGTVGYAAPEYIQ--T
Plant         	CNTRILHFDIKPHNILLDNEFCPKISDFG|L|AK|Q|CRARESHVS-M-TGVKGTIGFMAPEVVFRNI
Plant         	CNTRILHFDIKPHNILLDDDFCPKITDFG|L|AK|Q|CRAKESHVS-M-TCVKGTIGFIAPEIIFRNL
Plant         	CNTRILHFDIKPHNILLDDDFCPKITDFG|L|AK|Q|CRAKESHVS-M-TCVKGTIGFIAPEIIFRNL
Plant         	CNTRILHFDIKPHNILLDDDFCPKITDFG|L|AK|Q|CRAKESHVS-M-TCVKGTIGFIAPEIIFRNL
Plant         	CNTRILHFDIKPHNILLDDDFCPKITDFG|L|AK|Q|CRAKESHVS-M-TCVKGTIGFIAPEIIFRNL
Plant         	CNTRILHFDIKPHNILLDNEFCPKISDFG|L|AK|Q|CRAKESHVS-M-TGVKGTVGFMAPEVIFRNI
Plant         	CNTRILHFDIKPHNILLDDDFRPKITDFG|L|AK|Q|CRAKESHVS-M-TCVKGTIGFIAPEIIFRNI
Plant         	CITRILHFDIKPHNILLDSDFCPKISDFG|L|AK|Q|CRAKESHVT-M-TGVKGTVGFIAPEVIFRNF

                                                  Up to 50 Sequences Containing 2nd Mutation

Protist       	-DFNFVHRDIAARNILLEHNFNCVISDFG|M|SR|G|VANADDYYT-A-SSAKVPIRWTAPEAVV--S
Protist       	-SRNVVHRDLACRNVLVGASLDVKISDYG|M|AR|Y|LNQS-DYYR-Q-FDRALPIRWMAPETLE--D
Protist       	-SNNIVHRDLACRNVLVGESI-VKISDYG|M|AR|Y|LMQA-DYYR-M-SDTALPMAWMAPESVK--D
Protist       	-SQNIVHRDVACRNVLVGVSL-VKISDYG|M|AR|F|LSDS-DYYR-M-SESALPLRWMAPESLE--Q
Protist       	-SRRVIHRDLAARNVLVNDNNVVKIADFG|M|SR|N|TE-ESDYYK-KRSDDRVPIKWMAPESVT--D
Protist       	-EMKVIHRDLAARNILVAENNVVKLADFG|M|SR|N|IY-EADYYK-KQSDDRVPVKWMAPESVN--D
Protist       	-AQNTIHRDLAARNCLVGENLSVKVADFG|M|GR|V|V-DD--LYT-ARTGTKMPIKWTAPEALC--Y
Protist       	-AQNTIHRDLAARNCLVGDNLVIKIADFG|M|GR|V|V-DD--LYT-ARTGTKMPIKWTSPEALC--Y
Protist       	-ARGIVHRDLATRNVMLGP-MCPKLADFG|M|SR|Y|FTEGN-YYQ-M-ANQTGPIRWMAPEALT--L
Protist       	-SIRFIHRDIAARNCLVSSELTVKISDFG|M|SR|S|LAEEQDYYRMH-NRGKVPVKWMAPECIN--Y
Protist       	-EKHIVHRDLAARNVLVGDSPDVKLADFG|M|SR|P|LDDKEYYRK-Q-SSDRVPVKWMAPESIR--D
Protist       	-SRAVVHRDVASRNVLLSSEWRGRIADFG|M|SR|E|SEAESAYYH-S-RGGAVPVRWSAPEALE--D
Plant         	MDFQIIFRDFKSSNILLDDQWNAKLSDFG|M|AR|L|GPSEGLTHV-S-TAVVGTMGYAAPEYIQ--T
Plant         	SRLRIIHRDLKASNVLLDKELNPKISDFG|M|AK|S|FGGNQTEEN-T-NRIVGTYGYMAPEYAI--Y
Plant         	SRLRIIHRDLKASNVLLDKELNPKISDFG|M|AK|S|FGGNQTEGN-T-NRIVGTYGYMAPEYAI--Y
Plant         	SRLRIIHRDLKASNVLLDKELNPKISDFG|M|AK|S|FGGNQTEGN-T-SRIVGTYGYMAPEYAI--Y
Plant         	SRLRIIHRDLKASNVLLDKDMNPKISDFG|M|AR|T|FGGDQTEGV-T-RRVAGTLGYMAPEYAI--D
Plant         	SRLRIIHRDLKASNVLLDKDMNPKISDFG|M|AR|T|FGGDQTEGV-T-RRVAGTLGYMAPEYAI--D
Plant         	SRLRIIHRDLKPSNILLDEEMNPKISDFG|M|AR|S|FGGNETEAN-T-KRVVGTYGYMSPEYAI--D
Plant         	SRLKIIHRDMKASNVLLDVNMIAKIADFG|M|AR|L|VTLEETQVN-T-SRIVGTYGYMAPEYAL--H
Plant         	SRLKIIHRDMKASNVLLDVNMIAKIADFG|M|AR|L|VTLDETQVN-T-SRIVGTYGYMAPEYAM--H
Plant         	SRLKIIHRDLKASNILLDSQMIPKIADFG|M|AR|L|FTPEETQAN-T-SRIVGTYGYMAPEYAM--H
Plant         	SRLRVIHRDLKASNVLLDDAMNPKISDFG|M|AR|I|FGGDQMEGD-T-RRVVGTYGYMSPEYAM--H
Plant         	SRLKIIHRDLKASNILLDEELNPKISDFG|M|AR|I|FGGSEDQAN-T-QKIVGTYGYMSPEYAM--H
Plant         	SRLKIIHRDLKASNILLDEELIPKISDFG|M|AR|I|FGGSEDQAN-T-QKIVGTYGYMSPEYAM--H
Plant         	SRLRIIHRDLKASNVLLDNEMCPKISDFG|M|AR|I|FGGSEGQAN-T-ATIVGTYGYMAPEYAM--E
Plant         	SRHRIIHRDLKASNVLLDNEMNPKISDFG|M|AR|I|FAGSEGQAN-T-ATIVGTYGYMAPEYAM--E
Plant         	SRLRVIHRDLKASNVLLDGDMNPKISDFG|M|AR|I|FGRKETEAN-T-NRVVGTYGYMSPEYAM--E
Plant         	SRLRVIHRDLKASNVLLDGDMNPKISDFG|M|AR|I|FGRKETEAN-T-NRVVGTYGYMSPEYAM--E
Plant         	SRLRVIHRDLKASNVLLDGDMNPKISDFG|M|AR|I|FGRKETEAN-T-NRVVGTYGYMSPEYAM--E
Plant         	SRLTIIHRDLKPSNILLDKDMNPKIADFG|M|AK|L|FGGDQKHGN-T-SQIVGTHGYMAPEYML--A
Plant         	SRLKIIHRDLKASNVLLGEDMVPKISDFG|M|VR|M|V--NQNQVS-T-KRICGTFGYMAPEYAM--H
Plant         	SRLRVIHRDLKAGNILLDYEMNAKISDFG|M|AR|I|FGINQTEVN-T-NRVVGTFGYMAPEYAM--Q
Plant         	SRLRVIHRDLKAGNILLDHEMNPKISDFG|M|AR|I|FGGKQSEAN-T-DRVVGTFGYMAPEYAM--Q
Plant         	SRLRVIHRDLKAGNILLDSEMNPKISDFG|M|AR|I|FGGKQSEAN-T-NTVVGTYGYMAPEYAM--Q
Plant         	SRVKVIHRDLKASNILLDGDMNPKISDFG|M|AR|M|FGANQTEAN-T-DRLVGTFGYMSPEYAL--D
Plant         	SRVRIIHRDLKASNILLDNNMNPKISDFG|M|AK|I|FGGDELQAN-T-NRIVGTYGYMSPEYAL--E
Plant         	SRFRIIHRDLKPGNILLDKYMIPKISDFG|M|AR|I|FARDETQAR-T-DNAVGTYGYMSPEYAM--D
Plant         	SRLKIIHRDLKASNVLLDASMNPKISDFG|M|AR|I|FGSEKNEET-T-KRVVGTYGYMSPEYAM--E
Plant         	SRLRIIHRDLKASNVLLDASMNPKISDFG|M|AR|I|VGSDQNEET-T-NRVVGTYGYMSPEYAM--E
Plant         	SRFRIIHRDLKASNVLLDASMNPKISDFG|M|AR|I|VGSEQNEET-T-NRVVGTYGYMSPEYAM--E
Plant         	SRFRIIHRDLKASNVLLDASMNPKISDFG|M|AR|I|VGSEQNEET-T-NRVVGTYGYMSPEYAM--E
Plant         	SRLRIIHRDLKASNVLLDTAMNPKIADFG|M|AR|I|FGGEQIEAD-T-NRVVGTYGYMSPEYAM--E
Plant         	SRLRIIHRDLKASNVLLDASMNPKISDFG|M|AR|I|FGSDQNEET-T-KRVVGTYGYMSPEYAM--E
Plant         	SRLRIVHRDLKAGNVLLDTDFNPKIADFG|M|AK|L|FNIDQTQAV-A-SRMVGTFGYMAPEYVL--H
Plant         	SRLRIVHRDLKAGNVLLDTDFNPKIADFG|M|AK|L|FNIDQTQSV-A-STMVGTFGYMAPEYVL--H
Plant         	SRLRIVHRDLKAGNVLLDTDFNPKIADFG|M|AK|L|FNIDQTQSV-A-STMVGTFGYMAPEYVL--H
Plant         	SQFRIIHRDLKTSNVLLDEEMNPKISDFG|M|AR|L|FTLDQTQAN-T-RRIVGTYGYMAPEYAM--H
Plant         	SRFRIIHRDLKASNVLLDKEMNPKISDFG|M|AR|I|FGGDETEVN-T-RRVVGTYGYMSPEYAM--D
Plant         	SRFRIIHRDLKASNVLLDKEMNPKISDFG|M|AR|I|FGGDETEVN-T-RRVVGTYGYMSPEYAM--D
 
_____________L858R_L861Q_nObs_10_nExp_149.29_____________
 
                                                          All Human Sequences

Human         	-DRRLVHRDLAARNVLVKTPQHVKITDFG|L|AK|L|LGAEEKEYH-AEGGKVPIKWMALESIL--HR
Human         	-DRRLVHRDLAARNVLVKTPQHVKITDFG|L|AK|L|LGAEEKEYH-AEGGKVPIKWMALESIL--HR
Human         	-DRRLVHRDLAARNVLVKTPQHVKITDFG|L|AK|L|LGAEEKEYH-AEGGKVPIKWMALESIL--HR
Human         	-DRRLVHRDLAARNVLVKTPQHVKITDFG|L|AK|L|LGAEEKEYH-AEGGKVPIKWMALESIL--HR
Human         	-DRRLVHRDLAARNVLVKTPQHVKITDFG|L|AK|L|LGAEEKEYH-AEGGKVPIKWMALESIL--HR
Human         	-DRRLVHRDLAARNVLVKTPQHVKITDFG|L|AK|L|LGAEEKEYH-AEGGKVPIKWMALESIL--HR

                                                          Reference Sequences

              	      3    8    3    8    3    |8|  |1| 3    8     3    8    3      8 
              	     3    3    4    4    5    |5|  |6| 6    6     7    7    8      8 
              	    8    8    8    8    8    |8|  |8| 8    8     8    8    8      8 
Rapeseed      	CNPRIIHRNISSKCILLTADFEPKISDFG|L|AR|L|MNPID-THL-STFVNGEFGYVAPEYSR--TM
Muskmelon     	SEPRIIHRDVKCSNILLDMEMNAKVCDFG|L|SK|Q|ISHPDATHV-TTVVKGTAGYLDPEYYS--TQ
Sponge        	-TKHLVHRDLAARNVLVQTPVKVKITDFG|L|TR|I|IEANQSHYE-ATTSKMPVRWLPPESIR--NR
Flatworm      	-SRGIIHR------------EHLQITDFG|L|AK|M|LEGEDEEVI-VRSGRVPIRWLAIETLT--HG
Snail         	-ERGIVHRDLAARNVLVQTPTQVKITDFG|L|AK|L|LDYNEEEYR-AAGGKMPIKWLALECIQ--HR
Ant           	-ERRLVHRDLAARNVLVQTPNCVKITDFG|L|AK|L|LDINEEQYK-AAGGKMPIKWLALECIQ--HR
Copepod       	-ERRLVHRDLAARNVLVQTPSCVKITDFG|L|AK|L|LDINEDEYK-ATGGKMPIKWLALECIQ--QR
Lancet        	-EKRLVHRDLAARNVLVKTPNQVKITDFG|L|AK|L|LDIDEEEYY-AEGGKMPIKWLALECIQ--YR
Fish          	-ERHLVHRDLAARNVLVKTPQHVKITDFG|L|AK|L|LNADEKEYH-ADGGKVPIKWMALESIL--HR
Frog          	-ERRLVHRDLAARNVLVKGPQHVKITDFG|L|AK|L|LGADEKAYH-AEGGKVPIKWMALESIL--HR
Lizard        	-ERRLVHRDLAARNVLVKTPQHVKITDFG|L|AK|L|LGAEEKEYH-AEGGKVPIKWMALESIL--HR
Bird          	-ERRLVHRDLAARNVLVKTPQHVKITDFG|L|AK|L|LGADEKEYH-AEGGKVPIKWMALESIL--HR
Alligator     	-ERRLVHRDLAARNVLVKTPQHVKITDFG|L|AK|L|LGADEKEYH-AEGGKVPIKWMALESIL--HR
Mouse         	-DRRLVHRDLAARNVLVKTPQHVKITDFG|L|AK|L|LGAEEKEYH-AEGGKVPIKWMALESIL--HR
Rat           	-DRRLVHRDLAARNVLVKTPQHVKITDFG|L|AK|L|LGAEEKEYH-AEGGKVPIKWMALESIL--HR
Target[Human] 	-DRRLVHRDLAARNVLVKTPQHVKITDFG|L|AK|L|LGAEEKEYH-AEGGKVPIKWMALESIL--HR

                                                  Up to 50 Sequences Containing 1st Mutation

NA            	                                                                    

                                                  Up to 50 Sequences Containing 2nd Mutation

Protist       	-FKRVIHRDLAARNVLVHDGVVLKVADFG|L|TV|Q|LRNDEEFRV-CEDDALPFKWLAPECFT--DK
Protist       	-SMGVVHRDLAARNILLGEKNKVKISDFG|L|AV|Q|LTSE--EYV-ADGSKFPTKWTAPEALA--YN
Protist       	-TLHFVHRDLAARNCLVGQGMVVKIADFG|L|SR|Q|LADENDYYRMQTRGKLPVKWMAPETMT--FR
Protist       	-TLHFVHRDLAARNCLVGQGMVVKIADFG|L|SR|Q|LADEDDYYRMQTRGKLPVKWMAPETMT--FR
Protist       	-TLHFVHRDLAARNCLVGQGMVVKIADFG|L|SR|Q|LADEDDYYRMQTRGKLPVKWMAPETMT--FR
Protist       	-GRGVVHRDVAARNVLLSSELRGKIADLG|L|TR|Q|AEADSEYYT-SKGGAVPVRWSAPEALE--EH
Protist       	-DKGCLHGDIAGRNILIDSNMNAKIGDFG|F|TR|Q|QNGDSPFYI-AHGRAIAVRWCPGEVLL--EL
Plant         	SEPRIIHRDVKCSNILLDMEMNAKVCDFG|L|SK|Q|ISHPDATHV-TTVVKGTAGYLDPEYYS--TQ
Plant         	SEPRIIHRDVKCSNILLDMEMNAKVCDFG|L|SK|Q|ISHPDATHV-TTVVKGTAGYLDPEYYS--TQ
Plant         	SEPRIIHRDVKCSNILLDMEMNAKVCDFG|L|SK|Q|ISHPDATHV-TTVVKGTAGYLDPEYYS--TQ
Plant         	MDFQIIFRDFKPSNILLDKNFNAKLSDFG|L|AR|Q|GPSEGVTHV-STAVVGTVGYAAPEYIQ--TG
Plant         	CNTRILHFDIKPHNILLDNEFCPKISDFG|L|AK|Q|CRARESHVS-MTGVKGTIGFMAPEVVFRNIG
Plant         	CNTRILHFDIKPHNILLDDDFCPKITDFG|L|AK|Q|CRAKESHVS-MTCVKGTIGFIAPEIIFRNLG
Plant         	CNTRILHFDIKPHNILLDDDFCPKITDFG|L|AK|Q|CRAKESHVS-MTCVKGTIGFIAPEIIFRNLG
Plant         	CNTRILHFDIKPHNILLDDDFCPKITDFG|L|AK|Q|CRAKESHVS-MTCVKGTIGFIAPEIIFRNLG
Plant         	CNTRILHFDIKPHNILLDDDFCPKITDFG|L|AK|Q|CRAKESHVS-MTCVKGTIGFIAPEIIFRNLG
Plant         	CNTRILHFDIKPHNILLDNEFCPKISDFG|L|AK|Q|CRAKESHVS-MTGVKGTVGFMAPEVIFRNIG
Plant         	CNTRILHFDIKPHNILLDDDFRPKITDFG|L|AK|Q|CRAKESHVS-MTCVKGTIGFIAPEIIFRNIG
Plant         	CITRILHFDIKPHNILLDSDFCPKISDFG|L|AK|Q|CRAKESHVT-MTGVKGTVGFIAPEVIFRNFG
 
_____________L858R_G719A_nObs_3_nExp_72.8_____________
 
                                                          All Human Sequences

Human         	NQA-------LLRILKE---TEFKKIKVL|G|SGAFGTVYKGLWI-P----E-------//LVHRDLAARNVLVKTPQH--VKITDFG|L|AKLLGAEEKEYH-AEGGKVPIKWMALESILH
Human         	NQA-------LLRILKE---TEFKKIKVL|G|SGAFGTVYKGLWI-P----E-------//LVHRDLAARNVLVKTPQH--VKITDFG|L|AKLLGAEEKEYH-AEGGKVPIKWMALESILH
Human         	NQA-------LLRILKE---TEFKKIKVL|G|SGAFGTVYKGLWI-P----E-------//LVHRDLAARNVLVKTPQH--VKITDFG|L|AKLLGAEEKEYH-AEGGKVPIKWMALESILH
Human         	NQA-------LLRILKE---TEFKKIKVL|G|SGAFGTVYKGLWI-P----E-------//LVHRDLAARNVLVKTPQH--VKITDFG|L|AKLLGAEEKEYH-AEGGKVPIKWMALESILH
Human         	NQA-------LLRILKE---TEFKKIKVL|G|SGAFGTVYKGLWI-P----E-------//LVHRDLAARNVLVKTPQH--VKITDFG|L|AKLLGAEEKEYH-AEGGKVPIKWMALESILH
Human         	NQA-------LLRILKE---TEFKKIKVL|G|SGAFGTVYKGLWI-P----E-------//LVHRDLAARNVLVKTPQH--VKITDFG|L|AKLLGAEEKEYH-AEGGKVPIKWMALESILH

                                                          Reference Sequences

              	            3    8       3    8|9|   3    8     3            //3    8    3    8      3    |8|    3    8     3    8    3    8
              	           0    0       1    1|1|   2    2     3            //3    3    4    4      5    |5|    6    6     7    7    8    8
              	          7    7       7    7|7|   7    7     7            //8    8    8    8      8    |8|    8    8     8    8    8    8
Rapeseed      	KLS-------DLMK-AT---EEFKKDNII|G|KGRTGTMYKGVLE--------------//IIHRNISSKCILLTADFE--PKISDFG|L|ARLMNPID-THL-STFVNGEFGYVAPEYSRT
Muskmelon     	SYK-------EVKS-AT---NNFKE--VI|G|RGSFGSVYLGKLP--------------//IIHRDVKCSNILLDMEMN--AKVCDFG|L|SKQISHPDATHV-TTVVKGTAGYLDPEYYST
Sponge        	NAT-------RLIVAPE---DELEFGKEL|G|AGAFGTVYEGYWK-P----A-------//LVHRDLAARNVLVQTPVK--VKITDFG|L|TRIIEANQSHYE-ATTSKMPVRWLPPESIRN
Flatworm      	NLG-------RLVMINS---DDLILCGPL|G|TGAFGAVYRGVWR-I----AEVTRDEF//IIHR------------EH--LQITDFG|L|AKMLEGEDEEVI-VRSGRVPIRWLAIETLTH
Snail         	DLA-------KLRLIKE---SELRKGGII|G|SGAFGTVYKGFWI-P----E-------//IVHRDLAARNVLVQTPTQ--VKITDFG|L|AKLLDYNEEEYR-AAGGKMPIKWLALECIQH
Ant           	NLA-------KLRIIKE---EEMRKGGIL|G|FGAFGNVYKGVWV-P----E-------//LVHRDLAARNVLVQTPNC--VKITDFG|L|AKLLDINEEQYK-AAGGKMPIKWLALECIQH
Copepod       	NLA-------KLRIVKE---AELRKGGIL|G|YGAFGTVYKGVWV-P----E-------//LVHRDLAARNVLVQTPSC--VKITDFG|L|AKLLDINEDEYK-ATGGKMPIKWLALECIQQ
Lancet        	NQA-------YLRIIKE---TELKRGMVL|G|SGAFGTVYKSLWF-P----E-------//LVHRDLAARNVLVKTPNQ--VKITDFG|L|AKLLDIDEEEYY-AEGGKMPIKWLALECIQY
Fish          	NQA-------LLRILKE---TEFKKIKVL|G|SGAFGTVYKGLWV-P----E-------//LVHRDLAARNVLVKTPQH--VKITDFG|L|AKLLNADEKEYH-ADGGKVPIKWMALESILH
Frog          	NQA-------LLRILKE---TEFKKIKVL|G|SGAFGTVYQGLWI-P----E-------//LVHRDLAARNVLVKGPQH--VKITDFG|L|AKLLGADEKAYH-AEGGKVPIKWMALESILH
Lizard        	NQA-------LLRILKE---TELKKVKVL|G|SGAFGTVFKGLWI-P----E-------//LVHRDLAARNVLVKTPQH--VKITDFG|L|AKLLGAEEKEYH-AEGGKVPIKWMALESILH
Bird          	NQA-------HLRILKE---TEFKKVKVL|G|SGAFGTVYKGLWI-P----E-------//LVHRDLAARNVLVKTPQH--VKITDFG|L|AKLLGADEKEYH-AEGGKVPIKWMALESILH
Alligator     	NQA-------HLRILKE---TEFKKVKVL|G|SGAFGTVYKGLWI-P----E-------//LVHRDLAARNVLVKTPQH--VKITDFG|L|AKLLGADEKEYH-AEGGKVPIKWMALESILH
Mouse         	NQA-------HLRILKE---TEFKKIKVL|G|SGAFGTVYKGLWI-P----E-------//LVHRDLAARNVLVKTPQH--VKITDFG|L|AKLLGAEEKEYH-AEGGKVPIKWMALESILH
Rat           	NQA-------HLRILKE---TEFKKIKVL|G|SGAFGTVYKGLWI-P----E-------//LVHRDLAARNVLVKTPQH--VKITDFG|L|AKLLGAEEKEYH-AEGGKVPIKWMALESILH
Target[Human] 	NQA-------LLRILKE---TEFKKIKVL|G|SGAFGTVYKGLWI-P----E-------//LVHRDLAARNVLVKTPQH--VKITDFG|L|AKLLGAEEKEYH-AEGGKVPIKWMALESILH

                                                  Up to 50 Sequences Containing 1st Mutation

NA            	                                                           //                                                             

                                                  Up to 50 Sequences Containing 2nd Mutation

Protist       	DRD-------RFHG-AIVPAQSILYKEVV|A|KGGYGVVYVATMRG-------------//VVHRDLKAKNVLIGTNFV--AKLGDFG|S|SRLY---EDDNT-MTSEIGTIPWIAPEVLKG
Protist       	DLS-------TLRM-VRLELRELSSARPL|A|AGAYGEVWAGVY---------------//IIHRDLKSRNVLLDSKKG--TKLTDFG|A|SRE----ITDST-LTHGIGTYQWMAPEIING
Protist       	RWG-------ELDV-LRIDADTVVTNSVI|A|SGAYGQVALGTY---------------//IIHRDLKSRNVLLDSVKG--TKLTDFG|I|SRE----DTQET-MTIGVGTYRWMAPEILKE
Protist       	SLD-------SLAL-LRLDHQSLAAIKFV|A|EGAYGQVWLGTY---------------//VIHRDLKSRNVLLDTVKG--AKLTDFG|V|SKE----MTTET-MTVGVGTYRWMAPEVLQE
Protist       	NLQ-------ELAT-HRLDATEVVIKDKI|A|TGAFGEVWRAEY---------------//IIHRDLKSRNVLLDSAKG--TKLTDFG|V|SKE----DTHET-MTVGVGTYRWMAPEILQF
Protist       	DLG-------DLEF-LRV--SGVELHKKL|A|EGAYGEVWKGSY---------------//IIHRDLKSRNVLLDSSDGETVKLTDFG|V|SKE----DLQET-MTVGVGTYRWMAPEILKE
Protist       	DLG-------DLEF-LRV--SGVELHKKL|A|EGAYGEVWKGSY---------------//IIHRDLKSRNVLLDSSDGETVKLTDFG|V|SKE----DLQET-MTVGVGTYRWMAPEILKE
Protist       	DLG-------DLEF-LRV--SGVELHKKL|A|EGAYGEVWKGSY---------------//IIHRDLKSRNVLLDSSDGETVKLTDFG|V|SKE----DLQET-MTVGVGTYRWMAPEILKE
Protist       	NFD-------DLEL-LRLDDQVLVKSSFV|A|EGAFGQVWRGQY---------------//VIHRDLKSRNVLLDSVKG--TKLADFG|A|SRE----MTTET-MTNGVGTYRWMAPEILRD
Protist       	NFD-------DLEL-LRLDDQVLVKSSFV|A|EGAFGQVWRGQY---------------//VIHRDLKSRNVLLDSVKG--TKLADFG|A|SRE----MTTET-MTNGVGTYRWMAPEILRD
Protist       	NFD-------DLEL-LRLDDQVLVKSSFV|A|EGAFGQVWRGQY---------------//VIHRDLKSRNVLLDSVKG--TKLADFG|A|SRE----MTTET-MTNGVGTYRWMAPEILRD
Protist       	NLD-------SLAL-LRLDHQSLEATKFV|A|EGAYGQVWLGTY---------------//VIHRDLKSRNVLVDTAKG--AKLTDFG|V|SKE----MTTET-MTVGVGTYRWMAPEVLQE
Protist       	DWK-------DLER-YRLNSSNLHLIQRI|A|SGGFGSVWLGKY---------------//VIHRDLKSRNVLMDSHKP--CKLSDFG|I|SRK----VVSTT-MSQEVGTFLWAAPEALNG
Protist       	DYASAYVAGSNSRR-VR---EGLTIVKYL|A|SGNFGDVALGRVPFNMLPPRAQALLG-//FVHRDLAARNCLVGQGMV--VKIADFG|L|SRQLADENDYYRMQTRGKLPVKWMAPETMTF
Protist       	DNESVYLAGSNSRR-VR---EGLTIVKHL|A|SGNFGDVSLGQVPFNVLPPRAQTLLG-//FVHRDLAARNCLVGQGMV--VKIADFG|L|SRELADENDYYRMQTRSKLPVKWMAPETMTF
Protist       	DDASAYVAGSNSRR-VR---EGLTIGKHL|A|SGEFGDVSLGQVPFNVLPTRAQTLLG-//FVHRDLAARNCLVGQGMV--VKIADFG|L|SRELTDEQDYYRMQTRGKLPVKWMAPETMTF
Protist       	DDASAYVAGSNSRR-VR---EGLTIGKHL|A|SGEFGDVSLGQVLFNVLPTRARALLE-//FVHRDLAARNCLVGQGMV--VKIADFG|L|SRELTDEQDYYRMQTRGKLPVKWMAPETMTF
Protist       	DYASAYVAGSNSRR-VR---ESLTIGKHL|A|SGEFGDVSLGQVPFNVLPTRAQTLLG-//FVHRDLAARNCLVGQGMV--VKIADFG|L|SRELTDEQDYYRMQTRGKLPVKWMAPETMTF
Protist       	DDASVYAVGSNSRR-IR---DGLTIVKHL|A|SGNFGDVALGQVPFNVLPSRAQNLLG-//FVHRDLAARNCLVGQGMV--VKIADFG|L|TRELDNGADYYRIQTRGKLPAKWMAPETLNF
Protist       	DYASVYVEGSNSRH-IR---EDLTLVKHL|A|SGNFGDVALGQVPFSVLPQRAQSLLG-//FVHRDLAARNCLVGQGMV--VKIADFG|L|SRELTDENDYYRMETRGKLPVKWMAPETITF
Protist       	DYASAYVAGSNSRR-IR---EGLTIVKHL|A|SGNFGDVALGQLPFSVLPPRAQNLLG-//FVHRDLAARNCLVGKGMV--VKIADFG|L|SRELASENDYYRMQTRGKLPVKWMAPETMTF
Protist       	NYASAYVAGSHSRR-VR---EGLTIVKHL|A|SGNFGDVALGQLPFSVLPPRAQNLLG-//FVHRDLAARNCLVGQGMI--VKIADFG|L|SREMASENDYYRMQTRGKLPVKWMAPETMTF
Protist       	DYASAYVAGSNSRR-VR---EGLTIVKHL|A|SGNFGDVALGQVPFSVLPERARTLLG-//FVHRDLAARNCLVGQGMV--VKIADFG|L|SRELADENDYYRMETRGKLPVKWMAPETMTF
Protist       	----AYVAGSNSRR-VR---EGLTIVKHL|A|SGNFGDVALGQVPFSGLPERARTLLG-//FVHRDLAARNCLVGQGMV--VKIADFG|L|SRELADENDYYRMETRGKLPVKWMAPETMTF
Protist       	DYASAYVAGSNSRR-IR---EGLTIVKHL|A|SGNFGDVSLGQVPSNVLPPRAQALLG-//FVHRDLAARNCLVGQGMV--VKIADFG|L|SRELADENDYYRMQTRGKLPVKWMAPETLNF
Protist       	DYASAYVAGSNSRR-IR---EGLTIVKHL|A|SGNFGDVALGQVPFNVLPPRAQTLLG-//FVHRDLAARNCLVGKGMV--VKIADFG|L|SREMASENEYYRMQTRGKLPVKWMAPETMTF
Protist       	DYASAYVAGSNSRR-IR---EGLTIVKHL|A|SGNFGDVALGQLSFSVLPPRAQNLLG-//FVHRDLAARNCLVGQGMV--VKIADFG|L|SRELASENDYYRMQTRGKLPVKWMAPETMTF
Protist       	DYASAYVAGSNSRR-VR---EGLTIVKHL|A|SGNFGDVALGQVPFSVLPPRARTLLG-//FVHRDLAARNCLVGQGMV--VKIADFG|L|SRQLADEDDYYRMQTRGKLPVKWMAPETMTF
Protist       	DYASAYVAGSNSRR-VR---EGLTIVKHL|A|SGNFGDVALGQVPFSVLPPRARTLLG-//FVHRDLAARNCLVGQGMV--VKIADFG|L|SRQLADEDDYYRMQTRGKLPVKWMAPETMTF
Protist       	DDIGVYVAGSNSRR-VR---EGLAVLKRL|A|SGNFGDVSLGQVLFTALPPRAQTLLG-//FVHRDLAARNCLVGQGMV--VKIADFG|L|SRELADEHDYYRMQTRGKLPLKWMAPETMTF
Protist       	DNESPYVTGSNSRR-VR---EGLTIVKYL|A|SGNFGDVALGQVAFNVLPQRAQALLG-//FVHRDLAARNCLVGKGMV--VKIADFG|L|SRELTDENDYYRMQTRGKLPVKWMAPESMTF
Protist       	DNESPYVTGSNSRR-VR---EGLTIVKYL|A|SGNFGDVALGQVAFNVLPQRAQALLG-//FVHRDLAARNCLVGKGMV--VKIADFG|L|SRELTDENDYYRMQTRGKLPVKWMAPESMTF
Protist       	DYASAHVAGSNSRR-VR---EGLTIVKHL|A|SGNFGDVALGQVPPSVLPLRAQVLLG-//FVHRDLAARNCLVGQGMV--VKIADFG|L|SRVLASETDYYRMQTGGKLPLKWMAPETLNF
Protist       	ENDRAFVTGSASRR-IR---ESLTIVKHL|A|SGNFGDVALGQLPFNVLPPRAQSLLG-//FVHRDLAARNCLVGQGMV--VKVADFG|L|SRELEDEEKYYRMQTNRELPLKWMAPETMTG
Protist       	DYASAYVAGSNSRR-VR---EGLSIVKHL|A|SGNFGDVALGQVPFSKLPPRAQALLG-//FVHRDLAARNCLVGQGMV--VKIADFG|L|SRELASDNDYYRMQTRGKLPVKWMAPETMTF
Protist       	DYASAYVAGSNSRR-VR---EGLSIVKHL|A|SGNFGDVALGQVPFSKLPPRAQALLG-//FVHRDLAARNCLVGQGMV--VKIADFG|L|SRELASDNDYYRMQTRGKLPVKWMAPETMTF
Protist       	DYASAYVAGSNSRR-VR---EGLTIVKHL|A|SGNFGDVSLGQVPSNVLPPRAQALLG-//FVHRDLAARNCLVGQEMV--VKIADFG|L|SRELTDENDYYRMQTRGKLPVKWMAPETLNF
Protist       	DYASAYVAGSNSRR-IR---EGLTIVKHL|A|SGNFGDVALGQVPFNVLPPRAQKLLA-//FVHRDLAARNCLVGQGMI--VKIADFG|L|SREMASENDYYRMQTRGKLPVKWMAPETMTF
Protist       	DYTAVYVAGSNSSR-VR---DGLTILKHL|A|SGNFGDVALGQVPFSVLPQRAQALLGR//FVHRDLAARNCLVGQGMV--VKIADFG|L|SRELEDENDYYRMQTRGKLPVKWMAPETMTF
Protist       	DNESPYVAGSNSRR-VR---EGLTIVKHL|A|SGNFGDVALGQVPFSVLPPRAQNLLG-//FVHRDLAARNCLVGQGMV--VKIADFG|L|SRELTDEQDYYRMQTRGKLPVKWMAPETMTF
Protist       	DYASAYVAGSNSRR-IR---EGLTIVKHL|A|SGNFGDVALGQVPFNVLPPRAQKLLA-//FVHRDLAARNCLVGQGMI--VKIADFG|L|SREMASENDYYRMQTRGKLPVKWMAPETMTF
Protist       	DYASAYVAGSNSRR-VR---EGLTIVKHL|A|SGNFGDVALGQVPFSVLPPRAQALLG-//FVHRDLAARNCLVGQGMV--VKIADFG|L|SRELASENDYYRMQTRGKLPVKWMAPETMTF
Protist       	DDASVYASGSNSRR-IR---DGLTIVKHL|A|SGNFGDVALGQVPFNVLPPRAQTLLG-//FVHRDLAARNCLVGKGMV--VKIADFG|L|SREMASENDYYRIQTRGKLPVKWMAPETLTF
Protist       	DDASVYASGSNSRR-IR---DGLTIVKHL|A|SGNFGDVALGQVPFNVLPPRAQTLLG-//FVHRDLAARNCLVGKGMV--VKIADFG|L|SREMASENDYYRIQTRGKLPVKWMAPETLTF
Protist       	DDTSAYVAGSNSRR-VR---EGLTIGKHL|A|SGEFGDVSLGQVPFNVLPTRAQTLLG-//FVHRDLAARNCLVGQGMV--VKIADFG|L|SRELTDEQDYYRMQTRGKLPVKWMAPETMTF
Protist       	DDTSAYVAGSNSRR-VR---EGLTIGKHL|A|SGEFGDVSLGQVPFNVLPTRAQTLLG-//FVHRDLAARNCLVGQGMV--VKIADFG|L|SRELTDEQDYYRMQTRGKLPVKWMAPETMTF
Protist       	DYASAYVAGSNSRR-VR---DGLTIVKHL|A|SGNFGDVALGQVPLSVLPQRAQNLLG-//FVHRDLAARNCLVGQGMV--VKIADFG|L|SRELTDENDYYRMETRGKLPVKWMAPETMTF
Protist       	DNESVYLAGSNSHR-VR---EGLTIVKYL|A|SGNFGDVALGQVPFNLLPQRAQALLG-//FVHRDLAARNCLVGQGMV--VKIADFG|L|SRELGTDDDYYRMETRGKLPVKWMAPETITF
Protist       	DDASAYVAGSNSRR-VR---EGLTIGKHL|A|SGEFGDVSLGQVPFNVLPTRAQTLLG-//FVHRDLAARNCLVGPGMV--VKIADFG|L|SRELSDEQDYYRMQTRGKLPVKWMAPETMTF
Protist       	DNESPYVAGSNSRR-VR---EGLTIVKHL|A|SGNFGDVALGRVPFGVLSPRAQVLLGR//FVHRDLAARNCLVGQGMV--VKIADFG|L|SRELT-ENDYYRMQTRGKLPVKWMAPETMTF
Protist       	DYASAYVPGSNSRR-IR---EGLTIVKHL|A|SGNFGDVALGQLSFSVLSPRAQTLLG-//FVHRDLAARNCLVGKGMV--VKIADFG|L|SRELASENDYYRMQTRGKLPVKWMAPETMTF
Protist       	DNESVYVAGGNSRR-IR---DGLTIVKHL|A|SGNFGDVALGQLPFSALPPRAQNLLG-//FVHRDLAARNCLVGQGMV--VKIADFG|L|SRELEDENDYYRVQTRGKLPVKWMAPETMTF
Protist       	DYASAYVAGSNSRR-VR---DGLTIVKHL|A|SGNFGDVALGQLPFSVLPPRAQNLLG-//FVHRDLAARNCLVGQGMV--VKIADFG|L|SRELASENDYYRMQTRGKLPVKWMAPETMTF
Protist       	DDASAYVAGSNSRR-VR---EGLTIGKHL|A|SGEFGDVSLGQVLFNVLPTRARALLE-//FVHRDLAARNCLVGQGMV--VKIADFG|L|SRELTDEQDYYRMQTRGKLPVKWMAPETMTF
Protist       	DDASAYVAGSNSRR-VR---EGLTIGKHL|A|SGEFGDVSLGQVLFNVLPTRARALLE-//FVHRDLAARNCLVGQGMV--VKIADFG|L|SRELTDEQDYYRMQTRGKLPVKWMAPETMTF
Protist       	DDASAYVAGSNSRR-VR---EGLTIGKHL|A|SGEFGDVSLGQVLFNVLPTRARALLE-//FVHRDLAARNCLVGQGMV--VKIADFG|L|SRELTDEQDYYRMQTRGKLPVKWMAPETMTF
Protist       	DDASAYVAGSNSRR-VR---EGLTIGKHL|A|SGEFGDVSLGQVLFNVLPTRARALLE-//FVHRDLAARNCLVGQGMV--VKIADFG|L|SRELTDEQDYYRMQTRGKLPVKWMAPETMTF
Protist       	DNEIVYMTGSNSHR-IR---EGLAIVKHL|A|SGNFGDVSLGEVPFAVLPPRAQGLLG-//FVHRDLAARNCLVGQNMV--VKIADFG|L|SRELADESDYYRMQTRGKVPAKWMAPEALAR
Protist       	DNENVYMTGSNSHR-IR---EGLAIVKHL|A|SGNFGDVSLGEVPFAVLPPRAQSLLG-//FVHRDLAARNCLVGQNMV--VKIADFG|L|SRELADESDYYRMQTRGKVPAKWMAPEALTQ
Protist       	DHADASVPIGDSRR-LC---ECLTIVKHL|A|SGSFSDVALGEVSFSVLPPRAQALLE-//FVHRDLTARNCLVGQGMA--VKITDFG|L|SRKLVSDDDCDRMQTLGKLPVKWMAPETMTY
 
________________________FAT1_______________________
 
MutationAA     Num. Tumors     Common Polymorphism     
                                                       
p.?            70              1                       
p.S3554A       18              1                       
p.N1662S       10              1                       
p.R2597*       10              0                       
p.F614L         9              1                       
p.N495N         7              1                       
p.R1627*        7              0                       
p.V3334A        7              1                       
p.A131V         6              1                       
p.A3739V        6              1                       
p.R1064G        6              1                       
p.R2726*        6              0                       
p.S1310L        6              0                       
p.S404R         6              1                       
p.V862L         6              1                       
p.A1564T        5              1                       
p.D2274E        5              1                       
p.D3117D        5              1                       
p.E3190*        5              0                       
p.E4454K        5              1                       
p.P2248L        5              0                       
p.P4411P        5              1                       
p.R132*         5              0                       
p.R1627Q        5              0                       
p.R227C         5              0                       
p.R628*         5              0                       
p.T3845M        5              0                       
p.T3943I        5              0                       
p.V3323I        5              0                       
p.V482I         5              1                       
 
_____________V3323I_A2456T_nObs_3_nExp_0.01_____________
 
                                                          All Human Sequences

Human         	YSILSGNDHKHFVIDSATGIITLSNLHRH|A|LKPFYSLNLSVSDGVFRSSTQVHVTVI//SHEYYLTVEATDGGTPSLSDVA--TVN|V|NVTDI--------------------------
Human         	YSILSGNDHKHFVIDSATGIITLSNLHRH|A|LKPFYSLNLSVSDGVFRSSTQVHVTVI//SHEYYLTVEATDGGTPSLSDVA--TVN|V|NVTDI--------------------------

                                                          Reference Sequences

              	    8    3    8    3    8    3  |6| 8    3    8    3    8    3//8    3    8    3    8      |3|    8                          
              	   2    3    3    4    4    5  |5| 5    6    6    7    7    8//9    0    0    1    1      |2|    2                          
              	  4    4    4    4    4    4  |4| 4    4    4    4    4    4//2    3    3    3    3      |3|    3                          
              	 2    2    2    2    2    2  |2| 2    2    2    2    2    2//3    3    3    3    3      |3|    3                          
Sponge        	-----------------------------|-|---------------------------//---------------------------|-|-------------------------------
Coral         	-----------------------------|-|---------------------------//---------------------------|-|-------------------------------
Snail         	-----------------------------|-|---------------------------//---------------------------|-|-------------------------------
Ant           	-----------------------------|-|---------------------------//-------------GIPPLS--------|-|-------------------------------
Copepod       	-----------------------------|-|---------------------------//---------------------------|-|-------------------------------
Lancet        	-----------------------------|-|------LNVSVSDGVFT----------//--EYYLT--------------------|-|---DV--------------------------
Fish          	FSIISGNEGQNFAIDPNNGAIIISNHRKP|H|MESLYNINVSVSDGVFRSSAIVKVNVI//AHEYYLTVEATDGGTPPLSDMA--TVN|I|NLTDV--------------------------
Frog          	YSIVSGNDDMNFIINSKTGIITVSYLRKM|S|MNPFYTINVSVSDGVFRSAAQVHVTVK//APEFYLTVEATDGGTPPLSDIA--SVN|I|NVTDV--------------------------
Lizard        	YSILTGNDHMNFVINSKTGIITLSNVHKQ|T|LKPVYRLNVSVSDGVFRSPAQVLINVI//SPEYYLTVEATDGGTPSLSDVV--TVN|I|NVTDI--------------------------
Bird          	YSILTGNDQKNFIINSKTGIITISNLRRQ|A|LKSHYILNVSVSDGVFRSSAQVHVTVT//SHEYYLTVEATDGGTPSLSDVV--TVN|I|NVTDI--------------------------
Alligator     	YSILTGNDHMNFAINSKTGIITISNLHKQ|G|LKPHYNLNMSVSDGVFRSSAQVLITVI//SHEYYLTVEATDGGTPSLSDVV--TVN|I|NVTDI--------------------------
Mouse         	YSILSGNDHKSFIIDRETGIITLSNLRRH|T|LKPFYSLNVSVSDGVFRSSARVNVTVM//SHEYYLTVEATDGGTPSLSDVA--TVN|I|NVTDI--------------------------
Rat           	YSILSGNDHKSFVIDGETGIITLSNPRRH|T|LKPFYSLNVSVSDGVFRSSARVNVTVM//SHGYYLTVEATDGGTPSLSDVA--TVN|I|NITDI--------------------------
Target[Human] 	YSILSGNDHKHFVIDSATGIITLSNLHRH|A|LKPFYSLNLSVSDGVFRSSTQVHVTVI//SHEYYLTVEATDGGTPSLSDVA--TVN|V|NVTDI--------------------------

                                                  Up to 50 Sequences Containing 1st Mutation

Metazoa       	YSIQYGNFNSTFRLDPLTGVIWLNRHHRP|P|L-PTYTLIIAATDGRLIGQTRAIVRVL//VRDYNVTIKCYYEDDEMLYDTA--TLL|I|HIKDK--------------------------
Metazoa       	-----------------------------|-|---------------------------//-------------GTPPLSNVASVNIS|I|LDVNDNAPKFTQNMYRAKVREDVSKMQNILQ
Metazoa       	-----------------------------|-|---------------------------//-------------GTPPLSNVASVNIS|I|LDVNDNAPKFTQNMYRAKVREDVSKMQNILQ
Metazoa       	-----------------------------|-|---------------------------//-------------GTPPLSNNAYVNIS|I|LDINDNSPKFLQNLYRVNVNEDIFVGSKILD
Metazoa       	-----------------------------|-|---------------------------//-------------GTPPLSNNAYVNIS|I|LDINDNSPKFLQNLYRVNVNEDIFVGSKILD
Metazoa       	-----------------------------|-|---------------------------//-------------GTPPLSNNAYVNIS|I|LDINDNSPKFLQNLYRVNVNEDIFVGSKILD
Metazoa       	-----------------------------|-|---------------------------//-------------GTPPLSNNAYVNVS|I|LDINDNSPKFLQNLYRINVNEDITVGSKIVD
Metazoa       	-----------------------------|-|---------------------------//-------------GTPPLSNNAHVNVS|I|LDINDNSPKFQQNLYRVNVNEDVLVGSKILD
Metazoa       	-----------------------------|-|---------------------------//-------------GTPPLSNNAHVNVS|I|LDINDNSPKFQQNLYRVNVNEDVLVGSKILD
Metazoa       	-----------------------------|-|---------------------------//-------------GTPPLSNNAHVNVS|I|LDINDNSPKFQQNLYRVNINEDVLVGSKILD
Metazoa       	-----------------------------|-|---------------------------//-------------GSPPLSNNAYVNIS|I|LDINDNSPKFLQNLYRINVNEDIFVGSKILD
Metazoa       	-----------------------------|-|---------------------------//-------------GTPPLSNNAYVNIS|I|LDINDNSPTFLQNLYRINVNEDIFVGSKILD
Metazoa       	-----------------------------|-|---------------------------//-------------GTPPLSNNAYVNIS|I|LDINDNSPKFLQNLYRINVNEDIFVGSKILD
Metazoa       	-----------------------------|-|---------------------------//-------------GTPPLINNAYVNVS|I|LDINDNSPKFLQNLYRVNVNEDIFVGSKILD
Metazoa       	-----------------------------|-|---------------------------//-------------GTPPLSNNAYVNIS|I|LDINDNSPTFLQNLYRINVNEDIFVGSKILD
Metazoa       	-----------------------------|-|---------------------------//-------------GSPPLSNNAYVNIS|I|LDINDNSPKFLQNLYRINVNEDIFVGSKILD
Vertebrate    	YSLLSGNEDSSFTIDGRSGEIVISKYRKL|N|RETLYNLSVSVSDGLYSSVCNVQVTVV//SHEHYLTVQASDKGRTSQGDIA--TVT|I|YLTDV--------------------------
Vertebrate    	YSLLSGNEDSSFTIDGKSGAIVISKYRKL|N|RETLYNLSVSVSDGLYSSVCNVQVTVV//SHEHYLTVQASDKGRTSQGDIA--TVT|I|YLTDV--------------------------
Vertebrate    	YSLLSGNEDSSFTIDGRSGEIVISKYRKL|N|RETLYNLSVSVSDGLYSSVCNVQVTVV//SHELYLTVQASDKGRTSQGDIA--TVT|I|YLTDV--------------------------
Vertebrate    	YSLLSGNEDSSFTIDGRSGEIVISKYRKL|N|RETLYNLSVSVSDGLYSSVCNVQVTVV//SHEHYLTVQASDKGRTSQGDIA--TVT|I|YLTDV--------------------------
Vertebrate    	FALISGNEDQNFAINKHTGTIVISNHRRP|H|MQNLYNLNVSVSDGVFRSSTLVVVTVI//SHEYYITVEATDGGSPPLSDMA--TVN|I|NLTDV--------------------------
Vertebrate    	FALISGNEDQNFAINKHTGTIVISNHRRP|H|MQNLYNLNVSVSDGVFRSSTLVVVTVI//SHEYYITVEATDGGSPPLSDMA--TVN|I|NLTDV--------------------------
Vertebrate    	FALISGNEDQNFAINKHTGTIVISNHRRP|H|MQNLYNLNVSVSDGVFRSSTLVVVTVI//SHEYYITVEATDGGSPPLSDMA--TVN|I|NLTDV--------------------------
Vertebrate    	FSIISGNEDQNFAINKHTGDITISNHRRP|H|MQPLYNLNVSVSDGVFRSSALVTVKVI//SHEYYITIEATDGGSPPLSDMA--TVN|I|NLTDV--------------------------
Vertebrate    	FSIISGNEEQNFAINKHSGAIVISNHRRP|H|MQPLYNLNVSVSDGVFRSSALVKVTVI//SHEYYITIEATDGGSPPLSDMA--TVN|I|NLTDV--------------------------
Vertebrate    	FSIISGNEEQNFAINKHSGAIVISNHRRP|H|MQPLYNLNVSVSDGVFRSSALVKVTVI//SHEYYITIEATDGGSPPLSDMA--TVN|I|NLTDV--------------------------
Vertebrate    	FSIISGNEEQNFAINKHSGAIVISNHRRP|H|MQPLYNLNVSVSDGVFRSSALVKVTVI//SHEYYITIEATDGGSPPLSDMA--TVN|I|NLTDV--------------------------
Vertebrate    	FSIISGNEDQNFAINKHTGDITISNHRRP|H|MQPLYNLNVSVSDGVFRSSALVTVKVI//SHEYYITIEATDGGSPPLSDMA--TVN|I|NLTDV--------------------------
Vertebrate    	FSIISGNEDQNFVIDKHTGAIIISNHRRP|H|MQPLYNLNVSASDGVFRSSALVIVTVI//SHEYYITIEATDGGSPPLSDMA--TVN|I|NLTDV--------------------------
Vertebrate    	FSIISGNEDQNFSIDKHTGAIAVSNHRRP|H|MQPLYKLNVSVSDGVFRSSALVMVTVT//SHEYYITLEATDGGSPPLSDMA--TVN|I|NLTDV--------------------------
Vertebrate    	FSIISGNEDQNFAINKHTGAIVVSNHRRP|H|MQPRYNLKVSVSDGVFRSSALVVVTVV//AHEYYITIEATDGGSPPLSDMA--TVN|I|NLTDV--------------------------
Vertebrate    	FSIISGNEDQNFAINKHTGAIVVSNHRRP|H|MQPRYNLKVSVSDGVFRSSALVVVTVV//AHEYYITIEATDGGSPPLSDMA--TVN|I|NLTDV--------------------------
Mammal        	-----------------------------|-|---------------------------//CKRFYLVVEAKDGGTPPLS--AVATVS|I|NLTDV--------------------------
Mammal        	YSILSGNDHKNFVINSETGIITLSNLRRH|N|LKPFYSLNISVSDGVFRSSAQVHVTVI//AHEYYLTVEATDGGTPSLSDVA--TAN|I|NVTDI--------------------------
Mammal        	YSILSGNDHKSFVIDSETGIITLSNLRRH|T|LKPFYSLNVSVSDGVFRSSAQVHVTVM//SHEYYLTVEATDGGTPSLSDVA--TVN|I|NVTDI--------------------------
Mammal        	YSILSGNDHKHFVIDSATGIITLSNLRRH|T|LKPFYSLNMSVSDGVFRSSAQVHVTVI//SHEYYLTVEATDGGTPSLSDVA--TVS|I|NVTDI--------------------------
Mammal        	YSILSGNDHKNFVINSETGIITLSNLRRH|N|LKPFYSLNISVSDGVFRSSAQVHVTVI//AHEYYLTVEATDGGTPSLSDVA--TAN|I|NVTDI--------------------------
Mammal        	YSILSGNDHKHFVIDSATGIITLSNLRRH|T|LKPFYSLNMSVSDGVFRSSAQVHVTVI//SHEYYLTVEATDGGTPSLSDVA--TVS|I|NVTDI--------------------------
Mammal        	YSILSGNDHKSFVINSKTGIITLSNLRRH|T|LKPFYSLNVSVSDGVFRSSAQVHVTVM//SHEYYLTVEATDGGTPSLSDVA--TVN|I|NVTDI--------------------------
Mammal        	YSILSGNDHKNFVIDGKTGIITLSNLRRH|A|LKPSYTLQVSASDGVFRSSAQVHVTVI//SHEYYLTVEATDGGTPSLSDVA--TVS|I|NVTDI--------------------------
Mammal        	YSILSGNDHKNFVIDSKTGIITLSNLRRH|A|LKPSYSLQVSASDGVFRSSAQVHVTVI//SHEYYLTVEATDGGTPSLSDVA--TVS|I|NVTDI--------------------------
Mammal        	YSILSGNDHKHFIIDSATGIITLSNLRRH|T|LKPFYSLNLSVSDGVFRSSTQVHVTVI//SHEYYLTIEATDGGTPSLSDVA--TVN|I|NVTDV--------------------------
Mammal        	YSILSGNDHKNFVIDSRTGIITLSNLRRH|A|LKPSYTLQVSVSDGVFRSSAQVHVSVI//SHEYYLTVEATDGGTPSLSDVA--TVN|I|NVTDI--------------------------
Mammal        	YSILSGNDHKHFIIDSATGIITLSNLRRH|T|LKPFYSLNLSVSDGVFRSSTQVHVTVI//SHEYYLTIEATDGGTPSLSDVA--TVN|I|NVTDV--------------------------
Mammal        	YSILSGNDHKHFIIDSATGIITLSKLRRH|T|LKPFYSLNLSVSDGVFRSSTQVHVTVI//SHEYYLTIEATDGGTPSLSDVA--TVN|I|NVTDV--------------------------
Mammal        	YSILSGNDHKNFVIDSETGIITLSNLRRH|S|LKPFYSLNISVSDGVFRSSAQVHVTVI//SHDYYLTVEAADGGTPSLSDVA--TVN|I|NVTDI--------------------------
Mammal        	YSILSGNDHKNFVIDGKTGIITLSNLRRH|A|LKPSYSLQVSASDGVFRSSAQVHVTVI//SHEYYLTVEATDGGTPSLSDVA--TVS|I|NVTDI--------------------------
Mammal        	YSIVSGNEHKNFVIDSETGIITLSNLRRH|T|LKPFCSLNISVSDGVFRSSAQVQVTVI//SHEYYLTVEATDGGTPSLSDVA--TVN|I|NVTDI--------------------------

                                                  Up to 50 Sequences Containing 2nd Mutation

Vertebrate    	YSILTGNDEKNFVISSKTGIITISNLRRQ|T|LKSHYNLNASVSDGVFRSSAQVHITVT//SHEYYLTVEATDGGTPSLSDVV--TVN|I|NVTDI--------------------------
Vertebrate    	YSILTGNDEKNFVINSKTGIITISNLRRQ|T|LKSHYNLNASVSDGVFRSSAQVHITVT//SHEYYLTVEATDGGTPSLSDVV--TVN|I|NVTDI--------------------------
Vertebrate    	YSILTGNDEKNFVINSKTGIITISNLRRQ|T|LKSHYNLNASVSDGVFRSSAQVHITVT//SHEYYLTVEATDGGTPSLSDVV--TVN|I|NVTDI--------------------------
Vertebrate    	YSILTGNDEKNFVINSKTGIITISNVRRQ|T|LKSHYNLNVSVSDGVFRSSAQVHITVT//SHEYYLTVEATDGGTPSLSDVV--TVN|I|NVTDI--------------------------
Vertebrate    	YSILTGNDHMNFVINSKTGIISISNLRKQ|T|LKSLYNLNVSVSDGVFRSSAQVQITVM//SHEYYLTVEATDGGTPSLSDVV--TVN|I|NVTDI--------------------------
Vertebrate    	YSILTGNDQKNFVINSKTGIITISNLRRQ|T|LKSHYNLNVSVSDGVFRSSAQVHITVT//SHEYYLTVEATDGGTPSLSDVV--TVN|I|NVTDI--------------------------
Vertebrate    	YSILTGNDEKNFVINSKTGIITISNLRRQ|T|LKSHYNLNASVSDGVFRSSAQVHITVT//SHEYYLTVEATDGGTPSLSDVV--TVN|I|NVTDI--------------------------
Vertebrate    	YSILTGNDEKNFVISSKTGIITISNLRRQ|T|LKSHYNLNASVSDGVFRSSAQVHITVT//SHEYYLTVEATDGGTPSLSDVV--TVN|I|NVTDI--------------------------
Vertebrate    	YSILTGNDEKNFVINSKTGIITISNLRRQ|T|LKSHYNLNASVSDGVFRSSAQVHITVT//SHEYYLTVEATDGGTPSLSDVV--TVN|I|NVTDI--------------------------
Vertebrate    	YSILTGNDEKNFVINSKTGIITISNLRRQ|T|LKSHYNLNASVSDGVFRSSAQVHITVT//SHEYYLTVEATDGGTPSLSDVV--TVN|I|NVTDI--------------------------
Vertebrate    	YSILTGNDEKNFVINSKTGIITISNVRRQ|T|LKSHYNLNVSVSDGVFRSSAQVHITVT//SHEYYLTVEATDGGTPSLSDVV--TVN|I|NVTDI--------------------------
Vertebrate    	YSILTGNDHMNFVINSKTGIISISNLRKQ|T|LKSLYNLNVSVSDGVFRSSAQVQITVM//SHEYYLTVEATDGGTPSLSDVV--TVN|I|NVTDI--------------------------
Vertebrate    	YSILTGNDQKNFVINSKTGIITISNLRRQ|T|LKSHYNLNVSVSDGVFRSSAQVHIAVI//SHEYYLTVEATDGGTPSLSDVV--TVN|I|NVTDI--------------------------
Vertebrate    	YSILTGNDEKNFVINSKTGIITISNVRRQ|T|LKSHYNLNVSVSDGVFRSSAQVHITVT//SHEYYLTVEATDGGTPSLSDVV--TVN|I|NVTDI--------------------------
Vertebrate    	YSILTGNDQKNFVINSKTGIITISNLRRQ|T|LKSHYNLNVSVSDGVFRSSAQVHITVT//SHEYYLTVEATDGGTPSLSDVV--TVN|I|NVTDI--------------------------
Vertebrate    	YSILTGNDHMNFVINSKTGIITISNLRRQ|T|LKSHYNLNVSVSDGVFRSSAQVHIIVT//SHEYYLTVEATDGGTPSLSDVV--TVN|I|NVTDI--------------------------
Vertebrate    	YSILTGNDEKNFVINSKTGIITISNLRRQ|T|LKSHYNLNASVSDGVFRSSAQVHITVT//SHEYYLTVEATDGGTPSLSDVV--TVN|I|NVTDI--------------------------
Vertebrate    	YSILTGNDEKNFVINSKTGIITISNLRRQ|T|LKSHYNLNASVSDGVFRSSAQVHITVT//SHEYYLTVEATDGGTPSLSDVV--TVN|I|NVTDI--------------------------
Vertebrate    	YSILTGNDEKNFVINSKTGIITISNLRRQ|T|LKSHYNLNTSVSDGVFRSSAQVHITVT//SHEYYLTVEATDGGTPSLSDVV--TVN|I|NVTDI--------------------------
Vertebrate    	YSILTGNDEKNFVISSKTGIITISNLRRQ|T|LKSHYNLNASVSDGVFRSSAQVHITVT//SHEYYLTVEATDGGTPSLSDVV--TVN|I|NVTDI--------------------------
Vertebrate    	YSILTGNDEKNFVINSKTGIITISNLRRQ|T|LKSHYNLNASVSDGVFRSSAQVHITVT//SHEYYLTVEATDGGTPSLSDVV--TVN|I|NVTDI--------------------------
Vertebrate    	YSILTGNDQKNFVINSKTGIITVSNLRRQ|T|LKSHYNLNVSVSDGVFRSSAQVHITVT//SHEYYLTVEATDGGTPSLSDVV--TVN|I|NVTDI--------------------------
Vertebrate    	YSILTGNDEKNFVINSKTGIITISNLRRQ|T|LKSHYNLNASVSDGVFRSSAQVHITVT//SHEYYLTVEATDGGTPSLSDVV--TVN|I|NVTDI--------------------------
Vertebrate    	YSILTGNDQKNFVINSKTGIITVSNLRRQ|T|LKSHYNLNVSVSDGVFRSSAQVHITVT//SHEYYLTVEATDGGTPSLSDVV--TVN|I|NVTDI--------------------------
Vertebrate    	YSILTGNDEKNFVINSKTGIITFSNLRRQ|T|LKSRYNLNVSVSDGVFRSSAQVHITVT//SHEYYLTVEATDGGTPSLSDVV--TVN|I|NVTDI--------------------------
Mammal        	YSILSGNDQKSFVMDGETGIITLSNLRQV|T|LKPFYSLNISVSDGVFRSSAQVHVTVI//SHEYYLTVEATDGGTPSLSDVA--TVN|V|NVTDI--------------------------
Mammal        	YSILSGNDQKSFVMDGETGIITLSNLRQV|T|LKPFYSLNISVSDGVFRSSAQVHVTVI//SHEYYLTVEATDGGTPSLSDVA--TVN|V|NVTDI--------------------------
Mammal        	YSILSGNDQKTFVMDGETGIITLSNLRQV|T|LKPFYSLNISVSDGVFRSSAQVHVTVI//SHEYYLTVEATDGGTPSLSDVA--TVN|V|NVTDI--------------------------
Mammal        	YSILSGNDQKSFVMDGETGIITLSNLRQV|T|LKPFYSLNISVSDGVFRSSAQVHVTVI//SHEYYLTVEATDGGTPSLSDVA--TVN|V|NVTDI--------------------------
Mammal        	YSILSGNDQKTFVMDGETGIITLSNLRQV|T|LKPFYSLNISVSDGVFRSSAQVHVTVI//SHEYYLTVEATDGGTPSLSDVA--TVN|V|NVTDI--------------------------
Mammal        	YSILSGNEQKNFVMDGETGIVTLSNLRQV|T|LKPFYSLNISVSDGVFRSSAQVHVTVI//SHEYYLTVEATDGGTPSLSDVA--TVN|V|NVTDI--------------------------
Mammal        	YSILSGNDHKSFVIDSETGIITLSNLRRH|T|LKPFYSLNVSVSDGVFRSSAQVHVTVM//SHEYYLTVEATDGGTPSLSDVA--TVN|I|NVTDI--------------------------
Mammal        	YSILSGNDHKHFVIDSATGIITLSNLRRH|T|LKPFYSLNMSVSDGVFRSSAQVHVTVI//SHEYYLTVEATDGGTPSLSDVA--TVS|I|NVTDI--------------------------
Mammal        	YSILSGNDHKHFVIDSATGIITLSNLRRH|T|LKPFYSLNMSVSDGVFRSSAQVHVTVI//SHEYYLTVEATDGGTPSLSDVA--TVS|I|NVTDI--------------------------
Mammal        	YSILSGNDHKSFVINSKTGIITLSNLRRH|T|LKPFYSLNVSVSDGVFRSSAQVHVTVM//SHEYYLTVEATDGGTPSLSDVA--TVN|I|NVTDI--------------------------
Mammal        	YSILSGNDHKHFIIDSATGIITLSNLRRH|T|LKPFYSLNLSVSDGVFRSSTQVHVTVI//SHEYYLTIEATDGGTPSLSDVA--TVN|V|NVTDV--------------------------
Mammal        	YSILSGNDHKHFIIDSATGIITLSNLRRH|T|LKPFYSLNLSVSDGVFRSSTQVHVTVI//SHEYYLTIEATDGGTPSLSDVA--TVN|I|NVTDV--------------------------
Mammal        	YSILSGNDHKHFIIDSATGIITLSNLRRH|T|LKPFYSLNLSVSDGVFRSSTQVHVTVI//SHEYYLTIEATDGGTPSLSDVA--TVN|I|NVTDV--------------------------
Mammal        	YSILSGNDHKHFIIDSATGIITLSNLRRH|T|LKPFYSLNLSVSDGVFRSSTQVHVTVI//SHEYYLTIEATDGGTPSLSDVA--TVN|V|NVTDV--------------------------
Mammal        	YSILSGNDHKHFIIDSATGIITLSKLRRH|T|LKPFYSLNLSVSDGVFRSSTQVHVTVI//SHEYYLTIEATDGGTPSLSDVA--TVN|I|NVTDV--------------------------
Mammal        	YSIVSGNEHKNFVIDSETGIITLSNLRRH|T|LKPFCSLNISVSDGVFRSSAQVQVTVI//SHEYYLTVEATDGGTPSLSDVA--TVN|I|NVTDI--------------------------
Mammal        	YSILSGNDHKTFVIDSETGIITLSSLRRH|T|LKPFYSLNISVSDGVFRSSAQVHVTVI//SHEYYLTVEATDGGTPSLSDVA--TVN|I|NVTDI--------------------------
Mammal        	YSILSGNDHKHFIIDSATGIITLSNLRRH|T|LKPFYSLNLSVSDGVFRSSTQVHVTVI//SHEYYLTIEATDGGTPSLSDVA--TVN|I|NVTDV--------------------------
Mammal        	YSILSGNDHKNFVIDSKTGIITLSNLRRH|T|LKPLYQLNISVSDGVFRSSAQVQVTVI//SHGYYLTVEATDGGTPSLSDVA--TVN|I|NVTDI--------------------------
Mammal        	YSILSGNDHKNFVIDGETGIVTLSNVRRH|T|LKPFYSLNVSVSDGVFRSSAQVHITVI//SHEYYLTVEATDGGTPSLSDVA--TVS|I|NVTDV--------------------------
Mammal        	YSILSGNDHKNFVIDGETGIVTLSNVRRH|T|LKPFYSLNVSVSDGVFRSSAQVHVTVI//SHEYYLTVEATDGGTPSLSDVA--TVS|I|NVTDV--------------------------
Mammal        	YSILSGNEQKNFVMDGETGIVTLSNLRQV|T|LKPFYSLNISVSDGVFRSSAQVHVTVI//SHEYYLTVEATDGGTPSLSDVA--TVN|V|NVTDI--------------------------
Mammal        	YSILSGNDHKNFAIDSETGIITLSNLRRH|T|LKPFYSLNISVSDGVFRSSAQVRVAVI//SHEYYLTVEATDGGTPSLSDVA--AVN|I|NVTDI--------------------------
Mammal        	YSILSGNEQKNFVMDGETGIVTLSNLRQV|T|LKPFYSLNISVSDGVFRSSAQVHVTVI//SHEYYLTVEATDGGTPSLSDVA--TVN|V|NVTDI--------------------------
Mammal        	YSILSGNDHKTFVIDSKTGIITLSNLRRH|T|LKPFYSLNISVSDGVFRSSAQVHVTVI//AHEYYLTVEATDGGTPSLSDVA--TVN|I|NVTDI--------------------------
 
________________________FGFR3_______________________
 
MutationAA       Num. Tumors     Common Polymorphism     
                                                         
p.S249C          2247            0                       
p.Y373C           697            0                       
p.R248C           459            0                       
p.G370C           187            0                       
p.K650E            93            0                       
p.K650M            89            0                       
p.S371C            75            0                       
p.?                63            1                       
p.G697C            44            0                       
p.A391E            43            0                       
p.G380R            33            0                       
p.V682I            18            0                       
p.A634T            12            0                       
p.N294N            12            1                       
p.P585T            12            0                       
p.A369A             8            0                       
p.F384L             7            0                       
p.A734A             6            0                       
p.D785fs*>22        6            0                       
p.A265V             5            0                       
p.K403fs*93         5            0                       
p.K650Q             5            0                       
p.K650T             5            0                       
p.M528I             5            0                       
p.F386L             4            0                       
p.G691R             4            0                       
p.K650?             4            0                       
p.K650N             4            0                       
p.P283S             4            0                       
p.P716S             4            0                       
 
_____________S249C_Y373C_nObs_17_nExp_348.05_____________
 
                                                          All Human Sequences

Human         	PSDRGNYTCVVENKFGSIRQTYTLDVLER|S|PHRPILQAGLPANQTAVLGSDVEFHCK//EKAFWLSVHGPRAAEEELVEADEAGSV|Y|AGILSYGVGFFLFILVVAAVTLC-RLRSPPK
Human         	PSDRGNYTCVVENKFGSIRQTYTLDVLER|S|PHRPILQAGLPANQTAVLGSDVEFHCK//HHSAWLVV---LPAEEELVEADEAGSV|Y|AGILSYGVGFFLFILVVAAVTLC-RLRSPPK
Human         	PSDRGNYTCVVENKFGSIRQTYTLDVLER|S|PHRPILQAGLPANQTAVLGSDVEFHCK//EKAFWLSVHGPRAAEEELVEADEAGSV|Y|AGILSYGVGFFLFILVVAAVTLC-RLRSPPK
Human         	PSDRGNYTCVVENKFGSIRQTYTLDVLER|S|PHRPILQAGLPANQTAVLGSDVEFHCK//HHSAWLVV---LPAEEELVEADEAGSV|Y|AGILSYGVGFFLFILVVAAVTLC-RLRSPPK
Human         	PSDRGNYTCVVENKFGSIRQTYTLDVLER|S|PHRPILQAGLPANQTAVLGSDVEFHCK//HHSAWLVV---LPAEEELVEADEAGSV|Y|AGILSYGVGFFLFILVVAAVTLC-RLRSPPK
Human         	PSDRGNYTCVVENKFGSIRQTYTLDVLER|S|PHRPILQAGLPANQTAVLGSDVEFHCK//EKAFWLSVHGPRAAEEELVEADEAGSV|Y|AGILSYGVGFFLFILVVAAVTLC-RLRSPPK
Human         	PSDRGNYTCVVENKFGSIRQTYTLDVLER|S|PHRPILQAGLPANQTAVLGSDVEFHCK//HHSAWLVV---LPAEEELVEADEAGSV|Y|AGILSYGVGFFLFILVVAAVTLC-RLRSPPK
Human         	PSDRGNYTCVVENKFGSIRQTYTLDVLER|S|PHRPILQAGLPANQTAVLGSDVEFHCK//---------------------------|-|-------------------------------
Human         	PSDRGNYTCVVENKFGSIRQTYTLDVLER|S|PHRPILQAGLPANQTAVLGSDVEFHCK//EKAFWLSVHGPRAAEEELVEADEAGSV|Y|AGILSYGVGFFLFILVVAAVTLC-RLRSPPK
Human         	PSDRGNYTCVVENKFGSIRQTYTLDVLER|S|PHRPILQAGLPANQTAVLGSDVEFHCK//HHSAWLVVL---PAEEELVEADEAGSV|Y|AGILSYGVGFFLFILVVAAVTLC-RLRSPPK
Human         	PSDRGNYTCVVENKFGSIRQTYTLDVLER|S|PHRPILQAGLPANQTAVLGSDVEFHCK//HHSAWLVV---LPAEEELVEADEAGSV|Y|AGILSYGVGFFLFILVVAAVTLC-RLRSPPK
Human         	PSDRGNYTCVVENKFGSIRQTYTLDVLER|S|PHRPILQAGLPANQTAVLGSDVEFHCK//EKAFWLSVHGPRAAEEELVEADEAGSV|Y|AGILSYGVGFFLFILVVAAVTLC-RLRSPPK

                                                          Reference Sequences

              	      4    9    4    9    4    |9|    4    9    4    9    4  //9    4       9    4    9   |3|4    9    4    9    4     9    
              	     2    2    3    3    4    |4|    5    5    6    6    7  //4    5       5    6    6   |7|7    7    8    8    9     9    
              	    2    2    2    2    2    |2|    2    2    2    2    2  //3    3       3    3    3   |3|3    3    3    3    3     3    
Coral         	PSDSGRYTCLVSNRYGSINHTFTLQVVAR|P|RSAPILQTDLPKNKTVQVGDNVTFTCF//FRSTYLIKYVKPTVPVS-ELTEPPQTG|L|IIIILLSVFFLIAVILIVVFCYRKRLKEKF-
Flatworm      	HADTGVYTCWVGPENGQVNGTKL--AIQR|N|IQLFALPD--PLDDLSSFHDEPKEKSE//YETLWQTMY-LKTRRC--TSASTEGFP|G|SLIIFAVLCAVSLLVSLFALCGSQGRWSAPK
Snail         	PEDEGKYTCVITNQYGSINWTFVVEIIQR|L|THKPIIEG--PXNQTVAVGDTAVLTCK//YGSAWLTVVRLSSDNAAGGFIYEDPFI|G|GVAAI-FIVAVVICLGV-AICCWNRQRRQRM
Ant           	PKDSGNYTCIVCNYLGCIKHTFKVEIMET|V|MHRPILTRA-PRNQTVLIGSNVSMVCE//FSSAYLRVVETLDEQRVPLTARP-Q-V|L|VNVLAAVLCIFFALGVVVVIYIFHRLKREKM
Copepod       	RPDDGFYTCIISNEYGSINHTIQVKSVER|L|NQKPEIKEP-LENSTLLVGSNHTLVCE//LSTAFINVVETLDKD---HENR---NG|W|YLVAAVGITVLAFIFFFILLIYFRRRYKDKL
Lancet        	PSDEGFYTCIIQNAYGSINHTYELDVIER|S|PSRPILAPGLPQNQTVVVGSTVDFQCK//YNSAWLTIIPEYPPTEDTRKPVKPEKY|D|IAIAVYSVGFLLTIFAFVAIYYF-RFKRKQV
Fish          	PSDRGNYTCVVQNKYGTIKHTYQLDVLER|S|PHRPILQAGLPANQTVVVGSDVEFHCK//HHSAWLTV---LP-AVEMEREDD----|Y|ADILIYVTGCVLFILTMVIIILC-RMRMNTQ
Frog          	PSDKGNYTCVVENKYGSIRQTYQLDVLER|S|SHRPILQAGLPANQTVVFGSDVEFHCK//EASFWLHIYKPAP--AEPVEKPATTSS|S|ITVLIVVTSTIVFILLVIIVITY-RMKVPSK
Bird          	PSDRGNYTCVVENKYGNIRHTYQLDVLER|S|PHRPILQAGLPANQTVVVGSNVEFHCK//HHSAWLTV---LP-AEELMEMDDSGSV|Y|AGILSYGTGLVLFILVLVIVIIC-RMKMPNK
Alligator     	PSDRGNYTCVVENKYGSIRHTYQLDVLER|S|PHRPILQAGLPANQTVVVGSDVEFHCK//HHSAWLAV---LP-AEEIAEVDI-GSV|Y|AGVLSYGTGSVLFILALAVVIIW-RMKMPNK
Mouse         	PSDRGNYTCVVENKFGSIRQTYTLDVLER|S|PHRPILQAGLPANQTAILGSDVEFHCK//HHSAWLVV---LPAEEELMETDEAGSV|Y|AGVLSYGVVFFLFILVVAAVILC-RLRSPPK
Rat           	PSDRGNYTCVVENKFGSIRQTYTLDVLER|S|PHRPILQAGLPANQTAVLGSDVEFHCK//EKAFWLRVHGPQAAEEELMEVDEAGSV|Y|AGVLSYGVGFFLFILVVAAVTLC-RLRSPPK
Target[Human] 	PSDRGNYTCVVENKFGSIRQTYTLDVLER|S|PHRPILQAGLPANQTAVLGSDVEFHCK//HHSAWLVV---LPAEEELVEADEAGSV|Y|AGILSYGVGFFLFILVVAAVTLC-RLRSPPK

                                                  Up to 50 Sequences Containing 1st Mutation

NA            	                                                           //                                                             

                                                  Up to 50 Sequences Containing 2nd Mutation

Mammal        	ERDGGEYLCRASNFIGVAEKAFWLRV---|-|-HGP--QAGVPRCLARRAPAPTPWPCA//HHSAWLVVLPGWP-VGAPLRLGQACNT|C|--VFAAEEGVVEAALRGGQTALC-SHRSPSL
 
_____________S249C_R248C_nObs_22_nExp_226.99_____________
 
                                                          All Human Sequences

Human         	-FGSIR-----------QTY---TLDVLE|R||S|P-----------------H-RP---------
Human         	-FGSIR-----------QTY---TLDVLE|R||S|P-----------------H-RP---------
Human         	-FGSIR-----------QTY---TLDVLE|R||S|P-----------------H-RP---------
Human         	-FGSIR-----------QTY---TLDVLE|R||S|P-----------------H-RP---------
Human         	-FGSIR-----------QTY---TLDVLE|R||S|P-----------------H-RP---------
Human         	-FGSIR-----------QTY---TLDVLE|R||S|P-----------------H-RP---------
Human         	-FGSIR-----------QTY---TLDVLE|R||S|P-----------------H-RP---------
Human         	-FGSIR-----------QTY---TLDVLE|R||S|P-----------------H-RP---------
Human         	-FGSIR-----------QTY---TLDVLE|R||S|P-----------------H-RP---------
Human         	-FGSIR-----------QTY---TLDVLE|R||S|P-----------------H-RP---------
Human         	-FGSIR-----------QTY---TLDVLE|R||S|P-----------------H-RP---------
Human         	-FGSIR-----------QTY---TLDVLE|R||S|P-----------------H-RP---------

                                                          Reference Sequences

              	   4               9       4   |8||9|                               
              	  3               3       4   |4||4|                               
              	 2               2       2   |2||2|                               
Coral         	-YGSIN-----------HTF---TLQVVA|R||P|R-----------------S-AP---------
Flatworm      	-NGQVN-----------GTK---L--AIQ|R||N|I-----------------Q-LF---------
Snail         	-YGSIN-----------WTF---VVEIIQ|R||L|T-----------------H-KP---------
Ant           	-LGCIK-----------HTF---KVEIME|T||V|M-----------------H-RP---------
Copepod       	-YGSIN-----------HTI---QVKSVE|R||L|N-----------------Q-KP---------
Lancet        	-YGSIN-----------HTY---ELDVIE|R||S|P-----------------S-RP---------
Fish          	-YGTIK-----------HTY---QLDVLE|R||S|P-----------------H-RP---------
Frog          	-YGSIR-----------QTY---QLDVLE|R||S|S-----------------H-RP---------
Bird          	-YGNIR-----------HTY---QLDVLE|R||S|P-----------------H-RP---------
Alligator     	-YGSIR-----------HTY---QLDVLE|R||S|P-----------------H-RP---------
Mouse         	-FGSIR-----------QTY---TLDVLE|R||S|P-----------------H-RP---------
Rat           	-FGSIR-----------QTY---TLDVLE|R||S|P-----------------H-RP---------
Target[Human] 	-FGSIR-----------QTY---TLDVLE|R||S|P-----------------H-RP---------

                                                  Up to 50 Sequences Containing 1st Mutation

NA            	                                                                  

                                                  Up to 50 Sequences Containing 2nd Mutation

Protist       	-TASDN-----------LDG---DISSWV|C||-|VAR---------------Y-AP---------
Protist       	SSGLFKQNSTWTCVTACDGSLFADPTSGS|C||V|V-----------------S------------
Protist       	SSGLFKQNSTWTCVTACDGSLFADPTSGS|C||V|V-----------------S------------
Protist       	PAGMTDHDSETACVACGATDTSTGAKAGP|C||T|N-----------------F------------
Protist       	VMSVADLRKCYPAVVLGEHYLFADSSSGS|C||V|V-----------------S------------
Protist       	SSGLVKQNSTWTCVTACDGSLFADSSSGS|C||V|V-----------------S------------
Protist       	AGNCTPCAAGTNCTECALGS---TYASGA|C||T|--------------------AT---------
Protist       	GANCLQCTVGNRCTVCYDGY---DMKSGY|C||L|--------------------AS---------
Protist       	ATNCLTCTSSAVCTQCYNGY---GMMSGS|C||V|PLA--------------VI-AS---------
Protist       	ATNCLTCTSSAVCTQCYDGY---GMMSGS|C||V|P-----------------L-AV---------
Protist       	GTNCLFCSSSAVCTQCYEGY---DMMSGS|C||V|PLASIGSVASMQSASAAAF-AS---------
Protist       	GTNCLFCSSSAVCTQCYEGY---DMMSGS|C||V|PLASIGSVASMQSASAAAF-AS---------
Protist       	ATNCLACTSSALCNQCYEAY---GLLGGS|C||A|P-----------------F-AS---------
Protist       	GTDCLTCTSSNPCTQCYEGY---LMMGSF|C||F|ASAATNASIASVVSDAS-M-QS---------
Protist       	GINCLTCTSNNSCTLCYEGY---VAMGDY|C||-|------------------L-AS---------
Protist       	NRACATCTAVTSCTTCTSPT---TSRCST|C||-|------------------L-AN---------
Protist       	FTNCLFCTSSAVCSQCYDGY---VMMDSY|C||L|ASAATNAT----------I-AS---------
Protist       	ETNCLYCTSSSVCTQCYDGS---GMLGGS|C||V|P-----------------F-AS---------
Protist       	ETNCLYCTSSSVCTQCYDGS---GMLGGS|C||V|P-----------------F-AS---------
Protist       	ETNCLYCTSSSVCTQCYDGS---GMLGGS|C||V|P-----------------F-AS---------
Protist       	ETNCLYCTSSSVCTQCYDGS---GMLGGS|C||V|P-----------------F-AS---------
Protist       	ETNCLYCTSSSVCTQCYDGS---GMLGGS|C||V|P-----------------F-AS---------
Protist       	GPNCLTCTSSAACNQCYDGY---GLMSGS|C||V|P-----------------L-AS---------
Protist       	GINCLTCTVSDSCTQCYEGY---TMMGGS|C||I|S-----------------L-AS---------
Protist       	GTNCLICDSTGSCTRCYDGY---GMLGGS|C||L|P-----------------L-AS---------
Protist       	GSSSFACNSNTQASGSWSA-----GTDPT|C||T|P-----------------I-TN---------
Protist       	GSSSFTCNSNTQASGSWSA-----GTDPT|C||T|P-----------------I-TN---------
Protist       	ATNCLTCTSTNPCTQCYDDY---VMMVGY|C||L|A-----------------S-AA---------
Protist       	GMNCLSCTPSAVCTQCYEGF---AVLSGS|C||V|S-----------------L-AV---------
Protist       	AMNCLACDSSDPCTQCYEGY---GLIDGS|C||V|S-----------------L-A----------
Protist       	KTHCLTCTSSDPCTQCYEGY---FMMSGF|C||L|A-----------------S------------
Protist       	GSSSFTCNSNTQASGSWSA-----GTNPT|C||T|P-----------------I-TN---------
Protist       	KTHCLTCTSSDPCTQCYEGY---FMMSGF|C||L|A-----------------S------------
Protist       	IADALKVNSTLVEIFLDTNH---IGDAGA|C||A|-------------------------------
Protist       	ALNCLTCNSSAPCTQCYDGY---GMTSGS|C||-|-------------------------------
Protist       	ALNCLTCNSSAPCTQCYDGY---GMTSGS|C||-|-------------------------------
Protist       	GINCLTCTSDNPCTQCYDGH---VMMSGF|C||V|S-----------------F-AS---------
Protist       	GINCLTCTSDNPCTQCYDGH---VMMSGF|C||V|S-----------------F-AS---------
Protist       	ATNCLTCTSSAVCIQCYEGY---GMMSGS|C||V|P-----------------L-AS---------
Protist       	GTNCLTCISSARCTQCYEGF---GLIGGL|C||F|S-----------------L-ASLASASSASV
Protist       	GENCLACSSSAVCTQCYEGY---GVLNGM|C||A|P-----------------L-ASVASDSVASV
Protist       	EVNCLSCTSSSVCTQCYEGY---GILSGS|C||F|P-----------------L-AS---------
Protist       	GTNCLTCISSARCTQCYEGF---GLIGGL|C||F|S-----------------L-ASLASASSASV
Protist       	GTNCLTCTSSAVCTQCYEGF---EMMGDF|C||S|A-----------------S-AA---------
Protist       	----------TECFSCNDGY---DWHGGY|C||V|S------------------GA----------
Protist       	PAFCLRCSSASTCTICYDGY---VLNGAA|C||V|A-----------------TAAT---------
Protist       	SDNCLYCTTGSECTECYNGY---ILADGA|C||V|P-----------------PFGF---------
Protist       	APGCLNCTS-SECTECYGGY---TLVGGS|C||I|S-----------------PQSS---------
Protist       	SEFCATCGI-TACTKCYDGY---VLNQTT|C||Y|A------------------GAS---------
 
_____________S249C_G370C_nObs_3_nExp_92.81_____________
 
                                                          All Human Sequences

Human         	PSDRGNYTCVVENKFGSIRQTYTLDVLER|S|PHRPILQAGLPANQTAVLGSDVEFHCK//GVAEKAFWLSVHGPRAAEEELVEADEA|G|SVYAGILSYGVGFFLFILVVAAVTLC-RLRS
Human         	PSDRGNYTCVVENKFGSIRQTYTLDVLER|S|PHRPILQAGLPANQTAVLGSDVEFHCK//GFSHHSAWLVV---LPAEEELVEADEA|G|SVYAGILSYGVGFFLFILVVAAVTLC-RLRS
Human         	PSDRGNYTCVVENKFGSIRQTYTLDVLER|S|PHRPILQAGLPANQTAVLGSDVEFHCK//GVAEKAFWLSVHGPRAAEEELVEADEA|G|SVYAGILSYGVGFFLFILVVAAVTLC-RLRS
Human         	PSDRGNYTCVVENKFGSIRQTYTLDVLER|S|PHRPILQAGLPANQTAVLGSDVEFHCK//GFSHHSAWLVV---LPAEEELVEADEA|G|SVYAGILSYGVGFFLFILVVAAVTLC-RLRS
Human         	PSDRGNYTCVVENKFGSIRQTYTLDVLER|S|PHRPILQAGLPANQTAVLGSDVEFHCK//GFSHHSAWLVV---LPAEEELVEADEA|G|SVYAGILSYGVGFFLFILVVAAVTLC-RLRS
Human         	PSDRGNYTCVVENKFGSIRQTYTLDVLER|S|PHRPILQAGLPANQTAVLGSDVEFHCK//GVAEKAFWLSVHGPRAAEEELVEADEA|G|SVYAGILSYGVGFFLFILVVAAVTLC-RLRS
Human         	PSDRGNYTCVVENKFGSIRQTYTLDVLER|S|PHRPILQAGLPANQTAVLGSDVEFHCK//GFSHHSAWLVV---LPAEEELVEADEA|G|SVYAGILSYGVGFFLFILVVAAVTLC-RLRS
Human         	PSDRGNYTCVVENKFGSIRQTYTLDVLER|S|PHRPILQAGLPANQTAVLGSDVEFHCK//---------------------------|-|-------------------------------
Human         	PSDRGNYTCVVENKFGSIRQTYTLDVLER|S|PHRPILQAGLPANQTAVLGSDVEFHCK//GVAEKAFWLSVHGPRAAEEELVEADEA|G|SVYAGILSYGVGFFLFILVVAAVTLC-RLRS
Human         	PSDRGNYTCVVENKFGSIRQTYTLDVLER|S|PHRPILQAGLPANQTAVLGSDVEFHCK//GFSHHSAWLVVL---PAEEELVEADEA|G|SVYAGILSYGVGFFLFILVVAAVTLC-RLRS
Human         	PSDRGNYTCVVENKFGSIRQTYTLDVLER|S|PHRPILQAGLPANQTAVLGSDVEFHCK//GFSHHSAWLVV---LPAEEELVEADEA|G|SVYAGILSYGVGFFLFILVVAAVTLC-RLRS
Human         	PSDRGNYTCVVENKFGSIRQTYTLDVLER|S|PHRPILQAGLPANQTAVLGSDVEFHCK//GVAEKAFWLSVHGPRAAEEELVEADEA|G|SVYAGILSYGVGFFLFILVVAAVTLC-RLRS

                                                          Reference Sequences

              	      4    9    4    9    4    |9|    4    9    4    9    4  //   9    4       9    4    9|0|   4    9    4    9    4     9 
              	     2    2    3    3    4    |4|    5    5    6    6    7  //   4    5       5    6    6|7|   7    7    8    8    9     9 
              	    2    2    2    2    2    |2|    2    2    2    2    2  //   3    3       3    3    3|3|   3    3    3    3    3     3 
Coral         	PSDSGRYTCLVSNRYGSINHTFTLQVVAR|P|RSAPILQTDLPKNKTVQVGDNVTFTCF//GRDFRSTYLIKYVKPTVPVS-ELTEPP|Q|TGLIIIILLSVFFLIAVILIVVFCYRKRLKE
Flatworm      	HADTGVYTCWVGPENGQVNGTKL--AIQR|N|IQLFALPD--PLDDLSSFHDEPKEKSE//GKVYETLWQTMY-LKTRRC--TSASTE|G|FPGSLIIFAVLCAVSLLVSLFALCGSQGRWS
Snail         	PEDEGKYTCVITNQYGSINWTFVVEIIQR|L|THKPIIEG--PXNQTVAVGDTAVLTCK//GMEYGSAWLTVVRLSSDNAAGGFIYED|P|FIGGVAAI-FIVAVVICLGV-AICCWNRQRR
Ant           	PKDSGNYTCIVCNYLGCIKHTFKVEIMET|V|MHRPILTRA-PRNQTVLIGSNVSMVCE//GETFSSAYLRVVETLDEQRVPLTARP-|Q|-VLVNVLAAVLCIFFALGVVVVIYIFHRLKR
Copepod       	RPDDGFYTCIISNEYGSINHTIQVKSVER|L|NQKPEIKEP-LENSTLLVGSNHTLVCE//GSTLSTAFINVVETLDKD---HENR--|-|NGWYLVAAVGITVLAFIFFFILLIYFRRRYK
Lancet        	PSDEGFYTCIIQNAYGSINHTYELDVIER|S|PSRPILAPGLPQNQTVVVGSTVDFQCK//GFSYNSAWLTIIPEYPPTEDTRKPVKP|E|KYDIAIAVYSVGFLLTIFAFVAIYYF-RFKR
Fish          	PSDRGNYTCVVQNKYGTIKHTYQLDVLER|S|PHRPILQAGLPANQTVVVGSDVEFHCK//GFNHHSAWLTV---LP-AVEMEREDD-|-|--YADILIYVTGCVLFILTMVIIILC-RMRM
Frog          	PSDKGNYTCVVENKYGSIRQTYQLDVLER|S|SHRPILQAGLPANQTVVFGSDVEFHCK//GVAEASFWLHIYKPAP--AEPVEKPAT|T|SSSITVLIVVTSTIVFILLVIIVITY-RMKV
Bird          	PSDRGNYTCVVENKYGNIRHTYQLDVLER|S|PHRPILQAGLPANQTVVVGSNVEFHCK//GFSHHSAWLTV---LP-AEELMEMDDS|G|SVYAGILSYGTGLVLFILVLVIVIIC-RMKM
Alligator     	PSDRGNYTCVVENKYGSIRHTYQLDVLER|S|PHRPILQAGLPANQTVVVGSDVEFHCK//GFSHHSAWLAV---LP-AEEIAEVDI-|G|SVYAGVLSYGTGSVLFILALAVVIIW-RMKM
Mouse         	PSDRGNYTCVVENKFGSIRQTYTLDVLER|S|PHRPILQAGLPANQTAILGSDVEFHCK//GFSHHSAWLVV---LPAEEELMETDEA|G|SVYAGVLSYGVVFFLFILVVAAVILC-RLRS
Rat           	PSDRGNYTCVVENKFGSIRQTYTLDVLER|S|PHRPILQAGLPANQTAVLGSDVEFHCK//GVAEKAFWLRVHGPQAAEEELMEVDEA|G|SVYAGVLSYGVGFFLFILVVAAVTLC-RLRS
Target[Human] 	PSDRGNYTCVVENKFGSIRQTYTLDVLER|S|PHRPILQAGLPANQTAVLGSDVEFHCK//GFSHHSAWLVV---LPAEEELVEADEA|G|SVYAGILSYGVGFFLFILVVAAVTLC-RLRS

                                                  Up to 50 Sequences Containing 1st Mutation

NA            	                                                           //                                                             

                                                  Up to 50 Sequences Containing 2nd Mutation

Mammal        	ERDGGEYLCRASNFIGVAEKAFWLRV---|-|-HGP--QAGVPRCLARRAPAPTPWPCA//GFSHHSAWLVVLPGWP-VGAPLRLGQA|C|NTC--VFAAEEGVVEAALRGGQTALC-SHRS
 
_____________Y373C_R248C_nObs_2_nExp_70.42_____________
 
                                                          All Human Sequences

Human         	-FGSIR-----------QTY---TLDVLE|R|SP-------H-RPILQ-----------//--WLSVHGPRAAEEEL-V-EADEAGSV|Y|AGILSYGVGFFLFILVVAAVTLC-R--LRSP
Human         	-FGSIR-----------QTY---TLDVLE|R|SP-------H-RPILQ-----------//--WLVV---LPAEEEL-V-EADEAGSV|Y|AGILSYGVGFFLFILVVAAVTLC-R--LRSP
Human         	-FGSIR-----------QTY---TLDVLE|R|SP-------H-RPILQ-----------//--WLSVHGPRAAEEEL-V-EADEAGSV|Y|AGILSYGVGFFLFILVVAAVTLC-R--LRSP
Human         	-FGSIR-----------QTY---TLDVLE|R|SP-------H-RPILQ-----------//--WLVV---LPAEEEL-V-EADEAGSV|Y|AGILSYGVGFFLFILVVAAVTLC-R--LRSP
Human         	-FGSIR-----------QTY---TLDVLE|R|SP-------H-RPILQ-----------//--WLVV---LPAEEEL-V-EADEAGSV|Y|AGILSYGVGFFLFILVVAAVTLC-R--LRSP
Human         	-FGSIR-----------QTY---TLDVLE|R|SP-------H-RPILQ-----------//--WLSVHGPRAAEEEL-V-EADEAGSV|Y|AGILSYGVGFFLFILVVAAVTLC-R--LRSP
Human         	-FGSIR-----------QTY---TLDVLE|R|SP-------H-RPILQ-----------//--WLVV---LPAEEEL-V-EADEAGSV|Y|AGILSYGVGFFLFILVVAAVTLC-R--LRSP
Human         	-FGSIR-----------QTY---TLDVLE|R|SP-------H-RPILQ-----------//---------------------------|-|-------------------------------
Human         	-FGSIR-----------QTY---TLDVLE|R|SP-------H-RPILQ-----------//--WLSVHGPRAAEEEL-V-EADEAGSV|Y|AGILSYGVGFFLFILVVAAVTLC-R--LRSP
Human         	-FGSIR-----------QTY---TLDVLE|R|SP-------H-RPILQ-----------//--WLVVL---PAEEEL-V-EADEAGSV|Y|AGILSYGVGFFLFILVVAAVTLC-R--LRSP
Human         	-FGSIR-----------QTY---TLDVLE|R|SP-------H-RPILQ-----------//--WLVV---LPAEEEL-V-EADEAGSV|Y|AGILSYGVGFFLFILVVAAVTLC-R--LRSP
Human         	-FGSIR-----------QTY---TLDVLE|R|SP-------H-RPILQ-----------//--WLSVHGPRAAEEEL-V-EADEAGSV|Y|AGILSYGVGFFLFILVVAAVTLC-R--LRSP

                                                          Reference Sequences

              	       8                  3    |8|            3              //  3       8    3      8    |3|    8    3    8    3       8   
              	      3                  4    |4|            5              //  5       5    6      6    |7|    7    8    8    9       9   
              	     2                  2    |2|            2              //  3       3    3      3    |3|    3    3    3    3       3   
Coral         	-YGSIN-----------HTF---TLQVVA|R|PR-------S-APILQ-----------//--YLIKYVKPTVPVS--E-LTEPPQTG|L|IIIILLSVFFLIAVILIVVFCYRKR--LKEK
Flatworm      	-NGQVN-----------GTK---L--AIQ|R|NI-------Q-LFALP-----------//--WQTMY-LKTRRC---T-SASTEGFP|G|SLIIFAVLCAVSLLVSLFALCGSQGLQRWSA
Snail         	-YGSIN-----------WTF---VVEIIQ|R|LT-------H-KPIIE-----------//--WLTVVRLSSDNAAG-G-FIYEDPFI|G|GVAAI-FIVAVVICLGV-AICCWNR--QRRQ
Ant           	-LGCIK-----------HTF---KVEIME|T|VM-------H-RPILT-----------//--YLRVVETLDEQRVP-L-TARP-Q-V|L|VNVLAAVLCIFFALGVVVVIYIFHR--LKRE
Copepod       	-YGSIN-----------HTI---QVKSVE|R|LN-------Q-KPEIK-----------//--FINVVETLDKD----H-ENR---NG|W|YLVAAVGITVLAFIFFFILLIYFRR--RYKD
Lancet        	-YGSIN-----------HTY---ELDVIE|R|SP-------S-RPILA-----------//--WLTIIPEYPPTEDT-R-KPVKPEKY|D|IAIAVYSVGFLLTIFAFVAIYYF-R--FKRK
Fish          	-YGTIK-----------HTY---QLDVLE|R|SP-------H-RPILQ-----------//--WLTV---LP-AVEM-E-REDD----|Y|ADILIYVTGCVLFILTMVIIILC-R--MRMN
Frog          	-YGSIR-----------QTY---QLDVLE|R|SS-------H-RPILQ-----------//--WLHIYKPAP--AEP-V-EKPATTSS|S|ITVLIVVTSTIVFILLVIIVITY-R--MKVP
Bird          	-YGNIR-----------HTY---QLDVLE|R|SP-------H-RPILQ-----------//--WLTV---LP-AEEL-M-EMDDSGSV|Y|AGILSYGTGLVLFILVLVIVIIC-R--MKMP
Alligator     	-YGSIR-----------HTY---QLDVLE|R|SP-------H-RPILQ-----------//--WLAV---LP-AEEI-A-EVDI-GSV|Y|AGVLSYGTGSVLFILALAVVIIW-R--MKMP
Mouse         	-FGSIR-----------QTY---TLDVLE|R|SP-------H-RPILQ-----------//--WLVV---LPAEEEL-M-ETDEAGSV|Y|AGVLSYGVVFFLFILVVAAVILC-R--LRSP
Rat           	-FGSIR-----------QTY---TLDVLE|R|SP-------H-RPILQ-----------//--WLRVHGPQAAEEEL-M-EVDEAGSV|Y|AGVLSYGVGFFLFILVVAAVTLC-R--LRSP
Target[Human] 	-FGSIR-----------QTY---TLDVLE|R|SP-------H-RPILQ-----------//--WLVV---LPAEEEL-V-EADEAGSV|Y|AGILSYGVGFFLFILVVAAVTLC-R--LRSP

                                                  Up to 50 Sequences Containing 1st Mutation

Mammal        	-IGVAE-----------KAF---WLRV--|-|---------H-GP--Q-----------//--WLVVLPGWP-VGAP-L-RLGQACNT|C|--VFAAEEGVVEAALRGGQTALC-S--HRSP

                                                  Up to 50 Sequences Containing 2nd Mutation

Protist       	-TASDN-----------LDG---DISSWV|C|-VAR-----Y-AP--------------//--TVIVDNFTKDSS---S-SRRR-SLQ|N|TSFELCSTTLAWVPAEALAAWNN-SD-VTND
Protist       	SSGLFKQNSTWTCVTACDGSLFADPTSGS|C|VV-------S---CLS-----------//SCD--DGSSGAQGN-G-G-----SSPV|A|AAAGAAAAGVVVLIAIVVVVVLLRR--SKRS
Protist       	SSGLFKQNSTWTCVTACDGSLFADPTSGS|C|VV-------S---CLS-----------//SCD--DGSSGAQGN-G-G-----SSPV|A|AAAGAAAAGVVVLIAIVVVVVLLRR--SKRS
Protist       	PAGMTDHDSETACVACGATDTSTGAKAGP|C|TN-------F---NVP-----------//SCD--DGSSGAQSD-G-G-----SSPV|A|AAAGAAAAGVVVLIAIVVAVVLLRR--RKRS
Protist       	VMSVADLRKCYPAVVLGEHYLFADSSSGS|C|VV-------S---CLS-----------//SCD--DGSSGAQSN-G-G-----SSPV|A|VAAGAAAAGVVVLIAIVVVVVLLRR--RKQG
Protist       	SSGLVKQNSTWTCVTACDGSLFADSSSGS|C|VV-------S---CLS-----------//SCD--DGSSGAQSN-G-G-----SSRV|A|AAAGAAAAGVVVLIAIVVAVVLLRR--RKQG
Protist       	AGNCTPCAAGTNCTECALGS---TYASGA|C|T----------ATTDR-----------//--D--GIANRLCTT-------PADASP|V|AAIAVAVGSVLGVGLIALAIFLVRQRRRRLQ
Protist       	GANCLQCTVGNRCTVCYDGY---DMKSGY|C|L----------ASAAT-----------//--S--VASSSPQGD-------SAASSP|V|AAIAAAVASVVGVGLIALAVFLVRRRR----
Protist       	ATNCLTCTSSAVCTQCYNGY---GMMSGS|C|VPLA-----I-ASAASAASTQFASVAS//--S--VASSIAQLR-A-S-SQSSSPVA|A|--IAAAVVSVAVVAIIAVVFIVLRR--RRSQ
Protist       	ATNCLTCTSSAVCTQCYDGY---GMMSGS|C|VP-------L-AVIAS-----------//--S--VASSIAQLR-G-S-SQSSSPVA|A|--IAAAVASVAVVAILVAVFFVLRR--RRSQ
Protist       	GTNCLFCSSSAVCTQCYEGY---DMMSGS|C|VPLASIGSVF-ASLATATSALSASVAS//--S--VASSIAQFG-A-G-SQDSSSSA|A|V-IAAVVASVAVIALIAVVFIVLRR--RRSQ
Protist       	GTNCLFCSSSAVCTQCYEGY---DMMSGS|C|VPLASIGSVF-ASLATATSALSASVAS//--S--VASSIAQFG-A-G-SQDSSSSA|A|V-IAAVVASVAVIALIAVVFIVLRR--RRSQ
Protist       	ATNCLACTSSALCNQCYEAY---GLLGGS|C|AP-------F-ASVAS--------AAS//--S--AASSVASFS-S-G-SQDSSPAA|A|--IAAAVVAVAVVAIIAVVFIVWRR--RRSQ
Protist       	GTDCLTCTSSNPCTQCYEGY---LMMGSF|C|FASAATNASM-QSVASATSAISASFAS//--S--VASSIAQFG-A-G-SQDSSSSA|A|V-IAAVVASVTVIALIVVVFIVLRR--RRSQ
Protist       	GINCLTCTSNNSCTLCYEGY---VAMGDY|C|---------L-ASAAT-----------//--S--VASSIAQFS-G-G-AQTSSPVV|I|I-AAAAGASAAVIVILVLVFVMLRR--RRSQ
Protist       	NRACATCTAVTSCTTCTSPT---TSRCST|C|---------L-ANFYKVAGPSSDTCEA//--N--VVCTTATDS-R-C-NAAASSAD|P|TVIVVVVLAALLLIVVLVVLLVKRRQHRRSQ
Protist       	FTNCLFCTSSAVCSQCYDGY---VMMDSY|C|LASAATNATI-ASVASVASIASTSVAS//--S--VASSIANRG-G-G-GSDDSSSS|S|VIIAAVVAALAVIVILALVFIVLRR--RRTQ
Protist       	ETNCLYCTSSSVCTQCYDGS---GMLGGS|C|VP-------F-ASIAS-----------//--S--VASSIAQQG-D-G-SQESASSS|A|AIIAAVVASVAVIALIVVVFIVLRR--RRSQ
Protist       	ETNCLYCTSSSVCTQCYDGS---GMLGGS|C|VP-------F-ASIAS-----------//--S--VASSIAQQG-D-G-SQESASSS|A|AIIAAVVASVAVIALIVVVFIVLRR--RRSQ
Protist       	ETNCLYCTSSSVCTQCYDGS---GMLGGS|C|VP-------F-ASIAS-----------//--S--VASSIAQQG-D-G-SQESASSS|A|AIIAAVVASVAVIALIVVVFIVLRR--RRSQ
Protist       	ETNCLYCTSSSVCTQCYDGS---GMLGGS|C|VP-------F-ASIAS-----------//--S--VASSIAQQG-D-G-SQESASSS|A|AIIAAVVASVAVIALIVVVFIVLRR--RRSQ
Protist       	ETNCLYCTSSSVCTQCYDGS---GMLGGS|C|VP-------F-ASIAS-----------//--S--VASSIAQQG-D-G-SQESASSS|A|AIIAAVVASVAVIALIVVVFIVLRR--RRSQ
Protist       	GPNCLTCTSSAACNQCYDGY---GLMSGS|C|VP-------L-ASIAS-----------//--S--VASSIATIG-G-G---QGGSSS|A|AAVAAAGASVAIIAIIAVAFLVLRR--RRSQ
Protist       	GINCLTCTVSDSCTQCYEGY---TMMGGS|C|IS-------L-ASSAS-----------//--S--VASSIAQHG-G-GGSQDSSSSS|A|AVIAAVVACVVVVAIIAAVFIVMRR--RRSQ
Protist       	GTNCLICDSTGSCTRCYDGY---GMLGGS|C|LP-------L-ASVAS-----------//--S--VASRAPKGD-S-G-----GSSS|V|AAIAAAVGSVVGVGLIALAIFLVRR--RRLQ
Protist       	GSSSFACNSNTQASGSWSA-----GTDPT|C|TP-------I-TNFSP-----------//--S--VASSIVQHS-S-D---TQASAS|A|AAVAAAVAFVAVVAIIAAVLIVLRR--RRLQ
Protist       	GSSSFTCNSNTQASGSWSA-----GTDPT|C|TP-------I-TNFSP-----------//--S--VASSIVQHS-S-D---TQASSS|A|AAVAAAVASVAVVAIIAAVLIVLRR--RRLQ
Protist       	ATNCLTCTSTNPCTQCYDDY---VMMVGY|C|LA-------S-AATNA-----------//--S--VASSIAQNG-S-GGSQDSSSSP|A|AAIAAAVASVAVIAMLAIVFIVLRR--RRSQ
Protist       	GMNCLSCTPSAVCTQCYEGF---AVLSGS|C|VS-------L-AVIVS-----------//--S--LASSIAQHG-G-GGSQNSSSSS|T|AAIAAAVASAAVIAVLALVFVVLRR--RRLQ
Protist       	AMNCLACDSSDPCTQCYEGY---GLIDGS|C|VS-------L-A---------------//--S--VASSIAQHG-G-GGSQDSSSSS|A|AVIAAVVACVVVVAIIAAVFIVMRR--RRSQ
Protist       	KTHCLTCTSSDPCTQCYEGY---FMMSGF|C|LA-------S-----------------//--S--VASSIAQQG-D-G-SQESASSS|A|AIIAAVVASVAVIALVA-VFIVLRR--RRSQ
Protist       	GSSSFTCNSNTQASGSWSA-----GTNPT|C|TP-------I-TNFSP-----------//--S--VASSIVQHS-S-D---TQASSS|A|AAVAAAVASVAVVAIIAAVLIVLRR--RRLQ
Protist       	KTHCLTCTSSDPCTQCYEGY---FMMSGF|C|LA-------S-----------------//--S--VASSIAQQG-D-G---ESASSS|A|AIIAAVVASVAVIALVA-VFIVLRR--RRSQ
Protist       	IADALKVNSTLVEIFLDTNH---IGDAGA|C|A--------------------------//--Q--VNKTLT----------KLNLQR|N|FISSHGLSALKQTKKSTCQLELADQ--RTAA
Protist       	ALNCLTCNSSAPCTQCYDGY---GMTSGS|C|---------------------------//--------ELQQGG-G-G-------DS|A|AVIAAVVASVAGVAIIAAVFIVLRR--RRSQ
Protist       	ALNCLTCNSSAPCTQCYDGY---GMTSGS|C|---------------------------//--------ELQQGG-G-G-------DS|A|AVIAAVVASVAGVAIIAAVFIVLRR--RRSQ
Protist       	GINCLTCTSDNPCTQCYDGH---VMMSGF|C|VS-------F-AS--------------//--S--VASSIAQRG-GGD-SQESSSSA|T|AAIAAAVASVAVIAIIAVVFIVWRR--RRSP
Protist       	GINCLTCTSDNPCTQCYDGH---VMMSGF|C|VS-------F-AS--------------//--S--VASSIAQRG-GGD-SQESSSSA|T|AAIAAAVASVAVIAIIAVVFIVWRR--RRSP
Protist       	ATNCLTCTSSAVCIQCYEGY---GMMSGS|C|VP-------L-ASIAS-----------//--S--VASSIARQG-GDS-SQDS--AS|V|VVIAAVVAAVAVIAILALVFIVLRR--RRAQ
Protist       	GTNCLTCISSARCTQCYEGF---GLIGGL|C|FS-------L-ASAAS-----------//--S--IASSIAQHG-GGG-SQNSSSSP|A|AAIAAAVAAVAVVAMLALGYFG-RR--HQSQ
Protist       	GENCLACSSSAVCTQCYEGY---GVLNGM|C|AP-------L-ASVAS-----------//--S--AATSVASAA-ASA-SAASSSSP|A|AAIAAAVVSVVAVALIALAVFLVRR--RRSR
Protist       	EVNCLSCTSSSVCTQCYEGY---GILSGS|C|FP-------L-ASIA------------//--S--VASSIAQHG-GGG-SQDSSSSP|A|AAIAAAVVCAK--------------------
Protist       	GTNCLTCISSARCTQCYEGF---GLIGGL|C|FS-------L-ASAAS-----------//--S--IASSIAQHG-GGG-SQDSSSSP|A|AAIAAAVAAVAVVAMLALGYFVWRR--HQSQ
Protist       	GTNCLTCTSSAVCTQCYEGF---EMMGDF|C|SA-------S-AATN------------//--S--VASSIAQNG-GGG-SQDSSSSS|A|AVIAAVVACVA-VAIIAVVFVVLRR--RRSH
Protist       	----------TECFSCNDGY---DWHGGY|C|VS--------GA---------------//--S--LDA--LNGK------GGDSDVL|P|IAVGAAVGGVAFIVLILVLLVLRRR--SSRS
Protist       	PAFCLRCSSASTCTICYDGY---VLNGAA|C|VA-------TAAT-NM-----------//--G--DSP--ATNS-N----HSSDSNT|P|LVIGLIVNSVVLLIVIIVLIVMVVR--RRNQ
Protist       	SDNCLYCTTGSECTECYNGY---ILADGA|C|VP-------PFGF-SS-----------//--S--SAP--IQQS-P-Q-TDAASSAV|P|AIIGAVV-GVLVLLALIALLAVRRR--RQHQ
Protist       	APGCLNCTS-SECTECYGGY---TLVGGS|C|IS-------PQSS-SS-----------//--S--VVA--AAGQ-N---TKDDASAV|P|VIAGAVLGGIAVLLACVVLLVLRRR--RKAQ
Protist       	SEFCATCGI-TACTKCYDGY---VLNQTT|C|YA--------GAS-VA-----------//--S---LA--ATAN-A-Q-NAGTTDSM|G|LVVGAAVGGGVALVLILALLLIRRR--RRNR
 
________________________HRAS_______________________
 
MutationAA     Num. Tumors     Common Polymorphism     
                                                       
p.G13R         379             0                       
p.Q61R         364             0                       
p.G12V         261             0                       
p.Q61L         205             0                       
p.Q61K         161             0                       
p.G12S         104             0                       
p.H27H          97             1                       
p.G12D          90             0                       
p.G12C          39             0                       
p.G13D          36             0                       
p.G13V          34             0                       
p.Q61H          26             0                       
p.?             24             0                       
p.G13S          24             0                       
p.Q61?          22             0                       
p.G12R          16             0                       
p.G12A          13             0                       
p.K117N         13             0                       
p.G13C           9             0                       
p.A59T           7             0                       
p.Y4H            6             0                       
p.E62G           5             0                       
p.M72I           4             0                       
p.A134S          3             0                       
p.A18V           3             0                       
p.D119N          3             0                       
p.D33N           3             0                       
p.Q61P           3             0                       
p.R123H          3             0                       
p.R73H           3             0                       
 
_____________G13R_Q61R_nObs_0_nExp_66.38_____________
 
                                                          All Human Sequences

Human         	---MTEYKLVVVGAG|G|VGKSALTIQLIQNHFVDEYDPTIEDSYRKQVVIDGETCLLDILDTAG|Q|EEYSAMRDQYMRTGEGFLCVFAINNTKSFED
Human         	---MTEYKLVVVGAG|G|VGKSALTIQLIQNHFVDEYDPTIEDSYRKQVVIDGETCLLDILDTAG|Q|EEYSAMRDQYMRTGEGFLCVFAINNTKSFED

                                                          Reference Sequences

              	      3    8    |3|    8    3    8    3    8    3    8    3    8  |1| 3    8    3    8    3    8    
              	               |1|    1    2    2    3    3    4    4    5    5  |6| 6    6    7    7    8    8    
CornFungus    	AGKMVLYKLVVLGDG|G|VGKTALTIQLCLQHFVETYDPTIEDSYRKQVVIDGQACMLEVLDTAG|Q|EEYTALRDQWIRDGEGFVLVYSISSRSSFSR
Penicillin    	AGKMTLYKLVVLGDG|G|VGKTALTIQLCLNHFVETYDPTIEDSYRKQVVIDQQSCMLEVLDTAG|Q|EEYTALRDQWIRDGEGFVLVYSITSRASFSR
Sponge        	---MTEYKLVVVGAG|G|VGKSALTIQLIQNHFVDEYDPTIEDSYRKQVVIDGDTCLLDILDTAG|Q|EEYSAMRDQYMRTGEGFLCVFAVDNMKSFED
Coral         	---MTEYKLVVVGAG|G|VGKSALTIQLIQNHFVDEYDPTIEDSYRKQVVIDGETCLLDILDTAG|Q|EEYSAMRDQYMRTGEGFLCVFAVNNKRSFEE
Snail         	---MTEYKLVVVGAG|G|VGKSALTIQLIQNHFVEEYDPTIEDSYRKQVVIDGETCLLDILDTAG|Q|EEYSAMRDQYMRTGEGFLCVFAVNNLKSFED
Ant           	---MTEYKLVVVGAG|G|VGKSALTIQLIQNHFVDEYDPTIEDSYRKQVVIDGETCLLDILDTAG|Q|EEYSAMRDQYMRTGEGFLLVFAVNSAKSFED
Copepod       	---MTEYKLVVVGAG|G|VGKSALTIQLIQNHFVPEYDPTIEDSYRKQVVIDGETCLLDILDTAG|Q|EEYSAMRDQYMRTGEGFLIVFAVNNATSFEE
Lancet        	---MTEYKLVVVGDG|G|VGKSALTIQLIQNHFVQEYDPTIEDSYRKQVVIDGETCLLDILDTAG|Q|EEYSAMRDQYMRTGEGFLCVFAINNDKSFED
Fish          	---MTEYKLVVVGAG|G|VGKSALTIQLIQNHFVDEYDPTIEDSYRKQVVIDGETCLLDILDTAG|Q|EEYSAMRDQYMRTGEGFLCVFAINNTKSFED
Frog          	---MTEYKLVVVGAG|G|VGKSALTIQLIQNHFVDEYDPTIEDSYRKQVVIDGETCLLDILDTAG|Q|EEYSAMRDQYMRTGEGFLCVFAINNTKSFED
Lizard        	---MTEYKLVVVGAG|G|VGKSALTIQLIQNHFVDEYDPTIEDSYRKQVVIDGETCLLDILDTAG|Q|EEYSAMRDQYMRTGEGFLCVFAINNTKSFED
Bird          	---MTEYKLVVVGAG|G|VGKSALTIQLIQNHFVDEYDPTIEDSYRKQVVIDGETCLLDILDTAG|Q|EEYSAMRDQYMRTGEGFLCVFAINNTKSFED
Alligator     	---MTEYKLVVVGAG|G|VGKSALTIQLIQNHFVDEYDPTIEDSYRKQVVIDGETCLLDILDTAG|Q|EEYSAMRDQYMRTGEGFLCVFAINNTKSFED
Mouse         	---MTEYKLVVVGAG|G|VGKSALTIQLIQNHFVDEYDPTIEDSYRKQVVIDGETCLLDILDTAG|Q|EEYSAMRDQYMRTGEGFLCVFAINNTKSFED
Rat           	--AMTEYKLVVVGAG|G|VGKSALTIQLIQNHFVDEYDPTIEDSYRKQVVIDGETCLLDILDTAG|Q|EEYSAMRDQYMRTGEGFLCVFAINNTKSFED
Target[Human] 	---MTEYKLVVVGAG|G|VGKSALTIQLIQNHFVDEYDPTIEDSYRKQVVIDGETCLLDILDTAG|Q|EEYSAMRDQYMRTGEGFLCVFAINNTKSFED

                                                  Up to 50 Sequences Containing 1st Mutation

NA            	                                                                                                   

                                                  Up to 50 Sequences Containing 2nd Mutation

Mammal        	---MTEYELTVVGAR|G|VGKSALTIQRIQNHSVVEYFPTIEDSHRKQVVIDGEMCLLGMLDTVG|R|EEYSAVQAQYTCTREGFLCLPSTSRARSFED
Mammal        	MRGAREGPIP--GGP|A|VSKQC--------------PP--QDSHRKQVVIDGEMCLLGMLDTVG|R|EEYSAVRAQYTCTWEGFLCLPSTSRARSFED
 
________________________IDH2_______________________
 
MutationAA       Num. Tumors     Common Polymorphism     
                                                         
p.R140Q          1294            0                       
p.R172K           532            0                       
p.?               114            0                       
p.R172S            81            0                       
p.R172M            43            0                       
p.R172W            42            0                       
p.R172G            36            0                       
p.R140W            29            0                       
p.R172?            26            0                       
p.R140L            19            0                       
p.R172T            14            0                       
p.S332S            14            1                       
p.R140X            12            0                       
p.T350T            10            1                       
p.R140G             6            0                       
p.T146fs*15         6            0                       
p.G171D             5            0                       
p.T146fs*126        4            0                       
p.T331T             4            1                       
p.A416fs*?          3            0                       
p.P162S             3            0                       
p.R172R             3            0                       
p.S301L             3            0                       
p.A232V             2            0                       
p.C12R              2            0                       
p.E208*             2            0                       
p.E226K             2            0                       
p.G137E             2            0                       
p.G144R             2            0                       
p.G176C             2            0                       
 
_____________R172K_R140Q_nObs_1_nExp_278.37_____________
 
                                                          All Human Sequences

Human         	VKCATITPDEARVEEFKLKKMWKSPNGTI|R|NILGGTVFREPIICKNIPRLVPGWTKPITIG|R|HAHGDQYKATDFVADRAGTFKMVFTPKDGSG

                                                          Reference Sequences

              	   2    7    2    7    2    7  |0| 2    7    2    7    2    7    |2|    7    2    7    2    7    2 
              	  1    1    2    2    3    3  |4| 4    4    5    5    6    6    |7|    7    8    8    9    9    0 
              	 1    1    1    1    1    1  |1| 1    1    1    1    1    1    |1|    1    1    1    1    1    2 
Rapeseed      	IKCATITPDEGRVKEFGLKSMWRSPNGTI|R|NILDGTVFREPIMCGNIPRLVPGWRKPICIG|R|HAFGDQYRATDQVVKGPGKLKMVFVPEDGSA
Muskmelon     	VKCATITPDEARVKEFGLKTMWRSPNGTI|R|NILNGTVFREPILCENIPRIVPGWKKPICIG|R|HAFGDQYRATDTVIPGPGKLKMVFVPENGET
CornFungus    	VKCATITPDEARVEEFKLKKMWLSPNGTI|R|NHLGGTVFREPIVIPRIPRLVPGWKKPIIIG|R|HAFGDQYRAKDAVLPGPGTLKMVYTPEGG-E
Candida       	VKCATITPDEARVKEFNLKKMWLSPNGTL|R|NILGGTVFREPIVIDNIPRIVPSWEKPIIIG|R|HAFGDQYKATDIVVPGAGELKLVFKPKDGGE
Coral         	IKCATITPDEERVKEYNLKKMWRSPNGTI|R|NILGGTVFREPIICQKVPRLVPGWEQPIVIG|R|HAHGDQYRARDFVVNGPGVFEISYRPADGSE
Snail         	IKCATITPDEERVKEFNLKKMWLSPNGTI|R|NILGGTVFREPIICKTIPRLVPGWTQPIVIG|R|HAHGDQYKATDAVYQGPGTLELVFTPASGGQ
Lancet        	IKCATITPDEERVVEFDLKQMWRSPNGTI|R|NILGGTVFREPIICKTVPRLVPGWTQAIVIG|R|HAHGDQYKATDFVAEKEGKFEMVFTPSDGSE
Fish          	VKCATITPDEARVEEFKLKNMWKSPNGTI|R|NILGGTVFREPIICKNIPRLVPGWTQPITIG|R|HAHGDQYKATDFVVSQPGKFKLVFSPADGSK
Frog          	VKCATITPDEARVEEFKLKKMWKSPNGTV|R|NILGGTVFREPIICKNIPRLVPGWTQAITIG|R|HAHGDQYKATDFVVDQAGTFKMVFTPANGTA
Lizard        	VKCATITPDEARVEEFKLKKMWKSPNGTI|R|NILGGTVFREPIICKNIPRLVPGWTKPITIG|R|HAHGDQYKATDFVVDKSGTFKMVFTPKDGSG
Bird          	VKCATITPDEARVEEFKLKKMWKSPNGTI|R|NILGGTVFREPIICKNIPRLVPGWTQPITIG|R|HAHGDQYKATDFVVNKSGTFKMVFTPKDGSG
Mouse         	VKCATITPDEARVEEFKLKKMWKSPNGTI|R|NILGGTVFREPIICKNIPRLVPGWTKPITIG|R|HAHGDQYKATDFVVDRAGTFKLVFTPKDGSS
Rat           	VKCATITPDEARVEEFKLKKMWKSPNGTI|R|NILGGTVFREPIICKNIPRLVPGWTKPITIG|R|HAHGDQYKATDFVVDRAGMFKLVFTPKDGSG
Target[Human] 	VKCATITPDEARVEEFKLKKMWKSPNGTI|R|NILGGTVFREPIICKNIPRLVPGWTKPITIG|R|HAHGDQYKATDFVADRAGTFKMVFTPKDGSG

                                                  Up to 50 Sequences Containing 1st Mutation

NA            	                                                                                                 

                                                  Up to 50 Sequences Containing 2nd Mutation

NA            	                                                                                                 
 
________________________KDM6A_______________________
 
MutationAA      Num. Tumors     Common Polymorphism     
                                                        
p.?             151             1                       
p.Q1089Q         38             1                       
p.T778K          27             1                       
p.N732N          11             0                       
p.I776T           9             0                       
p.T807M           9             0                       
p.T846P           9             0                       
p.K1097fs*6       8             0                       
p.Q333*           8             0                       
p.Q607*           8             0                       
p.V796V           8             0                       
p.A858T           7             0                       
p.E1154K          7             0                       
p.M806V           7             0                       
p.V859V           7             0                       
p.A840A           6             0                       
p.H785Q           6             0                       
p.L712L           6             0                       
p.Q693*           6             0                       
p.S40fs*2         6             0                       
p.0               5             0                       
p.E1051*          5             0                       
p.Q369*           5             0                       
p.R1307W          5             0                       
p.R1331*          5             0                       
p.R165*           5             0                       
p.S1166L          5             0                       
p.V1113fs*8       5             0                       
p.A1274A          4             0                       
p.A1451T          4             0                       
 
_____________M806V_I776T_nObs_7_nExp_0.05_____________
 
                                                          All Human Sequences

Human         	LNHLSSHT-ATSGGQQGITLTKESKPSGN|I|LTVPETSRHTGETPNSTASVEGLPNHVHQ|M|TADAVCSPSHGDSKSPGLLSSDNPQLSALLM
Human         	LNHLSSHT-ATSGGQQGITLTKESKPSGN|I|LTVPETSRHTGETPNSTASVEGLPNHVHQ|M|TADAVCSPSHGDSKSPGLLSSDNPQLSALLM
Human         	LNHLSSHT-ATSGGQQGITLTKESKPSGN|I|LTVPETSRHTGETPNSTASVEGLPNHVHQ|M|TADAVCSPSHGDSKSPGLLSSDNPQLSALLM
Human         	LNHLSSHT-ATSGGQQGITLTKESKPSGN|I|LTVPETSRHTGETPNSTASVEGLPNHVHQ|M|TADAVCSPSHGDSKSPGLLSSDNPQLSALLM
Human         	LNHLSSHT-ATSGGQQGITLTKESKPSGN|I|LTVPETSRHTGETPNSTASVEGLPNHVHQ|M|TADAVCSPSHGDSKSPGLLSSDNPQLSALLM
Human         	LNHLSSHT-ATSGGQQGITLTKESKPSGN|I|LTVPETSRHTGETPNSTASVEGLPNHVHQ|M|TADAVCSPSHGDSKSPGLLSSDNPQLSALLM
Human         	LNHLSSHT-ATSGGQQGITLTKESKPSGN|I|LTVPETSRHTGETPNSTASVEGLPNHVHQ|M|TADAVCSPSHGDSKSPGLLSSDNPQLSALLM
Human         	LNHLSSHT-ATSGGQQGITLTKESKPSGN|I|LTVPETSRHTGETPNSTASVEGLPNHVHQ|M|TADAVCSPSHGDSKSPGLLSSDNPQLSALLM
Human         	LNHLSSHT-ATSGGQQGITLTKESKPSGN|I|LTVPETSRHTGETPNSTASVEGLPNHVHQ|M|TADAVCSPSHGDSKSPGLLSSDNPQLSALLM
Human         	LNHLSSHT-ATSGGQQGITLTKESKPSGN|I|LTVPETSRHTGETPNSTASVEGLPNHVHQ|M|TADAVCSPSHGDSKSPGLLSSDNPQLSALLM
Human         	LNHLSSHT-ATSGGQQGITLTKESKPSGN|I|LTVPETSRHTGETPNSTASVEGLPNHVHQ|M|TADAVCSPSHGDSKSPGLLSSDNPQLSALLM
Human         	LNHLSSHT-ATSGGQQGITLTKESKPSGN|I|LTVPETSRHTGETPNSTASVEGLPNHVHQ|M|TADAVCSPSHGDSKSPGLLSSDNPQLSALLM
Human         	LNHLSSHT-ATSGGQQGITLTKESKPSGN|I|LTVPETSRHTGETPNSTASVEGLPNHVHQ|M|TADAVCSPSHGDSKSPGLLSSDNPQLSALLM
Human         	LNHLSSHT-ATSGGQQGITLTKESKPSGN|I|LTVPETSRHTGETPNSTASVEGLPNHVHQ|M|TADAVCSPSHGDSKSPGLLSSDNPQLSALLM
Human         	LNHLSSHT-ATSGGQQGITLTKESKPSGN|I|LTVPETSRHTGETPNSTASVEGLPNHVHQ|M|TADAVCSPSHGDSKSPGLLSSDNPQLSALLM
Human         	LNHLSSHT-ATSGGQQGITLTKESKPSGN|I|LTVPETSRHTGETPNSTASVEGLPNHVHQ|M|TADAVCSPSHGDSKSPGLLSSDNPQLSALLM
Human         	LNHLSSHT-ATSGGQQGITLTKESKPSGN|I|LTVPETSRHTGETPNSTASVEGLPNHVHQ|M|TADAVCSPSHGDSKSPGLLSSDNPQLSALLM
Human         	LNHLSSHT-ATSGGQQGITLTKESKPSGN|I|LTVPETSRHTGETPNSTASVEGLPNHVHQ|M|TADAVCSPSHGDSKSPGLLSSDNPQLSALLM

                                                          Reference Sequences

              	     1     6    1    6    1    |6|    1    6    1    6    1    |6|    1    6    1    6    1    6 
              	    5     5    6    6    7    |7|    8    8    9    9    0    |0|    1    1    2    2    3    3 
              	   7     7    7    7    7    |7|    7    7    7    7    8    |8|    8    8    8    8    8    8 
Coral         	--------------------ADV------|-|----------------PSPLTGDPTLS--|-|NGPMSTYTG------FPSAAGAAS-------
Flatworm      	--------------------MEE------|-|----------------CSLGDGD--LL--|-|PGPMDCTET------INPSGTDAL-------
Snail         	--ELSAYLA-----------QHE------|-|----------------AYLAEDMRSHMRS|Q|LMKVPKLT-------PSSTTSSSSSV-----
Ant           	--ELQALLS-----------QKD------|-|--------------IATSLAEDLLKHFGS|E|DLDVKEEP-------PASIMNNNFSL-----
Copepod       	--ELESLIS-----------QQD------|-|---------------IGSFAESLLKQFQE|Q|IGDDEKQD-------SDGIESMDLLG-----
Lancet        	TGVLPSLASASSAGRF----SPSSAIGNL|N|PSTADALSSSPPQSREPHRTHAESNHMHG|L|SNGPVVENSV-----DTFVASSSPALFS---
Fish          	HNHLPSHS-ATSGGQQGMVHTKESKPSGN|G|--------HSAGTPNSTATAEGLPNHVHQ|G|QADAAGA----KPCSPGVLSSDNPQLSALLT
Frog          	LNHLSSHT-ATSGGQQGIILTKESKPSG-|N|GSVPETSRHSEGTPNSTAGVEGLPNHVHQ|V|TADTVPSPSHGDSKSPGLLSSDNPQLSALLM
Lizard        	LNHLPSHT-ATSGGQQGITLTKESKPSGN|T|SAVPDTNRHSGETPNSTASVEGLPNHVHQ|V|TADAVSSPSHGDSKSPGLLSSDNPQLSALLM
Bird          	LNHLSSHT-ATSGGQQGITLTKESKPSGN|T|SAVPETSRHSGETPNSTAGVEGLPNHVHQ|V|TADAVSSPSHGDSKSPGLLSSDNPQLSALLM
Alligator     	LNHLSSHT-ATSGGQQGITLTKESKPSGN|T|SAVPETSRHSGETPNSTASVEGLPNHVHQ|V|TADAVSSPSHGDSKSPGLLSSDNPQLSALLM
Mouse         	LNHLSSHT-ATSGGQQGITLTKESKPSGN|T|LTVPETSRQTGETPNSTASVEGLPNHVHQ|V|MADAVCSPSHGDSKSPGLLSSDNPQLSALLM
Rat           	LNHLSSHT-ATSGGQQGITLTKESKPSGN|T|LTLPETNRQTGETPNSTASVEGLPNHVHQ|V|MADAVCSPSHGDSKSPGLLSSDNPQLSALLM
Target[Human] 	LNHLSSHT-ATSGGQQGITLTKESKPSGN|I|LTVPETSRHTGETPNSTASVEGLPNHVHQ|M|TADAVCSPSHGDSKSPGLLSSDNPQLSALLM

                                                  Up to 50 Sequences Containing 1st Mutation

Metazoa       	--EGSGSTT-----------GSD------|-|--------------TTESLAEDLLKKFSD|V|QPEIKKEP-------ISSDTNSSGNE-----
Metazoa       	--EGSGSTT-----------GSD------|-|--------------TTESLAEDLLKKFSD|V|QPEIKKEP-------ISSDTNSSGNE-----
Vertebrate    	LNHLSSHT-ATSGGQQGITLTKESKPSGN|A|SAVPETSRHSGETPNSTAGVEGLPNHVHQ|V|TADAVSSPSHGDSKSPGLLSSDNPQLSALLM
Vertebrate    	LNHLSSHT-ATSGGQQGITLTKESKPSGN|T|SAVPETSRHSGETPNSTASVEGLPNHVHQ|V|TADAVSSPSHGDSKSPGLLSSDNPQLSALLM
Vertebrate    	LNHLSSHT-ATSGGQQGITLTKESKPSGN|T|SAVPETSRHSGETPNSTASVEGLPNHVHQ|V|TADAVSSPSHGDSKSPGLLSSDNPQLSALLM
Vertebrate    	LNHLSSHT-ATSGGQQGITLTKESKPSGN|T|SAVPETSRHSGETPNSTASVEGLPNHVHQ|V|TADAVSSPSHGDSKSPGLLSSDNPQLSALLM
Vertebrate    	LNHLSSHT-ATSGGQQGITLTKESKPSGN|T|SAVPETSRHSGETPNSTASVEGLPNHVHQ|V|TADAVSSPSHGDSKSPGLLSSDNPQLSALLM
Vertebrate    	LNHLSSHT-ATSGGQQGITLTKESKPSGN|A|SAVPETSRHSGETPNSTAGVEGLPNHVHQ|V|TADAVSSPSHGDSKSPGLLSSDNPQLSALLM
Vertebrate    	LNHLSSHT-ATSGGQQGITLTKESKPSGN|A|SAVPETSRHSGETPNSTAGVEGLPNHVHQ|V|TADAVSSPSHGDSKSPGLLSSDNPQLSALLM
Vertebrate    	LNHLSSHT-ATSGGQQGITLTKESKPSGN|T|SAVPETSRHSGETPNSTAGVEGLPNHVHQ|V|TADAVSSPSHGDSKSPGLLSSDNPQLSALLM
Vertebrate    	LNHLSSHT-ATSGGQQGITLTKESKPSGN|A|SAVPETSRHSGETPNSTAGVEGLPNHVHQ|V|TADAVSSPSHGDSKSPGLLSSDNPQLSALLM
Vertebrate    	LNHLSSHT-ATSGGQQGITLTKESKPSGN|T|SAVPETSRHSGETPNSTAGVEGLPNHVHQ|V|TADAVSSPSHGDSKSPGLLSSDNPQLSALLM
Vertebrate    	LNHLSSHT-ATSGGQQGITLTKESKPSGN|A|SAVPETSRHSGETPNSTAGVEGLPNHVHQ|V|TADAVSSPSHGDSKSPGLLSSDNPQLSALLM
Vertebrate    	LNHLSSHT-ATSGGQQGITLTKESKPSGN|A|SAVPETSRHSGETPNSTAGVEGLPNHVHQ|V|TADAVSSPSHGDSKSPGLLSSDNPQLSALLM
Vertebrate    	LNHLSSHT-ATSGGQQGITLTKESKPSGN|A|SAVPETSRHSGETPNSTAGVEGLPNHVHQ|V|TADAVSSPSHGDSKSPGLLSSDNPQLSALLM
Vertebrate    	LNHLSSHT-ATSGGQQGITLTKESKPSGN|A|SAVPETSRHSGETPNSTAGVEGLPNHVHQ|V|TADAVSSPSHGDSKSPGLLSSDNPQLSALLM
Vertebrate    	LNHLSSHT-ATSGGQQGITLTKESKPSGN|T|SAVPETSRHSGETPNSTAGVEGLPNHVHQ|V|TADAVSSPSHGDSKSPGLLSSDNPQLSALLM
Vertebrate    	LNHLSSHT-ATSGGQQGITLTKESKPSGN|T|SAVPETSRHSGETPNSTASVEGLPNHVHQ|V|TADAVSSPSHGDSKSPGLLSSDNPQLSALLM
Vertebrate    	LNHLSSHT-ATSGGQQGITLTKESKPSGN|T|SAVPETSRHSGETSNSTAGVEGLPNHVHQ|V|TADAVSSPSHGDSKSPGLLSSDNPQLSALLM
Vertebrate    	LNHLSSHT-ATSGGQQGITLTKESKPSGN|T|SAVPETSRHSGETPNSTASVEGLPNHVHQ|V|TADAVSSPSHGDSKSPGLLSSDNPQLSALLM
Vertebrate    	LNHLSSHT-ATSGGQQGITLTKESKPSGN|T|SAVPETSRHSGETPNSTAGVEGLPNHVHQ|V|TADAVSSPSHGDSKSPGLLSSDNPQLSALLM
Vertebrate    	LNHLSSHT-ATSGGQQGITLTKESKPSGN|T|SAVPETSRHSGETPNSTASVEGLPNHVHQ|V|TADAVSSPSHGDSKSPGLLSSDNPQLSALLM
Vertebrate    	LNHLSSHT-ATSGGQQGITLTKESKPSGN|T|SAVPETSRHSGETPNSTAGVEGLPNHVHQ|V|TADAVSSPSHGDSKSPGLLSSDNPQLSALLM
Vertebrate    	LNHLSSHT-ATSGGQQGITLTKESKPSGN|T|SAVPETSRHSGETPNSTASVEGLPNHVHQ|V|TADAVSSPSHGDSKSPGLLSSDNPQLSALLM
Vertebrate    	LNHLSSHT-ATSGGQQGITLTKESKPSGN|T|SAVPETSRHSGETPNSTAGVEGLPNHVHQ|V|TADAVSSPSHGDSKSPGLLSSDNPQLSALLM
Vertebrate    	LNHLSSHT-ATSGGQQGITLTKESKPSGN|T|SAVPETSRHSGETPNSTAGVEGLPNHVHQ|V|TADAVSSPSHGDSKSPGLLSSDNPQLSALLM
Mammal        	LNHLSSHT-ATSGGQQGITLTKESKPSGN|T|LMVPEPNRHIGETPNSTASVEGLPNHVHQ|V|TADAVCSPSHGDSKSPGLLSSDNPQLSALLM
Mammal        	LNHLSSHT-ATSGGQQGITLTKESKPSGN|T|SMVPEISRHAGETPNSTASVEGLPNHVHQ|V|TADAVCSPSHGDSKSPGLLSSDNPQLSALLM
Mammal        	LNHLSSHT-ATSGGQQGITLTKESKPSGN|T|SMVPETSRHAGETPNSTASVEGLPNHVHQ|V|TADAVCSPSHGDSKSPGLLSSDNPQLSALLM
Mammal        	LNHLSSHI-ATSGGQQGITLTKESKPSGN|T|LTVPETSRHAGETPNSTANVEGLPNHVHQ|V|TADAVCSPSHGDSKSPGLLSSDNPQLSALLM
Mammal        	LNHLSSHT-ATSGGQQGITLTKESKPSGN|T|SIVPEISRHTGETPNSTASVEGLPNHVHQ|V|TADAVCSPSHGDSKSPGLLSSDNPQLSALLM
Mammal        	LNHLSSHT-ATSGGQQGITLTKESKPSGN|T|STVPETSRHTGETPNSTASVEGLPNHVHQ|V|MADAVCSPSHGDSKSPGLLSSDNPQLSALLM
Mammal        	LNHLSSHT-ATSGGQQGITLTKESKPSGN|T|STVPETSRHTGETPNSTASVEGLPNHVHQ|V|TADAVCSPSHGDSKSPGLLSSDNPQLSALLM
Mammal        	LNHLSSHT-ATSGGQQGITLTKESKPSGN|T|STVPETSRHTGETPNSTASVEGLPNHVHQ|V|TADAVCSPSHGDSKSPGLLSSDNPQLSALLM
Mammal        	LNHLSSHT-ATSGGQQGITLTKESKPSGN|T|LTVPETSRHTGETSNSTASVEGLPNHVHQ|V|TADAVCSPSHGDSKSPGLLSSDNPQLSALLM
Mammal        	LNHLSSHT-ATSGGQQGITLTKESKPSGN|T|STVPETSRHTGETPNSTASVEGLPNHVHQ|V|TADAVCSPSHGDSKSPGLLSSDNPQLSALLM
Mammal        	LNHLSSHT-ATSGGQQGITLTKESKPSGN|T|LTVPETSRHTGETSNSTASVEGLPNHVHQ|V|TADAVCSPSHGDSKSPGLLSSDNPQLSALLM
Mammal        	LNHLSSHT-ATSGGQQGITLTKESKPSGN|T|LTVPETSRHTGETSNSTASVEGLPNHVHQ|V|TADAVCSPSHGDSKSPGLLSSDNPQLSALLM
Mammal        	LNHLSSHT-ATSGGQQGITLTKESKPSGN|T|LTVPETSRHTGETSNSTASVEGLPNHVHQ|V|TADAVCSPSHGDSKSPGLLSSDNPQLSALLM
Mammal        	LNHLSSHT-ATSGGQQGITLTKESKPSGN|T|SMVPETSRHSGETPNSTASVEGLPNHVHQ|V|MADAVCSPSHGDSKSPGLLSSDNPQLSALLM
Mammal        	LNHLSSHT-ATSGGQQGITLTKESKPSGN|T|STVPETSRHAGETPNSTASVEGLPNHVHQ|V|MADAVCSPSHGDSKSPGLLSSDNPQLSALLM
Mammal        	LNHLSSHT-ATSGGQQGITLTKESKPSGN|T|LTVPETSRHTGETSNSTASVEGLPNHVHQ|V|TADAVCSPSHGDSKSPGLLSSDNPQLSALLM
Mammal        	LNHLSSHT-ATSGGQQGITLTKESKPSGN|T|STVPETSRHAGETPNSTASVEGLPNHVHQ|V|MADAVCSPSHGDSKSPGLLSSDNPQLSALLM
Mammal        	LNNLSSHT-ATSGGQQGITLTKESKPSGN|T|STVPETSRHAGETPNSTASVEGLPNHVHQ|V|TADAVCSPSHGDSKSPGLLSSDNPQLSALLM
Mammal        	LNHLSSHT-ATSGGQQGITLTKESKPSGN|T|LTVPETSRHTGETPNSTASVEGLPNHVHQ|V|TADAVCSPSHGDSKSPGLLSSDNPQLSALLM
Mammal        	LNHLSSHT-ATSGGQQGITLTKESKPSGN|T|LTVPETSRHVGETPNSTASVEGLPNHVHQ|V|TADAVCSPSHGDSKSPGLLSSDNPQLSALLM
Mammal        	LNHLSSHT-ATSGGQQGITLTKESKPSGN|T|SMVPETSRHAGETPNSTASVEGLPNHVHQ|V|TADAVCSPSHGDSKSPGLLSSDNPQLSALLM
Mammal        	LNHLSSHT-ATSGGQQGITLTKESKPSGN|T|SMVPETSRHSGETPNSTASVEGLPNHVHQ|V|MADAVCSPSHGDSKSPGLLSSDNPQLSALLM
Mammal        	LNHLSSHT-ATSGGQQGITLTKESKPSGN|T|SMVPETSRHTGETPNSTASVEGLPNHVHQ|V|TADAVCSPSHGDSKSPGLLSSDNPQLSALLM
Mammal        	LNHLSSHT-ATSGGQQGITLTKESKPSGN|T|SMVPETSRHAGETPNSAASVEGLPNHVHQ|V|TADAVCSPSHGDSKSPGLLSSDNPQLSALLM

                                                  Up to 50 Sequences Containing 2nd Mutation

Metazoa       	DSMLAQLAQ-QSSAIKGGQYTDKPTDQGL|T|RKCIMTINSSGNIQPASAGISTFSTSVQQ|S|TFSGMKESSRTSTLSHGTVTKDLGVSHTLLP
Vertebrate    	LNHLSSHT-ATSGGQQGITLTKESKPSGN|T|SAVPETSRHSGETPNSTASVEGLPNHVHQ|V|TADAVSSPSHGDSKSPGLLSSDNPQLSALLM
Vertebrate    	LNHLSSHT-ATSGGQQGITLTKESKPSGN|T|SAVPETSRHSGETPNSTASVEGLPNHVHQ|V|TADAVSSPSHGDSKSPGLLSSDNPQLSALLM
Vertebrate    	LNHLSSHT-ATSGGQQGITLTKESKPSGN|T|SAVPETSRHSGETPNSTASVEGLPNHVHQ|V|TADAVSSPSHGDSKSPGLLSSDNPQLSALLM
Vertebrate    	LNHLSSHT-ATSGGQQGITLTKESKPSGN|T|SAVPETSRHSGETPNSTASVEGLPNHVHQ|V|TADAVSSPSHGDSKSPGLLSSDNPQLSALLM
Vertebrate    	LNHLSSHT-ATSGGQQGITLTKESKPSGN|T|SAVPETSRHSGETPNSTAGVEGLPNHVHQ|V|TADAVSSPSHGDSKSPGLLSSDNPQLSALLM
Vertebrate    	LNHLSSHT-ATSGGQQGITLTKESKPSGN|T|SAVPETSRHSGETPNSTAGVEGLPNHVHQ|V|TADAVSSPSHGDSKSPGLLSSDNPQLSALLM
Vertebrate    	LNHLSSHT-ATSGGQQGITLTKESKPSGN|T|SAVPETSRHSGETPNSTAGVEGLPNHVHQ|V|TADAVSSPSHGDSKSPGLLSSDNPQLSALLM
Vertebrate    	LNHLSSHT-ATSGGQQGITLTKESKPSGN|T|SAVPETSRHSGETPNSTASVEGLPNHVHQ|V|TADAVSSPSHGDSKSPGLLSSDNPQLSALLM
Vertebrate    	LNHLSSHT-ATSGGQQGITLTKESKPSGN|T|SAVPETSRHSGETSNSTAGVEGLPNHVHQ|V|TADAVSSPSHGDSKSPGLLSSDNPQLSALLM
Vertebrate    	LNHLSSHT-ATSGGQQGITLTKESKPSGN|T|SAVPETSRHSGETPNSTASVEGLPNHVHQ|V|TADAVSSPSHGDSKSPGLLSSDNPQLSALLM
Vertebrate    	LNHLSSHT-ATSGGQQGITLTKESKPSGN|T|SAVPETSRHSGETPNSTAGVEGLPNHVHQ|V|TADAVSSPSHGDSKSPGLLSSDNPQLSALLM
Vertebrate    	LNHLSSHT-ATSGGQQGITLTKESKPSGN|T|SAVPETSRHSGETPNSTASVEGLPNHVHQ|V|TADAVSSPSHGDSKSPGLLSSDNPQLSALLM
Vertebrate    	LNHLSSHT-ATSGGQQGITLTKESKPSGN|T|SAVPETSRHSGETPNSTAGVEGLPNHVHQ|V|TADAVSSPSHGDSKSPGLLSSDNPQLSALLM
Vertebrate    	LNHLSSHT-ATSGGQQGITLTKESKPSGN|T|SAVPETSRHSGETPNSTASVEGLPNHVHQ|V|TADAVSSPSHGDSKSPGLLSSDNPQLSALLM
Vertebrate    	LNHLSSHT-ATSGGQQGITLTKESKPSGN|T|SAVPETSRHSGETPNSTAGVEGLPNHVHQ|V|TADAVSSPSHGDSKSPGLLSSDNPQLSALLM
Vertebrate    	LNHLSSHT-ATSGGQQGITLTKESKPSGN|T|SAVPETSRHSGETPNSTAGVEGLPNHVHQ|V|TADAVSSPSHGDSKSPGLLSSDNPQLSALLM
Vertebrate    	LNHLSSHT-ATSGGQQGITLTKESKPSGN|T|SAVPETSRHSGETPNSTAGVEGLPNHVHQ|V|TADAVSSPSHGDSKSPGLLSSDNPQLSALLM
Vertebrate    	LNHLSSHT-ATSGGQQGITLTKESKPSGN|T|SAVPETSRHSGETPNSTAGVEGLPNHVHQ|V|TADAVSSPSHGDSKSPGLLSSDNPQLSALLM
Vertebrate    	LNHLSSHT-ATSGGQQGITLTKESKPSGN|T|SAVPETSRHSGETPNSTASVEGLPNHVHQ|V|TADAVSSPSHGDSKSPGLLSSDNPQLSALLM
Vertebrate    	LNHLSSHT-ATSGGQQGITLTKESKPSGN|T|SAVPETSRHSGETPNSTAGVEGLPNHVHQ|V|TADAVSSPSHGDSKSPGLLSSDNPQLSALLM
Vertebrate    	LNHLPSHT-ATSGGQQGITLTKESKPSGN|T|SAVPDTNRHSGETPNSTASVEGLTNHVHQ|V|TADAVPSPSHGDSKSPGLLSSDNPQLSALLM
Vertebrate    	LNHLSSHT-ATSGGQQGITLTKESKPSGN|T|SAVPETSRHSGETPNSTASVEGLPNHVHQ|V|TADAVSSPSHGDSKSPGLLSSDNPQLSALLM
Vertebrate    	LNHLSSHT-ATSGGQQGITLTKESKPSGN|T|SAVPETSRHSGETPNSTASVEGLPNHVHQ|V|TADAVSSPSHGDSKSPGLLSSDNPQLSALLM
Vertebrate    	LNHLSSHT-ATSGGQQGITLTKESKPSGN|T|SAVPETSRHSGETPNSTASVEGLPNHVHQ|V|TADAVSSPSHGDSKSPGLLSSDNPQLSALLM
Mammal        	LNHLSSHT-ATSGGQQGITLTKESKPSGN|T|LMVPEPNRHIGETPNSTASVEGLPNHVHQ|V|TADAVCSPSHGDSKSPGLLSSDNPQLSALLM
Mammal        	LNHLSSHT-ATSGGQQGITLTKESKPSGN|T|SMVPEISRHAGETPNSTASVEGLPNHVHQ|V|TADAVCSPSHGDSKSPGLLSSDNPQLSALLM
Mammal        	LNHLSSHT-ATSGGQQGITLTKESKPSGN|T|SMVPETSRHAGETPNSTASVEGLPNHVHQ|V|TADAVCSPSHGDSKSPGLLSSDNPQLSALLM
Mammal        	LNHLSSHI-ATSGGQQGITLTKESKPSGN|T|LTVPETSRHAGETPNSTANVEGLPNHVHQ|V|TADAVCSPSHGDSKSPGLLSSDNPQLSALLM
Mammal        	LNHLSSHT-ATSGGQQGITLTKESKPSGN|T|SIVPEISRHTGETPNSTASVEGLPNHVHQ|V|TADAVCSPSHGDSKSPGLLSSDNPQLSALLM
Mammal        	LNHLSSHT-ATSGGQQGITLTKESKPSGN|T|STVPETSRHTGETPNSTASVEGLPNHVHQ|V|MADAVCSPSHGDSKSPGLLSSDNPQLSALLM
Mammal        	LNHLSSHT-ATSGGQQGITLTKESKPSGN|T|STVPETSRHTGETPNSTASVEGLPNHVHQ|V|TADAVCSPSHGDSKSPGLLSSDNPQLSALLM
Mammal        	LNHLSSHT-ATSGGQQGITLTKESKPSGN|T|STVPETSRHTGETPNSTASVEGLPNHVHQ|V|TADAVCSPSHGDSKSPGLLSSDNPQLSALLM
Mammal        	LNHLSSHT-ATSGGQQGITLTKESKPSGN|T|LTVPETSRHTGETSNSTASVEGLPNHVHQ|V|TADAVCSPSHGDSKSPGLLSSDNPQLSALLM
Mammal        	LNHLSSHT-ATSGGQQGITLTKESKPSGN|T|STVPETSRHTGETPNSTASVEGLPNHVHQ|V|TADAVCSPSHGDSKSPGLLSSDNPQLSALLM
Mammal        	LNHLSSHT-ATSGGQQGITLTKESKPSGN|T|LTVPETSRHTGETSNSTASVEGLPNHVHQ|V|TADAVCSPSHGDSKSPGLLSSDNPQLSALLM
Mammal        	LNHLSSHT-ATSGGQQGITLTKESKPSGN|T|LTVPETSRHTGETSNSTASVEGLPNHVHQ|V|TADAVCSPSHGDSKSPGLLSSDNPQLSALLM
Mammal        	LNHLSSHT-ATSGGQQGITLTKESKPSGN|T|LTVPETSRHTGETSNSTASVEGLPNHVHQ|V|TADAVCSPSHGDSKSPGLLSSDNPQLSALLM
Mammal        	LNHLSSHT-ATSGGQQGITLTKESKPSGN|T|SMVPETSRHSGETPNSTASVEGLPNHVHQ|V|MADAVCSPSHGDSKSPGLLSSDNPQLSALLM
Mammal        	LNHLSSHT-ATSGGQQGITLTKESKPSGN|T|STVPETSRHAGETPNSTASVEGLPNHVHQ|V|MADAVCSPSHGDSKSPGLLSSDNPQLSALLM
Mammal        	LNHLSSHT-ATSGGQQGITLTKESKPSGN|T|LTVPETSRHTGETSNSTASVEGLPNHVHQ|V|TADAVCSPSHGDSKSPGLLSSDNPQLSALLM
Mammal        	LNHLSSHT-ATSGGQQGITLTKESKPSGN|T|STVPETSRHAGETPNSTASVEGLPNHVHQ|V|MADAVCSPSHGDSKSPGLLSSDNPQLSALLM
Mammal        	LNNLSSHT-ATSGGQQGITLTKESKPSGN|T|STVPETSRHAGETPNSTASVEGLPNHVHQ|V|TADAVCSPSHGDSKSPGLLSSDNPQLSALLM
Mammal        	LNHLSSHT-ATSGGQQGITLTKESKPSGN|T|LTVPETSRHTGETPNSTASVEGLPNHVHQ|V|TADAVCSPSHGDSKSPGLLSSDNPQLSALLM
Mammal        	LNHLSSHT-ATSGGQQGITLTKESKPSGN|T|LTVPETSRHVGETPNSTASVEGLPNHVHQ|V|TADAVCSPSHGDSKSPGLLSSDNPQLSALLM
Mammal        	LNHLSSHT-ATSGGQQGITLTKESKPSGN|T|SMVPETSRHAGETPNSTASVEGLPNHVHQ|V|TADAVCSPSHGDSKSPGLLSSDNPQLSALLM
Mammal        	LNHLSSHT-ATSGGQQGITLTKESKPSGN|T|SMVPETSRHSGETPNSTASVEGLPNHVHQ|V|MADAVCSPSHGDSKSPGLLSSDNPQLSALLM
Mammal        	LNHLSSHT-ATSGGQQGITLTKESKPSGN|T|SMVPETSRHTGETPNSTASVEGLPNHVHQ|V|TADAVCSPSHGDSKSPGLLSSDNPQLSALLM
Mammal        	LNHLSSHT-ATSGGQQGITLTKESKPSGN|T|SMVPETSRHAGETPNSAASVEGLPNHVHQ|V|TADAVCSPSHGDSKSPGLLSSDNPQLSALLM
 
_____________T807M_M806V_nObs_7_nExp_0.05_____________
 
                                                          All Human Sequences

Human         	TV-PETSRHTGETPNSTASVEGLPNHVHQ|M||T|ADAVCSPSHGDSKSPGLLSSDNPQLSALLMG
Human         	TV-PETSRHTGETPNSTASVEGLPNHVHQ|M||T|ADAVCSPSHGDSKSPGLLSSDNPQLSALLMG
Human         	TV-PETSRHTGETPNSTASVEGLPNHVHQ|M||T|ADAVCSPSHGDSKSPGLLSSDNPQLSALLMG
Human         	TV-PETSRHTGETPNSTASVEGLPNHVHQ|M||T|ADAVCSPSHGDSKSPGLLSSDNPQLSALLMG
Human         	TV-PETSRHTGETPNSTASVEGLPNHVHQ|M||T|ADAVCSPSHGDSKSPGLLSSDNPQLSALLMG
Human         	TV-PETSRHTGETPNSTASVEGLPNHVHQ|M||T|ADAVCSPSHGDSKSPGLLSSDNPQLSALLMG
Human         	TV-PETSRHTGETPNSTASVEGLPNHVHQ|M||T|ADAVCSPSHGDSKSPGLLSSDNPQLSALLMG
Human         	TV-PETSRHTGETPNSTASVEGLPNHVHQ|M||T|ADAVCSPSHGDSKSPGLLSSDNPQLSALLMG
Human         	TV-PETSRHTGETPNSTASVEGLPNHVHQ|M||T|ADAVCSPSHGDSKSPGLLSSDNPQLSALLMG
Human         	TV-PETSRHTGETPNSTASVEGLPNHVHQ|M||T|ADAVCSPSHGDSKSPGLLSSDNPQLSALLMG
Human         	TV-PETSRHTGETPNSTASVEGLPNHVHQ|M||T|ADAVCSPSHGDSKSPGLLSSDNPQLSALLMG
Human         	TV-PETSRHTGETPNSTASVEGLPNHVHQ|M||T|ADAVCSPSHGDSKSPGLLSSDNPQLSALLMG
Human         	TV-PETSRHTGETPNSTASVEGLPNHVHQ|M||T|ADAVCSPSHGDSKSPGLLSSDNPQLSALLMG
Human         	TV-PETSRHTGETPNSTASVEGLPNHVHQ|M||T|ADAVCSPSHGDSKSPGLLSSDNPQLSALLMG
Human         	TV-PETSRHTGETPNSTASVEGLPNHVHQ|M||T|ADAVCSPSHGDSKSPGLLSSDNPQLSALLMG
Human         	TV-PETSRHTGETPNSTASVEGLPNHVHQ|M||T|ADAVCSPSHGDSKSPGLLSSDNPQLSALLMG
Human         	TV-PETSRHTGETPNSTASVEGLPNHVHQ|M||T|ADAVCSPSHGDSKSPGLLSSDNPQLSALLMG
Human         	TV-PETSRHTGETPNSTASVEGLPNHVHQ|M||T|ADAVCSPSHGDSKSPGLLSSDNPQLSALLMG

                                                          Reference Sequences

              	       2    7    2    7    2   |6||7|    2    7    2    7    2    7 
              	      8    8    9    9    0   |0||0|    1    1    2    2    3    3 
              	     7    7    7    7    8   |8||8|    8    8    8    8    8    8 
Coral         	----------------PSPLTGDPTLS--|-||N|GPMSTYTG------FPSAAGAAS--------
Flatworm      	----------------CSLGDGD--LL--|-||P|GPMDCTET------INPSGTDAL--------
Snail         	----------------AYLAEDMRSHMRS|Q||L|MKVPKLT-------PSSTTSSSSSV------
Ant           	--------------IATSLAEDLLKHFGS|E||D|LDVKEEP-------PASIMNNNFSL------
Copepod       	---------------IGSFAESLLKQFQE|Q||I|GDDEKQD-------SDGIESMDLLG------
Lancet        	ST-ADALSSSPPQSREPHRTHAESNHMHG|L||S|NGPVVENSV-----DTFVASSSPALFS----
Fish          	--------HSAGTPNSTATAEGLPNHVHQ|G||Q|ADAAGA----KPCSPGVLSSDNPQLSALLTG
Frog          	SV-PETSRHSEGTPNSTAGVEGLPNHVHQ|V||T|ADTVPSPSHGDSKSPGLLSSDNPQLSALLMG
Lizard        	AV-PDTNRHSGETPNSTASVEGLPNHVHQ|V||T|ADAVSSPSHGDSKSPGLLSSDNPQLSALLMG
Bird          	AV-PETSRHSGETPNSTAGVEGLPNHVHQ|V||T|ADAVSSPSHGDSKSPGLLSSDNPQLSALLMG
Alligator     	AV-PETSRHSGETPNSTASVEGLPNHVHQ|V||T|ADAVSSPSHGDSKSPGLLSSDNPQLSALLMG
Mouse         	TV-PETSRQTGETPNSTASVEGLPNHVHQ|V||M|ADAVCSPSHGDSKSPGLLSSDNPQLSALLMG
Rat           	TL-PETNRQTGETPNSTASVEGLPNHVHQ|V||M|ADAVCSPSHGDSKSPGLLSSDNPQLSALLMG
Target[Human] 	TV-PETSRHTGETPNSTASVEGLPNHVHQ|M||T|ADAVCSPSHGDSKSPGLLSSDNPQLSALLMG

                                                  Up to 50 Sequences Containing 1st Mutation

Vertebrate    	TLGPDINRHSGGTPNSTATVEGLPNHVHQ|V||M|ADAVSSPSHGESKSPGVLSSDNPQLSALLIG
Vertebrate    	AV-PETSRHSGETPNSTAGVEGLPNHVHQ|V||M|ADAVSSPSHGDSKSPGLLSSDNPQLSALLMG
Vertebrate    	TLGPDINRHSGGTPNSTATVEGLPNHVHQ|V||M|ADAVSSPSHGESKSPGVLSSDNPQLSALLIG
Vertebrate    	TLGPDINRHSGGTPNSTATVEGLPNHVHQ|V||M|ADAVSSPSHGESKSPGVLSSDNPQLSALLIG
Vertebrate    	TLGPDINRHSGGTPNSTATVEGLPNHVHQ|V||M|ADAVSSPSHGESKSPGVLSSDNPQLSALLIG
Vertebrate    	NT-TLGPDINGGTPNSTATVEGLPNHVHQ|V||M|ADAVSSPSH-----GESLSSDNPQLSALLIG
Vertebrate    	---PDINRHS---PNSTATVEGLPNHVHQ|V||M|ADAVSSPSHGES-KPGVLSSDNPQLSALLIG
Mammal        	TV-PETSRHTGETPNSTASVEGLPNHVHQ|V||M|ADAVCSPSHGDSKSPGLLSSDNPQLSALLMG
Mammal        	MV-PETSRHSGETPNSTASVEGLPNHVHQ|V||M|ADAVCSPSHGDSKSPGLLSSDNPQLSALLMG
Mammal        	TV-PETSRHAGETPNSTASVEGLPNHVHQ|V||M|ADAVCSPSHGDSKSPGLLSSDNPQLSALLMG
Mammal        	TV-PETSRHAGETPNSTASVEGLPNHVHQ|V||M|ADAVCSPSHGDSKSPGLLSSDNPQLSALLMG
Mammal        	MV-PETSRHSGETPNSTASVEGLPNHVHQ|V||M|ADAVCSPSHGDSKSPGLLSSDNPQLSALLMG
Mammal        	TV-PETSRHTGETPNSTASVEGLPNHVHQ|V||M|ADAVCSPSHGDSKSPGLLSSDNPQLSALLMG
Mammal        	TV-PETSRQTGETPNSTASVEGLPNHVHQ|V||M|ADAVCSPSHGDSKSPGLLSSDNPQLSALLMG
Mammal        	TL-PETNRQTGETPNSTASVEGLPNHVHQ|V||M|ADAVCSPSHGDSKSPGLLSSDNPQLSALLMG
Mammal        	MV-PETSRQTGETPNSTASVEGLPNHVHQ|V||M|ADAVCSPSHGDSKSPGLLSSDNPQLSALLMG
Mammal        	TV-PETSRQTGETPNSTASVEGLPNHVHQ|V||M|ADAVCSPSHGDSKSPGLLSSDNPQLSALLMG
Mammal        	TM-PETSRHTGETPNSTASVEGLPNHVHQ|V||M|ADAVCSPSHGDSKSPGLLSSDNPQLSALLMG
Mammal        	TV-PETSRQTGETPNSTASVEGLPNHVHQ|V||M|ADAVCSPSHGDSKSPGLLSSDNPQLSALLMG
Mammal        	TL-PETNRQTGETPNSTASVEGLPNHVHQ|V||M|ADAVCSPSHGDSKSPGLLSSDNPQLSALLMG
Mammal        	TV-PETSRHTGETPNSTASVEGLPNHVHQ|V||M|ADAVCSPSHGDSKSPGLLSSDNPQLSALLMG
Mammal        	TV-PETSRHTGETPNSTASVEGLPNHVHQ|V||M|ADAVCSPSHGDSKSPGLLSSDNPQLSALLMG
Mammal        	MV-PETSRHTGETPNSTASVEGLPNHVHQ|V||M|ADAVCSPSHGDSKSPGLLSSDNPQLSALLMG
Mammal        	MV-PETSRHSGETPNSTANVEGLPNHVHQ|V||M|ADAVCSPSHGDSKSPGLLSSDNPQLSALLMG
Mammal        	MV-PETSRHSGETPNSTANVEGLPNHVHQ|V||M|ADAVCSPSHGDSKSPGLLSSDNPQLSALLMG
Mammal        	MV-PETSRHSGETPNSTANVEGLPNHVHQ|V||M|ADAVCSPSHGDSKSPGLLSSDNPQLSALLMG
Mammal        	MV-PETSRHSGETPNSTANVEGLPNHVHQ|V||M|ADAVCSPSHGDSKSPGLLSSDNPQLSALLMG
Mammal        	MV-PETSRHSGETPNSTANVEGLPNHVHQ|V||M|ADAVCSPSHGDSKSPGLLSSDNPQLSALLMG
Mammal        	MV-PETSRHSGETPNSTANVEGLPNHVHQ|V||M|ADAVCSPSHGDSKSPGLLSSDNPQLSALLMG
Mammal        	MV-PETSRHSGETPNSTANVEGLPNHVHQ|V||M|ADAVCSPSHGDSKSPGLLSSDNPQLSALLMG
Mammal        	MV-PETSRHTGETPNSTAGVEGLPNHVHQ|V||M|ADAVCSPSHGDSKSPGLLSSDNPQLSALLMG
Mammal        	MV-PETSRHTGETPNSTAGVEGLPNHVHQ|V||M|ADAVCSPSHGDSKSPGLLSSDNPQLSALLMG
Mammal        	MV-PETSRHSGETPNSTANVEGLPNHVHQ|V||M|ADAVCSPSHGDSKSPGLLSSDNPQLSALLMG
Mammal        	MV-PETSRHSGETPNSTANVEGLPNHVHQ|V||M|ADAVCSPSHGDSKSPGLLSSDNPQLSALLMG
Mammal        	MV-PETSRHTGETPNSTAGVEGLPNHVHQ|V||M|ADAVCSPSHGDSKSPGLLSSDNPQLSALLMG
Mammal        	MV-PETSRHSGETPNSTANVEGLPNHVHQ|V||M|ADAVCSPSHGDSKSPGLLSSDNPQLSALLMG
Mammal        	MV-PETSRHSGETPNSTANVEGLPNHVHQ|V||M|ADAVCSPSHGDSKSPGLLSSDNPQLSALLMG
Mammal        	MV-PETSRHTGETPNSTAGVEGLPNHVHQ|V||M|ADAVCSPSHGDSKSPGLLSSDNPQLSALLMG
Mammal        	TV-PETSRHTGEIPNSTASVEGLPNHVHQ|V||M|ADAVCSPSHGDSKSPGLLSSDNPQLSALLMG
Mammal        	TV-PETSRHTGEIPNSTASVEGLPNHVHQ|V||M|ADAVCSPSHGDSKSPGLLSSDNPQLSALLMG
Mammal        	MV-PETSRHTGETPNSTAGVEGLPNHVHQ|V||M|ADAVCSPSHGDSKSPGLLSSDNPQLSALLMG
Mammal        	MV-PETSRHTGETPNSTAGVEGLPNHVHQ|V||M|ADAVCSPSHGDSKSPGLLSSDNPQLSALLMG
Mammal        	MV-PETSRHTGETPNSTAGVEGLPNHVHQ|V||M|ADAVCSPSHGDSKSPGLLSSDNPQLSALLMG
Mammal        	MV-PETSRHTGETPNSTAGVEGLPNHVHQ|V||M|ADAVCSPSHGDSKSPGLLSSDNPQLSALLMG
Mammal        	MV-PETSRHTGETPNSTAGVEGLPNHVHQ|V||M|ADAVCSPSHGDSKSPGLLSSDNPQLSALLMG
Mammal        	MV-PETSRHTGETPNSTAGVEGLPNHVHQ|V||M|ADAVCSPSHGDSKSPGLLSSDNPQLSALLMG
Mammal        	MV-PETSRHTGETPNSTAGVEGLPNHVHQ|V||M|ADAVCSPSHGDSKSPGLLSSDNPQLSALLMG
Mammal        	MV-PETSRHSGETPNSTASVEGLPNHVHQ|V||M|ADAVCSPSHGDSKSPGLLSSDNPQLSALLMG
Mammal        	MV-PETSRHSGETPNSTASVEGLPNHVHQ|V||M|ADAVCSPSHGDSKSPGLLSSDNPQLSALLMG
Mammal        	IV-PEINRHTGETPNSVTSVEELPNHVHQ|V||M|ADAVSSSSCGASKSPGLLSSDNPQLSALLMG

                                                  Up to 50 Sequences Containing 2nd Mutation

Metazoa       	--------------TTESLAEDLLKKFSD|V||Q|PEIKKEP-------ISSDTNSSGNE------
Metazoa       	--------------TTESLAEDLLKKFSD|V||Q|PEIKKEP-------ISSDTNSSGNE------
Vertebrate    	AV-PETSRHSGETPNSTAGVEGLPNHVHQ|V||T|ADAVSSPSHGDSKSPGLLSSDNPQLSALLMG
Vertebrate    	AV-PETSRHSGETPNSTASVEGLPNHVHQ|V||T|ADAVSSPSHGDSKSPGLLSSDNPQLSALLMG
Vertebrate    	AV-PETSRHSGETPNSTASVEGLPNHVHQ|V||T|ADAVSSPSHGDSKSPGLLSSDNPQLSALLMG
Vertebrate    	AV-PETSRHSGETPNSTASVEGLPNHVHQ|V||T|ADAVSSPSHGDSKSPGLLSSDNPQLSALLMG
Vertebrate    	AV-PETSRHSGETPNSTASVEGLPNHVHQ|V||T|ADAVSSPSHGDSKSPGLLSSDNPQLSALLMG
Vertebrate    	AV-PETSRHSGETPNSTAGVEGLPNHVHQ|V||T|ADAVSSPSHGDSKSPGLLSSDNPQLSALLMG
Vertebrate    	AV-PETSRHSGETPNSTAGVEGLPNHVHQ|V||T|ADAVSSPSHGDSKSPGLLSSDNPQLSALLMG
Vertebrate    	AV-PETSRHSGETPNSTAGVEGLPNHVHQ|V||T|ADAVSSPSHGDSKSPGLLSSDNPQLSALLMG
Vertebrate    	AV-PETSRHSGETPNSTAGVEGLPNHVHQ|V||T|ADAVSSPSHGDSKSPGLLSSDNPQLSALLMG
Vertebrate    	AV-PETSRHSGETPNSTAGVEGLPNHVHQ|V||T|ADAVSSPSHGDSKSPGLLSSDNPQLSALLMG
Vertebrate    	AV-PETSRHSGETPNSTAGVEGLPNHVHQ|V||T|ADAVSSPSHGDSKSPGLLSSDNPQLSALLMG
Vertebrate    	AV-PETSRHSGETPNSTAGVEGLPNHVHQ|V||T|ADAVSSPSHGDSKSPGLLSSDNPQLSALLMG
Vertebrate    	AV-PETSRHSGETPNSTAGVEGLPNHVHQ|V||T|ADAVSSPSHGDSKSPGLLSSDNPQLSALLMG
Vertebrate    	AV-PETSRHSGETPNSTAGVEGLPNHVHQ|V||T|ADAVSSPSHGDSKSPGLLSSDNPQLSALLMG
Vertebrate    	AV-PETSRHSGETPNSTAGVEGLPNHVHQ|V||T|ADAVSSPSHGDSKSPGLLSSDNPQLSALLMG
Vertebrate    	AV-PETSRHSGETPNSTASVEGLPNHVHQ|V||T|ADAVSSPSHGDSKSPGLLSSDNPQLSALLMG
Vertebrate    	AV-PETSRHSGETSNSTAGVEGLPNHVHQ|V||T|ADAVSSPSHGDSKSPGLLSSDNPQLSALLMG
Vertebrate    	AV-PETSRHSGETPNSTASVEGLPNHVHQ|V||T|ADAVSSPSHGDSKSPGLLSSDNPQLSALLMG
Vertebrate    	AV-PETSRHSGETPNSTAGVEGLPNHVHQ|V||T|ADAVSSPSHGDSKSPGLLSSDNPQLSALLMG
Vertebrate    	AV-PETSRHSGETPNSTASVEGLPNHVHQ|V||T|ADAVSSPSHGDSKSPGLLSSDNPQLSALLMG
Vertebrate    	AV-PETSRHSGETPNSTAGVEGLPNHVHQ|V||T|ADAVSSPSHGDSKSPGLLSSDNPQLSALLMG
Vertebrate    	AV-PETSRHSGETPNSTASVEGLPNHVHQ|V||T|ADAVSSPSHGDSKSPGLLSSDNPQLSALLMG
Vertebrate    	AV-PETSRHSGETPNSTAGVEGLPNHVHQ|V||T|ADAVSSPSHGDSKSPGLLSSDNPQLSALLMG
Vertebrate    	AV-PETSRHSGETPNSTAGVEGLPNHVHQ|V||T|ADAVSSPSHGDSKSPGLLSSDNPQLSALLMG
Mammal        	MV-PEPNRHIGETPNSTASVEGLPNHVHQ|V||T|ADAVCSPSHGDSKSPGLLSSDNPQLSALLMG
Mammal        	MV-PEISRHAGETPNSTASVEGLPNHVHQ|V||T|ADAVCSPSHGDSKSPGLLSSDNPQLSALLMG
Mammal        	MV-PETSRHAGETPNSTASVEGLPNHVHQ|V||T|ADAVCSPSHGDSKSPGLLSSDNPQLSALLMG
Mammal        	TV-PETSRHAGETPNSTANVEGLPNHVHQ|V||T|ADAVCSPSHGDSKSPGLLSSDNPQLSALLMG
Mammal        	IV-PEISRHTGETPNSTASVEGLPNHVHQ|V||T|ADAVCSPSHGDSKSPGLLSSDNPQLSALLMG
Mammal        	TV-PETSRHTGETPNSTASVEGLPNHVHQ|V||M|ADAVCSPSHGDSKSPGLLSSDNPQLSALLMG
Mammal        	TV-PETSRHTGETPNSTASVEGLPNHVHQ|V||T|ADAVCSPSHGDSKSPGLLSSDNPQLSALLMG
Mammal        	TV-PETSRHTGETPNSTASVEGLPNHVHQ|V||T|ADAVCSPSHGDSKSPGLLSSDNPQLSALLMG
Mammal        	TV-PETSRHTGETSNSTASVEGLPNHVHQ|V||T|ADAVCSPSHGDSKSPGLLSSDNPQLSALLMG
Mammal        	TV-PETSRHTGETPNSTASVEGLPNHVHQ|V||T|ADAVCSPSHGDSKSPGLLSSDNPQLSALLMG
Mammal        	TV-PETSRHTGETSNSTASVEGLPNHVHQ|V||T|ADAVCSPSHGDSKSPGLLSSDNPQLSALLMG
Mammal        	TV-PETSRHTGETSNSTASVEGLPNHVHQ|V||T|ADAVCSPSHGDSKSPGLLSSDNPQLSALLMG
Mammal        	TV-PETSRHTGETSNSTASVEGLPNHVHQ|V||T|ADAVCSPSHGDSKSPGLLSSDNPQLSALLMG
Mammal        	MV-PETSRHSGETPNSTASVEGLPNHVHQ|V||M|ADAVCSPSHGDSKSPGLLSSDNPQLSALLMG
Mammal        	TV-PETSRHAGETPNSTASVEGLPNHVHQ|V||M|ADAVCSPSHGDSKSPGLLSSDNPQLSALLMG
Mammal        	TV-PETSRHTGETSNSTASVEGLPNHVHQ|V||T|ADAVCSPSHGDSKSPGLLSSDNPQLSALLMG
Mammal        	TV-PETSRHAGETPNSTASVEGLPNHVHQ|V||M|ADAVCSPSHGDSKSPGLLSSDNPQLSALLMG
Mammal        	TV-PETSRHAGETPNSTASVEGLPNHVHQ|V||T|ADAVCSPSHGDSKSPGLLSSDNPQLSALLMG
Mammal        	TV-PETSRHTGETPNSTASVEGLPNHVHQ|V||T|ADAVCSPSHGDSKSPGLLSSDNPQLSALLMG
Mammal        	TV-PETSRHVGETPNSTASVEGLPNHVHQ|V||T|ADAVCSPSHGDSKSPGLLSSDNPQLSALLMG
Mammal        	MV-PETSRHAGETPNSTASVEGLPNHVHQ|V||T|ADAVCSPSHGDSKSPGLLSSDNPQLSALLMG
Mammal        	MV-PETSRHSGETPNSTASVEGLPNHVHQ|V||M|ADAVCSPSHGDSKSPGLLSSDNPQLSALLMG
Mammal        	MV-PETSRHTGETPNSTASVEGLPNHVHQ|V||T|ADAVCSPSHGDSKSPGLLSSDNPQLSALLMG
Mammal        	MV-PETSRHAGETPNSAASVEGLPNHVHQ|V||T|ADAVCSPSHGDSKSPGLLSSDNPQLSALLMG
 
_____________T807M_I776T_nObs_7_nExp_0.06_____________
 
                                                          All Human Sequences

Human         	NHLSS-HT-ATSGGQQGITLTKESKPSGN|I|LTV-PETSRHTGETPNSTASVEGLPNHVHQM|T|ADAVCSPSHGDSKSPGLLSSDNPQLSALLMG
Human         	NHLSS-HT-ATSGGQQGITLTKESKPSGN|I|LTV-PETSRHTGETPNSTASVEGLPNHVHQM|T|ADAVCSPSHGDSKSPGLLSSDNPQLSALLMG
Human         	NHLSS-HT-ATSGGQQGITLTKESKPSGN|I|LTV-PETSRHTGETPNSTASVEGLPNHVHQM|T|ADAVCSPSHGDSKSPGLLSSDNPQLSALLMG
Human         	NHLSS-HT-ATSGGQQGITLTKESKPSGN|I|LTV-PETSRHTGETPNSTASVEGLPNHVHQM|T|ADAVCSPSHGDSKSPGLLSSDNPQLSALLMG
Human         	NHLSS-HT-ATSGGQQGITLTKESKPSGN|I|LTV-PETSRHTGETPNSTASVEGLPNHVHQM|T|ADAVCSPSHGDSKSPGLLSSDNPQLSALLMG
Human         	NHLSS-HT-ATSGGQQGITLTKESKPSGN|I|LTV-PETSRHTGETPNSTASVEGLPNHVHQM|T|ADAVCSPSHGDSKSPGLLSSDNPQLSALLMG
Human         	NHLSS-HT-ATSGGQQGITLTKESKPSGN|I|LTV-PETSRHTGETPNSTASVEGLPNHVHQM|T|ADAVCSPSHGDSKSPGLLSSDNPQLSALLMG
Human         	NHLSS-HT-ATSGGQQGITLTKESKPSGN|I|LTV-PETSRHTGETPNSTASVEGLPNHVHQM|T|ADAVCSPSHGDSKSPGLLSSDNPQLSALLMG
Human         	NHLSS-HT-ATSGGQQGITLTKESKPSGN|I|LTV-PETSRHTGETPNSTASVEGLPNHVHQM|T|ADAVCSPSHGDSKSPGLLSSDNPQLSALLMG
Human         	NHLSS-HT-ATSGGQQGITLTKESKPSGN|I|LTV-PETSRHTGETPNSTASVEGLPNHVHQM|T|ADAVCSPSHGDSKSPGLLSSDNPQLSALLMG
Human         	NHLSS-HT-ATSGGQQGITLTKESKPSGN|I|LTV-PETSRHTGETPNSTASVEGLPNHVHQM|T|ADAVCSPSHGDSKSPGLLSSDNPQLSALLMG
Human         	NHLSS-HT-ATSGGQQGITLTKESKPSGN|I|LTV-PETSRHTGETPNSTASVEGLPNHVHQM|T|ADAVCSPSHGDSKSPGLLSSDNPQLSALLMG
Human         	NHLSS-HT-ATSGGQQGITLTKESKPSGN|I|LTV-PETSRHTGETPNSTASVEGLPNHVHQM|T|ADAVCSPSHGDSKSPGLLSSDNPQLSALLMG
Human         	NHLSS-HT-ATSGGQQGITLTKESKPSGN|I|LTV-PETSRHTGETPNSTASVEGLPNHVHQM|T|ADAVCSPSHGDSKSPGLLSSDNPQLSALLMG
Human         	NHLSS-HT-ATSGGQQGITLTKESKPSGN|I|LTV-PETSRHTGETPNSTASVEGLPNHVHQM|T|ADAVCSPSHGDSKSPGLLSSDNPQLSALLMG
Human         	NHLSS-HT-ATSGGQQGITLTKESKPSGN|I|LTV-PETSRHTGETPNSTASVEGLPNHVHQM|T|ADAVCSPSHGDSKSPGLLSSDNPQLSALLMG
Human         	NHLSS-HT-ATSGGQQGITLTKESKPSGN|I|LTV-PETSRHTGETPNSTASVEGLPNHVHQM|T|ADAVCSPSHGDSKSPGLLSSDNPQLSALLMG
Human         	NHLSS-HT-ATSGGQQGITLTKESKPSGN|I|LTV-PETSRHTGETPNSTASVEGLPNHVHQM|T|ADAVCSPSHGDSKSPGLLSSDNPQLSALLMG

                                                          Reference Sequences

              	     2      7    2    7    2   |6|7     2    7    2    7    2    |7|    2    7    2    7    2    7 
              	    5      5    6    6    7   |7|7     8    8    9    9    0    |0|    1    1    2    2    3    3 
              	   7      7    7    7    7   |7|7     7    7    7    7    8    |8|    8    8    8    8    8    8 
Coral         	--------------------ADV------|-|-----------------PSPLTGDPTLS---|N|GPMSTYTG------FPSAAGAAS--------
Flatworm      	--------------------MEE------|-|-----------------CSLGDGD--LL---|P|GPMDCTET------INPSGTDAL--------
Snail         	-ELSA-YLA-----------QHE------|-|-----------------AYLAEDMRSHMRSQ|L|MKVPKLT-------PSSTTSSSSSV------
Ant           	-ELQA-LLS-----------QKD------|-|---------------IATSLAEDLLKHFGSE|D|LDVKEEP-------PASIMNNNFSL------
Copepod       	-ELES-LIS-----------QQD------|-|----------------IGSFAESLLKQFQEQ|I|GDDEKQD-------SDGIESMDLLG------
Lancet        	GVLPS-LASASSAGRF----SPSSAIGNL|N|PST-ADALSSSPPQSREPHRTHAESNHMHGL|S|NGPVVENSV-----DTFVASSSPALFS----
Fish          	NHLPSSHS-ATSGGQQGMVHTKESKPSGN|G|---------HSAGTPNSTATAEGLPNHVHQG|Q|ADAAGA----KPCSPGVLSSDNPQLSALLTG
Frog          	NHLSS-HT-ATSGGQQGIILTKESKPSG-|N|GSV-PETSRHSEGTPNSTAGVEGLPNHVHQV|T|ADTVPSPSHGDSKSPGLLSSDNPQLSALLMG
Lizard        	NHLPS-HT-ATSGGQQGITLTKESKPSGN|T|SAV-PDTNRHSGETPNSTASVEGLPNHVHQV|T|ADAVSSPSHGDSKSPGLLSSDNPQLSALLMG
Bird          	NHLSS-HT-ATSGGQQGITLTKESKPSGN|T|SAV-PETSRHSGETPNSTAGVEGLPNHVHQV|T|ADAVSSPSHGDSKSPGLLSSDNPQLSALLMG
Alligator     	NHLSS-HT-ATSGGQQGITLTKESKPSGN|T|SAV-PETSRHSGETPNSTASVEGLPNHVHQV|T|ADAVSSPSHGDSKSPGLLSSDNPQLSALLMG
Mouse         	NHLSS-HT-ATSGGQQGITLTKESKPSGN|T|LTV-PETSRQTGETPNSTASVEGLPNHVHQV|M|ADAVCSPSHGDSKSPGLLSSDNPQLSALLMG
Rat           	NHLSS-HT-ATSGGQQGITLTKESKPSGN|T|LTL-PETNRQTGETPNSTASVEGLPNHVHQV|M|ADAVCSPSHGDSKSPGLLSSDNPQLSALLMG
Target[Human] 	NHLSS-HT-ATSGGQQGITLTKESKPSGN|I|LTV-PETSRHTGETPNSTASVEGLPNHVHQM|T|ADAVCSPSHGDSKSPGLLSSDNPQLSALLMG

                                                  Up to 50 Sequences Containing 1st Mutation

Vertebrate    	NHLSS-HT-ATSGGQQGITLTKESKPSGN|N|TTLGPDINRHSGGTPNSTATVEGLPNHVHQV|M|ADAVSSPSHGESKSPGVLSSDNPQLSALLIG
Vertebrate    	NHLSS-HT-ATSGGQQGITLTKESKPSGN|T|SAV-PETSRHSGETPNSTAGVEGLPNHVHQV|M|ADAVSSPSHGDSKSPGLLSSDNPQLSALLMG
Vertebrate    	NHLSSPHT-ATSGGQQGITLTKESKPSGN|N|TTLGPDINRHSGGTPNSTATVEGLPNHVHQV|M|ADAVSSPSHGESKSPGVLSSDNPQLSALLIG
Vertebrate    	NHLSSPHT-ATSGGQQGITLTKESKPSGN|N|TTLGPDINRHSGGTPNSTATVEGLPNHVHQV|M|ADAVSSPSHGESKSPGVLSSDNPQLSALLIG
Vertebrate    	NHLSSPHT-ATSGGQQGITLTKESKPSGN|N|TTLGPDINRHSGGTPNSTATVEGLPNHVHQV|M|ADAVSSPSHGESKSPGVLSSDNPQLSALLIG
Vertebrate    	NHLSS-P--TATSGGQ-----QGITLTKE|S|NNT-TLGPDINGGTPNSTATVEGLPNHVHQV|M|ADAVSSPSH-----GESLSSDNPQLSALLIG
Vertebrate    	NHLSS-PPTATSGGQQ----GITLTKESK|P|----PDINRHS---PNSTATVEGLPNHVHQV|M|ADAVSSPSHGES-KPGVLSSDNPQLSALLIG
Mammal        	NHLSS-HT-ATSGGQQGITLTKESKPSGN|T|STV-PETSRHTGETPNSTASVEGLPNHVHQV|M|ADAVCSPSHGDSKSPGLLSSDNPQLSALLMG
Mammal        	NHLSS-HT-ATSGGQQGITLTKESKPSGN|T|SMV-PETSRHSGETPNSTASVEGLPNHVHQV|M|ADAVCSPSHGDSKSPGLLSSDNPQLSALLMG
Mammal        	NHLSS-HT-ATSGGQQGITLTKESKPSGN|T|STV-PETSRHAGETPNSTASVEGLPNHVHQV|M|ADAVCSPSHGDSKSPGLLSSDNPQLSALLMG
Mammal        	NHLSS-HT-ATSGGQQGITLTKESKPSGN|T|STV-PETSRHAGETPNSTASVEGLPNHVHQV|M|ADAVCSPSHGDSKSPGLLSSDNPQLSALLMG
Mammal        	NHLSS-HT-ATSGGQQGITLTKESKPSGN|T|SMV-PETSRHSGETPNSTASVEGLPNHVHQV|M|ADAVCSPSHGDSKSPGLLSSDNPQLSALLMG
Mammal        	NHLSS-HT-ATSGGQQGITLTKESKPSGN|T|LTV-PETSRHTGETPNSTASVEGLPNHVHQV|M|ADAVCSPSHGDSKSPGLLSSDNPQLSALLMG
Mammal        	NHLSS-HT-ATSGGQQGITLTKESKPSGN|T|LTV-PETSRQTGETPNSTASVEGLPNHVHQV|M|ADAVCSPSHGDSKSPGLLSSDNPQLSALLMG
Mammal        	NHLSS-HT-ATSGGQQGITLTKESKPSGN|T|LTL-PETNRQTGETPNSTASVEGLPNHVHQV|M|ADAVCSPSHGDSKSPGLLSSDNPQLSALLMG
Mammal        	NHLSS-HT-ATSGGQQGITLTKESKPSGN|T|LMV-PETSRQTGETPNSTASVEGLPNHVHQV|M|ADAVCSPSHGDSKSPGLLSSDNPQLSALLMG
Mammal        	NHLSS-HT-ATSGGQQGITLTKESKPSGN|T|LTV-PETSRQTGETPNSTASVEGLPNHVHQV|M|ADAVCSPSHGDSKSPGLLSSDNPQLSALLMG
Mammal        	NHLSS-HT-ATSGGQQGITLTKESKPSGN|T|LTM-PETSRHTGETPNSTASVEGLPNHVHQV|M|ADAVCSPSHGDSKSPGLLSSDNPQLSALLMG
Mammal        	NHLSS-HT-ATSGGQQGITLTKESKPSGN|T|LTV-PETSRQTGETPNSTASVEGLPNHVHQV|M|ADAVCSPSHGDSKSPGLLSSDNPQLSALLMG
Mammal        	NHLSS-HT-ATSGGQQGITLTKESKPSGN|T|LTL-PETNRQTGETPNSTASVEGLPNHVHQV|M|ADAVCSPSHGDSKSPGLLSSDNPQLSALLMG
Mammal        	NHLSS-HT-ATSGGQQGITLTKESKPSGN|T|LTV-PETSRHTGETPNSTASVEGLPNHVHQV|M|ADAVCSPSHGDSKSPGLLSSDNPQLSALLMG
Mammal        	NHLSS-HT-ATSGGQQGITLTKESKPSGN|T|LTV-PETSRHTGETPNSTASVEGLPNHVHQV|M|ADAVCSPSHGDSKSPGLLSSDNPQLSALLMG
Mammal        	NHLSS-HT-ATSGGQQGITLTKESKPSGN|A|LMV-PETSRHTGETPNSTASVEGLPNHVHQV|M|ADAVCSPSHGDSKSPGLLSSDNPQLSALLMG
Mammal        	NHLSS-HT-ATSGGQQGITLTKESKPSGN|T|LMV-PETSRHSGETPNSTANVEGLPNHVHQV|M|ADAVCSPSHGDSKSPGLLSSDNPQLSALLMG
Mammal        	NHLSS-HT-ATSGGQQGITLTKESKPSGN|T|LMV-PETSRHSGETPNSTANVEGLPNHVHQV|M|ADAVCSPSHGDSKSPGLLSSDNPQLSALLMG
Mammal        	NHLSS-HT-ATSGGQQGITLTKESKPSGN|T|LMV-PETSRHSGETPNSTANVEGLPNHVHQV|M|ADAVCSPSHGDSKSPGLLSSDNPQLSALLMG
Mammal        	NHLSS-HT-ATSGGQQGITLTKESKPSGN|T|LMV-PETSRHSGETPNSTANVEGLPNHVHQV|M|ADAVCSPSHGDSKSPGLLSSDNPQLSALLMG
Mammal        	NHLSS-HT-ATSGGQQGITLTKESKPSGN|T|LMV-PETSRHSGETPNSTANVEGLPNHVHQV|M|ADAVCSPSHGDSKSPGLLSSDNPQLSALLMG
Mammal        	NHLSS-HT-ATSGGQQGITLTKESKPSGN|T|LMV-PETSRHSGETPNSTANVEGLPNHVHQV|M|ADAVCSPSHGDSKSPGLLSSDNPQLSALLMG
Mammal        	NHLSS-HT-ATSGGQQGITLTKESKPSGN|T|LMV-PETSRHSGETPNSTANVEGLPNHVHQV|M|ADAVCSPSHGDSKSPGLLSSDNPQLSALLMG
Mammal        	NHLSS-HT-ATSGGQQGITLTKESKPSGN|T|LMV-PETSRHTGETPNSTAGVEGLPNHVHQV|M|ADAVCSPSHGDSKSPGLLSSDNPQLSALLMG
Mammal        	NHLSS-HT-ATSGGQQGITLTKESKPSGN|T|LMV-PETSRHTGETPNSTAGVEGLPNHVHQV|M|ADAVCSPSHGDSKSPGLLSSDNPQLSALLMG
Mammal        	NHLSS-HT-ATSGGQQGITLTKESKPSGN|T|LMV-PETSRHSGETPNSTANVEGLPNHVHQV|M|ADAVCSPSHGDSKSPGLLSSDNPQLSALLMG
Mammal        	NHLSS-HT-ATSGGQQGITLTKESKPSGN|T|LMV-PETSRHSGETPNSTANVEGLPNHVHQV|M|ADAVCSPSHGDSKSPGLLSSDNPQLSALLMG
Mammal        	NHLSS-HT-ATSGGQQGITLTKESKPSGN|T|LMV-PETSRHTGETPNSTAGVEGLPNHVHQV|M|ADAVCSPSHGDSKSPGLLSSDNPQLSALLMG
Mammal        	NHLSS-HT-ATSGGQQGITLTKESKPSGN|T|LMV-PETSRHSGETPNSTANVEGLPNHVHQV|M|ADAVCSPSHGDSKSPGLLSSDNPQLSALLMG
Mammal        	NHLSS-HT-ATSGGQQGITLTKESKPSGN|T|LMV-PETSRHSGETPNSTANVEGLPNHVHQV|M|ADAVCSPSHGDSKSPGLLSSDNPQLSALLMG
Mammal        	NHLSS-HT-ATSGGQQGITLTKESKPSGN|T|LMV-PETSRHTGETPNSTAGVEGLPNHVHQV|M|ADAVCSPSHGDSKSPGLLSSDNPQLSALLMG
Mammal        	NHLSS-HT-ATSGGQQGITLTKESKPSGN|T|STV-PETSRHTGEIPNSTASVEGLPNHVHQV|M|ADAVCSPSHGDSKSPGLLSSDNPQLSALLMG
Mammal        	NHLSS-HT-ATSGGQQGITLTKESKPSGN|T|STV-PETSRHTGEIPNSTASVEGLPNHVHQV|M|ADAVCSPSHGDSKSPGLLSSDNPQLSALLMG
Mammal        	NHLSS-HT-ATSGGQQGITLTKESKPSGN|T|LMV-PETSRHTGETPNSTAGVEGLPNHVHQV|M|ADAVCSPSHGDSKSPGLLSSDNPQLSALLMG
Mammal        	NHLSS-HT-ATSGGQQGITLTKESKPSGN|T|LMV-PETSRHTGETPNSTAGVEGLPNHVHQV|M|ADAVCSPSHGDSKSPGLLSSDNPQLSALLMG
Mammal        	NHLSS-HT-ATSGGQQGITLTKESKPSGN|T|LMV-PETSRHTGETPNSTAGVEGLPNHVHQV|M|ADAVCSPSHGDSKSPGLLSSDNPQLSALLMG
Mammal        	NHLSS-HT-ATSGGQQGITLTKESKPSGN|T|LMV-PETSRHTGETPNSTAGVEGLPNHVHQV|M|ADAVCSPSHGDSKSPGLLSSDNPQLSALLMG
Mammal        	NHLSS-HT-ATSGGQQGITLTKESKPSGN|T|LMV-PETSRHTGETPNSTAGVEGLPNHVHQV|M|ADAVCSPSHGDSKSPGLLSSDNPQLSALLMG
Mammal        	NHLSS-HT-ATSGGQQGITLTKESKPSGN|T|LMV-PETSRHTGETPNSTAGVEGLPNHVHQV|M|ADAVCSPSHGDSKSPGLLSSDNPQLSALLMG
Mammal        	NHLSS-HT-ATSGGQQGITLTKESKPSGN|T|LMV-PETSRHTGETPNSTAGVEGLPNHVHQV|M|ADAVCSPSHGDSKSPGLLSSDNPQLSALLMG
Mammal        	NHLSS-HT-ATSGGQQGITLTKESKPSGN|T|SMV-PETSRHSGETPNSTASVEGLPNHVHQV|M|ADAVCSPSHGDSKSPGLLSSDNPQLSALLMG
Mammal        	NHLSS-HT-ATSGGQQGITLTKESKPSGN|T|SMV-PETSRHSGETPNSTASVEGLPNHVHQV|M|ADAVCSPSHGDSKSPGLLSSDNPQLSALLMG
Mammal        	GHLSS-HT-ATSGG-QGITLTKEIKPSGN|T|SIV-PEINRHTGETPNSVTSVEELPNHVHQV|M|ADAVSSSSCGASKSPGLLSSDNPQLSALLMG

                                                  Up to 50 Sequences Containing 2nd Mutation

Metazoa       	SMLAQ-LAQ-QSSAIKGGQYTDKPTDQGL|T|RKC-IMTINSSGNIQPASAGISTFSTSVQQS|T|FSGMKESSRTSTLSHGTVTKDLGVSHTLLPG
Vertebrate    	NHLSS-HT-ATSGGQQGITLTKESKPSGN|T|SAV-PETSRHSGETPNSTASVEGLPNHVHQV|T|ADAVSSPSHGDSKSPGLLSSDNPQLSALLMG
Vertebrate    	NHLSS-HT-ATSGGQQGITLTKESKPSGN|T|SAV-PETSRHSGETPNSTASVEGLPNHVHQV|T|ADAVSSPSHGDSKSPGLLSSDNPQLSALLMG
Vertebrate    	NHLSS-HT-ATSGGQQGITLTKESKPSGN|T|SAV-PETSRHSGETPNSTASVEGLPNHVHQV|T|ADAVSSPSHGDSKSPGLLSSDNPQLSALLMG
Vertebrate    	NHLSS-HT-ATSGGQQGITLTKESKPSGN|T|SAV-PETSRHSGETPNSTASVEGLPNHVHQV|T|ADAVSSPSHGDSKSPGLLSSDNPQLSALLMG
Vertebrate    	NHLSS-HT-ATSGGQQGITLTKESKPSGN|T|SAV-PETSRHSGETPNSTAGVEGLPNHVHQV|T|ADAVSSPSHGDSKSPGLLSSDNPQLSALLMG
Vertebrate    	NHLSS-HT-ATSGGQQGITLTKESKPSGN|T|SAV-PETSRHSGETPNSTAGVEGLPNHVHQV|T|ADAVSSPSHGDSKSPGLLSSDNPQLSALLMG
Vertebrate    	NHLSS-HT-ATSGGQQGITLTKESKPSGN|T|SAV-PETSRHSGETPNSTAGVEGLPNHVHQV|T|ADAVSSPSHGDSKSPGLLSSDNPQLSALLMG
Vertebrate    	NHLSS-HT-ATSGGQQGITLTKESKPSGN|T|SAV-PETSRHSGETPNSTASVEGLPNHVHQV|T|ADAVSSPSHGDSKSPGLLSSDNPQLSALLMG
Vertebrate    	NHLSS-HT-ATSGGQQGITLTKESKPSGN|T|SAV-PETSRHSGETSNSTAGVEGLPNHVHQV|T|ADAVSSPSHGDSKSPGLLSSDNPQLSALLMG
Vertebrate    	NHLSS-HT-ATSGGQQGITLTKESKPSGN|T|SAV-PETSRHSGETPNSTASVEGLPNHVHQV|T|ADAVSSPSHGDSKSPGLLSSDNPQLSALLMG
Vertebrate    	NHLSS-HT-ATSGGQQGITLTKESKPSGN|T|SAV-PETSRHSGETPNSTAGVEGLPNHVHQV|T|ADAVSSPSHGDSKSPGLLSSDNPQLSALLMG
Vertebrate    	NHLSS-HT-ATSGGQQGITLTKESKPSGN|T|SAV-PETSRHSGETPNSTASVEGLPNHVHQV|T|ADAVSSPSHGDSKSPGLLSSDNPQLSALLMG
Vertebrate    	NHLSS-HT-ATSGGQQGITLTKESKPSGN|T|SAV-PETSRHSGETPNSTAGVEGLPNHVHQV|T|ADAVSSPSHGDSKSPGLLSSDNPQLSALLMG
Vertebrate    	NHLSS-HT-ATSGGQQGITLTKESKPSGN|T|SAV-PETSRHSGETPNSTASVEGLPNHVHQV|T|ADAVSSPSHGDSKSPGLLSSDNPQLSALLMG
Vertebrate    	NHLSS-HT-ATSGGQQGITLTKESKPSGN|T|SAV-PETSRHSGETPNSTAGVEGLPNHVHQV|T|ADAVSSPSHGDSKSPGLLSSDNPQLSALLMG
Vertebrate    	NHLSS-HT-ATSGGQQGITLTKESKPSGN|T|SAV-PETSRHSGETPNSTAGVEGLPNHVHQV|T|ADAVSSPSHGDSKSPGLLSSDNPQLSALLMG
Vertebrate    	NHLSS-HT-ATSGGQQGITLTKESKPSGN|T|SAV-PETSRHSGETPNSTAGVEGLPNHVHQV|T|ADAVSSPSHGDSKSPGLLSSDNPQLSALLMG
Vertebrate    	NHLSS-HT-ATSGGQQGITLTKESKPSGN|T|SAV-PETSRHSGETPNSTAGVEGLPNHVHQV|T|ADAVSSPSHGDSKSPGLLSSDNPQLSALLMG
Vertebrate    	NHLSS-HT-ATSGGQQGITLTKESKPSGN|T|SAV-PETSRHSGETPNSTASVEGLPNHVHQV|T|ADAVSSPSHGDSKSPGLLSSDNPQLSALLMG
Vertebrate    	NHLSS-HT-ATSGGQQGITLTKESKPSGN|T|SAV-PETSRHSGETPNSTAGVEGLPNHVHQV|T|ADAVSSPSHGDSKSPGLLSSDNPQLSALLMG
Vertebrate    	NHLPS-HT-ATSGGQQGITLTKESKPSGN|T|SAV-PDTNRHSGETPNSTASVEGLTNHVHQV|T|ADAVPSPSHGDSKSPGLLSSDNPQLSALLMG
Vertebrate    	NHLSS-HT-ATSGGQQGITLTKESKPSGN|T|SAV-PETSRHSGETPNSTASVEGLPNHVHQV|T|ADAVSSPSHGDSKSPGLLSSDNPQLSALLMG
Vertebrate    	NHLSS-HT-ATSGGQQGITLTKESKPSGN|T|SAV-PETSRHSGETPNSTASVEGLPNHVHQV|T|ADAVSSPSHGDSKSPGLLSSDNPQLSALLMG
Vertebrate    	NHLSS-HT-ATSGGQQGITLTKESKPSGN|T|SAV-PETSRHSGETPNSTASVEGLPNHVHQV|T|ADAVSSPSHGDSKSPGLLSSDNPQLSALLMG
Mammal        	NHLSS-HT-ATSGGQQGITLTKESKPSGN|T|LMV-PEPNRHIGETPNSTASVEGLPNHVHQV|T|ADAVCSPSHGDSKSPGLLSSDNPQLSALLMG
Mammal        	NHLSS-HT-ATSGGQQGITLTKESKPSGN|T|SMV-PEISRHAGETPNSTASVEGLPNHVHQV|T|ADAVCSPSHGDSKSPGLLSSDNPQLSALLMG
Mammal        	NHLSS-HT-ATSGGQQGITLTKESKPSGN|T|SMV-PETSRHAGETPNSTASVEGLPNHVHQV|T|ADAVCSPSHGDSKSPGLLSSDNPQLSALLMG
Mammal        	NHLSS-HI-ATSGGQQGITLTKESKPSGN|T|LTV-PETSRHAGETPNSTANVEGLPNHVHQV|T|ADAVCSPSHGDSKSPGLLSSDNPQLSALLMG
Mammal        	NHLSS-HT-ATSGGQQGITLTKESKPSGN|T|SIV-PEISRHTGETPNSTASVEGLPNHVHQV|T|ADAVCSPSHGDSKSPGLLSSDNPQLSALLMG
Mammal        	NHLSS-HT-ATSGGQQGITLTKESKPSGN|T|STV-PETSRHTGETPNSTASVEGLPNHVHQV|M|ADAVCSPSHGDSKSPGLLSSDNPQLSALLMG
Mammal        	NHLSS-HT-ATSGGQQGITLTKESKPSGN|T|STV-PETSRHTGETPNSTASVEGLPNHVHQV|T|ADAVCSPSHGDSKSPGLLSSDNPQLSALLMG
Mammal        	NHLSS-HT-ATSGGQQGITLTKESKPSGN|T|STV-PETSRHTGETPNSTASVEGLPNHVHQV|T|ADAVCSPSHGDSKSPGLLSSDNPQLSALLMG
Mammal        	NHLSS-HT-ATSGGQQGITLTKESKPSGN|T|LTV-PETSRHTGETSNSTASVEGLPNHVHQV|T|ADAVCSPSHGDSKSPGLLSSDNPQLSALLMG
Mammal        	NHLSS-HT-ATSGGQQGITLTKESKPSGN|T|STV-PETSRHTGETPNSTASVEGLPNHVHQV|T|ADAVCSPSHGDSKSPGLLSSDNPQLSALLMG
Mammal        	NHLSS-HT-ATSGGQQGITLTKESKPSGN|T|LTV-PETSRHTGETSNSTASVEGLPNHVHQV|T|ADAVCSPSHGDSKSPGLLSSDNPQLSALLMG
Mammal        	NHLSS-HT-ATSGGQQGITLTKESKPSGN|T|LTV-PETSRHTGETSNSTASVEGLPNHVHQV|T|ADAVCSPSHGDSKSPGLLSSDNPQLSALLMG
Mammal        	NHLSS-HT-ATSGGQQGITLTKESKPSGN|T|LTV-PETSRHTGETSNSTASVEGLPNHVHQV|T|ADAVCSPSHGDSKSPGLLSSDNPQLSALLMG
Mammal        	NHLSS-HT-ATSGGQQGITLTKESKPSGN|T|SMV-PETSRHSGETPNSTASVEGLPNHVHQV|M|ADAVCSPSHGDSKSPGLLSSDNPQLSALLMG
Mammal        	NHLSS-HT-ATSGGQQGITLTKESKPSGN|T|STV-PETSRHAGETPNSTASVEGLPNHVHQV|M|ADAVCSPSHGDSKSPGLLSSDNPQLSALLMG
Mammal        	NHLSS-HT-ATSGGQQGITLTKESKPSGN|T|LTV-PETSRHTGETSNSTASVEGLPNHVHQV|T|ADAVCSPSHGDSKSPGLLSSDNPQLSALLMG
Mammal        	NHLSS-HT-ATSGGQQGITLTKESKPSGN|T|STV-PETSRHAGETPNSTASVEGLPNHVHQV|M|ADAVCSPSHGDSKSPGLLSSDNPQLSALLMG
Mammal        	NNLSS-HT-ATSGGQQGITLTKESKPSGN|T|STV-PETSRHAGETPNSTASVEGLPNHVHQV|T|ADAVCSPSHGDSKSPGLLSSDNPQLSALLMG
Mammal        	NHLSS-HT-ATSGGQQGITLTKESKPSGN|T|LTV-PETSRHTGETPNSTASVEGLPNHVHQV|T|ADAVCSPSHGDSKSPGLLSSDNPQLSALLMG
Mammal        	NHLSS-HT-ATSGGQQGITLTKESKPSGN|T|LTV-PETSRHVGETPNSTASVEGLPNHVHQV|T|ADAVCSPSHGDSKSPGLLSSDNPQLSALLMG
Mammal        	NHLSS-HT-ATSGGQQGITLTKESKPSGN|T|SMV-PETSRHAGETPNSTASVEGLPNHVHQV|T|ADAVCSPSHGDSKSPGLLSSDNPQLSALLMG
Mammal        	NHLSS-HT-ATSGGQQGITLTKESKPSGN|T|SMV-PETSRHSGETPNSTASVEGLPNHVHQV|M|ADAVCSPSHGDSKSPGLLSSDNPQLSALLMG
Mammal        	NHLSS-HT-ATSGGQQGITLTKESKPSGN|T|SMV-PETSRHTGETPNSTASVEGLPNHVHQV|T|ADAVCSPSHGDSKSPGLLSSDNPQLSALLMG
Mammal        	NHLSS-HT-ATSGGQQGITLTKESKPSGN|T|SMV-PETSRHAGETPNSAASVEGLPNHVHQV|T|ADAVCSPSHGDSKSPGLLSSDNPQLSALLMG
 
_____________T846P_M806V_nObs_6_nExp_0.05_____________
 
                                                          All Human Sequences

Human         	TV-PETSRHTGETPNSTASVEGLPNHVHQ|M|TADAVCSPSHGDSKSPGLLSSDNPQLSALLMGKANNNVG|T|GTCDKVNNIHPAVHTK-TDNSVASSPSSAIS
Human         	TV-PETSRHTGETPNSTASVEGLPNHVHQ|M|TADAVCSPSHGDSKSPGLLSSDNPQLSALLMGKANNNVG|T|GTCDKVNNIHPAVHTK-TDNSVASSPSSAIS
Human         	TV-PETSRHTGETPNSTASVEGLPNHVHQ|M|TADAVCSPSHGDSKSPGLLSSDNPQLSALLMGKANNNVG|T|GTCDKVNNIHPAVHTK-TDNSVASSPSSAIS
Human         	TV-PETSRHTGETPNSTASVEGLPNHVHQ|M|TADAVCSPSHGDSKSPGLLSSDNPQLSALLMGKANNNVG|T|GTCDKVNNIHPAVHTK-TDNSVASSPSSAIS
Human         	TV-PETSRHTGETPNSTASVEGLPNHVHQ|M|TADAVCSPSHGDSKSPGLLSSDNPQLSALLMGKANNNVG|T|GTCDKVNNIHPAVHTK-TDNSVASSPSSAIS
Human         	TV-PETSRHTGETPNSTASVEGLPNHVHQ|M|TADAVCSPSHGDSKSPGLLSSDNPQLSALLMGKANNNVG|T|GTCDKVNNIHPAVHTK-TDNSVASSPSSAIS
Human         	TV-PETSRHTGETPNSTASVEGLPNHVHQ|M|TADAVCSPSHGDSKSPGLLSSDNPQLSALLMGKANNNVG|T|GTCDKVNNIHPAVHTK-TDNSVASSPSSAIS
Human         	TV-PETSRHTGETPNSTASVEGLPNHVHQ|M|TADAVCSPSHGDSKSPGLLSSDNPQLSALLMGKANNNVG|T|GTCDKVNNIHPAVHTK-TDNSVASSPSSAIS
Human         	TV-PETSRHTGETPNSTASVEGLPNHVHQ|M|TADAVCSPSHGDSKSPGLLSSDNPQLSALLMGKANNNVG|T|GTCDKVNNIHPAVHTK-TDNSVASSPSSAIS
Human         	TV-PETSRHTGETPNSTASVEGLPNHVHQ|M|TADAVCSPSHGDSKSPGLLSSDNPQLSALLMGKANNNVG|T|GTCDKVNNIHPAVHTK-TDNSVASSPSSAIS
Human         	TV-PETSRHTGETPNSTASVEGLPNHVHQ|M|TADAVCSPSHGDSKSPGLLSSDNPQLSALLMGKANNNVG|T|GTCDKVNNIHPAVHTK-TDNSVASSPSSAIS
Human         	TV-PETSRHTGETPNSTASVEGLPNHVHQ|M|TADAVCSPSHGDSKSPGLLSSDNPQLSALLMGKANNNVG|T|GTCDKVNNIHPAVHTK-TDNSVASSPSSAIS
Human         	TV-PETSRHTGETPNSTASVEGLPNHVHQ|M|TADAVCSPSHGDSKSPGLLSSDNPQLSALLMGKANNNVG|T|GTCDKVNNIHPAVHTK-TDNSVASSPSSAIS
Human         	TV-PETSRHTGETPNSTASVEGLPNHVHQ|M|TADAVCSPSHGDSKSPGLLSSDNPQLSALLMGKANNNVG|T|GTCDKVNNIHPAVHTK-TDNSVASSPSSAIS
Human         	TV-PETSRHTGETPNSTASVEGLPNHVHQ|M|TADAVCSPSHGDSKSPGLLSSDNPQLSALLMGKANNNVG|T|GTCDKVNNIHPAVHTK-TDNSVASSPSSAIS
Human         	TV-PETSRHTGETPNSTASVEGLPNHVHQ|M|TADAVCSPSHGDSKSPGLLSSDNPQLSALLMGKANNNVG|T|GTCDKVNNIHPAVHTK-TDNSVASSPSSAIS
Human         	TV-PETSRHTGETPNSTASVEGLPNHVHQ|M|TADAVCSPSHGDSKSPGLLSSDNPQLSALLMGKANNNVG|T|GTCDKVNNIHPAVHTK-TDNSVASSPSSAIS
Human         	TV-PETSRHTGETPNSTASVEGLPNHVHQ|M|TADAVCSPSHGDSKSPGLLSSDNPQLSALLMGKANNNVG|T|GTCDKVNNIHPAVHTK-TDNSVASSPSSAIS

                                                          Reference Sequences

              	      1    6    1    6    1    |6|    1    6    1    6    1    6    1    |6|    1    6    1     6    1    6
              	     8    8    9    9    0    |0|    1    1    2    2    3    3    4    |4|    5    5    6     6    7    7
              	    7    7    7    7    8    |8|    8    8    8    8    8    8    8    |8|    8    8    8     8    8    8
Coral         	----------------PSPLTGDPTLS--|-|NGPMSTYTG------FPSAAGAAS---------------|-|---------------------G-STPFSPPS
Flatworm      	----------------CSLGDGD--LL--|-|PGPMDCTET------INPSGTDAL---------------|-|---------------------G-CC----RS
Snail         	----------------AYLAEDMRSHMRS|Q|LMKVPKLT-------PSSTTSSSSSV-------------|G|IGGSKLKR-------------SHIPPV----
Ant           	--------------IATSLAEDLLKHFGS|E|DLDVKEEP-------PASIMNNNFSL-------------|E|DNVDKAKD-------------VKLEKP----
Copepod       	---------------IGSFAESLLKQFQE|Q|IGDDEKQD-------SDGIESMDLLG-------------|K|SDKDLLEE-------------MKNELM----
Lancet        	ST-ADALSSSPPQSREPHRTHAESNHMHG|L|SNGPVVENSV-----DTFVASSSPALFS-----SSSNH-|V|TSPPANNNGHSRS--T-FRKGSANEEVSPVV
Fish          	--------HSAGTPNSTATAEGLPNHVHQ|G|QADAAGA----KPCSPGVLSSDNPQLSALLTGKANDNGG|G|AACTKVNNVHPSLHLK-QENSVASSPSSAMS
Frog          	SV-PETSRHSEGTPNSTAGVEGLPNHVHQ|V|TADTVPSPSHGDSKSPGLLSSDNPQLSALLMGKANNNVG|P|GTCDKVNNVHPSVHTK-TDNSVASSPSSAIS
Lizard        	AV-PDTNRHSGETPNSTASVEGLPNHVHQ|V|TADAVSSPSHGDSKSPGLLSSDNPQLSALLMGKANNNVG|T|GTCDKVNNIHPTVHTK-TENSVASSPSSAIS
Bird          	AV-PETSRHSGETPNSTAGVEGLPNHVHQ|V|TADAVSSPSHGDSKSPGLLSSDNPQLSALLMGKANNNVG|T|GTCDKVNNIHPAVHTK-TENSIASSPSSAIS
Alligator     	AV-PETSRHSGETPNSTASVEGLPNHVHQ|V|TADAVSSPSHGDSKSPGLLSSDNPQLSALLMGKANNNVG|T|GTCDKVNNIHPAVHTK-TENSVASSPSSAIS
Mouse         	TV-PETSRQTGETPNSTASVEGLPNHVHQ|V|MADAVCSPSHGDSKSPGLLSSDNPQLSALLMGKANNNVG|P|GTCDKVNNIHPTVHTK-TDNSVASSPSSAIS
Rat           	TL-PETNRQTGETPNSTASVEGLPNHVHQ|V|MADAVCSPSHGDSKSPGLLSSDNPQLSALLMGKANNNVG|P|GTCDIVNNIHPTVHTK-TDNSVASSPSSAIS
Target[Human] 	TV-PETSRHTGETPNSTASVEGLPNHVHQ|M|TADAVCSPSHGDSKSPGLLSSDNPQLSALLMGKANNNVG|T|GTCDKVNNIHPAVHTK-TDNSVASSPSSAIS

                                                  Up to 50 Sequences Containing 1st Mutation

Metazoa       	--------------LTSTFAEDLLKTFNP|E|SLEIKEED-------IGSTAEDLINGL--------N---|P|LVGIVKEE-------------ATQEDA----
Metazoa       	--------------TTDTFTEDILCKKGE|I|VNSIKMPN-------EIKV--EAVNI-------------|P|LLCSNETN-------------YKPQEV----
Metazoa       	--------------IATSLAEDLLRHFGS|P|SPDENVPT-------TKLEETNRTNN-------------|P|IPTLPIEE-------------DSLPQV----
Vertebrate    	PPGPDRSRQLAGTPSNTTAVDGLPNHVQQ|V|VADTTSSPGHTEAKSPGVLSSDNPQLSALLIRKATRNGT|P|GVC-KVNNIHLAV----QENSDSSSPSSAMS
Vertebrate    	PPGPDRSRQLAGTPSNTTAVDGLPNHVQQ|V|VADTTSSPGHTEAKSPGVLSSDNPQLSALLIRKATRNGT|P|GVCEKVNNIHLAV----QENSDSSSPSSAMS
Vertebrate    	PPGPDRSRQLAGTPSNTTAVDGLPNHVQQ|V|VADTTSSPGHTEAKSPGVLSSDNPQLSALLIRKATRNGT|P|GVCEKVNNIHLAV----QENSDSSSPSSAMS
Vertebrate    	PPGPDRSRQLAGTPSNTTAVDGLPNHVQQ|V|VADTTSSPGHTEAKSPGVLSSDNPQLSALLIRKATRNGT|P|GVCEKVNNIHLAV----QENSDSSSPSSAMS
Vertebrate    	TLGPDINRHSGGTPNSTATVEGLPNHVHQ|V|MADAVSSPSHGESKSPGVLSSDNPQLSALLIGKANNIGD|P|GACEKVNNVHPAVHSSTQENSVASSPSSAIS
Vertebrate    	-A-PHGTVPTKESAALQANGSTATEH---|-|-----PSPDR----SPPAASADNPPLTT---------RS|P|AAGSRSNHVHRG--------SSASSPA----
Vertebrate    	TA-TEH-----------------------|-|-----PSPDR----SPPAASADNPPLTT---------RS|P|AAGSRSNHVHRG--------SSASSPA----
Vertebrate    	SV-PETSRHSEGTPNSTAGVEGLPNHVHQ|V|TADTVPSPSHGDSKSPGLLSSDNPQLSALLMGKANNNVG|P|GTCDKVNNVHPSVHTK-TDNSVASSPSSAIS
Vertebrate    	SV-PETSRHSEGTPNSTAGVEGLPNHVHQ|V|TADTVPSPSHGDSKSPGLLSSDNPQLSALLMGKANNNVG|P|GTCDKVNNVHPAVHTK-TENSVASSPSSAIS
Vertebrate    	TLGPDINRHSGGTPNSTATVEGLPNHVHQ|V|MADAVSSPSHGESKSPGVLSSDNPQLSALLIGKANNIGD|P|GACEKVNNVHPAVHSSKQENSVASSPSSAIS
Vertebrate    	TLGPDINRHSGGTPNSTATVEGLPNHVHQ|V|MADAVSSPSHGESKSPGVLSSDNPQLSALLIGKANNIGD|P|GACEKVNNVHPAVHSSKQENSVASSPSSAIS
Vertebrate    	-V-PETSRHSEGTPNSTAGVEGLPNHVHQ|V|TADTVPSPSHGDSKSPGLLSSDNPQLSALLMGKANNNVG|P|GTCDKVNNVHPSVHTK-TDNSVASSPSSAIS
Vertebrate    	-V-PETSRHSEGTPNSTAGVEGLPNHVHQ|V|TADTVPSPSHGDSKSPGLLSSDNPQLSALLMGKANNNVG|P|GTCDKVNNVHPAVHTK-TENSVASSPSSAIS
Vertebrate    	TLGPDINRHSGGTPNSTATVEGLPNHVHQ|V|MADAVSSPSHGESKSPGVLSSDNPQLSALLIGKANNIGD|P|GACEKVNNVHPAVHSSKQENSVASSPSSAIS
Vertebrate    	V--PETSRHSEGTPNSTAGVEGLPNHVHQ|V|VADTVPSPSHGDSKSPGLLSSDNPQLSALLMVKANNNVG|P|GTCDKVNNVHPAVHTK-TENSVASSPSSAIS
Vertebrate    	-V-PETSRHSEGTPNSTAGVEGLPNHVHQ|V|TADTVPSPSHGDSKSPGLLSSDNPQLSALLMGKANNNVG|P|GTCDKVNNVHPAVHTK-TENSVASSPSSAIS
Vertebrate    	-V-PETSRHSEGTPNSTAGVEGLPNHVHQ|V|TADTVPSPSHGDSKSPGLLSSDNPQLSALLMGKANNNVG|P|GTCDKVNNVHPSVHTK-TDNSVASSPSSAIS
Vertebrate    	-V-PETSRHSEGTPNSTAGVEGLPNHVHQ|V|VADTVPSPSHGDSKSPGLLSSDNPQLSALLMVKANNNVG|P|GTCDKVNNVHPAVHTK-TENSVASSPSSAIS
Vertebrate    	-V-PETSRHSEGTPNSTAGVEGLPNHVHQ|V|VADTVPSPSHGDSKSPGLLSSDNPQLSALLMVKANNNVG|P|GTCDKVNNVHPAVHTK-TENSVASSPSSAIS
Vertebrate    	-V-PETSRHSEGTPNSTAGVEGLPNHVHQ|V|VADTVPSPSHGDSKSPGLLSSDNPQLSALLMVKANNNVG|P|GTCDKVNNVHPAVHTK-TENSVASSPSSAIS
Vertebrate    	-V-PETSRHSEGTPNSTAGVEGLPNHVHQ|V|TADTVPSPNHGDSKSPGLLSSDNPQLSALLMGKANNNVG|P|GTCDKVNNVHPSVHTK-TDNSVASSPSSAIS
Vertebrate    	GG-SEGKTPSPSADGSTVQVDGLTNHNHT|G|DGGKVVESGE-----NPSLSADNPKLPTLLEEGKGPET-|P|DSHKKVNNIHPAVLPS-IGSSAASSPISAIS
Vertebrate    	----------PTKESAALQANGSTATEHP|S|PDRSPPA-----------ASADNPPLTT---------S-|P|AAGSRSNHVHRG--------SSASSP-----
Mammal        	TV-PETSRHTGETPNSTASVEGLPNHVHQ|V|MADAVCSPSHGDSKSPGLLSSDNPQLSALLMGKANNNVG|P|GTCDKVNNIHPTVHTK-TDNSVASSPSSAIS
Mammal        	TV-PETSRQTGETPNSTASVEGLPNHVHQ|V|MADAVCSPSHGDSKSPGLLSSDNPQLSALLMGKANNNVG|P|GTCDKVNNIHPTVHTK-TDNSVASSPSSAIS
Mammal        	TL-PETNRQTGETPNSTASVEGLPNHVHQ|V|MADAVCSPSHGDSKSPGLLSSDNPQLSALLMGKANNNVG|P|GTCDIVNNIHPTVHTK-TDNSVASSPSSAIS
Mammal        	MV-PETSRQTGETPNSTASVEGLPNHVHQ|V|MADAVCSPSHGDSKSPGLLSSDNPQLSALLMGKANNNVG|P|GTCDKVNNIHPTVHTK-TDNSVASSPSSAIS
Mammal        	TV-PETSRQTGETPNSTASVEGLPNHVHQ|V|MADAVCSPSHGDSKSPGLLSSDNPQLSALLMGKANNNVG|P|GTCDKVNNIHPTVHTK-TDNSVASSPSSAIS
Mammal        	TM-PETSRHTGETPNSTASVEGLPNHVHQ|V|MADAVCSPSHGDSKSPGLLSSDNPQLSALLMGKANNNVG|P|GTCDKVNNIHPTVHTK-TDNSVASSPSSAIS
Mammal        	TV-PETSRQTGETPNSTASVEGLPNHVHQ|V|MADAVCSPSHGDSKSPGLLSSDNPQLSALLMGKANNNVG|P|GTCDKVNNIHPTVHTK-TDNSVASSPSSAIS
Mammal        	TL-PETNRQTGETPNSTASVEGLPNHVHQ|V|MADAVCSPSHGDSKSPGLLSSDNPQLSALLMGKANNNVG|P|GTCDIVNNIHPTVHTK-TDNSVASSPSSAIS
Mammal        	TV-PETSRHTGETPNSTASVEGLPNHVHQ|V|MADAVCSPSHGDSKSPGLLSSDNPQLSALLMGKANNNVG|P|GTCDKVNNIHPTVHTK-TDNSVASSPSSAIS
Mammal        	TV-PETSRHTGETPNSTASVEGLPNHVHQ|V|MADAVCSPSHGDSKSPGLLSSDNPQLSALLMGKANNNVG|P|GTCDKVNNIHPTVHTK-TDNSVASSPSSAIS
Mammal        	MV-PETSRHTGETPNSTASVEGLPNHVHQ|V|MADAVCSPSHGDSKSPGLLSSDNPQLSALLMGKANNNVG|P|GTCDKVNNIHPAVHTK-TDNSVASSPSSAIS
Mammal        	MV-PETSRHSGETPNSTANVEGLPNHVHQ|V|MADAVCSPSHGDSKSPGLLSSDNPQLSALLMGKANNNVG|P|GTCDKVNNIHPTVHTK-TDNSVASSPSSAIS
Mammal        	MV-PETSRHSGETPNSTANVEGLPNHVHQ|V|MADAVCSPSHGDSKSPGLLSSDNPQLSALLMGKANNNVG|P|GTCDKVNNIHPTVHTK-TDNSVASSPSSAIS
Mammal        	MV-PETSRHSGETPNSTANVEGLPNHVHQ|V|MADAVCSPSHGDSKSPGLLSSDNPQLSALLMGKANNNVG|P|GTCDKVNNIHPTVHTK-TDNSVASSPSSAIS
Mammal        	MV-PETSRHSGETPNSTANVEGLPNHVHQ|V|MADAVCSPSHGDSKSPGLLSSDNPQLSALLMGKANNNVG|P|GTCDKVNNIHPTVHTK-TDNSVASSPSSAIS
Mammal        	MV-PETSRHSGETPNSTANVEGLPNHVHQ|V|MADAVCSPSHGDSKSPGLLSSDNPQLSALLMGKANNNVG|P|GTCDKVNNIHPTVHTK-TDNSVASSPSSAIS
Mammal        	MV-PETSRHSGETPNSTANVEGLPNHVHQ|V|MADAVCSPSHGDSKSPGLLSSDNPQLSALLMGKANNNVG|P|GTCDKVNNIHPTVHTK-TDNSVASSPSSAIS
Mammal        	MV-PETSRHSGETPNSTANVEGLPNHVHQ|V|MADAVCSPSHGDSKSPGLLSSDNPQLSALLMGKANNNVG|P|GTCDKVNNIHPTVHTK-TDNSVASSPSSAIS
Mammal        	MV-PETSRHTGETPNSTAGVEGLPNHVHQ|V|MADAVCSPSHGDSKSPGLLSSDNPQLSALLMGKANNNVG|P|GTCDKVNNIHPAVHTK-TDNSVASSPSSAIS
Mammal        	MV-PETSRHTGETPNSTAGVEGLPNHVHQ|V|MADAVCSPSHGDSKSPGLLSSDNPQLSALLMGKANNNVG|P|GTCDKVNNIHPAVHTK-TDNSVASSPSSAIS
Mammal        	MV-PETSRHSGETPNSTANVEGLPNHVHQ|V|MADAVCSPSHGDSKSPGLLSSDNPQLSALLMGKANNNVG|P|GTCDKVNNIHPTVHTK-TDNSVASSPSSAIS
Mammal        	MV-PETSRHSGETPNSTANVEGLPNHVHQ|V|MADAVCSPSHGDSKSPGLLSSDNPQLSALLMGKANNNVG|P|GTCDKVNNIHPTVHTK-TDNSVASSPSSAIS
Mammal        	MV-PETSRHTGETPNSTAGVEGLPNHVHQ|V|MADAVCSPSHGDSKSPGLLSSDNPQLSALLMGKANNNVG|P|GTCDKVNNIHPAVHTK-TDNSVASSPSSAIS

                                                  Up to 50 Sequences Containing 2nd Mutation

Metazoa       	--------------TTESLAEDLLKKFSD|V|QPEIKKEP-------ISSDTNSSGNE-------------|A|VLCGRQPV-------------VKLEPL----
Metazoa       	--------------TTESLAEDLLKKFSD|V|QPEIKKEP-------ISSDTNSSGNE-------------|A|VLCGRQPV-------------VKLEPL----
Vertebrate    	AV-PETSRHSGETPNSTAGVEGLPNHVHQ|V|TADAVSSPSHGDSKSPGLLSSDNPQLSALLMGKANNNVG|T|GTCDKVNNIHPAVHTK-TENSVASSPSSAIS
Vertebrate    	AV-PETSRHSGETPNSTASVEGLPNHVHQ|V|TADAVSSPSHGDSKSPGLLSSDNPQLSALLMGKANNNVG|T|GTCDKVNNIHPAVHTK-TDNSVASSPSSAIS
Vertebrate    	AV-PETSRHSGETPNSTASVEGLPNHVHQ|V|TADAVSSPSHGDSKSPGLLSSDNPQLSALLMGKANNNVG|T|GTCDKVNNIHPAVHTK-TDNSVASSPSSAIS
Vertebrate    	AV-PETSRHSGETPNSTASVEGLPNHVHQ|V|TADAVSSPSHGDSKSPGLLSSDNPQLSALLMGKANNNVS|T|GTCDKVNNIHPAVHTK-TENSVASSPSSAIS
Vertebrate    	AV-PETSRHSGETPNSTASVEGLPNHVHQ|V|TADAVSSPSHGDSKSPGLLSSDNPQLSALLMGKANNNVS|T|GTCDKVNNIHPAVHTK-TENSVASSPSSAIS
Vertebrate    	AV-PETSRHSGETPNSTAGVEGLPNHVHQ|V|TADAVSSPSHGDSKSPGLLSSDNPQLSALLMGKANNNVG|T|GTCDKVNNIHPAVHTK-TENSVASSPSSAIS
Vertebrate    	AV-PETSRHSGETPNSTAGVEGLPNHVHQ|V|TADAVSSPSHGDSKSPGLLSSDNPQLSALLMGKANNNVG|T|GTCDKVNNIHPAVHTK-TENSVASSPSSAIS
Vertebrate    	AV-PETSRHSGETPNSTAGVEGLPNHVHQ|V|TADAVSSPSHGDSKSPGLLSSDNPQLSALLMGKANNNVG|T|GTCDKVNNIHPAVHTK-TENSVASSPSSAIS
Vertebrate    	AV-PETSRHSGETPNSTAGVEGLPNHVHQ|V|TADAVSSPSHGDSKSPGLLSSDNPQLSALLMGKANNNVG|T|GTCDKVNNIHPAVHTK-TENSVASSPSSAIS
Vertebrate    	AV-PETSRHSGETPNSTAGVEGLPNHVHQ|V|TADAVSSPSHGDSKSPGLLSSDNPQLSALLMGKANNNVG|T|GTCDKVNNIHPAVHTK-TENSVASSPSSAIS
Vertebrate    	AV-PETSRHSGETPNSTAGVEGLPNHVHQ|V|TADAVSSPSHGDSKSPGLLSSDNPQLSALLMGKANNNVG|T|GTCDKVNNIHPAVHTK-TENSVASSPSSAIS
Vertebrate    	AV-PETSRHSGETPNSTAGVEGLPNHVHQ|V|TADAVSSPSHGDSKSPGLLSSDNPQLSALLMGKANNNVG|T|GTCDKVNNIHPAVHTK-TENSVASSPSSAIS
Vertebrate    	AV-PETSRHSGETPNSTAGVEGLPNHVHQ|V|TADAVSSPSHGDSKSPGLLSSDNPQLSALLMGKANNNVG|T|GTCDKVNNIHPAVHTK-TENSVASSPSSAIS
Vertebrate    	AV-PETSRHSGETPNSTAGVEGLPNHVHQ|V|TADAVSSPSHGDSKSPGLLSSDNPQLSALLMGKANNNVG|T|GTCDKVNNIHPAVHTK-TENSVASSPSSAIS
Vertebrate    	AV-PETSRHSGETPNSTAGVEGLPNHVHQ|V|TADAVSSPSHGDSKSPGLLSSDNPQLSALLMGKANNNVG|T|GTCDKVNNIHPAVHTK-TENSVASSPSSAIS
Vertebrate    	AV-PETSRHSGETPNSTASVEGLPNHVHQ|V|TADAVSSPSHGDSKSPGLLSSDNPQLSALLMGKANNNVS|T|GTCDKVNNIHPAVHTK-TENSVASSPSSAIS
Vertebrate    	AV-PETSRHSGETSNSTAGVEGLPNHVHQ|V|TADAVSSPSHGDSKSPGLLSSDNPQLSALLMGKANNNVG|T|ATCDKVNNIHPAVHTK-TENSVASSPSSAIS
Vertebrate    	AV-PETSRHSGETPNSTASVEGLPNHVHQ|V|TADAVSSPSHGDSKSPGLLSSDNPQLSALLMGKANNNVG|T|GTCDKVNNIHPAVHTK-TENSVASSPSSAIS
Vertebrate    	AV-PETSRHSGETPNSTAGVEGLPNHVHQ|V|TADAVSSPSHGDSKSPGLLSSDNPQLSALLMGKANNNVG|T|GTCDRVNNIHPAVHTK-TENSVASSPSSAIS
Vertebrate    	AV-PETSRHSGETPNSTASVEGLPNHVHQ|V|TADAVSSPSHGDSKSPGLLSSDNPQLSALLMGKANNNVS|T|GTCDKVNNIHPAVHTK-TENSVASSPSSAIS
Vertebrate    	AV-PETSRHSGETPNSTAGVEGLPNHVHQ|V|TADAVSSPSHGDSKSPGLLSSDNPQLSALLMGKANNNVG|T|GTCDKVNNIHPAVHTK-TENSVASSPSSAIS
Vertebrate    	AV-PETSRHSGETPNSTASVEGLPNHVHQ|V|TADAVSSPSHGDSKSPGLLSSDNPQLSALLMGKANNNVG|T|GTCDKVNNIHPAVHTK-TENSVASSPSSAIS
Vertebrate    	AV-PETSRHSGETPNSTAGVEGLPNHVHQ|V|TADAVSSPSHGDSKSPGLLSSDNPQLSALLMGKANNNVG|T|GTCDKVNNIHPAVHTK-TENSVASSPSSAIS
Vertebrate    	AV-PETSRHSGETPNSTAGVEGLPNHVHQ|V|TADAVSSPSHGDSKSPGLLSSDNPQLSALLMGKANNNVS|T|GTCDKVNNIHPAVHTK-TENSVASSPSSAIS
Mammal        	MV-PEPNRHIGETPNSTASVEGLPNHVHQ|V|TADAVCSPSHGDSKSPGLLSSDNPQLSALLMGKANNNVG|T|GACDKVNNIHPAVHTK-TDNSVASSPSSAIS
Mammal        	MV-PEISRHAGETPNSTASVEGLPNHVHQ|V|TADAVCSPSHGDSKSPGLLSSDNPQLSALLMGKANNNVG|T|GTCDKVNNIHPAVHTK-TDNSVASSPSSAIS
Mammal        	MV-PETSRHAGETPNSTASVEGLPNHVHQ|V|TADAVCSPSHGDSKSPGLLSSDNPQLSALLMGKANNNVG|T|GTCDKVNNIHPAVHTK-TDNSVASSPSSAIS
Mammal        	TV-PETSRHAGETPNSTANVEGLPNHVHQ|V|TADAVCSPSHGDSKSPGLLSSDNPQLSALLMGKANNNVG|T|GTCDKVNNIHPAVHTK-TDNSVASSPSSAIS
Mammal        	IV-PEISRHTGETPNSTASVEGLPNHVHQ|V|TADAVCSPSHGDSKSPGLLSSDNPQLSALLMGKANNNVG|T|GTCDKVNNIHPAVHTK-TDNSVASSPSSAIS
Mammal        	TV-PETSRHTGETPNSTASVEGLPNHVHQ|V|MADAVCSPSHGDSKSPGLLSSDNPQLSALLMGKANNNVG|T|GTCDKVNNIHPAVHTK-TDNSVASSPSSAIS
Mammal        	TV-PETSRHTGETPNSTASVEGLPNHVHQ|V|TADAVCSPSHGDSKSPGLLSSDNPQLSALLMGKANNNVG|T|GTCDKVNNIHPAVHTK-TDNSVASSPSSAIS
Mammal        	TV-PETSRHTGETPNSTASVEGLPNHVHQ|V|TADAVCSPSHGDSKSPGLLSSDNPQLSALLMGKANNNVG|T|GTCDKVNNIHPAVHTK-TDNSVASSPSSAIS
Mammal        	TV-PETSRHTGETSNSTASVEGLPNHVHQ|V|TADAVCSPSHGDSKSPGLLSSDNPQLSALLMGKANNNVG|T|GTCDKVNNIHPAVHTK-TDNSVASSPSSAIS
Mammal        	TV-PETSRHTGETPNSTASVEGLPNHVHQ|V|TADAVCSPSHGDSKSPGLLSSDNPQLSALLMGKANNNVG|T|GTCDKVNNIHPAVHTK-TDNSVASSPSSAIS
Mammal        	TV-PETSRHTGETSNSTASVEGLPNHVHQ|V|TADAVCSPSHGDSKSPGLLSSDNPQLSALLMGKANNNVG|T|GTCDKVNNIHPAVHTK-TDNSVASSPSSAIS
Mammal        	TV-PETSRHTGETSNSTASVEGLPNHVHQ|V|TADAVCSPSHGDSKSPGLLSSDNPQLSALLMGKANNNVG|T|GTCDKVNNIHPAVHTK-TDNSVASSPSSAIS
Mammal        	TV-PETSRHTGETSNSTASVEGLPNHVHQ|V|TADAVCSPSHGDSKSPGLLSSDNPQLSALLMGKANNNVG|T|GTCDKVNNIHPAVHTK-TDNSVASSPSSAIS
Mammal        	MV-PETSRHSGETPNSTASVEGLPNHVHQ|V|MADAVCSPSHGDSKSPGLLSSDNPQLSALLMGKANNNVG|T|GTCDKVNNIHPAVHTK-TDNSVASSPSSAIS
Mammal        	TV-PETSRHAGETPNSTASVEGLPNHVHQ|V|MADAVCSPSHGDSKSPGLLSSDNPQLSALLMGKANNNVG|T|GTCDKVNNIHPAVHTK-TDNSVASSPSSAIS
Mammal        	TV-PETSRHTGETSNSTASVEGLPNHVHQ|V|TADAVCSPSHGDSKSPGLLSSDNPQLSALLMGKANNNVG|T|GTCDKVNNIHPAVHTK-TDNSVASSPSSAIS
Mammal        	TV-PETSRHAGETPNSTASVEGLPNHVHQ|V|MADAVCSPSHGDSKSPGLLSSDNPQLSALLMGKANNNVG|T|GTCDKVNNIHPAVHTK-TDNSVASSPSSAIS
Mammal        	TV-PETSRHAGETPNSTASVEGLPNHVHQ|V|TADAVCSPSHGDSKSPGLLSSDNPQLSALLMGKANNNVG|T|GTCDKVNNIHPAVHTK-TDNSVASSPSSAIS
Mammal        	TV-PETSRHTGETPNSTASVEGLPNHVHQ|V|TADAVCSPSHGDSKSPGLLSSDNPQLSALLMGKANNNVG|T|GTCDKVNNIHPTVHTK-TDNSVASSPSSAIS
Mammal        	TV-PETSRHVGETPNSTASVEGLPNHVHQ|V|TADAVCSPSHGDSKSPGLLSSDNPQLSALLMGKANNNVG|T|GTCDKVNNIHPAVHTK-TDNSVASSPSSAIS
Mammal        	MV-PETSRHAGETPNSTASVEGLPNHVHQ|V|TADAVCSPSHGDSKSPGLLSSDNPQLSALLMGKANNNVG|T|GTCDKVNNIHPAVHTK-TDNSVASSPSSAIS
Mammal        	MV-PETSRHSGETPNSTASVEGLPNHVHQ|V|MADAVCSPSHGDSKSPGLLSSDNPQLSALLMGKANNNVG|T|GTCDKVNNIHPAVHTK-TDNSVASSPSSAIS
Mammal        	MV-PETSRHTGETPNSTASVEGLPNHVHQ|V|TADAVCSPSHGDSKSPGLLSSDNPQLSALLMGKANNNVG|T|GTCDKVNNIHPAVHTK-TDNSVASSPSSAIS
Mammal        	MV-PETSRHAGETPNSAASVEGLPNHVHQ|V|TADAVCSPSHGDSKSPGLLSSDNPQLSALLMGKANNNVG|T|GTCDKVNNIHPAVHTK-TDNSVASSPSSAIS
 
_____________A858T_T846P_nObs_6_nExp_0.05_____________
 
                                                          All Human Sequences

Human         	GDSKSPGLLSSDNPQLSALLMGKANNNVG|T|GTCDKVNNIHP|A|VHTK-TDNSVASSPSSAISTATPSPKSTEQT
Human         	GDSKSPGLLSSDNPQLSALLMGKANNNVG|T|GTCDKVNNIHP|A|VHTK-TDNSVASSPSSAISTATPSPKSTEQT
Human         	GDSKSPGLLSSDNPQLSALLMGKANNNVG|T|GTCDKVNNIHP|A|VHTK-TDNSVASSPSSAISTATPSPKSTEQT
Human         	GDSKSPGLLSSDNPQLSALLMGKANNNVG|T|GTCDKVNNIHP|A|VHTK-TDNSVASSPSSAISTATPSPKSTEQT
Human         	GDSKSPGLLSSDNPQLSALLMGKANNNVG|T|GTCDKVNNIHP|A|VHTK-TDNSVASSPSSAISTATPSPKSTEQT
Human         	GDSKSPGLLSSDNPQLSALLMGKANNNVG|T|GTCDKVNNIHP|A|VHTK-TDNSVASSPSSAISTATPSPKSTEQT
Human         	GDSKSPGLLSSDNPQLSALLMGKANNNVG|T|GTCDKVNNIHP|A|VHTK-TDNSVASSPSSAISTATPSPKSTEQT
Human         	GDSKSPGLLSSDNPQLSALLMGKANNNVG|T|GTCDKVNNIHP|A|VHTK-TDNSVASSPSSAISTATPSPKSTEQT
Human         	GDSKSPGLLSSDNPQLSALLMGKANNNVG|T|GTCDKVNNIHP|A|VHTK-TDNSVASSPSSAISTATPSPKSTEQT
Human         	GDSKSPGLLSSDNPQLSALLMGKANNNVG|T|GTCDKVNNIHP|A|VHTK-TDNSVASSPSSAISTATPSPKSTEQT
Human         	GDSKSPGLLSSDNPQLSALLMGKANNNVG|T|GTCDKVNNIHP|A|VHTK-TDNSVASSPSSAISTATPSPKSTEQT
Human         	GDSKSPGLLSSDNPQLSALLMGKANNNVG|T|GTCDKVNNIHP|A|VHTK-TDNSVASSPSSAISTATPSPKSTEQT
Human         	GDSKSPGLLSSDNPQLSALLMGKANNNVG|T|GTCDKVNNIHP|A|VHTK-TDNSVASSPSSAISTATPSPKSTEQT
Human         	GDSKSPGLLSSDNPQLSALLMGKANNNVG|T|GTCDKVNNIHP|A|VHTK-TDNSVASSPSSAISTATPSPKSTEQT
Human         	GDSKSPGLLSSDNPQLSALLMGKANNNVG|T|GTCDKVNNIHP|A|VHTK-TDNSVASSPSSAISTATPSPKSTEQT
Human         	GDSKSPGLLSSDNPQLSALLMGKANNNVG|T|GTCDKVNNIHP|A|VHTK-TDNSVASSPSSAISTATPSPKSTEQT
Human         	GDSKSPGLLSSDNPQLSALLMGKANNNVG|T|GTCDKVNNIHP|A|VHTK-TDNSVASSPSSAISTATPSPKSTEQT
Human         	GDSKSPGLLSSDNPQLSALLMGKANNNVG|T|GTCDKVNNIHP|A|VHTK-TDNSVASSPSSAISTATPSPKSTEQT

                                                          Reference Sequences

              	   8    3    8    3    8    3  |6| 8    3    |8|     3    8    3    8    3    8
              	  1    2    2    3    3    4  |4| 4    5    |5|     6    6    7    7    8    8
              	 8    8    8    8    8    8  |8| 8    8    |8|     8    8    8    8    8    8
Coral         	-----FPSAAGAAS---------------|-|-----------|-|---------G-STPFSPPSYVSPTQKF--HP
Flatworm      	-----INPSGTDAL---------------|-|-----------|-|---------G-CC----RSNNDP--------
Snail         	-----PSSTTSSSSSV-------------|G|IGGSKLKR---|-|---------SHIPPV----------SSSST-
Ant           	-----PASIMNNNFSL-------------|E|DNVDKAKD---|-|---------VKLEKP----------EEVET-
Copepod       	-----SDGIESMDLLG-------------|K|SDKDLLEE---|-|---------MKNELM----------DLVDK-
Lancet        	-----DTFVASSSPALFS-----SSSNH-|V|TSPPANNNGHS|R|S--T-FRKGSANEEVSPVVANSSSSPSNNHH
Fish          	-KPCSPGVLSSDNPQLSALLTGKANDNGG|G|AACTKVNNVHP|S|LHLK-QENSVASSPSSAMSTATPSPKSVDHN
Frog          	GDSKSPGLLSSDNPQLSALLMGKANNNVG|P|GTCDKVNNVHP|S|VHTK-TDNSVASSPSSAISTATSSPKSTEQT
Lizard        	GDSKSPGLLSSDNPQLSALLMGKANNNVG|T|GTCDKVNNIHP|T|VHTK-TENSVASSPSSAISTATPSPKSTEQT
Bird          	GDSKSPGLLSSDNPQLSALLMGKANNNVG|T|GTCDKVNNIHP|A|VHTK-TENSIASSPSSAISTATPSPKSTEPT
Alligator     	GDSKSPGLLSSDNPQLSALLMGKANNNVG|T|GTCDKVNNIHP|A|VHTK-TENSVASSPSSAISTATPSPKSTEQT
Mouse         	GDSKSPGLLSSDNPQLSALLMGKANNNVG|P|GTCDKVNNIHP|T|VHTK-TDNSVASSPSSAISTATPSPKSTEQT
Rat           	GDSKSPGLLSSDNPQLSALLMGKANNNVG|P|GTCDIVNNIHP|T|VHTK-TDNSVASSPSSAISTATPSPKSTEQT
Target[Human] 	GDSKSPGLLSSDNPQLSALLMGKANNNVG|T|GTCDKVNNIHP|A|VHTK-TDNSVASSPSSAISTATPSPKSTEQT

                                                  Up to 50 Sequences Containing 1st Mutation

Vertebrate    	GDSKSPGLLSSDNPQLSALLMGKANNNVG|T|GTCDKVNNIHP|T|VHTK-TENSVASSPSSAISTATPSPKSTEQT
Vertebrate    	GDSKSPGLLSSDNPQLSALLMGKANNNVG|T|GTCDKVNNIHP|T|VHTK-TENSVASSPSSAISTATPSPKSTEQT
Vertebrate    	GDSKSPGLLSSDNPQLSALLMGKANNNVG|T|GTCDKVNNIHP|T|VHTK-TENSVASSPSSAISTATPSPKSTEQT
Vertebrate    	GDSKSPGLLSSDNPQLSALLMGKANNNVG|T|GTCDKVNNIHP|T|VHTK-TENSVASSPSSAISTATPSPKSTEQT
Vertebrate    	GDSKSPGLLSSDNPQLSALLMGKANNNVG|T|GTCDKVNNIHP|T|VHTK-TENSVASSPSSAISTATPSPKSTEQT
Vertebrate    	GDSKSPGLLSSDNPQLSALLMGKANNNVG|T|GTCDKVNNIHP|T|VHTK-TENSVASSPSSAISTATPSPKSTEQT
Vertebrate    	GDSKSPGLLSSDNPQLSALLMGKANNNVG|T|GTCDKVNNIHP|T|VHTK-TENSVASSPSSAISTATPSPKSTEQT
Vertebrate    	GDSKSPGLLSSDNPQLSALLMGKANNNVG|T|GTCDKVNNIHP|T|VHTK-TENSVASSPSSAISTATPSPKSTEQT
Vertebrate    	GDSKSPGLLSSDNPQLSALLMGKANNNVG|T|GTCDKVNNIHP|T|VHTK-TENSVASSPSSAISTATPSPKSTEQT
Vertebrate    	GDSKSPGLLSSDNPQLSALLMGKANNNVG|T|GTCDKVNNIHP|T|VHTK-TENSVASSPSSAISTATPSPKSTEQT
Vertebrate    	GDSKSPGLLSSDNPQLSALLMGKANNNVG|T|GTCDKVNNIHP|T|VHTK-TENSVASSPSSAISTATPSPKSTEQT
Vertebrate    	GDSKSPGLLSSDNPQLSALLMGKANNNVG|T|GTCDKVNNIHP|T|VHTK-TENSVASSPSSAISTATPSPKSTEQT
Vertebrate    	GDSKSPGLLSSDNPQLSALLMGKANNNVG|T|GTCDKVNNIHP|T|VHTK-TENSVASSPSSAISTATPSPKSTEQT
Vertebrate    	GDSKSPGLLSSDNPQLSALLMGKANNNVG|T|GTCDKVNNIHP|T|VHTK-TENSVASSPSSAISTATPSPKSTEQT
Vertebrate    	GDSKSPGLLSSDNPQLSALLMGKANNNVG|T|GTCDKVNNIHP|T|VHTK-TENSVASSPSSAISTATPSPKSTEQT
Vertebrate    	GDSKSPGLLSSDNPQLSALLMGKANNNVG|T|GTCDKVNNIHP|T|VHTK-TENSVASSPSSAISTATPSPKSTEQT
Vertebrate    	GDSKSPGLLSSDNPQLSALLMGKANNNVG|T|GTCDKVNNIHP|T|VHTK-TENSVASSPSSAISTATPSPKSTEQT
Vertebrate    	GDSKSPGLLSSDNPQLSALLMGKANNNVG|T|GTCDKVNNIHP|T|VHTK-TENSVASSPSSAISTATPSPKSTEQT
Vertebrate    	GDSKSPGLLSSDNPQLSALLMGKANNNVG|T|GTCDKVNNIHP|T|VHTK-TENSVASSPSSAISTATPSPKSTEQT
Vertebrate    	GDSKSPGLLSSDNPQLSALLMGKANNNVG|T|GTCDKVNNIHP|T|VHTK-TENSVASSPSSAISTATPSPKSTEQT
Vertebrate    	GDSKSPGLLSSDNPQLSALLMGKANNNVG|T|GTCDKVNNIHP|T|VHTK-TENSVASSPSSAISTATPSPKSTEQT
Vertebrate    	GDSKSPGLLSSDNPQLSALLMGKANNNVG|T|GTCDKVNNIHP|T|VHTK-TENSVASSPSSAISTATPSPKSTEQT
Vertebrate    	GDSKSPGLLSSDNPQLSALLMGKANNNVG|T|GTCDKVNNIHP|T|VHTK-TENSVASSPSSAISTATPSPKSTEQT
Vertebrate    	GDSKSPGLLSSDNPQLSALLMGKANNNVG|T|GTCDKVNNIHP|T|VHTK-TENSVASSPSSAISTATPSPKSTEQT
Vertebrate    	GDSKSPGLLSSDNPQLSALLMGKANNNVG|T|GTCDKVNNIHP|T|VHTK-TENSVASSPSSAISTATPSPKSTEQT
Mammal        	GDSKSPGLLSSDNPQLSALLMGKANNNVG|T|GTCDKVNNIHP|T|VHTK-TDNSVASSPSSAISTATPSPKSTEQT
Mammal        	GDSKSPGLLSSDNPQLSALLMGKANNNVG|P|GTCDKVNNIHP|T|VHTK-TDNSVASSPSSAISTATPSPKSTEQT
Mammal        	GDSKSPGLLSSDNPQLSALLMGKANNNVG|P|GTCDKVNNIHP|T|VHTK-TDNSVASSPSSAISTATPSPKSTEQT
Mammal        	GDSKSPGLLSSDNPQLSALLMGKANNNVG|P|GTCDIVNNIHP|T|VHTK-TDNSVASSPSSAISTATPSPKSTEQT
Mammal        	GDSKSPGLLSSDNPQLSALLMGKANNNVG|P|GTCDKVNNIHP|T|VHTK-TDNSVASSPSSAISTATPSPKSTEQT
Mammal        	GDSKSPGLLSSDNPQLSALLMGKANNNVG|P|GTCDKVNNIHP|T|VHTK-TDNSVASSPSSAISTATPSPKSTEQT
Mammal        	GDSKSPGLLSSDNPQLSALLMGKANNNVG|P|GTCDKVNNIHP|T|VHTK-TDNSVASSPSSAISTATPSPKSTEQT
Mammal        	GDSKSPGLLSSDNPQLSALLMGKANNNVG|P|GTCDKVNNIHP|T|VHTK-TDNSVASSPSSAISTATPSPKSTEQT
Mammal        	GDSKSPGLLSSDNPQLSALLMGKANNNVG|P|GTCDIVNNIHP|T|VHTK-TDNSVASSPSSAISTATPSPKSTEQT
Mammal        	GDSKSPGLLSSDNPQLSALLMGKANNNVG|P|GTCDKVNNIHP|T|VHTK-TDNSVASSPSSAISTATPSPKSTEQT
Mammal        	GDSKSPGLLSSDNPQLSALLMGKANNNVG|P|GTCDKVNNIHP|T|VHTK-TDNSVASSPSSAISTATPSPKSTEQT
Mammal        	GDSKSPGLLSSDNPQLSALLMGKANNNVG|P|GTCDKVNNIHP|T|VHTK-TDNSVASSPSSAISTATPSPKSTEQT
Mammal        	GDSKSPGLLSSDNPQLSALLMGKANNNVG|P|GTCDKVNNIHP|T|VHTK-TDNSVASSPSSAISTATPSPKSTEQT
Mammal        	GDSKSPGLLSSDNPQLSALLMGKANNNVG|P|GTCDKVNNIHP|T|VHTK-TDNSVASSPSSAISTATPSPKSTEQT
Mammal        	GDSKSPGLLSSDNPQLSALLMGKANNNVG|P|GTCDKVNNIHP|T|VHTK-TDNSVASSPSSAISTATPSPKSTEQT
Mammal        	GDSKSPGLLSSDNPQLSALLMGKANNNVG|P|GTCDKVNNIHP|T|VHTK-TDNSVASSPSSAISTATPSPKSTEQT
Mammal        	GDSKSPGLLSSDNPQLSALLMGKANNNVG|P|GTCDKVNNIHP|T|VHTK-TDNSVASSPSSAISTATPSPKSTEQT
Mammal        	GDSKSPGLLSSDNPQLSALLMGKANNNVG|P|GTCDKVNNIHP|T|VHTK-TDNSVASSPSSAISTATPSPKSTEQT
Mammal        	GDSKSPGLLSSDNPQLSALLMGKANNNVG|P|GTCDKVNNIHP|T|VHTK-TDNSVASSPSSAISTATPSPKSTEQT
Mammal        	GDSKSPGLLSSDNPQLSALLMGKANNNVG|P|GTCDKVNNIHP|T|VHTK-TDNSVASSPSSAISTATPSPKSTEQT
Mammal        	GDSKSPGLLSSDNPQLSALLMGKANNNVG|P|GTCDKVNNIHP|T|VHTK-TDNSVASSPSSAISTATPSPKSTEQT
Mammal        	GDSKSPGLLSSDNPQLSALLMGKANNNVG|P|GTCDKVNNIHP|T|VHTK-TDNSVASSPSSAISTATPSPKSTEQT
Mammal        	GDSKSPGLLSSDNPQLSALLMGKANNNVG|T|GTCDKVNNIHP|T|VHTK-TDNSVASSPSSAISTATPSPKSTEQT
Mammal        	GDSKSPGLLSSDNPQLSALLMGKANNNVG|T|GTCDKVNNIHP|T|VHTK-TDNSVASSPSSAISTATPSPKSTEQT
Mammal        	GDSKSPGLLSSDNPQLSALLMGKANNNVG|T|GTCDKVNNIHP|T|VHTK-TDNSVASSPSSAISTATPSPKSTEQT

                                                  Up to 50 Sequences Containing 2nd Mutation

Metazoa       	-----IGSTAEDLINGL--------N---|P|LVGIVKEE---|-|---------ATQEDA----------DE----
Metazoa       	-----EIKV--EAVNI-------------|P|LLCSNETN---|-|---------YKPQEV----------KK----
Metazoa       	-----TKLEETNRTNN-------------|P|IPTLPIEE---|-|---------DSLPQV----------EIFLR-
Vertebrate    	TEAKSPGVLSSDNPQLSALLIRKATRNGT|P|GVC-KVNNIHL|A|V----QENSDSSSPSSAMSTATPSPKSVEQG
Vertebrate    	TEAKSPGVLSSDNPQLSALLIRKATRNGT|P|GVCEKVNNIHL|A|V----QENSDSSSPSSAMSTATPSPKSVEQG
Vertebrate    	TEAKSPGVLSSDNPQLSALLIRKATRNGT|P|GVCEKVNNIHL|A|V----QENSDSSSPSSAMSTATPSPKSVEQG
Vertebrate    	TEAKSPGVLSSDNPQLSALLIRKATRNGT|P|GVCEKVNNIHL|A|V----QENSDSSSPSSAMSTATPSPKSVEQG
Vertebrate    	GESKSPGVLSSDNPQLSALLIGKANNIGD|P|GACEKVNNVHP|A|VHSSTQENSVASSPSSAISTATPSPKSTEQT
Vertebrate    	----SPPAASADNPPLTT---------RS|P|AAGSRSNHVHR|G|--------SSASSPA-----SSPSPRCAAPA
Vertebrate    	----SPPAASADNPPLTT---------RS|P|AAGSRSNHVHR|G|--------SSASSPA-----SSPSPRCAAPA
Vertebrate    	GDSKSPGLLSSDNPQLSALLMGKANNNVG|P|GTCDKVNNVHP|S|VHTK-TDNSVASSPSSAISTATSSPKSTEQT
Vertebrate    	GDSKSPGLLSSDNPQLSALLMGKANNNVG|P|GTCDKVNNVHP|A|VHTK-TENSVASSPSSAISTATPSPKSTEQT
Vertebrate    	GESKSPGVLSSDNPQLSALLIGKANNIGD|P|GACEKVNNVHP|A|VHSSKQENSVASSPSSAISTATPSPKSTEQT
Vertebrate    	GESKSPGVLSSDNPQLSALLIGKANNIGD|P|GACEKVNNVHP|A|VHSSKQENSVASSPSSAISTATPSPKSTEQT
Vertebrate    	GDSKSPGLLSSDNPQLSALLMGKANNNVG|P|GTCDKVNNVHP|S|VHTK-TDNSVASSPSSAISTATSSPKSTEQT
Vertebrate    	GDSKSPGLLSSDNPQLSALLMGKANNNVG|P|GTCDKVNNVHP|A|VHTK-TENSVASSPSSAISTATPSPKSTEQT
Vertebrate    	GESKSPGVLSSDNPQLSALLIGKANNIGD|P|GACEKVNNVHP|A|VHSSKQENSVASSPSSAISTATPSPKSTEQT
Vertebrate    	GDSKSPGLLSSDNPQLSALLMVKANNNVG|P|GTCDKVNNVHP|A|VHTK-TENSVASSPSSAISTATPSPKSAEQT
Vertebrate    	GDSKSPGLLSSDNPQLSALLMGKANNNVG|P|GTCDKVNNVHP|A|VHTK-TENSVASSPSSAISTATPSPKSTEQT
Vertebrate    	GDSKSPGLLSSDNPQLSALLMGKANNNVG|P|GTCDKVNNVHP|S|VHTK-TDNSVASSPSSAISTATSSPKSTEQT
Vertebrate    	GDSKSPGLLSSDNPQLSALLMVKANNNVG|P|GTCDKVNNVHP|A|VHTK-TENSVASSPSSAISTATPSPKSAEQT
Vertebrate    	GDSKSPGLLSSDNPQLSALLMVKANNNVG|P|GTCDKVNNVHP|A|VHTK-TENSVASSPSSAISTATPSPKSAEQT
Vertebrate    	GDSKSPGLLSSDNPQLSALLMVKANNNVG|P|GTCDKVNNVHP|A|VHTK-TENSVASSPSSAISTATPSPKSAEQT
Vertebrate    	GDSKSPGLLSSDNPQLSALLMGKANNNVG|P|GTCDKVNNVHP|S|VHTK-TDNSVASSPSSAISTATSSPKSTEQT
Vertebrate    	-----NPSLSADNPKLPTLLEEGKGPET-|P|DSHKKVNNIHP|A|VLPS-IGSSAASSPISAISTATPSPKSSEHT
Vertebrate    	--------ASADNPPLTT---------S-|P|AAGSRSNHVHR|G|--------SSASSP-----ASSPSPRCAAPA
Mammal        	GDSKSPGLLSSDNPQLSALLMGKANNNVG|P|GTCDKVNNIHP|T|VHTK-TDNSVASSPSSAISTATPSPKSTEQT
Mammal        	GDSKSPGLLSSDNPQLSALLMGKANNNVG|P|GTCDKVNNIHP|T|VHTK-TDNSVASSPSSAISTATPSPKSTEQT
Mammal        	GDSKSPGLLSSDNPQLSALLMGKANNNVG|P|GTCDIVNNIHP|T|VHTK-TDNSVASSPSSAISTATPSPKSTEQT
Mammal        	GDSKSPGLLSSDNPQLSALLMGKANNNVG|P|GTCDKVNNIHP|T|VHTK-TDNSVASSPSSAISTATPSPKSTEQT
Mammal        	GDSKSPGLLSSDNPQLSALLMGKANNNVG|P|GTCDKVNNIHP|T|VHTK-TDNSVASSPSSAISTATPSPKSTEQT
Mammal        	GDSKSPGLLSSDNPQLSALLMGKANNNVG|P|GTCDKVNNIHP|T|VHTK-TDNSVASSPSSAISTATPSPKSTEQT
Mammal        	GDSKSPGLLSSDNPQLSALLMGKANNNVG|P|GTCDKVNNIHP|T|VHTK-TDNSVASSPSSAISTATPSPKSTEQT
Mammal        	GDSKSPGLLSSDNPQLSALLMGKANNNVG|P|GTCDIVNNIHP|T|VHTK-TDNSVASSPSSAISTATPSPKSTEQT
Mammal        	GDSKSPGLLSSDNPQLSALLMGKANNNVG|P|GTCDKVNNIHP|T|VHTK-TDNSVASSPSSAISTATPSPKSTEQT
Mammal        	GDSKSPGLLSSDNPQLSALLMGKANNNVG|P|GTCDKVNNIHP|T|VHTK-TDNSVASSPSSAISTATPSPKSTEQT
Mammal        	GDSKSPGLLSSDNPQLSALLMGKANNNVG|P|GTCDKVNNIHP|A|VHTK-TDNSVASSPSSAISTATPSPKSTEQT
Mammal        	GDSKSPGLLSSDNPQLSALLMGKANNNVG|P|GTCDKVNNIHP|T|VHTK-TDNSVASSPSSAISTATPSPKSTEQT
Mammal        	GDSKSPGLLSSDNPQLSALLMGKANNNVG|P|GTCDKVNNIHP|T|VHTK-TDNSVASSPSSAISTATPSPKSTEQT
Mammal        	GDSKSPGLLSSDNPQLSALLMGKANNNVG|P|GTCDKVNNIHP|T|VHTK-TDNSVASSPSSAISTATPSPKSTEQT
Mammal        	GDSKSPGLLSSDNPQLSALLMGKANNNVG|P|GTCDKVNNIHP|T|VHTK-TDNSVASSPSSAISTATPSPKSTEQT
Mammal        	GDSKSPGLLSSDNPQLSALLMGKANNNVG|P|GTCDKVNNIHP|T|VHTK-TDNSVASSPSSAISTATPSPKSTEQT
Mammal        	GDSKSPGLLSSDNPQLSALLMGKANNNVG|P|GTCDKVNNIHP|T|VHTK-TDNSVASSPSSAISTATPSPKSTEQT
Mammal        	GDSKSPGLLSSDNPQLSALLMGKANNNVG|P|GTCDKVNNIHP|T|VHTK-TDNSVASSPSSAISTATPSPKSTEQT
Mammal        	GDSKSPGLLSSDNPQLSALLMGKANNNVG|P|GTCDKVNNIHP|A|VHTK-TDNSVASSPSSAISTATPSPKSTEQT
Mammal        	GDSKSPGLLSSDNPQLSALLMGKANNNVG|P|GTCDKVNNIHP|A|VHTK-TDNSVASSPSSAISTATPSPKSTEQT
Mammal        	GDSKSPGLLSSDNPQLSALLMGKANNNVG|P|GTCDKVNNIHP|T|VHTK-TDNSVASSPSSAISTATPSPKSTEQT
Mammal        	GDSKSPGLLSSDNPQLSALLMGKANNNVG|P|GTCDKVNNIHP|T|VHTK-TDNSVASSPSSAISTATPSPKSTEQT
Mammal        	GDSKSPGLLSSDNPQLSALLMGKANNNVG|P|GTCDKVNNIHP|A|VHTK-TDNSVASSPSSAISTATPSPKSTEQT
 
_____________A858T_I776T_nObs_6_nExp_0.05_____________
 
                                                          All Human Sequences

Human         	LNHLSSHT-ATSGGQQGITLTKESKPSGN|I|LTVPETSRHTGETPNSTASVEGLPNHV//QLSALLMGKANNNVGTGTCDKVNNIHP|A|VHTKTDNSVASSPSSAISTATPSPKSTEQTT
Human         	LNHLSSHT-ATSGGQQGITLTKESKPSGN|I|LTVPETSRHTGETPNSTASVEGLPNHV//QLSALLMGKANNNVGTGTCDKVNNIHP|A|VHTKTDNSVASSPSSAISTATPSPKSTEQTT
Human         	LNHLSSHT-ATSGGQQGITLTKESKPSGN|I|LTVPETSRHTGETPNSTASVEGLPNHV//QLSALLMGKANNNVGTGTCDKVNNIHP|A|VHTKTDNSVASSPSSAISTATPSPKSTEQTT
Human         	LNHLSSHT-ATSGGQQGITLTKESKPSGN|I|LTVPETSRHTGETPNSTASVEGLPNHV//QLSALLMGKANNNVGTGTCDKVNNIHP|A|VHTKTDNSVASSPSSAISTATPSPKSTEQTT
Human         	LNHLSSHT-ATSGGQQGITLTKESKPSGN|I|LTVPETSRHTGETPNSTASVEGLPNHV//QLSALLMGKANNNVGTGTCDKVNNIHP|A|VHTKTDNSVASSPSSAISTATPSPKSTEQTT
Human         	LNHLSSHT-ATSGGQQGITLTKESKPSGN|I|LTVPETSRHTGETPNSTASVEGLPNHV//QLSALLMGKANNNVGTGTCDKVNNIHP|A|VHTKTDNSVASSPSSAISTATPSPKSTEQTT
Human         	LNHLSSHT-ATSGGQQGITLTKESKPSGN|I|LTVPETSRHTGETPNSTASVEGLPNHV//QLSALLMGKANNNVGTGTCDKVNNIHP|A|VHTKTDNSVASSPSSAISTATPSPKSTEQTT
Human         	LNHLSSHT-ATSGGQQGITLTKESKPSGN|I|LTVPETSRHTGETPNSTASVEGLPNHV//QLSALLMGKANNNVGTGTCDKVNNIHP|A|VHTKTDNSVASSPSSAISTATPSPKSTEQTT
Human         	LNHLSSHT-ATSGGQQGITLTKESKPSGN|I|LTVPETSRHTGETPNSTASVEGLPNHV//QLSALLMGKANNNVGTGTCDKVNNIHP|A|VHTKTDNSVASSPSSAISTATPSPKSTEQTT
Human         	LNHLSSHT-ATSGGQQGITLTKESKPSGN|I|LTVPETSRHTGETPNSTASVEGLPNHV//QLSALLMGKANNNVGTGTCDKVNNIHP|A|VHTKTDNSVASSPSSAISTATPSPKSTEQTT
Human         	LNHLSSHT-ATSGGQQGITLTKESKPSGN|I|LTVPETSRHTGETPNSTASVEGLPNHV//QLSALLMGKANNNVGTGTCDKVNNIHP|A|VHTKTDNSVASSPSSAISTATPSPKSTEQTT
Human         	LNHLSSHT-ATSGGQQGITLTKESKPSGN|I|LTVPETSRHTGETPNSTASVEGLPNHV//QLSALLMGKANNNVGTGTCDKVNNIHP|A|VHTKTDNSVASSPSSAISTATPSPKSTEQTT
Human         	LNHLSSHT-ATSGGQQGITLTKESKPSGN|I|LTVPETSRHTGETPNSTASVEGLPNHV//QLSALLMGKANNNVGTGTCDKVNNIHP|A|VHTKTDNSVASSPSSAISTATPSPKSTEQTT
Human         	LNHLSSHT-ATSGGQQGITLTKESKPSGN|I|LTVPETSRHTGETPNSTASVEGLPNHV//QLSALLMGKANNNVGTGTCDKVNNIHP|A|VHTKTDNSVASSPSSAISTATPSPKSTEQTT
Human         	LNHLSSHT-ATSGGQQGITLTKESKPSGN|I|LTVPETSRHTGETPNSTASVEGLPNHV//QLSALLMGKANNNVGTGTCDKVNNIHP|A|VHTKTDNSVASSPSSAISTATPSPKSTEQTT
Human         	LNHLSSHT-ATSGGQQGITLTKESKPSGN|I|LTVPETSRHTGETPNSTASVEGLPNHV//QLSALLMGKANNNVGTGTCDKVNNIHP|A|VHTKTDNSVASSPSSAISTATPSPKSTEQTT
Human         	LNHLSSHT-ATSGGQQGITLTKESKPSGN|I|LTVPETSRHTGETPNSTASVEGLPNHV//QLSALLMGKANNNVGTGTCDKVNNIHP|A|VHTKTDNSVASSPSSAISTATPSPKSTEQTT
Human         	LNHLSSHT-ATSGGQQGITLTKESKPSGN|I|LTVPETSRHTGETPNSTASVEGLPNHV//QLSALLMGKANNNVGTGTCDKVNNIHP|A|VHTKTDNSVASSPSSAISTATPSPKSTEQTT

                                                          Reference Sequences

              	  8    3     8    3    8    3  |6| 8    3    8    3    8    3//  3    8    3    8    3    |8|    3    8    3    8    3    8 
              	 4    5     5    6    6    7  |7| 7    8    8    9    9    0//  3    3    4    4    5    |5|    6    6    7    7    8    8 
              	7    7     7    7    7    7  |7| 7    7    7    7    7    8//  8    8    8    8    8    |8|    8    8    8    8    8    8 
Coral         	--------------------ADV------|-|----------------PSPLTGDPTLS//---------------------------|-|--------G-STPFSPPSYVSPTQKF--HPT
Flatworm      	--------------------MEE------|-|----------------CSLGDGD--LL//---------------------------|-|--------G-CC----RSNNDP---------
Snail         	--ELSAYLA-----------QHE------|-|----------------AYLAEDMRSHM//SV-------------GIGGSKLKR---|-|--------SHIPPV----------SSSST--
Ant           	--ELQALLS-----------QKD------|-|--------------IATSLAEDLLKHF//SL-------------EDNVDKAKD---|-|--------VKLEKP----------EEVET--
Copepod       	--ELESLIS-----------QQD------|-|---------------IGSFAESLLKQF//LG-------------KSDKDLLEE---|-|--------MKNELM----------DLVDK--
Lancet        	TGVLPSLASASSAGRF----SPSSAIGNL|N|PSTADALSSSPPQSREPHRTHAESNHM//ALFS-----SSSNH-VTSPPANNNGHS|R|S--TFRKGSANEEVSPVVANSSSSPSNNHHP
Fish          	HNHLPSHS-ATSGGQQGMVHTKESKPSGN|G|--------HSAGTPNSTATAEGLPNHV//QLSALLTGKANDNGGGAACTKVNNVHP|S|LHLKQENSVASSPSSAMSTATPSPKSVDHNT
Frog          	LNHLSSHT-ATSGGQQGIILTKESKPSG-|N|GSVPETSRHSEGTPNSTAGVEGLPNHV//QLSALLMGKANNNVGPGTCDKVNNVHP|S|VHTKTDNSVASSPSSAISTATSSPKSTEQTM
Lizard        	LNHLPSHT-ATSGGQQGITLTKESKPSGN|T|SAVPDTNRHSGETPNSTASVEGLPNHV//QLSALLMGKANNNVGTGTCDKVNNIHP|T|VHTKTENSVASSPSSAISTATPSPKSTEQTT
Bird          	LNHLSSHT-ATSGGQQGITLTKESKPSGN|T|SAVPETSRHSGETPNSTAGVEGLPNHV//QLSALLMGKANNNVGTGTCDKVNNIHP|A|VHTKTENSIASSPSSAISTATPSPKSTEPTT
Alligator     	LNHLSSHT-ATSGGQQGITLTKESKPSGN|T|SAVPETSRHSGETPNSTASVEGLPNHV//QLSALLMGKANNNVGTGTCDKVNNIHP|A|VHTKTENSVASSPSSAISTATPSPKSTEQTT
Mouse         	LNHLSSHT-ATSGGQQGITLTKESKPSGN|T|LTVPETSRQTGETPNSTASVEGLPNHV//QLSALLMGKANNNVGPGTCDKVNNIHP|T|VHTKTDNSVASSPSSAISTATPSPKSTEQTT
Rat           	LNHLSSHT-ATSGGQQGITLTKESKPSGN|T|LTLPETNRQTGETPNSTASVEGLPNHV//QLSALLMGKANNNVGPGTCDIVNNIHP|T|VHTKTDNSVASSPSSAISTATPSPKSTEQTT
Target[Human] 	LNHLSSHT-ATSGGQQGITLTKESKPSGN|I|LTVPETSRHTGETPNSTASVEGLPNHV//QLSALLMGKANNNVGTGTCDKVNNIHP|A|VHTKTDNSVASSPSSAISTATPSPKSTEQTT

                                                  Up to 50 Sequences Containing 1st Mutation

Vertebrate    	LNHLPSHT-ATSGGQQGITLTKESKPSGN|T|SAVPDTNRHSGETPNSTASVEGLTNHV//QLSALLMGKANNNVGTGTCDKVNNIHP|T|VHTKTENSVASSPSSAISTATPSPKSTEQTT
Vertebrate    	LNHLPSHT-ATSGGQQGITLTKESKPSGN|T|SAVPDTNRHSGETPNSTASVEGLTNHV//QLSALLMGKANNNVGTGTCDKVNNIHP|T|VHTKTENSVASSPSSAISTATPSPKSTEQTT
Vertebrate    	LNHLPSHT-ATSGGQQGITLTKESKPSGN|T|SAVPDTNRHSGETPNSTASVEGLPNHV//QLSALLMGKANNNVGTGTCDKVNNIHP|T|VHTKTENSVASSPSSAISTATPSPKSTEQTT
Vertebrate    	LNHLPSHT-ATSGGQQGITLTKESKPSGN|T|SAVPDINRHSGETLNSTASVEGLPNHV//QLSALLMGKANNNVGTGTCDKVNNIHP|T|VHTKTENSVASSPSSAISTATPSPKSTEQTT
Vertebrate    	LNHLPSHT-ATSGGQQGITLTKESKPSGN|T|SAVPDINRHSGETLNSTASVEGLPNHV//QLSALLMGKANNNVGTGTCDKVNNIHP|T|VHTKTENSVASSPSSAISTATPSPKSTEQTT
Vertebrate    	LNHLPSHT-ATSGGQQGITLTKESKPSGN|T|SAVPDTNRHSGETPNSTASVEGLPNHV//QLSALLMGKANNNVGTGTCDKVNNIHP|T|VHTKTENSVASSPSSAISTATPSPKSTEQTT
Vertebrate    	LNHLPSHT-ATSGGQQGITLTKESKPSGN|T|SAVPDINRHSGETLNSTASVEGLPNHV//QLSALLMGKANNNVGTGTCDKVNNIHP|T|VHTKTENSVASSPSSAISTATPSPKSTEQTT
Vertebrate    	LNHLPSHT-ATSGGQQGITLTKESKPSGN|T|SAVPDINRHSGETLNSTASVEGLPNHV//QLSALLMGKANNNVGTGTCDKVNNIHP|T|VHTKTENSVASSPSSAISTATPSPKSTEQTT
Vertebrate    	LNHLPSHT-ATSGGQQGITLTKESKPSGN|T|SAVPDINRHSGETLNSTASVEGLPNHV//QLSALLMGKANNNVGTGTCDKVNNIHP|T|VHTKTENSVASSPSSAISTATPSPKSTEQTT
Vertebrate    	LNHLPSHT-ATSGGQQGITLTKESKPSGN|T|SAVPDINRHSGETLNSTASVEGLPNHV//QLSALLMGKANNNVGTGTCDKVNNIHP|T|VHTKTENSVASSPSSAISTATPSPKSTEQTT
Vertebrate    	LNHLPSHT-ATSGGQQGITLTKESKPSGN|T|SAVPDINRHSGETLNSTASVEGLPNHV//QLSALLMGKANNNVGTGTCDKVNNIHP|T|VHTKTENSVASSPSSAISTATPSPKSTEQTT
Vertebrate    	LNHLPSHT-ATSGGQQGITLTKESKPSGN|T|SAVPDINRHSGETLNSTASVEGLPNHV//QLSALLMGKANNNVGTGTCDKVNNIHP|T|VHTKTENSVASSPSSAISTATPSPKSTEQTT
Vertebrate    	LNHLPSHT-ATSGGQQGITLTKESKPSGN|T|SAVPDINRHSGETLNSTASVEGLPNHV//QLSALLMGKANNNVGTGTCDKVNNIHP|T|VHTKTENSVASSPSSAISTATPSPKSTEQTT
Vertebrate    	LNHLPSHT-ATSGGQQGITLTKESKPSGN|T|SAVPDTNRHSGETPNSTASVEGLTNHV//QLSALLMGKANNNVGTGTCDKVNNIHP|T|VHTKTENSVASSPSSAISTATPSPKSTEQTT
Vertebrate    	LNHLPSHT-ATSGGQQGITLTKESKPSGN|T|SAVPDINRHSGETLNSTASVEGLPNHV//QLSALLMGKANNNVGTGTCDKVNNIHP|T|VHTKTENSVASSPSSAISTATPSPKSTEQTT
Vertebrate    	LNHLPSHT-ATSGGQQGITLTKESKPSGN|T|SAVPDINRHSGETLNSTASVEGLPNHV//QLSALLMGKANNNVGTGTCDKVNNIHP|T|VHTKTENSVASSPSSAISTATPSPKSTEQTT
Vertebrate    	LNHLPSHT-ATSGGQQGITLTKESKPSGN|T|SAVPDINRHSGETLNSTASVEGLPNHV//QLSALLMGKANNNVGTGTCDKVNNIHP|T|VHTKTENSVASSPSSAISTATPSPKSTEQTT
Vertebrate    	LNHLPSHT-ATSGGQQGITLTKESKPSGN|T|SAVPDTNRHSGETPNSTASVEGLPNHV//QLSALLMGKANNNVGTGTCDKVNNIHP|T|VHTKTENSVASSPSSAISTATPSPKSTEQTT
Vertebrate    	LNHLPSHT-ATSGGQQGITLTKESKPSGN|T|SAVPDTNRHSGETPNSTASVEGLTNHV//QLSALLMGKANNNVGTGTCDKVNNIHP|T|VHTKTENSVASSPSSAISTATPSPKSTEQTT
Vertebrate    	LNHLPSHT-ATSGGQQGITLTKESKPSGN|T|SAVPDTNRHSGETPNSTASVEGLPNHV//QLSALLMGKANNNVGTGTCDKVNNIHP|T|VHTKTENSVASSPSSAISTATPSPKSTEQTT
Vertebrate    	LNHLPSHT-ATSGGQQGITLTKESKPSGN|T|SAVPDTNRHSGETPNSTASVEGLPNHV//QLSALLMGKANNNVGTGTCDKVNNIHP|T|VHTKTENSVASSPSSAISTATPSPKSTEQTT
Vertebrate    	LNHLPSHT-ATSGGQQGITLTKESKPSGN|T|SAVPDINRHSGETLNSTASVEGLPNHV//QLSALLMGKANNNVGTGTCDKVNNIHP|T|VHTKTENSVASSPSSAISTATPSPKSTEQTT
Vertebrate    	LNHLPSHT-ATSGGQQGITLTKESKPSGN|T|SAVPDINRHSGETLNSTASVEGLPNHV//QLSALLMGKANNNVGTGTCDKVNNIHP|T|VHTKTENSVASSPSSAISTATPSPKSTEQTT
Vertebrate    	LNHLPSHT-ATSGGQQGITLTKESKPSGN|T|SAVPDINRHSGETLNSTASVEGLPNHV//QLSALLMGKANNNVGTGTCDKVNNIHP|T|VHTKTENSVASSPSSAISTATPSPKSTEQTT
Vertebrate    	LNHLPSHT-ATSGGQQGITLTKESKPSGN|T|SAVPDTNRHSGETPNSTASVEGLTNHV//QLSALLMGKANNNVGTGTCDKVNNIHP|T|VHTKTENSVASSPSSAISTATPSPKSTEQTT
Mammal        	LNHLSSHT-ATSGGQQGITLTKESKPSGN|T|LTVPETSRHTGETPNSTASVEGLPNHV//QLSALLMGKANNNVGTGTCDKVNNIHP|T|VHTKTDNSVASSPSSAISTATPSPKSTEQTT
Mammal        	LNHLSSHT-ATSGGQQGITLTKESKPSGN|T|LTVPETSRHTGETPNSTASVEGLPNHV//QLSALLMGKANNNVGPGTCDKVNNIHP|T|VHTKTDNSVASSPSSAISTATPSPKSTEQTT
Mammal        	LNHLSSHT-ATSGGQQGITLTKESKPSGN|T|LTVPETSRQTGETPNSTASVEGLPNHV//QLSALLMGKANNNVGPGTCDKVNNIHP|T|VHTKTDNSVASSPSSAISTATPSPKSTEQTT
Mammal        	LNHLSSHT-ATSGGQQGITLTKESKPSGN|T|LTLPETNRQTGETPNSTASVEGLPNHV//QLSALLMGKANNNVGPGTCDIVNNIHP|T|VHTKTDNSVASSPSSAISTATPSPKSTEQTT
Mammal        	LNHLSSHT-ATSGGQQGITLTKESKPSGN|T|LMVPETSRQTGETPNSTASVEGLPNHV//QLSALLMGKANNNVGPGTCDKVNNIHP|T|VHTKTDNSVASSPSSAISTATPSPKSTEQTT
Mammal        	LNHLSSHT-ATSGGQQGITLTKESKPSGN|T|LTVPETSRQTGETPNSTASVEGLPNHV//QLSALLMGKANNNVGPGTCDKVNNIHP|T|VHTKTDNSVASSPSSAISTATPSPKSTEQTT
Mammal        	LNHLSSHT-ATSGGQQGITLTKESKPSGN|T|LTMPETSRHTGETPNSTASVEGLPNHV//QLSALLMGKANNNVGPGTCDKVNNIHP|T|VHTKTDNSVASSPSSAISTATPSPKSTEQTT
Mammal        	LNHLSSHT-ATSGGQQGITLTKESKPSGN|T|LTVPETSRQTGETPNSTASVEGLPNHV//QLSALLMGKANNNVGPGTCDKVNNIHP|T|VHTKTDNSVASSPSSAISTATPSPKSTEQTT
Mammal        	LNHLSSHT-ATSGGQQGITLTKESKPSGN|T|LTLPETNRQTGETPNSTASVEGLPNHV//QLSALLMGKANNNVGPGTCDIVNNIHP|T|VHTKTDNSVASSPSSAISTATPSPKSTEQTT
Mammal        	LNHLSSHT-ATSGGQQGITLTKESKPSGN|T|LTVPETSRHTGETPNSTASVEGLPNHV//QLSALLMGKANNNVGPGTCDKVNNIHP|T|VHTKTDNSVASSPSSAISTATPSPKSTEQTT
Mammal        	LNHLSSHT-ATSGGQQGITLTKESKPSGN|T|LTVPETSRHTGETPNSTASVEGLPNHV//QLSALLMGKANNNVGPGTCDKVNNIHP|T|VHTKTDNSVASSPSSAISTATPSPKSTEQTT
Mammal        	LNHLSSHT-ATSGGQQGITLTKESKPSGN|T|LMVPETSRHSGETPNSTANVEGLPNHV//QLSALLMGKANNNVGPGTCDKVNNIHP|T|VHTKTDNSVASSPSSAISTATPSPKSTEQTT
Mammal        	LNHLSSHT-ATSGGQQGITLTKESKPSGN|T|LMVPETSRHSGETPNSTANVEGLPNHV//QLSALLMGKANNNVGPGTCDKVNNIHP|T|VHTKTDNSVASSPSSAISTATPSPKSTEQTT
Mammal        	LNHLSSHT-ATSGGQQGITLTKESKPSGN|T|LMVPETSRHSGETPNSTANVEGLPNHV//QLSALLMGKANNNVGPGTCDKVNNIHP|T|VHTKTDNSVASSPSSAISTATPSPKSTEQTT
Mammal        	LNHLSSHT-ATSGGQQGITLTKESKPSGN|T|LMVPETSRHSGETPNSTANVEGLPNHV//QLSALLMGKANNNVGPGTCDKVNNIHP|T|VHTKTDNSVASSPSSAISTATPSPKSTEQTT
Mammal        	LNHLSSHT-ATSGGQQGITLTKESKPSGN|T|LMVPETSRHSGETPNSTANVEGLPNHV//QLSALLMGKANNNVGPGTCDKVNNIHP|T|VHTKTDNSVASSPSSAISTATPSPKSTEQTT
Mammal        	LNHLSSHT-ATSGGQQGITLTKESKPSGN|T|LMVPETSRHSGETPNSTANVEGLPNHV//QLSALLMGKANNNVGPGTCDKVNNIHP|T|VHTKTDNSVASSPSSAISTATPSPKSTEQTT
Mammal        	LNHLSSHT-ATSGGQQGITLTKESKPSGN|T|LMVPETSRHSGETPNSTANVEGLPNHV//QLSALLMGKANNNVGPGTCDKVNNIHP|T|VHTKTDNSVASSPSSAISTATPSPKSTEQTT
Mammal        	LNHLSSHT-ATSGGQQGITLTKESKPSGN|T|LMVPETSRHSGETPNSTANVEGLPNHV//QLSALLMGKANNNVGPGTCDKVNNIHP|T|VHTKTDNSVASSPSSAISTATPSPKSTEQTT
Mammal        	LNHLSSHT-ATSGGQQGITLTKESKPSGN|T|LMVPETSRHSGETPNSTANVEGLPNHV//QLSALLMGKANNNVGPGTCDKVNNIHP|T|VHTKTDNSVASSPSSAISTATPSPKSTEQTT
Mammal        	LNHLSSHT-ATSGGQQGITLTKESKPSGN|T|LMVPETSRHSGETPNSTANVEGLPNHV//QLSALLMGKANNNVGPGTCDKVNNIHP|T|VHTKTDNSVASSPSSAISTATPSPKSTEQTT
Mammal        	LNHLSSHT-ATSGGQQGITLTKESKPSGN|T|LMVPETSRHSGETPNSTANVEGLPNHV//QLSALLMGKANNNVGPGTCDKVNNIHP|T|VHTKTDNSVASSPSSAISTATPSPKSTEQTT
Mammal        	LNHLSSHT-ATSGGQQGITLTKESKPSGN|T|STVPETSRHAGETPNSTASVEGLPNHV//QLSALLMGKANNNVGTGTCDKVNNIHP|T|VHTKTDNSVASSPSSAISTATPSPKSTEQTT
Mammal        	LNHLSSHT-ATSGGQQGITLTKESKPSGN|T|STVPETSRHAGETPNSTASVEGLPNHV//QLSALLMGKANNNVGTGTCDKVNNIHP|T|VHTKTDNSVASSPSSAISTATPSPKSTEQTT
Mammal        	LNHLSSHT-ATSGGQQGITLTKESKPSGN|T|STVPETSRHAGETPNSTASVEGLPNHV//QLSALLMGKANNNVGTGTCDKVNNIHP|T|VHTKTDNSVASSPSSAISTATPSPKSTEQTT

                                                  Up to 50 Sequences Containing 2nd Mutation

Metazoa       	DSMLAQLAQ-QSSAIKGGQYTDKPTDQGL|T|RKCIMTINSSGNIQPASAGISTFSTSV//VSHTLLPGSNT--------AVNTNSSP|L|NVIGSPSTI-SQRLSMCDT-----KP-Q-HQ
Vertebrate    	LNHLSSHT-ATSGGQQGITLTKESKPSGN|T|SAVPETSRHSGETPNSTASVEGLPNHV//QLSALLMGKANNNVGTGTCDKVNNIHP|A|VHTKTDNSVASSPSSAISTATPSPKSTEQTT
Vertebrate    	LNHLSSHT-ATSGGQQGITLTKESKPSGN|T|SAVPETSRHSGETPNSTASVEGLPNHV//QLSALLMGKANNNVGTGTCDKVNNIHP|A|VHTKTDNSVASSPSSAISTATPSPKSTEQTT
Vertebrate    	LNHLSSHT-ATSGGQQGITLTKESKPSGN|T|SAVPETSRHSGETPNSTASVEGLPNHV//QLSALLMGKANNNVSTGTCDKVNNIHP|A|VHTKTENSVASSPSSAISTATPSPKSTEQTT
Vertebrate    	LNHLSSHT-ATSGGQQGITLTKESKPSGN|T|SAVPETSRHSGETPNSTASVEGLPNHV//QLSALLMGKANNNVSTGTCDKVNNIHP|A|VHTKTENSVASSPSSAISTATPSPKSTEQTT
Vertebrate    	LNHLSSHT-ATSGGQQGITLTKESKPSGN|T|SAVPETSRHSGETPNSTAGVEGLPNHV//QLSALLMGKANNNVGTGTCDKVNNIHP|A|VHTKTENSVASSPSSAISTATPSPKSTEQTT
Vertebrate    	LNHLSSHT-ATSGGQQGITLTKESKPSGN|T|SAVPETSRHSGETPNSTAGVEGLPNHV//QLSALLMGKANNNVGTGTCDKVNNIHP|A|VHTKTENSVASSPSSAISTATPSPKSTEQTT
Vertebrate    	LNHLSSHT-ATSGGQQGITLTKESKPSGN|T|SAVPETSRHSGETPNSTAGVEGLPNHV//QLSALLMGKANNNVGTGTCDKVNNIHP|A|VHTKTENSVASSPSSAISTATPSPKSTEQTT
Vertebrate    	LNHLSSHT-ATSGGQQGITLTKESKPSGN|T|SAVPETSRHSGETPNSTASVEGLPNHV//QLSALLMGKANNNVSTGTCDKVNNIHP|A|VHTKTENSVASSPSSAISTATPSPKSTEQTT
Vertebrate    	LNHLSSHT-ATSGGQQGITLTKESKPSGN|T|SAVPETSRHSGETSNSTAGVEGLPNHV//QLSALLMGKANNNVGTATCDKVNNIHP|A|VHTKTENSVASSPSSAISTATPSPKSTEQTT
Vertebrate    	LNHLSSHT-ATSGGQQGITLTKESKPSGN|T|SAVPETSRHSGETPNSTASVEGLPNHV//QLSALLMGKANNNVGTGTCDKVNNIHP|A|VHTKTENSVASSPSSAISTATPSPKSTEQTT
[truncated: 449,814 more chars]
