# Supplementary material for: Deep phylogeny of cancer drivers and compensatory mutations
Source: Commun Biol. 2020 Oct 2;3:551. doi: 10.1038/s42003-020-01276-7 (PMC7532533; doi:10.1038/s42003-020-01276-7)
Supplement: Supplementary file 11 — Supplementary Data 9 [file 42003_2020_1276_MOESM11_ESM.xlsx]

## Sheet: Sheet1
Gene	Variation 1	Variation 1 Cosmic Mutation Frequency	Variation 2	Variation 2 Cosmic Mutation Frequency	# Pairs Observed in Tree (Weighted)	# Pairs Expected in Tree (Weighted)	# Pairs Observed in Cosmic	# Pairs Expected in Cosmic	Tree Association / Cosmic Association	Notes on relevant protein structure and literature references to mutation.
'KDM6A'	'M806V'	7	'I776T'	9	175.9	33.2	7	0.05	'+/+'	Almost no structural/functional information for the protein in these regions is available.
'FGFR3'	'Y373C'	690	'G370C'	184	11.06	0.1	1	28.8	'+/-'	Y373C is well documented with KERSEB and TD1. G370C is known to increase kinase activity in bladder cancer(LUNG).
'FGFR3'	'R248C'	450	'K650M'	89	186.42	43.12	1	9.08	'+/-'	The second variation is within the kinase domain[472-761]. R248C is well documented within KERSEB, BLC, keratinocytic non-epidermolytic nevus and TD1. It is annotated within Uniprot as "severe and lethal". K650M is well established in KERSEB, ACH, TD1 and SADDAN.
'EGFR'	'S768I'	263	'V769L'	15	0	12.22	11	0.14	'-/+'	The variations are adjacent positions.
'EGFR'	'T790M'	1333	'C797S'	9	42.53	81.41	9	0.43	'-/+'	The position are near but not clearly interacting in the structure[3GOP_A]. Position 790 is an ATP binding site. T790M has been shown to increase kinase activity. C797S has been shown to confer drug resistance(RESIST).
'KDM6A'	'M806V'	7	'H785Q'	6	19.31	46.96	4	0.03	'-/+'	Almost no structural/functional information for the protein in these regions is available.
'PIK3CA'	'H1047L'	565	'R88Q'	244	0	13.59	1	10.03	'-/-'	The first variation is in the PI3K/PI4K domain[797-1068]. The second is in the PI3K-ABD domain[16-105]. The positions to not appear to interact in the structure[4L1B_A]. H1047L, a known hotspot for somatic mutations in cancer, has been established in BC, CLAPO and MADAC. R88Q has been observed in MCAP.
'FGFR3'	'R248C'	450	'V682I'	18	0	78.81	0	1.84	'-/-'	The second variation is within the kinase domain[472-761]. R248C is well documented within KERSEB, BLC, keratinocytic non-epidermolytic nevus and TD1. It is annotated within Uniprot as "severe and lethal".
											Protein structure/literature references.
											Uniprot (unless otherwise specified)	https://www.uniprot.org/	UniProt Consortium. (2018). UniProt: a worldwide hub of protein knowledge. Nucleic acids research, 47(D1), D506-D515.
											LUNG	https://onlinelibrary.wiley.com/doi/full/10.1002/cam4.238	Salgia R. Fibroblast growth factor signaling and inhibition in non‐small cell lung cancer and their role in squamous cell tumors. Cancer medicine. 2014 Jun;3(3):681-92.
											RESIST	https://www.ncbi.nlm.nih.gov/pmc/articles/PMC5564797/	Zheng D, Hu M, Bai Y, Zhu X, Lu X, Wu C, Wang J, Liu L, Wang Z, Ni J, Yang Z. EGFR G796D mutation mediates resistance to osimertinib. Oncotarget. 2017 Jul 25;8(30):49671.
