# Supplementary material for: Deep phylogeny of cancer drivers and compensatory mutations
Source: Commun Biol. 2020 Oct 2;3:551. doi: 10.1038/s42003-020-01276-7 (PMC7532533; doi:10.1038/s42003-020-01276-7)
Supplement: Supplementary file 12 — Supplementary Data 10 [file 42003_2020_1276_MOESM12_ESM.txt]

 
 
Outlier Associated Pairs
 
 
1	EGFR
                   	S768I	V769L	-/+
                   	T790M	C797S	-/+
2	FGFR3
                   	Y373C	G370C	+/-
                   	R248C	K650M	+/-
                   	R248C	V682I	-/-
3	KDM6A
                   	M806V	I776T	+/+
                   	M806V	H785Q	-/+
4	PIK3CA
                   	H1047L	R88Q	-/-
 
 
________________________EGFR_______________________
 
MutationAA               Num. Tumors     Common Polymorphism     
                                                                 
p.L858R                  10239           0                       
p.(729_761)del?           7367           0                       
p.E746_A750del            2036           0                       
p.E746_A750delELREA       1654           0                       
p.T790M                   1348           0                       
p.?                       1140           1                       
p.L861Q                    408           0                       
p.L747_P753>S              311           0                       
p.S768I                    264           0                       
p.G719?                    230           0                       
p.G719A                    198           0                       
p.L747_A750>P              193           0                       
p.L747_T751delLREAT        156           0                       
p.G719S                    152           0                       
p.E746_S752>V              137           0                       
p.V30_R297>G               133           0                       
p.L747_T751del             102           0                       
p.G719C                     94           0                       
p.V769_D770insASV           87           0                       
p.E746_T751>A               69           0                       
p.A289V                     66           0                       
p.G598V                     60           0                       
p.D770_N771insSVD           59           0                       
p.E709K                     59           0                       
p.L747_S752del              58           0                       
p.H773_V774insNPH           46           0                       
p.L747_T751>P               46           0                       
p.R108K                     43           0                       
p.L747_S752delLREATS        41           0                       
p.E709A                     36           0                       
 
_____________S768I_V769L_____________
 
                                                          All Human Sequences

Human         	E-----LR-EAT-SPKANKEILDEAYVMA|S||V|-DNPHVCRLLGICL-T-ST-------V-QLI
Human         	E-----LR-EAT-SPKANKEILDEAYVMA|S||V|-DNPHVCRLLGICL-T-ST-------V-QLI
Human         	E-----LR-EAT-SPKANKEILDEAYVMA|S||V|-DNPHVCRLLGICL-T-ST-------V-QLI
Human         	E-----LR-EAT-SPKANKEILDEAYVMA|S||V|-DNPHVCRLLGICL-T-ST-------V-QLI
Human         	E-----LR-EAT-SPKANKEILDEAYVMA|S||V|-DNPHVCRLLGICL-T-ST-------V-QLI
Human         	E-----LR-EAT-SPKANKEILDEAYVMA|S||V|-DNPHVCRLLGICL-T-ST-------V-QLI

                                                          Reference Sequences

              	         8      3    8    3    |8||9|    3    8     3             8 
              	        4      5    5    6    |6||6|    7    7     8             8 
              	       7      7    7    7    |7||7|    7    7     7             7 
Rapeseed      	R-----LQ-DSQ----SEKELDSEMKTLG|S||V|-KHRNLVPLLGYCI-A-KK-------ERLLI
Muskmelon     	V-----RF-DKT--QLGTESFINEVHLLS|Q||I|-RHQNLVCLEGFCN-E-SK-------RQILV
Sponge        	V-----LK-N-T-SASASKELLQEGVVMA|T||M|-DHENVVRLYCVCM-S-KQ-------L-MLV
Flatworm      	I-----LN-DGR-GSSDLQALLDEAKVMA|S||V|-SHKHCLPLIGVCL-S-KR-------K-CLV
Snail         	V-----LQ-DGT-SPNQNKELLEEARVMA|S||V|-EHVCCIRILAVCM-S-AQ-------M-MLI
Ant           	V-----LH-DGT-GANTSKEFLDEAYIMA|S||V|-EHPNLLQLLAVCM-T-SQ-------M-MLV
Copepod       	V-----LR-EGT-GNNASKEILEEAYIMA|S||V|-EHQNLLQLLAVCM-T-SQ-------M-MLV
Lancet        	V-----LR-EGT-TPEASKELLEEAYVMA|T||V|-DHPCLVRLLGVCL-A-QQ-------T-MLV
Fish          	V-----LR-EAT-STKANQEILDEAYVMA|S||V|-EHPHVCRLLGICL-T-ST-------V-QLI
Frog          	E-----LR-EAT-SPKANKEILDEAYVMA|S||V|-ENPYVCRLLGICL-T-ST-------V-QLI
Lizard        	E-----LR-EAT-SPKANKEILDEAYVMA|S||V|-DNPHVCRLLGICL-T-ST-------V-QLI
Bird          	E-----LR-EAT-SPKANKEILDEAYVMA|S||V|-DNPHVCRLLGICL-T-ST-------V-QLI
Alligator     	E-----LR-EAT-SPKANKEILDEAYVMA|S||V|-DNPHVCRLLGICL-T-ST-------V-QLI
Mouse         	E-----LR-EAT-SPKANKEILDEAYVMA|S||V|-DNPHVCRLLGICL-T-ST-------V-QLI
Rat           	E-----LR-EAT-SPKANKEILDEAYVMA|S||V|-DNPHVCRLLGICL-T-ST-------V-QLI
Target[Human] 	E-----LR-EAT-SPKANKEILDEAYVMA|S||V|-DNPHVCRLLGICL-T-ST-------V-QLI

                                                  Up to 50 Sequences Containing 1st Mutation

Protist       	R-----LH-EKG--ADEQTKFLQEARLMA|I||M|-EHKNIVQLLGVCT-L-EQ-------PFLMV
Protist       	M-----LK-ETS--EADHEDFIGELELMM|I||E|-CHPNVVAFLGICT-Q-EE-------PYFIL
Plant         	Q-----LG-RRG--IQGHKEWVTEVNVLG|I||V|-EHPNLVKLVGYCA-D-DDERGI---QRLLI
Plant         	Q-----LG-KRG--IQGHKEWVTEVNVLG|I||V|-EHPNLVKLVGYCA-D-DDERGI---QRLLV
Plant         	Q-----LG-KRG--IQGHREWVTEVNVLG|I||V|-EHPNLVKLVGYCA-E-DDERGI---QRLLV
Plant         	Q-----LG-RRG--IQGHKEWVTEVNVLG|I||V|-EHPNLVKLVGYCA-D-DDERGI---QRLLI
Plant         	Q-----LG-RRG--IQGHKEWVTEVNVLG|I||V|-EHPNLVKLVGHCA-E-DDERGI---QRLLV
Plant         	Q-----LS-TRG--LQGHKEWINEVNVLG|I||V|-EHPNLVKLIGHCA-E-DDERGI---QRLLI
Plant         	Q-----LG-KRG--TQGHKEWVTEVNVLG|I||V|-EHPNLVKLVGYCA-D-DDERGI---QRLLI
Plant         	Q-----LG-KRG--FQGHKEWVTEVNVLG|I||V|-EHPNLVKLVGYCA-E-DHGKEI---ERLLV

                                                  Up to 50 Sequences Containing 2nd Mutation

Protist       	VFDTVKLS-EAN--DDVIDEIRKEAEMME|K||L|GNHPSVISFVGAIT-R-PS----EHFGVALV
Protist       	LFEALRLD-QAD--QKVLHELRSEAQMME|R||L|SNHPSIVKFVGAIT-K-GE----EGSNFALV
Protist       	LFEALRLD-QAD--EKVLNELRMEAQMME|R||L|SNHPNIVKFVGAIT-R-GEYSDLEGANFALV
Protist       	IFEALRLD-QAD--EKVLNELRTEAQMME|R||L|SNHPGIVKFVGAIT-R-GD----DGANFALV
Protist       	IFEQVELD-QVD--NSTLHTLRREAEMLE|K||L|SNHPCVVSFVGAVT-K-GDVA--EKCPFALV
Protist       	T-----FPEGPP--LDDQAAFLVEAQLMG|V||L|-RHPCLVAALALCSGD-SE-------PPLLI
Protist       	M-----MAGGAS--LEEQASFLVEAHIMA|V||L|-SHPCLVQVLGVVTGD-SA-------PPLIV
Protist       	T-----LTAAQD--ADAHAAFVVEAQLMS|L||L|-RHPALVGVHGFC-KD-AL-------QPMLV
Protist       	N-----LKEEHR--ETLAEKFLAEAELMK|T||L|-RHPNVVHMIGV--DE-EE-------RICIL
Protist       	Q-----LL-QNGDFQKASDDFLREAQLLK|G||L|-DHRNVVRMIGVSE-A-PS-------I-YML
Protist       	Q-----LK-READDSDAADEFFHEMKLMM|D||L|GHHQHVVSLVGVCT-TEKP-------I-LMV
Protist       	Q-----LK-RDVEGSREVTEFFDEMELMM|D||L|GRHRNVLSLLGACR-REQP-------V-LMI
Protist       	Q-----LK-GNANGTQEEDEFFKEMDLMK|S||L|GRHRHVLSLVGVCT-LDDP-------I-LLL
Protist       	Q-----LK-GNANGTQEEDDFFKEMELMK|S||L|GRHRHVLSLVGVCS-IDDP-------I-LLV
Protist       	T-----LL-DGV-VQDELTKFLVEARLMS|L||L|-RHDNLLRLVAVCT-RDTP-------F-YLV
Protist       	A-----LL-DGV-SQTELEKFLMEARLMS|L||L|-HHESLLELVAVCT-KETP-------F-YIV
Protist       	I-----FE-MG----DQYRNFYAEVRTLC|S||L|-DHENILPFIGAGR-APPR-------L-FIV
Protist       	T-----LK-SAA---TSAEEFLQEAQLMK|K||L|-QHDNLVKLHAVCT-IGEP-------I-FII
Protist       	T-----LK-THT---TSPDEFLKEAQLMK|K||L|-KHDNLVRLYAVCS-IGEP-------I-FII
Protist       	T-----LK-NIN---EGLREFLAEANVMI|Q||L|-KDKNLVSLIGVVT-KAGE-------K-KLV
Protist       	T-----LK-NYE---QLRDEFLAEASVMT|K||L|-KHPNLVKLEGVVT-EGKE-------I-MLV
Protist       	T-----LK-GEN----AMEDFLAEASVMT|R||L|-RHKNLVQLLGVCL-DITP-------I-YII
Plant         	R-----MR-KGG-AV-------TEARMMQ|Q||L|SGHPNLVQFYRWA--ADGN-------E-YVV
Plant         	R-----LK-PGS--QQGLNEFMNEIQMLS|Q||L|-RHLHLVSLIGYCY-E-SN-------EMILV
Plant         	R-----LK-PNS--SQGVHEFKTEIELLS|Q||L|-RHRHLVSLIGYCT-D-EY-------EMILV
Plant         	R-----LN-ESS--NQGLQEFHTEIGMLS|K||L|-RHVQLVSLIGYCE-D-KG-------EMILV
Plant         	R-----LN-ALS--KQGFHEFRTEIRLLS|K||L|-RHVQLVSLIGYCD-D-EG-------EMVLV
Plant         	R-----LN-PSS--RQGAHEFHTEITILS|N||L|-RHRHLVPLIGCCD-D-TG-------EMILV
Plant         	R-----LD-KAS--GQGLKELRNELLLMA|K||L|-RHNNLTKLLGVCL-K-GE-------EKLLV
Plant         	Q-----LS-SKS--RQGNREFVNEIGMIS|A||L|-KHPNLVKLHGFCV-E-ED-------QLLLI
Plant         	Q-----LS-SKS--KQGNREFLNEIGVIS|T||L|-QHPCLVKLYGCCV-E-GD-------QLLLV
Plant         	Q-----LS-SKS--RQGNREFLNEIGVIS|A||L|-QHPCLVKLYGCCV-E-GD-------QLLLV
Plant         	Q-----LS-SKS--KQGNREFLNEIGVIS|T||L|-QHPCLVKLYGCCV-E-GD-------QLLLV
Plant         	Q-----LS-SKS--KQGNREFLNEIGVIS|A||L|-QHPCLVKLYGCCV-E-GD-------QLLLV
Plant         	Q-----LS-SKS--KQGNREFINEIGMIS|A||L|-QHPNLVKLYGCCI-E-GN-------QLLLV
Plant         	Q-----LS-SKS--RQGNREFLNEIGVIS|A||L|-QHPCLVKLYGCCV-E-GD-------QLLLV
Plant         	Q-----LS-SKS--RQGNREFLNEIGVIS|A||L|-QHPCLVKLYGCCV-E-GD-------QLLLV
Plant         	Q-----LS-ARS--KQGNREFVTEIGMIS|A||L|-QHPHLVKLYGCCI-E-GN-------QLMLI
Plant         	Q-----LS-ARS--KQGNREFVTEIGMIS|A||L|-QHPHLVKLYGCCI-E-GN-------QLMLI
Plant         	Q-----LS-ARS--KQGNREFVTEIGLIS|A||L|-QHPHLVKLYGCCI-E-GN-------QLMLI
Plant         	Q-----LS-SKS--KQGNREFLNEIGMIS|A||L|-QHPHLVKLYGCCV-E-GD-------QLLLV
Plant         	Q-----LS-SGS--RQGNREFLNEIGMIS|C||L|-QHPNLVELHGCCV-E-GD-------QLLLV
Plant         	Q-----LS-SKS--RQGNREFLNEIGMIS|C||L|-QHPNLVKLHGFCV-E-GD-------QLLLV
Plant         	Q-----LS-SKS--RQGNREFLNEMGMIS|C||L|-QHPNLVKLHGCCI-E-SD-------QLLLV
Metazoa       	V-----FQ-TDQ-S--QTDEMLEEATNMF|R||L|-RHDNLLKIIGFCM-HDDG-------L-KIV
Metazoa       	V-----FQ-TDQ-S--QTDEMLEEATNMF|R||L|-RHDNLLKIIGFCM-HDDG-------L-KIV
Metazoa       	V-----FQ-TDQ-S--QTDEMLEEATNMF|R||L|-RHDNLLKIIGFCM-HDDG-------L-KIV
Metazoa       	V-----FQ-TDQ-S--QTDEMLEEATNMF|R||L|-RHDNLLKIIGFCM-HDDG-------L-KIV
Metazoa       	I-----FQ-VGQ-S--QTDEMTQEATNMF|R||L|-RHEHLLKIIGFCI-HDDG-------L-KIV
Metazoa       	I-----FQ-TDQ-S--QTDEMIEEATNMF|R||L|-KHENLLKIIGFCM-HDDG-------L-KIV
 
_____________T790M_C797S_____________
 
                                                          All Human Sequences

Human         	DNPHVCRLLGICL---T-S-T---V-QLI|T|QLMPFG|C|LLDYVRE--H-----K--D-NIGSQYLLNWC
Human         	DNPHVCRLLGICL---T-S-T---V-QLI|T|QLMPFG|C|LLDYVRE--H-----K--D-NIGSQYLLNWC
Human         	DNPHVCRLLGICL---T-S-T---V-QLI|T|QLMPFG|C|LLDYVRE--H-----K--D-NIGSQYLLNWC
Human         	DNPHVCRLLGICL---T-S-T---V-QLI|T|QLMPFG|C|LLDYVRE--H-----K--D-NIGSQYLLNWC
Human         	DNPHVCRLLGICL---T-S-T---V-QLI|T|QLMPFG|C|LLDYVRE--H-----K--D-NIGSQYLLNWC
Human         	DNPHVCRLLGICL---T-S-T---V-QLI|T|QLMPFG|C|LLDYVRE--H-----K--D-NIGSQYLLNWC

                                                          Reference Sequences

              	  0    5    0         5        |0|    5 |7|  0      5            0    5   
              	 7    7    8         8        |9|    9 |9|  0      0            1    1   
              	7    7    7         7        |7|    7 |7|  8      8            8    8   
Rapeseed      	KHRNLVPLLGYCI---A-K-K---ERLLI|Y|EYMPNG|Y|LYDQLHP--SDED--SYN--PIDWPSRLKIA
Muskmelon     	RHQNLVCLEGFCN---E-S-K---RQILV|Y|EYLPGG|S|LADHIYG--K-----NRKNVSLSWIRRLKVA
Sponge        	DHENVVRLYCVCM---S-K-Q---L-MLV|S|QFVPCG|A|LIDYIKK--Q-----Q--D-RLNAHTILLFS
Flatworm      	SHKHCLPLIGVCL---S-KSR---K-CLV|S|AYVMNG|S|LERYLRV--H-----A--L-DLPSALLLDWA
Snail         	EHVCCIRILAVCM---S-A-Q---M-MLI|T|QLMPLG|C|LLDYVRK--N-----K--D-HVGSKVLLNWL
Ant           	EHPNLLQLLAVCM---T-S-Q---M-MLV|T|QLMPLG|C|LLDFVRR--F-----K--D-KIGSKALLNWC
Copepod       	EHQNLLQLLAVCM---T-S-Q---M-MLV|T|QLMPLG|C|LLDYVRN--N-----K--D-KIGSKPLLNWC
Lancet        	DHPCLVRLLGVCL---A-Q-Q---T-MLV|T|QFMPLG|D|LLKYVLQ--N-----K--D-NVGSQVLLNWC
Fish          	EHPHVCRLLGICL---T-S-T---V-QLI|T|QLMPYG|C|LLDYVRE--N-----K--N-NIGSQYLLNWC
Frog          	ENPYVCRLLGICL---T-S-T---V-QLI|T|QLMPFG|C|LLDYVRE--N-----K--D-NIGSRHLLNWC
Lizard        	DNPHVCRLLGICL---T-S-T---V-QLI|T|QLMPYG|C|LLDYIRE--H-----K--D-NIGSQYLLNWC
Bird          	DNPHVCRLLGICL---T-S-T---V-QLI|T|QLMPYG|C|LLDYIRE--H-----K--D-NIGSQYLLNWC
Alligator     	DNPHVCRLLGICL---T-S-T---V-QLI|T|QLMPYG|C|LLDYIRE--H-----K--D-NIGSQYLLNWC
Mouse         	DNPHVCRLLGICL---T-S-T---V-QLI|T|QLMPYG|C|LLDYVRE--H-----K--D-NIGSQYLLNWC
Rat           	DNPHVCRLLGICL---T-S-T---V-QLI|T|QLMPYG|C|LLDYVRE--H-----K--D-NIGSQYLLNWC
Target[Human] 	DNPHVCRLLGICL---T-S-T---V-QLI|T|QLMPFG|C|LLDYVRE--H-----K--D-NIGSQYLLNWC

                                                  Up to 50 Sequences Containing 1st Mutation

Protist       	DHPNVLTLLGAVT---I-K-----SPVLV|M|PFCPNG|S|LELYLRR--E-----D--A-NESWF--PFFI
Protist       	RHPCLVAALALCS--GD-S-E---PPLLI|M|EFLQGG|N|LRDYLRT--A-----T--ATLPTWGQLLHAC
Protist       	RHPALVGVHGFC---KD-A-L---QPMLV|M|EYMPGG|N|LRSYLRA--QASK--P--S-AMTAEELLEVC
Protist       	RHPNVVHMIGV--GVDE-E-E---RICIL|M|EYLPNG|D|LKHYISN--------P--A-NQ-VAIRLWYA
Protist       	QHPHVIQLHGLLMTPFE-D-E---TVAFV|M|EFAAHG|D|LRSYLQR--E-----D--V-EFGVAHTLQAA
Protist       	DHEHIVRIFGIVMSPLE-R-D---ELSFV|M|EFAPHG|D|MKRYLSL--H-----G--S-DLELDQLLDAG
Protist       	NHANVLDCIGISK---G-P-P---G-AII|M|DIMVLG|D|LHTYLFD--R-----E--E-PVTIAEKYHLS
Protist       	ESPYVVKLYGVSW---T-RPV---DFMAV|M|EFMDRG|D|LKSYLAH--H-----SP-M-TVSWEFKHKIM
Protist       	ESPYVVKLYGVSW---T-RPV---DFMAV|M|EFMDRG|D|LKAYLAH--H-----SP-M-TVSWEFKHKVM
Protist       	ESPYVVKLYGVSW---T-RPV---DFMAV|M|EFMDRG|D|LKSYLAN--H-----SP-M-AVSWEFKHKIM
Protist       	HSPYIVRVVGACW---T-APS---DLKCV|M|EFMDGG|D|LKHYLDT--H-----TA-A-AFPWVQKYRHM
Protist       	HSPYIVRVVGACW---T-APS---DLKCV|M|EFMDGG|D|LKHYLDT--H-----TA-A-AFPWVQKYRHM
Protist       	NSKHIIKLIGAAW---T-TPT---DLCAV|M|EFMDQG|D|LKDYLAA--H-----DA-S-VYTWAMKLEAL
Protist       	DSPHVVNLIGAAW---T-RVA---DVKCV|M|ELMDGG|D|LKDFLDH--H-----TP-A-QFPWADKYIHV
Protist       	DSPHVVNLIGAAW---T-RVA---DVKCV|M|ELMDGG|D|LKDFLDH--H-----TP-A-QFPWADKYIHV
Protist       	NSAHIIKLIGAAW---T-TPM---DLCAV|M|ELMDQG|D|LKDYLAA--H-----DA-S-VYTWAMKLEAL
Protist       	YHDNVLRCYGVSI---E-S-N---SPCFL|M|EYMSGG|S|LNEYLVR--N-----H--G-KISIAVRIFFA
Protist       	NHDNVVRLHGVIT---K-D-Q---PVIMI|M|EYCEHG|S|LQSFLRD--N----------DTAPQQRLQMA
Protist       	NHDNVVRLHGVVT---V-N-E---PVAMV|M|EYCEHG|S|LQAYLRK--R----------DMRLISRLSVA
Protist       	NNDFVVKLYGVCT---F-G-G---PMMMV|M|EYCEHG|S|LQGHLRQ--T----------DMSVEQITQIM
Protist       	NHPNIVRLHGIV------K-S---PPIMV|M|EYCEHG|A|LDAFVRE--N----------DVDNGLRFRLA
Plant         	GHPNLVQFYRWA----ADG-N---E-YVV|M|ELVPLG|S|LDKMLAQ--FG--PF------LRTSAKFQMC
Plant         	NHPNILRVFGVVT---K-L-G-----YIV|M|ELCPGG|A|LDEYLYD--P-----DN---VLDARDKARLA
Plant         	CHPNVVRLLAACL---T-P-P---KLFLV|M|ELMETS|L|EQ--------------DRE-LLPLQKVLCIA

                                                  Up to 50 Sequences Containing 2nd Mutation

Protist       	DHPNVLTLLGAVT---I-K-----SPVLV|M|PFCPNG|S|LELYLRR--E-----D--A-NESWF--PFFI
Protist       	NHPSVISFVGAIT---R-P-SEHFGVALV|T|EYCSRG|S|LFELLVK--G-----R--A-RVPPALLVRMA
Protist       	---EVISFVGAVT---K-G-D----FALV|T|EYCPYG|S|MYDLFIA--K-----K--T-DLRREMLIKML
Protist       	NHPSIVKFVGAIT---K-G-EEGSNFALV|T|EFCPRG|S|LYDLLVK--K-----K--K-KLPLITLVRMA
Protist       	NHPNIVKFVGAIT---R-G-EEGANFALV|T|EFCSRG|S|LLDLLVK--K-----K--K-KLPLITLVRMA
Protist       	NHPGIVKFVGAIT---R-G-DDGANFALV|T|EFCPRG|S|LYDLLVK--N-----K--K-KLPLITLVRMA
Protist       	NHPCVVSFVGAVT---K-G-DEKCPFALV|L|EFYPHG|S|LYDVLVA--K-----R--L-ELPFHILVRMA
Protist       	HHPNLMGVHTTVT--AE-G-----HPGMV|L|EYMPQG|S|LEGWLQA--RGTR---------SHEDLLLIA
Protist       	THPHLIRLFGICP--DH-A-L---RFAQV|F|EICDMG|S|LKHVLTNS-L-----A--F-SAPVVAQLIPC
Protist       	EHPHITTFFGILPTVIN-Q-N---SMALV|F|EFAPHG|S|LRRYLTQ--N-----R--G-DLGRAVMTDAA
Protist       	-----------------------------|-|------|S|VYTYIFD--R-----D--E-PITVGEKYHLS
Protist       	NHDHLVKLLAICS---RQR-P---I-YIV|T|ELMDR-|S|LLDHLRG--N---PNL--P----LVITLYMA
Protist       	QHDNLVKLHAVCT---IGE-P---I-FII|T|ELCKFG|S|LLDYLRS--P---AGE--S--LRLPTLIDMA
Protist       	RHKNLVQLLGVCL---DIT-P---I-YII|T|EFMSKG|S|LQDYLR---S---RGR--R-EIPMATLFSFA
Protist       	RHPKLIQLYAVCT---DGE-P---I-YIV|T|ELMANG|S|LLDYLQ---E---NGH--S--LRMPLLVDMG
Plant         	GHPNLVQFYRWA----ADG-N---E-YVV|M|ELVPLG|S|LDKMLAQ--FG--PF------LRTSAKFQMC
Plant         	RHQNLVCLEGFCN---E-S-K---RQILV|Y|EYLPGG|S|LADHIYG--K-----NRKNVSLSWIRRLKVA
Plant         	RHQNLVCLEGFCN---E-S-K---RQILV|Y|EYLPGG|S|LADHIYG--K-----NKKIVSLSWIRRLKVA
Plant         	RHQNLVCLEGFCN---E-S-K---RQILV|Y|EYLPGG|S|LADHIYG--K-----NRKNVSLSWIRRLKVA
Plant         	RHRNIVRLLGCCS---N-N-E---CTMLL|Y|EYMPNG|S|LDDLLHG--K-----NKL--AADWLTRYKIA
Plant         	HHKNLVSLVGFCF---E-N-N---EQLLI|Y|EYVPNG|S|LKDSLSG--K-----SGI--RLDWMRRLKAS
Plant         	HHMNVVSLVGFCF---E-N-G---EQMLV|Y|EYIPNG|S|LMDSLSG--K-----SGI--WMDWIRRLKVT
Plant         	HHMNVVSLVGFCF---E-N-G---EQMLV|Y|EYIPNG|S|LMDSLSG--K-----SGI--WMDWIRRLKVT
Plant         	KHPNLVPLLGYCV---C-G-D---ERFLI|Y|EYMENG|S|LEMWLRN--R-AD--ALE--ALGWPDRLKIC
Plant         	KHPNLVPLLGYCV---C-G-D---ERFLI|Y|EYMENG|S|LEMWLRN--R-AD--ALE--ALGWPDRLKIC
Plant         	KHRNLVPLLGYCV---F-S-D---ERFLI|Y|EYMENG|S|LEVWLRN--R-AD--AVE--ALSWPARFKIC
Plant         	KHPNLVPLLGYCV---C-G-D---ERFLI|Y|EYMENG|S|LEMWLRN--R-AD--AIE--ALGWPDRLKIC
Plant         	KHPNLVPLLGYCV---C-G-D---ERFLI|Y|EYMENG|S|LEMWLRN--R-AD--AIE--ALGWPDRLKIC
Plant         	KHPNLVPLLGYCV---C-G-D---ERFLI|Y|EYMENG|S|LEMWLRN--R-AD--AIE--TLGWPDRLKIC
Plant         	KHINLVNLRGYCR---L-P-A---TKLLI|Y|DYLSMG|S|LDDFLHE--H-GE--GQQ--LLNWSARLKIA
Metazoa       	GHKHLHPIIGICF---C-D-T---V-QIV|T|LLRPLG|S|LLHFLKK--H-----K--D-KLGASKILLYC
Metazoa       	RHEHLLRLVGVCL---S-D-G---M-QIV|T|PMRPLG|S|LKNYLKK--Y-----R--Q-KLGARDLLLYC
Metazoa       	RHEHLLRLVGVCL---S-D-G---M-QIV|T|PMRPLG|S|LKNYLKK--H-----R--Q-KLSARDLLLYC
Metazoa       	DHPNLLKLVAVCM---T-S-Q---L-MLV|T|QLMPLG|S|LLDYVRN--N-----R--D-KIGSKPLLNWC
Metazoa       	NHPCCVRLSAVCL---T-N-Q---V-QLI|T|PLMPFG|S|LLEYLRK--N-----K--S-QIGSKVLLNWA
Metazoa       	ECPYLVRLLGISM---T-E-Q---V-ALI|T|QLMPLG|S|LLEYVRNPTT-----R--D-SIRSRQILSWC
Metazoa       	ECPYLVRLLGISM---T-E-Q---V-ALI|T|QLMPLG|S|LLEYVRNPTT-----R--D-SIRSRQILSWC
Metazoa       	ECPYLVRLLGISM---T-E-Q---V-ALI|T|QLMPLG|S|LLEYVRNPTT-----R--D-SIRSRQILSWC
Metazoa       	ECPYLVRLLGISM---T-E-Q---V-ALI|T|QLMPLG|S|LLEYVRNPTT-----R--D-SIRSRQILSWC
Metazoa       	ECPYLVRLLGISM---T-E-Q---V-ALI|T|QLMPLG|S|LLEYVRNPTT-----R--D-SIRSRQILSWC
Metazoa       	ECPYLVRLLGISM---T-E-Q---V-ALI|T|QLMPLG|S|LLEYVRNPTT-----R--D-SIRSRQILSWC
Metazoa       	ECPYLVRLLGISM---T-E-Q---V-ALI|T|QLMPLG|S|LLEYVRNPTT-----R--D-SIRSRQILSWC
Metazoa       	ECPYLVRLLGISM---T-E-Q---V-ALI|T|QLMPLG|S|LLEYVRNPTT-----R--D-SIRSRQILSWC
Metazoa       	SHKHCLPLIGVCL---S-KSR---K-CLV|S|AYVMNG|S|LERYLRV--H-----A--L-DLPSALLLDWA
Metazoa       	SHYHCLPLLGICL---S-QSR---K-CLV|S|AYVVNG|S|LDRYLRL--R-----A--P-NIDSLILLDWA
Vertebrate    	DHPHVCRLLGICL---T-S-S---I-QLI|T|QIVPFG|S|LLDYVQE--N-----K--D-NIGSQTLLNWC
Vertebrate    	NHPHVCRLLGICL---T-S-S---V-QLI|T|QIVPFG|S|LLDYVQE--N-----K--D-NIGSQTLLNWC
Vertebrate    	DHPHVCRLLGICL---T-S-S---V-QLI|T|QIVPFG|S|LLDYVQE--N-----K--D-NIGSQTLLNWC
Vertebrate    	DHPHVCRLLGICL---T-S-S---V-QLI|T|QIMPLG|S|LLDYVQE--N-----K--D-NICSQTLLNWC
 
________________________FGFR3_______________________
 
MutationAA       Num. Tumors     Common Polymorphism     
                                                         
p.S249C          2247            0                       
p.Y373C           697            0                       
p.R248C           459            0                       
p.G370C           187            0                       
p.K650E            93            0                       
p.K650M            89            0                       
p.S371C            75            0                       
p.?                63            1                       
p.G697C            44            0                       
p.A391E            43            0                       
p.G380R            33            0                       
p.V682I            18            0                       
p.A634T            12            0                       
p.N294N            12            1                       
p.P585T            12            0                       
p.A369A             8            0                       
p.F384L             7            0                       
p.A734A             6            0                       
p.D785fs*>22        6            0                       
p.A265V             5            0                       
p.K403fs*93         5            0                       
p.K650Q             5            0                       
p.K650T             5            0                       
p.M528I             5            0                       
p.F386L             4            0                       
p.G691R             4            0                       
p.K650?             4            0                       
p.K650N             4            0                       
p.P283S             4            0                       
p.P716S             4            0                       
 
_____________Y373C_G370C_____________
 
                                                          All Human Sequences

Human         	FIGVAEKAFWLSVHGPRAAEEELVEADEA|G|SV|Y|AGILSYGVGFFLFILVVAAVTLC-RLRSPPK
Human         	SIGFSHHSAWLVV---LPAEEELVEADEA|G|SV|Y|AGILSYGVGFFLFILVVAAVTLC-RLRSPPK
Human         	FIGVAEKAFWLSVHGPRAAEEELVEADEA|G|SV|Y|AGILSYGVGFFLFILVVAAVTLC-RLRSPPK
Human         	SIGFSHHSAWLVV---LPAEEELVEADEA|G|SV|Y|AGILSYGVGFFLFILVVAAVTLC-RLRSPPK
Human         	SIGFSHHSAWLVV---LPAEEELVEADEA|G|SV|Y|AGILSYGVGFFLFILVVAAVTLC-RLRSPPK
Human         	FIGVAEKAFWLSVHGPRAAEEELVEADEA|G|SV|Y|AGILSYGVGFFLFILVVAAVTLC-RLRSPPK
Human         	SIGFSHHSAWLVV---LPAEEELVEADEA|G|SV|Y|AGILSYGVGFFLFILVVAAVTLC-RLRSPPK
Human         	-----------------------------|-|--|-|-------------------------------
Human         	FIGVAEKAFWLSVHGPRAAEEELVEADEA|G|SV|Y|AGILSYGVGFFLFILVVAAVTLC-RLRSPPK
Human         	SIGFSHHSAWLVVL---PAEEELVEADEA|G|SV|Y|AGILSYGVGFFLFILVVAAVTLC-RLRSPPK
Human         	SIGFSHHSAWLVV---LPAEEELVEADEA|G|SV|Y|AGILSYGVGFFLFILVVAAVTLC-RLRSPPK
Human         	FIGVAEKAFWLSVHGPRAAEEELVEADEA|G|SV|Y|AGILSYGVGFFLFILVVAAVTLC-RLRSPPK

                                                          Reference Sequences

              	      8    3       8    3    8 |0|  |3|    8    3    8    3     8    3
              	     4    5       5    6    6 |7|  |7|    7    8    8    9     9    0
              	    3    3       3    3    3 |3|  |3|    3    3    3    3     3    4
Coral         	HIGRDFRSTYLIKYVKPTVPVS-ELTEPP|Q|TG|L|IIIILLSVFFLIAVILIVVFCYRKRLKEKF-
Flatworm      	-MGKVYETLWQTMY-LKTRRC--TSASTE|G|FP|G|SLIIFAVLCAVSLLVSLFALCGSQGRWSAPK
Snail         	AIGMEYGSAWLTVVRLSSDNAAGGFIYED|P|FI|G|GVAAI-FIVAVVICLGV-AICCWNRQRRQRM
Ant           	ALGETFSSAYLRVVETLDEQRVPLTARP-|Q|-V|L|VNVLAAVLCIFFALGVVVVIYIFHRLKREKM
Copepod       	HFGSTLSTAFINVVETLDKD---HENR--|-|NG|W|YLVAAVGITVLAFIFFFILLIYFRRRYKDKL
Lancet        	SIGFSYNSAWLTIIPEYPPTEDTRKPVKP|E|KY|D|IAIAVYSVGFLLTIFAFVAIYYF-RFKRKQV
Fish          	SIGFNHHSAWLTV---LP-AVEMEREDD-|-|--|Y|ADILIYVTGCVLFILTMVIIILC-RMRMNTQ
Frog          	FIGVAEASFWLHIYKPAP--AEPVEKPAT|T|SS|S|ITVLIVVTSTIVFILLVIIVITY-RMKVPSK
Bird          	SIGFSHHSAWLTV---LP-AEELMEMDDS|G|SV|Y|AGILSYGTGLVLFILVLVIVIIC-RMKMPNK
Alligator     	SIGFSHHSAWLAV---LP-AEEIAEVDI-|G|SV|Y|AGVLSYGTGSVLFILALAVVIIW-RMKMPNK
Mouse         	SIGFSHHSAWLVV---LPAEEELMETDEA|G|SV|Y|AGVLSYGVVFFLFILVVAAVILC-RLRSPPK
Rat           	FIGVAEKAFWLRVHGPQAAEEELMEVDEA|G|SV|Y|AGVLSYGVGFFLFILVVAAVTLC-RLRSPPK
Target[Human] 	SIGFSHHSAWLVV---LPAEEELVEADEA|G|SV|Y|AGILSYGVGFFLFILVVAAVTLC-RLRSPPK

                                                  Up to 50 Sequences Containing 1st Mutation

Mammal        	SIGFSHHSAWLVVLPGWP-VGAPLRLGQA|C|NT|C|--VFAAEEGVVEAALRGGQTALC-SHRSPSL

                                                  Up to 50 Sequences Containing 2nd Mutation

Mammal        	SIGFSHHSAWLVVLPGWP-VGAPLRLGQA|C|NT|C|--VFAAEEGVVEAALRGGQTALC-SHRSPSL
 
_____________R248C_K650M_____________
 
                                                          All Human Sequences

Human         	-----------QTY---TLD----VLE--|R|SP----------------------H-R//LVTEDNVMKIADFGLARDVH-NLDYYK|K|TTNGRLPVKWMAPEALFDRVYTHQSDVWSFG
Human         	-----------QTY---TLD----VLE--|R|SP----------------------H-R//LVTEDNVMKIADFGLARDVH-NLDYYK|K|TTNGRLPVKWMAPEALFDRVYTHQSDVWSFG
Human         	-----------QTY---TLD----VLE--|R|SP----------------------H-R//LVTEDNVMKIADFGLARDVH-NLDYYK|K|TTNGRLPVKWMAPEALFDRVYTHQSDVWSFG
Human         	-----------QTY---TLD----VLE--|R|SP----------------------H-R//LVTEDNVMKIADFGLARDVH-NLDYYK|K|TTNGRLPVKWMAPEALFDRVYTHQSDVWSFG
Human         	-----------QTY---TLD----VLE--|R|SP----------------------H-R//LVTEDNVMKIADFGLARDVH-NLDYYK|K|TTN---LVLW--------------------G
Human         	-----------QTY---TLD----VLE--|R|SP----------------------H-R//LVTEDNVMKIADFGLARDVH-NLDYYK|K|TTNGRLPVKWMAPEALFDRVYTHQSDVWSFG
Human         	-----------QTY---TLD----VLE--|R|SP----------------------H-R//LVTEDNVMKIADFGLARDVH-NLDYYK|K|TTNGRLPVKWMAPEALFDRVYTHQSDVWSFG
Human         	-----------QTY---TLD----VLE--|R|SP----------------------H-R//LVTEDNVMKIADFGLARDVH-NLDYYK|K|TTNGRLPVKWMAPEALFDRVYTHQSDVWSFG
Human         	-----------QTY---TLD----VLE--|R|SP----------------------H-R//LVTEDNVMKIADFGLARDVH-NLDYYK|K|TTNGRLPVKWMAPEALFDRVYTHQSDVWSFG
Human         	-----------QTY---TLD----VLE--|R|SP----------------------H-R//LVTEDNVMKIADFGLARDVH-NLDYYK|K|TTNGRLPVKWMAPEALFDRVYTHQSDVWSFG
Human         	-----------QTY---TLD----VLE--|R|SP----------------------H-R//LVTEDNVMKIADFGLARDVH-NLDYYK|K|TTNGRLPVKWMAPEALFDRVYTHQSDVWSFG
Human         	-----------QTY---TLD----VLE--|R|SP----------------------H-R//LVTEDNVMKIADFGLARDVH-NLDYYK|K|TTNGRLPVKWMAPEALFDRVYTHQSDVWSFG

                                                          Reference Sequences

              	                    3          |8|                           //    8    3    8    3     8 |0|  3    8    3    8    3    8   
              	                   4          |4|                           //    2    3    3    4     4 |5|  5    5    6    6    7    7   
              	                  2          |2|                           //    6    6    6    6     6 |6|  6    6    6    6    6    6   
Coral         	-----------HTF---TLQ----VVA--|R|PR----------------------S-A//LVGEDYIMKVADFGLARNVR-DVEYYR|K|TTDGRLPIKWLAIEALFDRVYTTQSDVWAFG
Flatworm      	-----------GTK---L------AIQ--|R|NI----------------------Q-L//LVGEQFVVKIADFGLTRTVS---DYYR|K|TTSGRLPIKWMSPESLFDRTYTTKSDVWSFG
Snail         	-----------WTF---VVE----IIQ--|R|LT----------------------H-K//LVAEEYVLKIADFGLTRNLQ-QFDYYK|K|TTDGRLPVKWMAPEALFDRKYTSKSDVWSYG
Ant           	-----------HTF---KVE----IME--|T|VM----------------------H-R//LVSDEYVLKIADFGLARDIH-CHDYYR|K|RTDGRLPVKWMAPEALFHRLYTTQSDVWSYG
Copepod       	-----------HTI---QVK----SVEV-|R|LN----------------------Q-K//LVADNFTLKVADFGLARDVQ-EKDYYR|K|EGKGGLPLKWMAPESIQERISTTMSDVWSFG
Lancet        	-----------HTY---ELD----VIE--|R|SP----------------------S-R//LVAEGNVMKIADFGLARDIH-NMDYYK|K|TTNGRLPVKWMPPEALFDRVYTTQSDVWAFG
Fish          	-----------HTY---QLD----VLE--|R|SP----------------------H-R//LVTEDNVMKIADFGLARDVH-NIDYYK|K|TTNGRLPVKWMAPEALFDRVYTHQSDVWSYG
Frog          	-----------QTY---QLD----VLE--|R|SS----------------------H-R//LVTDDIVMKIADFGLARDIH-NIDYYK|K|TTNGRLPVKWMAPEALFDRIYTHQSDVWSYG
Bird          	-----------HTY---QLD----VLE--|R|SP----------------------H-R//LVTEDNVMKIADFGLARDVH-NIDYYK|K|TTNGRLPVKWMAPEALFDRVYTHQSDVWSFG
Alligator     	-----------HTY---QLD----VLE--|R|SP----------------------H-R//LVTEDNVMKIADFGLARDVH-NIDYYK|K|TTNGRLPVKWMAPEALFDRVYTHQSDVWSFG
Mouse         	-----------QTY---TLD----VLE--|R|SP----------------------H-R//LVTEDNVMKIADFGLARDVH-NLDYYK|K|TTNGRLPVKWMAPEALFDRVYTHQSDVWSFG
Rat           	-----------QTY---TLD----VLE--|R|SP----------------------H-R//LVTEDNVMKIADFGLARDVH-NLDYYK|K|TTNGRLPVKWMAPEALFDRVYTHQSDVWSFG
Target[Human] 	-----------QTY---TLD----VLE--|R|SP----------------------H-R//LVTEDNVMKIADFGLARDVH-NLDYYK|K|TTNGRLPVKWMAPEALFDRVYTHQSDVWSFG

                                                  Up to 50 Sequences Containing 1st Mutation

Protist       	-----------LDG---DIS----SWV--|C|-VAR--------------------Y-A//LLSQSLACKICDFGLARSIE-NEDY--|-|ETTATLPVKWMAPESLGYRIYTSKSDVWSFG
Protist       	---WTCV-TACDGSLFADPT----SGS--|C|VV----------------------S--//LVGEHLVAKIADFGLSRELN-DKDYYK|L|QSKQKLPIRWMAPETLNYRKFSSQSDVFSYG
Protist       	---WTCV-TACDGSLFADPT----SGS--|C|VV----------------------S--//LVGEHLVAKIADFGLSRELN-DKDYYK|L|QSKQKLPIRWMAPETLNYRKFSSQSDVFSYG
Protist       	---TACV-ACGATDTSTGAK----AGP--|C|TN----------------------F--//LVGEHLVAKIADFGLSRELN-DKDYYK|L|QSKQKLPIRWMAPETLNYRKFSSQSDVFSYG
Protist       	---YPAV-VLGEHYLFADSS----SGS--|C|VV----------------------S--//LVGEHLVAKIADFGLSRELN-DKDYYK|L|QSKQKLPIRWMAPETLNYRKFSSQSDVFSYG
Protist       	---WTCV-TACDGSLFADSS----SGS--|C|VV----------------------S--//LVGEHLVAKIADFGLSRELN-DKDYYK|L|QSKQKLPIRWMAPETLNYRKFSSQSDVFSYG
Protist       	W--TNCT-ECALGS---TYA----SGA--|C|T-------------------------A//LVGQNMVVKIADFGLSRELADESDYYR|M|QTRGKVPAKWMAPEALARRKFSSMSDVWSFG
Protist       	---NRCT-VCYDGY---DMK----SGY--|C|L-------------------------A//LVGQNMVVKIADFGLSRELADESDYYR|M|QTRGKVPAKWMAPEALTQRKFSSMSDVWSFG
Protist       	---AVCT-QCYNGY---GMM----SGS--|C|VPLA---------------V----I-A//LVGKGMVVKIADFGLSREMASENDYYR|I|QTRGKLPVKWMAPETLTFRKFSSMSDVWSFG
Protist       	---AVCT-QCYDGY---GMM----SGS--|C|VP----------------------L-A//LVGKGMVVKIADFGLSREMASENDYYR|I|QTRGKLPVKWMAPETLTFRKFSSMSDVWSFG
Protist       	---AVCT-QCYEGY---DMM----SGS--|C|VPLASIGSVASMQSASAASALSTSF-A//LVGQGMVVKIADFGLSRELTDEQDYYR|M|QTRGKLPVKWMAPETMTFRKFSSMSDVWSFG
Protist       	---AVCT-QCYEGY---DMM----SGS--|C|VPLASIGSVASMQSASAASALSTSF-A//LVGQGMVVKIADFGLSRELTDEQDYYR|M|QTRGKLPVKWMAPETMTFRKFSSMSDVWSFG
Protist       	---ALCN-QCYEAY---GLL----GGS--|C|AP----------------------F-A//LVGQGMVVKIADFGLSRELTDENDYYR|M|ETRGKLPVKWMAPETMTFRKFSTMSDVWAFG
Protist       	---NPCT-QCYEGY---LMM----GSF--|C|FASAATNASIASVVSDAS------M-Q//LVGPGMVVKIADFGLSRELSDEQDYYR|M|QTRGKLPVKWMAPETMTFRKFSSMSDVWSFG
Protist       	---NSCT-LCYEGY---VAM----GDY--|C|------------------------L-A//LVGQGMVVKIADFGLSRELT-ENDYYR|M|QTRGKLPVKWMAPETMTFRKFSTMSDVWSFG
Protist       	---TSCT-TCTSPT---TSR----CST--|C|------------------------L-A//LVGKGMVVKIADFGLSRELASENDYYR|M|QTRGKLPVKWMAPETMTFRKFSSMSDVWSFG
Protist       	---AVCS-QCYDGY---VMM----DSY--|C|LASAATNAT---------------I-A//LVGQGMVVKIADFGLSRELASENDYYR|M|QTRGKLPVKWMAPETMTFRKFSTMSDVWSFG
Protist       	---SVCT-QCYDGS---GML----GGS--|C|VP----------------------F-A//LVGQGMVVKIADFGLSRELTDEQDYYR|M|QTRGKLPVKWMAPETMTFRKFSSMSDVWSFG
Protist       	---SVCT-QCYDGS---GML----GGS--|C|VP----------------------F-A//LVGQGMVVKIADFGLSRELTDEQDYYR|M|QTRGKLPVKWMAPETMTFRKFSSMSDVWSFG
Protist       	---SVCT-QCYDGS---GML----GGS--|C|VP----------------------F-A//LVGQGMVVKIADFGLSRELTDEQDYYR|M|QTRGKLPVKWMAPETMTFRKFSSMSDVWSFG
Protist       	---SVCT-QCYDGS---GML----GGS--|C|VP----------------------F-A//LVGQGMVVKIADFGLSRELTDEQDYYR|M|QTRGKLPVKWMAPETMTFRKFSSMSDVWSFG
Protist       	---SVCT-QCYDGS---GML----GGS--|C|VP----------------------F-A//LVGQGMVVKIADFGLSRELTDEQDYYR|M|QTRGKLPVKWMAPETMTFRKFSSMSDVWSFG
Protist       	---AACN-QCYDGY---GLM----SGS--|C|VP----------------------L-A//LVGQGMVVKIADFGLSRELTDENDYYR|M|ETRGKLPVKWMAPETITFRKFSSMSDVWSFG
Protist       	---DSCT-QCYEGY---TMM----GGS--|C|IS----------------------L-A//LVGKGMVVKIADFGLSRELASENDYYR|M|QTRGKLPVKWMAPETMTFRKFSTMSDVWSFG
Protist       	---GSCT-RCYDGY---GML----GGS--|C|LP----------------------L-A//LVGQGMIVKIADFGLSREMASENDYYR|M|QTRGKLPVKWMAPETMTFRKFSSMSDVWAFG
Protist       	---TQAS-GSWSA-----GT----DPT--|C|TP----------------------I-T//LVGQGMVVKIADFGLSRELADENDYYR|M|ETRGKLPVKWMAPETMTFRKFSSMSDVWSFG
Protist       	---TQAS-GSWSA-----GT----DPT--|C|TP----------------------I-T//LVGQGMVVKIADFGLSRELADENDYYR|M|ETRGKLPVKWMAPETMTFRKFSSMSDVWSFG
Protist       	---NPCT-QCYDDY---VMM----VGY--|C|LA----------------------S-A//LVGQGMVVKIADFGLSRELADENDYYR|M|QTRGKLPVKWMAPETLNFRKFSTMSDVWSFG
Protist       	---AVCT-QCYEGF---AVL----SGS--|C|VS----------------------L-A//LVGKGMVVKIADFGLSREMASENEYYR|M|QTRGKLPVKWMAPETMTFRKFSSMSDVWSFG
Protist       	---DPCT-QCYEGY---GLI----DGS--|C|VS----------------------L-A//LVGQGMVVKIADFGLSRELASENDYYR|M|QTRGKLPVKWMAPETMTFRKFSTMSDVWAFG
Protist       	---DPCT-QCYEGY---FMM----SGF--|C|LA----------------------S--//LVGQGMVVKIADFGLSRQLADEDDYYR|M|QTRGKLPVKWMAPETMTFRKFSSMSDVWSFG
Protist       	---TQAS-GSWSA-----GT----NPT--|C|TP----------------------I-T//LVGQGMVVKIADFGLSRELADENDYYR|M|ETRGKLPVK--------------------VG
Protist       	---DPCT-QCYEGY---FMM----SGF--|C|LA----------------------S--//LVGQGMVVKIADFGLSRQLADEDDYYR|M|QTRGKLPVKWMAPETMTFRKFSSMSDVWSFG
Protist       	---LVEI-FLDTNH---IGD----AGA--|C|A--------------------------//LVGSGMVVKVADFGLSRELTDESDYYR|M|QTRGKLPVKWMAPESISFRRFTVQSDVWAFG
Protist       	---APCT-QCYDGY---GMT----SGS--|C|---------------------------//LVGKGMVVKIADFGLSRELTDENDYYR|M|QTRGKLPVKWMAPESMTFRKFSSMSDVWSFG
Protist       	---APCT-QCYDGY---GMT----SGS--|C|---------------------------//LVGKGMVVKIADFGLSRELTDENDYYR|M|QTRGKLPVKWMAPESMTFRKFSSMSDVWSFG
Protist       	---NPCT-QCYDGH---VMM----SGF--|C|VS----------------------F-A//LVGQGMVVKIADFGLSRELASDNDYYR|M|QTRGKLPVKWMAPETMTFRKFTFMSDVWSFG
Protist       	---NPCT-QCYDGH---VMM----SGF--|C|VS----------------------F-A//LVGQGMVVKIADFGLSRELASDNDYYR|M|QTRGKLPVKWMAPETMTFRKFTFMSDVWSFG
Protist       	---AVCI-QCYEGY---GMM----SGS--|C|VP----------------------L-A//LVGQEMVVKIADFGLSRELTDENDYYR|M|QTRGKLPVKWMAPETLNFRKFSTMSDVWSFG
Protist       	---ARCT-QCYEGF---GLI----GGL--|C|FS----------------------L-A//LVGQGMIVKIADFGLSREMASENDYYR|M|QTRGKLPVKWMAPETMTFRKFSSKSDVWSFG
Protist       	---AVCT-QCYEGY---GVL----NGM--|C|AP----------------------L-A//LVGQGMVVKIADFGLSRELEDENDYYR|M|QTRGKLPVKWMAPETMTFRKFSALSDVWSFG
Protist       	---SVCT-QCYEGY---GIL----SGS--|C|FP----------------------L-A//LVGQGMVVKIADFGLSRELTDEQDYYR|M|QTRGKLPVKWMAPETMTFRKFSTMSDVWSFG
Protist       	---ARCT-QCYEGF---GLI----GGL--|C|FS----------------------L-A//LVGQGMIVKIADFGLSREMASENDYYR|M|QTRGKLPVKWMAPETMTFRKFSSMSDVWSFG
Protist       	---AVCT-QCYEGF---EMM----GDF--|C|SA----------------------S-A//LVGQGMVVKIADFGLSRELASENDYYR|M|QTRGKLPVKWMAPETMTFRKFSTMSDLWSFG
Protist       	-YDTECF-SCNDGY---DWHTLDVGGY--|C|VS-----------------------GA//LVGAELTVKISDFGLSRVLAEEQDYYH|M|ETRGRLPAKWMAPESLSFRKFTHQSDVWSFA
Protist       	---STCT-ICYDGY---VLN----GAA--|C|VA----------------------TAA//LVGPGLTVKLADFGLSRTLAEESDYYR|M|ESKGRLPVKWMAPECLNFRKFTHQSDVWAFG
Protist       	---SECT-ECYNGY---ILA----DGA--|C|VP----------------------PFG//LVGRGLSVKISDFGLTRSLAENDDYYR|M|EHRGRLPVKWMAPECLNYRTFTHQSDVWAFG
Protist       	---SECT-ECYGGY---TLV----GGS--|C|IS----------------------PQS//LVGHELAVKISDFGLSRVLAEEKDYYK|M|QTKGRVPVKWMAPECLNYRKFTHQSDVWAFG
Protist       	VSTTACT-KCYDGY---VLN----QTT--|C|YA-----------------------GA//LVGASLSVKIADFGLSRSLEADQNYYH|M|ESRGRLPAKWMAPECLAYRKFTHQSDIWAFA

                                                  Up to 50 Sequences Containing 2nd Mutation

Protist       	W----------LNA---SV-------P--|S|SS----------------------S-A//LVGEIATVKISDYGMARYLM-QADYYR|M|TSDTALPMAWMAPESVKDNKWSIASDVWSCG
Protist       	-----------HTA---SVQ----PSP--|T|PT----------------------T-T//LVGVLHDVKISDYGMARFLS-DSDYYR|M|GSESALPLRWMAPESLEQLKWTSASDVWSCG
Protist       	---AVCTYSCDSGY---VVD----GTAQR|V|AN------------------------V//LVGTGLVVKISDFGLSRALAEEHNYYR|M|EARGKLPVKWMAPECLHYRKFSHSSDVWAFG
Protist       	---TVCTYSCDSGY---VVD----GTSQR|V|VP------------------------V//LVGTGLVVKISDFGLSRALAEEKDYYR|M|EARGKLPVKWMAPECLHYRKFSHSSDVWAFG
Protist       	---AVCTYSCDSGY---VVD----GTAQR|V|AN------------------------V//LVGTGLVVKISDFGLSRALAEEHNYYR|M|EARGKLPVKWMAPECLHYRKFSHSSDVWAFG
Protist       	-----SARSATSAA---TVS----ANS--|A|AS------------------------V//LVGANLAVKISDFGLSRAIAEESDYYR|M|ETKGRLPVKWMAPECLLYRKFTHQSDVWAFG
Protist       	---IVSAKSATSAA---TVS----AKSAL|S|AA------------------------S//LVGANLAVKISDFGLSRAIAEESDYYR|M|ETKGRLPVKWMAPECLLYRKFTHQSDVWAFG
Protist       	---TVCSYSCNAGY---ILA----TEGGT|A|TT------------------------R//LVGANLAVKISDFGLSRAIAEETDYYR|M|ETKGRLPVKWMAPECLMYRKFTHQSDVWAFG
Protist       	---TVCSYSCNAGY---ILA----TEGGT|A|TT------------------------R//LVGANLAVKISDFGLSRAIAEENDYYR|M|ETKGRLPVKWMAPECLMYRKFTHQSDVWAFG
Protist       	---STCTYLCNQAY---VID----GTAGA|S|TT------------------------R//LVSSELTVKISDFGMSRSLAEEQDYYR|M|HNRGKVPVKWMAPECINYRKFSHSSDVWAFG
Protist       	---GNCSTVCNSGY---ILR----A--GT|V|AF------------------------A//LVGYNLAVKISDFGLSHTLSEESEYYR|M|QTRGKLPLKWMAIESILFRKFSVLSDVWSFG
Protist       	W--TNCT-ECALGS---TYA----SGA--|C|T-------------------------A//LVGQNMVVKIADFGLSRELADESDYYR|M|QTRGKVPAKWMAPEALARRKFSSMSDVWSFG
Protist       	---NRCT-VCYDGY---DMK----SGY--|C|L-------------------------A//LVGQNMVVKIADFGLSRELADESDYYR|M|QTRGKVPAKWMAPEALTQRKFSSMSDVWSFG
Protist       	---AVCT-QCYEGY---DMM----SGS--|C|VPLASIGSVASMQSASAASALSTSF-A//LVGQGMVVKIADFGLSRELTDEQDYYR|M|QTRGKLPVKWMAPETMTFRKFSSMSDVWSFG
Protist       	---AVCT-QCYEGY---DMM----SGS--|C|VPLASIGSVASMQSASAASALSTSF-A//LVGQGMVVKIADFGLSRELTDEQDYYR|M|QTRGKLPVKWMAPETMTFRKFSSMSDVWSFG
Protist       	---ALCN-QCYEAY---GLL----GGS--|C|AP----------------------F-A//LVGQGMVVKIADFGLSRELTDENDYYR|M|ETRGKLPVKWMAPETMTFRKFSTMSDVWAFG
Protist       	---SAAA-SAASAA---STM---------|-|------------------------F-A//LVGQGMVVKIADFGLSRELGTDDDYYR|M|ETRGKLPVKWMAPETITFRKFSSMSDVWSFG
Protist       	---NPCT-QCYEGY---LMM----GSF--|C|FASAATNASIASVVSDAS------M-Q//LVGPGMVVKIADFGLSRELSDEQDYYR|M|QTRGKLPVKWMAPETMTFRKFSSMSDVWSFG
Protist       	---NSCT-LCYEGY---VAM----GDY--|C|------------------------L-A//LVGQGMVVKIADFGLSRELT-ENDYYR|M|QTRGKLPVKWMAPETMTFRKFSTMSDVWSFG
Protist       	---TSCT-TCTSPT---TSR----CST--|C|------------------------L-A//LVGKGMVVKIADFGLSRELASENDYYR|M|QTRGKLPVKWMAPETMTFRKFSSMSDVWSFG
Protist       	---AVCS-QCYDGY---VMM----DSY--|C|LASAATNAT---------------I-A//LVGQGMVVKIADFGLSRELASENDYYR|M|QTRGKLPVKWMAPETMTFRKFSTMSDVWSFG
Protist       	---SVCT-QCYDGS---GML----GGS--|C|VP----------------------F-A//LVGQGMVVKIADFGLSRELTDEQDYYR|M|QTRGKLPVKWMAPETMTFRKFSSMSDVWSFG
Protist       	---SVCT-QCYDGS---GML----GGS--|C|VP----------------------F-A//LVGQGMVVKIADFGLSRELTDEQDYYR|M|QTRGKLPVKWMAPETMTFRKFSSMSDVWSFG
Protist       	---SVCT-QCYDGS---GML----GGS--|C|VP----------------------F-A//LVGQGMVVKIADFGLSRELTDEQDYYR|M|QTRGKLPVKWMAPETMTFRKFSSMSDVWSFG
Protist       	---SVCT-QCYDGS---GML----GGS--|C|VP----------------------F-A//LVGQGMVVKIADFGLSRELTDEQDYYR|M|QTRGKLPVKWMAPETMTFRKFSSMSDVWSFG
Protist       	---SGSG-NTYDSA---VLT----ASN--|I|QT----------------------L-A//LVGQGMVVKIADFGLSRQLADENDYYR|M|QTRGKLPVKWMAPETMTFRKFSTMSDVWSFG
Protist       	---SVSG-TLYNSD---PLT----ASN--|F|LT----------------------L-A//LVGQGMVVKIADFGLSRELTDEQDYYR|M|QTRGKLPVKWMAPETMTFRKFSSMSDVWSFG
Protist       	---SVCT-QCYDGS---GML----GGS--|C|VP----------------------F-A//LVGQGMVVKIADFGLSRELTDEQDYYR|M|QTRGKLPVKWMAPETMTFRKFSSMSDVWSFG
Protist       	---AACN-QCYDGY---GLM----SGS--|C|VP----------------------L-A//LVGQGMVVKIADFGLSRELTDENDYYR|M|ETRGKLPVKWMAPETITFRKFSSMSDVWSFG
Protist       	---DSCT-QCYEGY---TMM----GGS--|C|IS----------------------L-A//LVGKGMVVKIADFGLSRELASENDYYR|M|QTRGKLPVKWMAPETMTFRKFSTMSDVWSFG
Protist       	---GSCT-RCYDGY---GML----GGS--|C|LP----------------------L-A//LVGQGMIVKIADFGLSREMASENDYYR|M|QTRGKLPVKWMAPETMTFRKFSSMSDVWAFG
Protist       	---TQAS-GSWSA-----GT----DPT--|C|TP----------------------I-T//LVGQGMVVKIADFGLSRELADENDYYR|M|ETRGKLPVKWMAPETMTFRKFSSMSDVWSFG
Protist       	---TQAS-GSWSA-----GT----DPT--|C|TP----------------------I-T//LVGQGMVVKIADFGLSRELADENDYYR|M|ETRGKLPVKWMAPETMTFRKFSSMSDVWSFG
Protist       	---NPCT-QCYDDY---VMM----VGY--|C|LA----------------------S-A//LVGQGMVVKIADFGLSRELADENDYYR|M|QTRGKLPVKWMAPETLNFRKFSTMSDVWSFG
Protist       	---AVCT-QCYEGF---AVL----SGS--|C|VS----------------------L-A//LVGKGMVVKIADFGLSREMASENEYYR|M|QTRGKLPVKWMAPETMTFRKFSSMSDVWSFG
Protist       	---DPCT-QCYEGY---GLI----DGS--|C|VS----------------------L-A//LVGQGMVVKIADFGLSRELASENDYYR|M|QTRGKLPVKWMAPETMTFRKFSTMSDVWAFG
Protist       	---DPCT-QCYEGY---FMM----SGF--|C|LA----------------------S--//LVGQGMVVKIADFGLSRQLADEDDYYR|M|QTRGKLPVKWMAPETMTFRKFSSMSDVWSFG
Protist       	---TQAS-GSWSA-----GT----NPT--|C|TP----------------------I-T//LVGQGMVVKIADFGLSRELADENDYYR|M|ETRGKLPVK--------------------VG
Protist       	---DPCT-QCYEGY---FMM----SGF--|C|LA----------------------S--//LVGQGMVVKIADFGLSRQLADEDDYYR|M|QTRGKLPVKWMAPETMTFRKFSSMSDVWSFG
Protist       	---LVEI-FLDTNH---IGD----AGA--|C|A--------------------------//LVGSGMVVKVADFGLSRELTDESDYYR|M|QTRGKLPVKWMAPESISFRRFTVQSDVWAFG
Protist       	---APCT-QCYDGY---GMT----SGS--|C|---------------------------//LVGKGMVVKIADFGLSRELTDENDYYR|M|QTRGKLPVKWMAPESMTFRKFSSMSDVWSFG
Protist       	---APCT-QCYDGY---GMT----SGS--|C|---------------------------//LVGKGMVVKIADFGLSRELTDENDYYR|M|QTRGKLPVKWMAPESMTFRKFSSMSDVWSFG
Protist       	---NPCT-QCYDGH---VMM----SGF--|C|VS----------------------F-A//LVGQGMVVKIADFGLSRELASDNDYYR|M|QTRGKLPVKWMAPETMTFRKFTFMSDVWSFG
Protist       	---NPCT-QCYDGH---VMM----SGF--|C|VS----------------------F-A//LVGQGMVVKIADFGLSRELASDNDYYR|M|QTRGKLPVKWMAPETMTFRKFTFMSDVWSFG
Protist       	---AVCI-QCYEGY---GMM----SGS--|C|VP----------------------L-A//LVGQEMVVKIADFGLSRELTDENDYYR|M|QTRGKLPVKWMAPETLNFRKFSTMSDVWSFG
Protist       	---ARCT-QCYEGF---GLI----GGL--|C|FS----------------------L-A//LVGQGMIVKIADFGLSREMASENDYYR|M|QTRGKLPVKWMAPETMTFRKFSSKSDVWSFG
Protist       	---AVCT-QCYEGY---GVL----NGM--|C|AP----------------------L-A//LVGQGMVVKIADFGLSRELEDENDYYR|M|QTRGKLPVKWMAPETMTFRKFSALSDVWSFG
Protist       	---SVCT-QCYEGY---GIL----SGS--|C|FP----------------------L-A//LVGQGMVVKIADFGLSRELTDEQDYYR|M|QTRGKLPVKWMAPETMTFRKFSTMSDVWSFG
Protist       	---ARCT-QCYEGF---GLI----GGL--|C|FS----------------------L-A//LVGQGMIVKIADFGLSREMASENDYYR|M|QTRGKLPVKWMAPETMTFRKFSSMSDVWSFG
Protist       	---AVCT-QCYEGF---EMM----GDF--|C|SA----------------------S-A//LVGQGMVVKIADFGLSRELASENDYYR|M|QTRGKLPVKWMAPETMTFRKFSTMSDLWSFG
Protist       	-YDTECF-SCNDGY---DWHTLDVGGY--|C|VS-----------------------GA//LVGAELTVKISDFGLSRVLAEEQDYYH|M|ETRGRLPAKWMAPESLSFRKFTHQSDVWSFA
Protist       	---STCT-ICYDGY---VLN----GAA--|C|VA----------------------TAA//LVGPGLTVKLADFGLSRTLAEESDYYR|M|ESKGRLPVKWMAPECLNFRKFTHQSDVWAFG
Protist       	---SECT-ECYNGY---ILA----DGA--|C|VP----------------------PFG//LVGRGLSVKISDFGLTRSLAENDDYYR|M|EHRGRLPVKWMAPECLNYRTFTHQSDVWAFG
Protist       	AAASAST-ASLA-P---AISTSVL-AS--|R|LA-----------------------GA//LVGAGLAVKISDFGLSRSLAAESDYYR|M|QTKGRLPIKWMAPECLLFRKFTHQSDVWAFG
Protist       	---SACS-VCAPGY---VRPCQAETVA--|S|LA----------------------TIA//LVGADLTVKISDFGLTRALAEETNYYR|M|ESKGRVPIKWMAPECLLYRKFTHKSDVWAFG
Protist       	---SECT-ECYGGY---TLV----GGS--|C|IS----------------------PQS//LVGHELAVKISDFGLSRVLAEEKDYYK|M|QTKGRVPVKWMAPECLNYRKFTHQSDVWAFG
Protist       	VSTTACT-KCYDGY---VLN----QTT--|C|YA-----------------------GA//LVGASLSVKIADFGLSRSLEADQNYYH|M|ESRGRLPAKWMAPECLAYRKFTHQSDIWAFA
 
_____________R248C_V682I_____________
 
                                                          All Human Sequences

Human         	SIR--------------QTY---TLDVLE|R|SP-------H-RPILQ-----------//RLPVKWMAPEALFDRVYTHQSDVWSFG|V|LLWEIFTLGGSPYPGIPV-EELFKLLKEGHR
Human         	SIR--------------QTY---TLDVLE|R|SP-------H-RPILQ-----------//RLPVKWMAPEALFDRVYTHQSDVWSFG|V|LLWEIFTLGGSPYPGIPV-EELFKLLKEGHR
Human         	SIR--------------QTY---TLDVLE|R|SP-------H-RPILQ-----------//RLPVKWMAPEALFDRVYTHQSDVWSFG|V|LLWEIFTLGGSPYPGIPV-EELFKLLKEGHR
Human         	SIR--------------QTY---TLDVLE|R|SP-------H-RPILQ-----------//RLPVKWMAPEALFDRVYTHQSDVWSFG|V|LLWEIFTLGGSPYPGIPV-EELFKLLKEGHR
Human         	SIR--------------QTY---TLDVLE|R|SP-------H-RPILQ-----------//--LVLW--------------------G|P|ALGDLHA-GGLPVPRHPC-GGALQAAEGG--
Human         	SIR--------------QTY---TLDVLE|R|SP-------H-RPILQ-----------//RLPVKWMAPEALFDRVYTHQSDVWSFG|V|LLWEIFTLGGSPYPGIPV-EELFKLLKEGHR
Human         	SIR--------------QTY---TLDVLE|R|SP-------H-RPILQ-----------//RLPVKWMAPEALFDRVYTHQSDVWSFG|V|LLWEIFTLGGSPYPGIPV-EELFKLLKEGHR
Human         	SIR--------------QTY---TLDVLE|R|SP-------H-RPILQ-----------//RLPVKWMAPEALFDRVYTHQSDVWSFG|V|LLWEIFTLGGSPYPGIPV-EELFKLLKEGHR
Human         	SIR--------------QTY---TLDVLE|R|SP-------H-RPILQ-----------//RLPVKWMAPEALFDRVYTHQSDVWSFG|V|LLWEIFTLGGSPYPGIPV-EELFKLLKEGHR
Human         	SIR--------------QTY---TLDVLE|R|SP-------H-RPILQ-----------//RLPVKWMAPEALFDRVYTHQSDVWSFG|V|LLWEIFTLGGSPYPGIPV-EELFKLLKEGHR
Human         	SIR--------------QTY---TLDVLE|R|SP-------H-RPILQ-----------//RLPVKWMAPEALFDRVYTHQSDVWSFG|V|LLWEIFTLGGSPYPGIPV-EELFKLLKEGHR
Human         	SIR--------------QTY---TLDVLE|R|SP-------H-RPILQ-----------//RLPVKWMAPEALFDRVYTHQSDVWSFG|V|LLWEIFTLGGSPYPGIPV-EELFKLLKEGHR

                                                          Reference Sequences

              	    8                     3    |8|            3              //   8    3    8    3    8   |2|3    8    3    8     3    8    
              	   3                     4    |4|            5              //   5    6    6    7    7   |8|8    8    9    9     0    0    
              	  2                     2    |2|            2              //   6    6    6    6    6   |6|6    6    6    6     7    7    
Coral         	SIN--------------HTF---TLQVVA|R|PR-------S-APILQ-----------//RLPIKWLAIEALFDRVYTTQSDVWAFG|I|LLWEIFTLGGSPYPGIPI-EKLFDLLKSGYR
Flatworm      	QVN--------------GTK---L--AIQ|R|NI-------Q-LFALP-----------//RLPIKWMSPESLFDRTYTTKSDVWSFG|V|LLWEIFSLGAVPYPSIDP-ERLPNMLSQGHR
Snail         	SIN--------------WTF---VVEIIQ|R|LT-------H-KPIIE-----------//RLPVKWMAPEALFDRKYTSKSDVWSYG|V|LLWEIFTLGGNPYPSVPV-EDLFNLLRNGHR
Ant           	CIK--------------HTF---KVEIME|T|VM-------H-RPILT-----------//RLPVKWMAPEALFHRLYTTQSDVWSYG|I|LLWEIMTLGGTPYPSVPSVEKLFQLLRTGHR
Copepod       	SIN--------------HTI---QVKSVE|R|LN-------Q-KPEIK-----------//GLPLKWMAPESIQERISTTMSDVWSFG|I|LLWEILTFGDSPYKTIQDQLTLMDFIQVSF-
Lancet        	SIN--------------HTY---ELDVIE|R|SP-------S-RPILA-----------//RLPVKWMPPEALFDRVYTTQSDVWAFG|V|LLWEIMTLGGGPYPGIPV-EELFKLLKEGHR
Fish          	TIK--------------HTY---QLDVLE|R|SP-------H-RPILQ-----------//RLPVKWMAPEALFDRVYTHQSDVWSYG|V|LLWEIFTLGGSPYPGIPV-EELFKLLKEGHR
Frog          	SIR--------------QTY---QLDVLE|R|SS-------H-RPILQ-----------//RLPVKWMAPEALFDRIYTHQSDVWSYG|V|LLWEIFTLGGSPYPGIPV-EELFKLLKEGHR
Bird          	NIR--------------HTY---QLDVLE|R|SP-------H-RPILQ-----------//RLPVKWMAPEALFDRVYTHQSDVWSFG|V|LLWEIFTLGGSPYPGIPV-EELFKLLKEGHR
Alligator     	SIR--------------HTY---QLDVLE|R|SP-------H-RPILQ-----------//RLPVKWMAPEALFDRVYTHQSDVWSFG|V|LLWEIFTLGGSPYPGIPV-EELFKLLKEGHR
Mouse         	SIR--------------QTY---TLDVLE|R|SP-------H-RPILQ-----------//RLPVKWMAPEALFDRVYTHQSDVWSFG|V|LLWEIFTLGGSPYPGIPV-EELFKLLKEGHR
Rat           	SIR--------------QTY---TLDVLE|R|SP-------H-RPILQ-----------//RLPVKWMAPEALFDRVYTHQSDVWSFG|V|LLWEIFTLGGSPYPGIPV-EELFKLLKEGHR
Target[Human] 	SIR--------------QTY---TLDVLE|R|SP-------H-RPILQ-----------//RLPVKWMAPEALFDRVYTHQSDVWSFG|V|LLWEIFTLGGSPYPGIPV-EELFKLLKEGHR

                                                  Up to 50 Sequences Containing 1st Mutation

Protist       	SDN--------------LDG---DISSWV|C|-VAR-----Y-AP--------------//TLPVKWMAPESLGYRIYTSKSDVWSFG|V|TMWEIFSLGGTPYVKHRN-VDILSLLADGYR
Protist       	LFKQNST---WTCVTACDGSLFADPTSGS|C|VV-------S---CLS-----------//KLPIRWMAPETLNYRKFSSQSDVFSYG|V|VLWELFTMGQAPWANVER-EQYLVGLERGDR
Protist       	LFKQNST---WTCVTACDGSLFADPTSGS|C|VV-------S---CLS-----------//KLPIRWMAPETLNYRKFSSQSDVFSYG|V|VLWELFTMGQAPWANVER-EQYLVGLERGDR
Protist       	MTDHDSE---TACVACGATDTSTGAKAGP|C|TN-------F---NVP-----------//KLPIRWMAPETLNYRKFSSQSDVFSYG|V|VLWELFTMGQAPWANVER-EQYLVGLERGDR
Protist       	VADLRKC---YPAVVLGEHYLFADSSSGS|C|VV-------S---CLS-----------//KLPIRWMAPETLNYRKFSSQSDVFSYG|V|VLWELFTMGQAPWANVER-EQYLVGLERGDR
Protist       	LVKQNST---WTCVTACDGSLFADSSSGS|C|VV-------S---CLS-----------//KLPIRWMAPETLNYRKFSSQSDVFSYG|V|VLWELFTMGQVPWAKVER-EQYLVGLERGDR
Protist       	CTPCAAGW--TNCTECALGS---TYASGA|C|T----------ATTDR-----------//KVPAKWMAPEALARRKFSSMSDVWSFG|V|TAWECCSYGDKPYGTIDA-RDIWAHVEAGGR
Protist       	CLQCTVG---NRCTVCYDGY---DMKSGY|C|L----------ASAAT-----------//KVPAKWMAPEALTQRKFSSMSDVWSFG|V|TAWECCSYGDKPYGKIEA-RDILAHVEAGGR
Protist       	CLTCTSS---AVCTQCYNGY---GMMSGS|C|VPLA-----I-ASAASAASTQFASVAS//KLPVKWMAPETLTFRKFSSMSDVWSFG|V|TAWECSSYGAKPYGDMDG-RETLAHVEAGGR
Protist       	CLTCTSS---AVCTQCYDGY---GMMSGS|C|VP-------L-AVIAS-----------//KLPVKWMAPETLTFRKFSSMSDVWSFG|V|TAWECSSYGAKPYGDMDG-RETLAHVEAGGR
Protist       	CLFCSSS---AVCTQCYEGY---DMMSGS|C|VPLASIGSVF-ASLATATSALSASVAS//KLPVKWMAPETMTFRKFSSMSDVWSFG|V|TAWECSSYGAMPYGKMNG-AEALAHLEAGGR
Protist       	CLFCSSS---AVCTQCYEGY---DMMSGS|C|VPLASIGSVF-ASLATATSALSASVAS//KLPVKWMAPETMTFRKFSSMSDVWSFG|V|TAWECSSYGAMPYGKMNG-AEALAHLEAGGR
Protist       	CLACTSS---ALCNQCYEAY---GLLGGS|C|AP-------F-ASVAS--------AAS//KLPVKWMAPETMTFRKFSTMSDVWAFG|V|TAWECFTYGTTPYGKMEG-RDTLAHVEAGGR
Protist       	CLTCTSS---NPCTQCYEGY---LMMGSF|C|FASAATNASM-QSVASATSAISASFAS//KLPVKWMAPETMTFRKFSSMSDVWSFG|V|TAWECSSYGAMPYGKMNG-AEALAHLEAGGR
Protist       	CLTCTSN---NSCTLCYEGY---VAMGDY|C|---------L-ASAAT-----------//KLPVKWMAPETMTFRKFSTMSDVWSFG|V|TAWECCSYGETPYGQVSG-RETLVHVEAGGR
Protist       	CATCTAV---TSCTTCTSPT---TSRCST|C|---------L-ANFYKVAGPSSDTCEA//KLPVKWMAPETMTFRKFSSMSDVWSFG|V|TAWECFTYGAPPYGKMDG-RDTLAHVEAGGR
Protist       	CLFCTSS---AVCSQCYDGY---VMMDSY|C|LASAATNATI-ASVASVASIASTSVAS//KLPVKWMAPETMTFRKFSTMSDVWSFG|V|TAWECSTYGAPPYGKMDG-RDTLAHVEAGGR
Protist       	CLYCTSS---SVCTQCYDGS---GMLGGS|C|VP-------F-ASIAS-----------//KLPVKWMAPETMTFRKFSSMSDVWSFG|V|TAWECSSYGAMPYGKMNG-AEALAHVEAGGR
Protist       	CLYCTSS---SVCTQCYDGS---GMLGGS|C|VP-------F-ASIAS-----------//KLPVKWMAPETMTFRKFSSMSDVWSFG|V|TAWECSSYGAMPYGKMNG-AEALAHVEAGGR
Protist       	CLYCTSS---SVCTQCYDGS---GMLGGS|C|VP-------F-ASIAS-----------//KLPVKWMAPETMTFRKFSSMSDVWSFG|V|TAWECSSYGAMPYGKMNG-AEALAHVEAGGR
Protist       	CLYCTSS---SVCTQCYDGS---GMLGGS|C|VP-------F-ASIAS-----------//KLPVKWMAPETMTFRKFSSMSDVWSFG|V|TAWECSSYGAMPYGKMNG-AEALAHVEAGGR
Protist       	CLYCTSS---SVCTQCYDGS---GMLGGS|C|VP-------F-ASIAS-----------//KLPVKWMAPETMTFRKFSSMSDVWSFG|V|TAWECSSYGAMPYGKMNG-AEALAHVEAGGR
Protist       	CLTCTSS---AACNQCYDGY---GLMSGS|C|VP-------L-ASIAS-----------//KLPVKWMAPETITFRKFSSMSDVWSFG|V|TAWECCSYGTMPYRKMSG-AETLAHVEAGGR
Protist       	CLTCTVS---DSCTQCYEGY---TMMGGS|C|IS-------L-ASSAS-----------//KLPVKWMAPETMTFRKFSTMSDVWSFG|V|TAWECSSYGAPPYGKMEG-RDTLAHVEAGGR
Protist       	CLICDST---GSCTRCYDGY---GMLGGS|C|LP-------L-ASVAS-----------//KLPVKWMAPETMTFRKFSSMSDVWAFG|V|TAWECCSYGAKPYGEMDG-RETLAHVEAGGR
Protist       	SFACNSN---TQASGSWSA-----GTDPT|C|TP-------I-TNFSP-----------//KLPVKWMAPETMTFRKFSSMSDVWSFG|V|TAWECCCYGEMPYGKLSG-RDTLAHVEAGGR
Protist       	SFTCNSN---TQASGSWSA-----GTDPT|C|TP-------I-TNFSP-----------//KLPVKWMAPETMTFRKFSSMSDVWSFG|V|TAWECCCYGEMPYGKLSG-RDTLAHVEAGGR
Protist       	CLTCTST---NPCTQCYDDY---VMMVGY|C|LA-------S-AATNA-----------//KLPVKWMAPETLNFRKFSTMSDVWSFG|V|TAWECSSYGARPYGEMNG-MDTLAHVQAGGR
Protist       	CLSCTPS---AVCTQCYEGF---AVLSGS|C|VS-------L-AVIVS-----------//KLPVKWMAPETMTFRKFSSMSDVWSFG|V|TAWECFSYGTAPYGPLNG-METLAHVEAGGR
Protist       	CLACDSS---DPCTQCYEGY---GLIDGS|C|VS-------L-A---------------//KLPVKWMAPETMTFRKFSTMSDVWAFG|V|TAWECSSHGAKPYGEMDG-RDTLARVEAGGR
Protist       	CLTCTSS---DPCTQCYEGY---FMMSGF|C|LA-------S-----------------//KLPVKWMAPETMTFRKFSSMSDVWSFG|V|TAWECCSYGATPYGKMDG-RETLAHVEAGGR
Protist       	SFTCNSN---TQASGSWSA-----GTNPT|C|TP-------I-TNFSP-----------//KLPVK--------------------VG|Q|--W----------------------------
Protist       	CLTCTSS---DPCTQCYEGY---FMMSGF|C|LA-------S-----------------//KLPVKWMAPETMTFRKFSSMSDVWSFG|V|TAWECCSYGATPYGKMDG-RETLAHVEAGGR
Protist       	ALKVNST---LVEIFLDTNH---IGDAGA|C|A--------------------------//KLPVKWMAPESISFRRFTVQSDVWAFG|V|TAWECASYGDNPYGSLAG-GQLFEYLQAGNR
Protist       	CLTCNSS---APCTQCYDGY---GMTSGS|C|---------------------------//KLPVKWMAPESMTFRKFSSMSDVWSFG|V|TAWECLSYGAMPYGNLEG-RATLAHVEAGGR
Protist       	CLTCNSS---APCTQCYDGY---GMTSGS|C|---------------------------//KLPVKWMAPESMTFRKFSSMSDVWSFG|V|TAWECLSYGAMPYGNLEG-RATLAHVEAGGR
Protist       	CLTCTSD---NPCTQCYDGH---VMMSGF|C|VS-------F-AS--------------//KLPVKWMAPETMTFRKFTFMSDVWSFG|V|TAWECCSYGATPYGKMDG-RDTLAHVEAGGR
Protist       	CLTCTSD---NPCTQCYDGH---VMMSGF|C|VS-------F-AS--------------//KLPVKWMAPETMTFRKFTFMSDVWSFG|V|TAWECCSYGATPYGKMDG-RDTLAHVEAGGR
Protist       	CLTCTSS---AVCIQCYEGY---GMMSGS|C|VP-------L-ASIAS-----------//KLPVKWMAPETLNFRKFSTMSDVWSFG|V|TAWECSSYGARPYGEMNG-MDTLAHVQAGGR
Protist       	CLTCISS---ARCTQCYEGF---GLIGGL|C|FS-------L-ASAAS-----------//KLPVKWMAPETMTFRKFSSKSDVWSFG|V|TAWECSSHGARPYGEMDG-RDTLAHVEAGGR
Protist       	CLACSSS---AVCTQCYEGY---GVLNGM|C|AP-------L-ASVAS-----------//KLPVKWMAPETMTFRKFSALSDVWSFG|V|TAWECCSYGEQPYGKLSG-RDTLAHVEAGGR
Protist       	CLSCTSS---SVCTQCYEGY---GILSGS|C|FP-------L-ASIA------------//KLPVKWMAPETMTFRKFSTMSDVWSFG|V|TAWECCSYGATPYDKMEG-RETLAHVEAGGR
Protist       	CLTCISS---ARCTQCYEGF---GLIGGL|C|FS-------L-ASAAS-----------//KLPVKWMAPETMTFRKFSSMSDVWSFG|V|TAWECSSHGARPYGEMDG-RDTLAHVEAGGR
Protist       	CLTCTSS---AVCTQCYEGF---EMMGDF|C|SA-------S-AATN------------//KLPVKWMAPETMTFRKFSTMSDLWSFG|V|TAWECFSYGAPPYGKMEG-RETLAFVEAGGR
Protist       	--------YDTECFSCNDGY---DWHGGY|C|VS--------GA---------------//RLPAKWMAPESLSFRKFTHQSDVWSFA|V|LAWEAYSYGASPFSQLQA-RDVLAHLEAGQR
Protist       	CLRCSSA---STCTICYDGY---VLNGAA|C|VA-------TAAT-NM-----------//RLPVKWMAPECLNFRKFTHQSDVWAFG|V|LAWEVYSYGAVPYGQLKG-PEVLTQILGGQR
Protist       	CLYCTTG---SECTECYNGY---ILADGA|C|VP-------PFGF-SS-----------//RLPVKWMAPECLNYRTFTHQSDVWAFG|V|LAWEAFSYGATPYGSIPV-RDVLARVEAGLR
Protist       	CLNCTS----SECTECYGGY---TLVGGS|C|IS-------PQSS-SS-----------//RVPVKWMAPECLNYRKFTHQSDVWAFG|V|LAWEVFSYGSSPYSEVER-HELLTRIEAGLR
Protist       	CATCGI-VSTTACTKCYDGY---VLNQTT|C|YA--------GAS-VA-----------//RLPAKWMAPECLAYRKFTHQSDIWAFA|V|LAWEVYSYGASPYGSIQG-RDVLAYIETGRR

                                                  Up to 50 Sequences Containing 2nd Mutation

Protist       	FGN--------------HTA---SVQPSP|T|PT-------T-TTIPT-----------//ALPLRWMAPESLEQLKWTSASDVWSCG|I|TFWEIFMFGKTPFKNIVP-AIIEAQLNIQQH
Protist       	LAERASQ---ATVASQASSSVFATSAASA|A|SA-------V---SQA-----------//KLPAKWMAPESLHFRFFSSASDVWSFG|I|VCYEVYTCGISPYGDRKI-VDILADLEKGER
Protist       	SSLASRGTVKSTTVVDYTSP---LSSTLP|D|VP-------VGAP-TT-----------//RLPVKWMSIESLVFRTFTTQSDVWAFG|I|VAWEVFSYGNTPYPQIAP-IDMAVHLENGGR
Protist       	NSAASASAAASASTASLA-P---AIS-AS|R|LA--------GAS-AS-----------//RLPIKWMAPECLLFRKFTHQSDVWAFG|I|LAWEVYAYGASPYGKTIG-PEILAAIESGRR
Metazoa       	SAK--------------KVY---IVEVVD|R|LR-------T-KPIMV-----------//RLPIKWMALEALDSLVYTLASDVWSFG|I|LLWEIMTLGGTPYPTIDM-AKLFTILKKGYR
Metazoa       	RIR--------------INK---EVKVQQ|V|NH-------A-KPIF------------//RVPIKWMAPETLIHRVYTSQSDVWSYG|I|LLWEIVTLGGSPYPTIKM-NYLLEFIQSGQR
Metazoa       	RIR--------------INK---EVKVQH|R|PS-------T-K-IL------------//RVPIKWMAPETLIHRVYTSQSDVWSYG|I|LLWEIVTLGGSPYPTIKM-NYLLEFIQSGQR
Metazoa       	SIN--------------HTY---ELDVVA|R|IP-------I-PPVLS-----------//HLPYKWMALEAMTDNMFTHATDVWSFG|I|LLWEIFSLGGSPYPGVKT-HDLVRFLRNGDR
Metazoa       	TVQ--------------HHI---DLKIYA|N|AK-------Q-LPVIV-----------//RLPVKWMAPEALFHRLYTHQSDVWSYG|I|LLWEIMTLGGTPYPSVPTVETLFQLLRSGHR
Metazoa       	SIN--------------HTT---VIDITE|R|IA-------T-RPIIT-----------//RLPVKWMAPEALFDRVFTTQSDVWSFG|I|LLWEIITLGGTPYPSVPV-EKMFDFLKSGKR
Metazoa       	SIN--------------HTT---VIDITE|R|IA-------T-RPIIT-----------//RLPVKWMAPEALFDRVFTTQSDVWSFG|I|LLWEIITLGGTPYPSVPV-EKMFDFLKSGKR
Metazoa       	SIN--------------HTT---VIDITE|R|IA-------T-RPIIT-----------//RLPVKWMAPEALFDRVFTTQSDVWSFG|I|LLWEIITLGGTPYPSVPV-EKMFDFLKSGKR
Metazoa       	SIN--------------HTT---VIDITE|R|IA-------T-RPIIT-----------//RLPVKWMAPEALFDRVFTTQSDVWSFG|I|LLWEIITLGGTPYPSVPV-EKMFDFLKSGKR
Metazoa       	TIE--------------HTY---DVKIRE|R|LP-------V-KPIMS-----------//RLPVKWMAPEALFDRMFTTQSDVWSFG|I|LLWEIMTLGGTPYPSVPV-EQMFDYLRSGKR
Metazoa       	TIE--------------HTY---DVKIRE|R|LP-------V-KPIMS-----------//RLPVKWMAPEALFDRMFTTQSDVWSFG|I|LLWEIMTLGGTPYPSVPV-EQMFDYLRSGKR
Metazoa       	TIE--------------HTY---DVKIRE|R|LP-------V-KPIMS-----------//RLPVKWMAPEALFDRMFTTQSDVWSFG|I|LLWEIMTLGGTPYPSVPV-EQMFDYLRSGKR
Metazoa       	TLN--------------FTF---ILEVAS|Q|NN-------S-PPVLS-----------//RVPVKWMSPEALFDRLYTTQSDVWSFG|I|VLWEIMTLGGSPYPSLPV-EMLFEFLKAGKR
Metazoa       	KLM--------------WMY---MLEVID|R|NV-------Q-KPDVE-----------//RLPVKWMAPEALFDRKYTSKSDVWSYG|I|LLWEIFTLGGNPYPSVPV-ERLFELLREGHR
Metazoa       	KLM--------------WMY---MLEVID|R|NV-------Q-KPDVE-----------//RLPVKWMAPEALFDRKYTSKSDVWSYG|I|LLWEIFTLGGNPYPSVPV-ERLFELLREGHR
Metazoa       	SIH--------------WTY---ELKIVQ|R|VP-------H-APFID-----------//RLPVKWMAPEALFDKKYTTKSDVWSYG|I|LQWEIFTLGGNPYPSIPV-EELFKLLRDGYR
Metazoa       	SVS--------------HTF---EVEVSD|L|SN-------A-SPMIY-----------//RLPVKWMAPEALFDQVYTSMSDVWSFG|I|LLWEIMTLGGTPYPAMASVNNLFDLLKAGKR
Metazoa       	SVS--------------HTF---EVEVSD|L|SN-------A-SPMIY-----------//RLPVKWMAPEALFDQVYTSMSDVWSFG|I|LLWEIMTLGGTPYPAMASVNNLFDLLKAGKR
Metazoa       	SVS--------------HTF---EVEVSD|L|SN-------A-SPMIY-----------//RLPVKWMAPEALFDQVYTSMSDVWSFG|I|LLWEIMTLGGTPYPAMASVNNLFDLLKAGKR
Metazoa       	SVS--------------HTF---EVEVSD|L|SN-------A-SPMIY-----------//RLPVKWMAPEALFDQVYTSMSDVWSFG|I|LLWEIMTLGGTPYPAMASVNNLFDLLKAGKR
Metazoa       	CVD--------------FTT---KVDVIE|R|YP-------H-KPYIK-----------//RIPVKWMAPEALFHRVYTSQSDVWSYG|I|LLWEIMTLGGTPYPSMPV-EKLFQLLRSGHR
Metazoa       	CVD--------------FTT---KVDVIE|R|LN-------H-RPIIT-----------//RIPVKWMAPEALFHRVYTSQSDVWSYG|I|LLWEIMTLGGTPYPSMPV-EKLFQLLRSGHR
Metazoa       	TIN--------------STY---ILEVQE|R|VP-------H-KPIIR-----------//RLPVKWMAPEALFDRVYTPQSDVWSYG|I|LLWEIMTLGGTPYPSIPI-EKLFQLLKDGHR
Metazoa       	TIN--------------STY---ILEVQE|R|VP-------H-KPIIR-----------//RLPVKWMAPEALFDRVYTPQSDVWSYG|I|LLWEIMTLGGTPYPSIPI-EKLFQLLKDGHR
Metazoa       	CIN--------------YTH---NLDVVA|R|YP-------S-KPIIK-----------//RLPVKWMAPEALFHRVYTTQSDVWSYG|I|LLWEIMTLGGTPYPSVPSVDTLFQLLRNGRR
Metazoa       	CIN--------------YTH---NLDVVE|R|YH-------N-SPIIK-----------//RLPVKWMAPEALFHRVYTTQSDVWSYG|I|LLWEIMTLGGTPYPSVPSVDTLFQLLRNGRR
Metazoa       	CIN--------------YTH---NLDVVA|R|YP-------S-KPIIK-----------//RLPVKWMAPEALFHRVYTTQSDVWSYG|I|LLWEIMTLGGTPYPSVPSVDTLFQLLRNGRR
Metazoa       	CIN--------------FTY---RVDVIE|R|FP-------S-KPYIK-----------//RLPVKWMAPEALFHRVYTTQSDVWSYG|I|LLWEIMTLGGTPYPSVPSVEKLFQLLRNGHR
Metazoa       	CIN--------------FTY---RVDVIE|R|YH-------N-KPVLT-----------//RLPVKWMAPEALFHRVYTTQSDVWSYG|I|LLWEIMTLGGTPYPSVPSVEKLFQLLRNGHR
Metazoa       	CIK--------------HTF---KVEIME|T|VM-------H-RPILT-----------//RLPVKWMAPEALFHRLYTTQSDVWSYG|I|LLWEIMTLGGTPYPSVPSVEKLFQLLRTGHR
Metazoa       	CIK--------------HTF---KVEIME|T|VM-------H-RPILT-----------//RLPVKWMAPEALFHRLYTTQSDVWSYG|I|LLWEIMTLGGTPYPSVPSVEKLFQLLRTGHR
Metazoa       	CIN--------------HTF---KVDIIE|T|VM-------H-RPILT-----------//RLPVKWMAPEALFHRVYTTQSDVWSYG|I|LLWEIMTLGGTPYPSVPSVERLFQLLRTGHR
Metazoa       	CIN--------------RTS---KVEIVE|S|VK-------H-RPILT-----------//RLPVKWMAPEALFHRVYTTQSDVWSYG|I|LLWEIMTLGGTPYPSVPSVEKLFQLLRTGHR
Metazoa       	CIN--------------RTS---KVEIVE|R|FP-------H-KPYIN-----------//RLPVKWMAPEALFHRVYTTQSDVWSYG|I|LLWEIMTLGGTPYPSVPSVEKLFQLLRTGHR
Metazoa       	CIN--------------YTF---KVDIIE|T|VA-------H-RPILT-----------//RLPVKWMAPEALFHRIYTTQSDVWSYG|I|LLWEIMTLGGTPYPSVPSVEKLFQLLRSGHR
Metazoa       	CIN--------------RTS---KVDIVE|S|VK-------H-RPILT-----------//RLPVKWMAPEALFHRVYTTQSDVWSYG|I|LLWEIMTLGGTPYPSVPSVEKLFQLLRTGHR
Metazoa       	CIN--------------YTF---KVDIIE|R|FP-------H-KPYIN-----------//RLPVKWMAPEALFHRIYTTQSDVWSYG|I|LLWEIMTLGGTPYPSVPSVEKLFQLLRSGHR
Metazoa       	CIN--------------RTS---KVDIVE|R|FP-------H-KPYIN-----------//RLPVKWMAPEALFHRVYTTQSDVWSYG|I|LLWEIMTLGGTPYPSVPSVEKLFQLLRTGHR
Metazoa       	CIN--------------HTF---KVDIIE|T|VM-------H-RPILT-----------//RLPVKWMAPEALFHRVYTTQSDVWSYG|I|LLWEIMTLGGTPYPSVPSVERLFQLLRTGHR
Metazoa       	CIN--------------RTS---KVEIVE|S|VK-------H-RPILT-----------//RLPVKWMAPEALFHRVYTTQSDVWSYG|I|LLWEIMTLGGTPYPSVPSVEKLFQLLRTGHR
Metazoa       	CIN--------------RTS---KVEIVE|S|VK-------H-RPILT-----------//RLPVKWMAPEALFHRIYTTQSDVWSYG|I|LLWEIMTLGGTPYPSVPSVEKLFQLLRTGHR
Metazoa       	CIN--------------RTS---KVDIVE|S|VK-------H-RPILT-----------//RLPVKWMAPEALFHRVYTTQSDVWSYG|I|LLWEIMTLGGTPYPSVPSVEKLFQLLRTGHR
Metazoa       	CIN--------------RTS---KVEIVE|S|VK-------H-RPILT-----------//RLPVKWMAPEALFHRVYTTQSDVWSYG|I|LLWEIMTLGGTPYPSVPSVEKLFQLLRTGHR
Metazoa       	CIN--------------RTS---KVEIVE|S|VK-------H-RPILT-----------//RLPVKWMAPEALFHRVYTTQSDVWSYG|I|LLWEIMTLGGTPYPSVPSVEKLFQLLRTGHR
Metazoa       	CIN--------------HTS---KVDVIE|R|FP-------H-KPYVA-----------//RLPVKWMAPEALFHRVYTTQSDVWSYG|I|LLWEIMTLGGTPYPSVPSVEKLFQLLRSGHR
Metazoa       	CIN--------------RTS---KVEIVE|R|FP-------H-KPYIN-----------//RLPVKWMAPEALFHRVYTTQSDVWSYG|I|LLWEIMTLGGTPYPSVPSVEKLFQLLRTGHR
 
________________________KDM6A_______________________
 
MutationAA      Num. Tumors     Common Polymorphism     
                                                        
p.?             151             1                       
p.Q1089Q         38             1                       
p.T778K          27             1                       
p.N732N          11             0                       
p.I776T           9             0                       
p.T807M           9             0                       
p.T846P           9             0                       
p.K1097fs*6       8             0                       
p.Q333*           8             0                       
p.Q607*           8             0                       
p.V796V           8             0                       
p.A858T           7             0                       
p.E1154K          7             0                       
p.M806V           7             0                       
p.V859V           7             0                       
p.A840A           6             0                       
p.H785Q           6             0                       
p.L712L           6             0                       
p.Q693*           6             0                       
p.S40fs*2         6             0                       
p.0               5             0                       
p.E1051*          5             0                       
p.Q369*           5             0                       
p.R1307W          5             0                       
p.R1331*          5             0                       
p.R165*           5             0                       
p.S1166L          5             0                       
p.V1113fs*8       5             0                       
p.A1274A          4             0                       
p.A1451T          4             0                       
 
_____________M806V_I776T_____________
 
                                                          All Human Sequences

Human         	LNHLSSHT-ATSGGQQGITLTKESKPSGN|I|LTVPETSRHTGETPNSTASVEGLPNHVHQ|M|TADAVCSPSHGDSKSPGLLSSDNPQLSALLM
Human         	LNHLSSHT-ATSGGQQGITLTKESKPSGN|I|LTVPETSRHTGETPNSTASVEGLPNHVHQ|M|TADAVCSPSHGDSKSPGLLSSDNPQLSALLM
Human         	LNHLSSHT-ATSGGQQGITLTKESKPSGN|I|LTVPETSRHTGETPNSTASVEGLPNHVHQ|M|TADAVCSPSHGDSKSPGLLSSDNPQLSALLM
Human         	LNHLSSHT-ATSGGQQGITLTKESKPSGN|I|LTVPETSRHTGETPNSTASVEGLPNHVHQ|M|TADAVCSPSHGDSKSPGLLSSDNPQLSALLM
Human         	LNHLSSHT-ATSGGQQGITLTKESKPSGN|I|LTVPETSRHTGETPNSTASVEGLPNHVHQ|M|TADAVCSPSHGDSKSPGLLSSDNPQLSALLM
Human         	LNHLSSHT-ATSGGQQGITLTKESKPSGN|I|LTVPETSRHTGETPNSTASVEGLPNHVHQ|M|TADAVCSPSHGDSKSPGLLSSDNPQLSALLM
Human         	LNHLSSHT-ATSGGQQGITLTKESKPSGN|I|LTVPETSRHTGETPNSTASVEGLPNHVHQ|M|TADAVCSPSHGDSKSPGLLSSDNPQLSALLM
Human         	LNHLSSHT-ATSGGQQGITLTKESKPSGN|I|LTVPETSRHTGETPNSTASVEGLPNHVHQ|M|TADAVCSPSHGDSKSPGLLSSDNPQLSALLM
Human         	LNHLSSHT-ATSGGQQGITLTKESKPSGN|I|LTVPETSRHTGETPNSTASVEGLPNHVHQ|M|TADAVCSPSHGDSKSPGLLSSDNPQLSALLM
Human         	LNHLSSHT-ATSGGQQGITLTKESKPSGN|I|LTVPETSRHTGETPNSTASVEGLPNHVHQ|M|TADAVCSPSHGDSKSPGLLSSDNPQLSALLM
Human         	LNHLSSHT-ATSGGQQGITLTKESKPSGN|I|LTVPETSRHTGETPNSTASVEGLPNHVHQ|M|TADAVCSPSHGDSKSPGLLSSDNPQLSALLM
Human         	LNHLSSHT-ATSGGQQGITLTKESKPSGN|I|LTVPETSRHTGETPNSTASVEGLPNHVHQ|M|TADAVCSPSHGDSKSPGLLSSDNPQLSALLM
Human         	LNHLSSHT-ATSGGQQGITLTKESKPSGN|I|LTVPETSRHTGETPNSTASVEGLPNHVHQ|M|TADAVCSPSHGDSKSPGLLSSDNPQLSALLM
Human         	LNHLSSHT-ATSGGQQGITLTKESKPSGN|I|LTVPETSRHTGETPNSTASVEGLPNHVHQ|M|TADAVCSPSHGDSKSPGLLSSDNPQLSALLM
Human         	LNHLSSHT-ATSGGQQGITLTKESKPSGN|I|LTVPETSRHTGETPNSTASVEGLPNHVHQ|M|TADAVCSPSHGDSKSPGLLSSDNPQLSALLM
Human         	LNHLSSHT-ATSGGQQGITLTKESKPSGN|I|LTVPETSRHTGETPNSTASVEGLPNHVHQ|M|TADAVCSPSHGDSKSPGLLSSDNPQLSALLM
Human         	LNHLSSHT-ATSGGQQGITLTKESKPSGN|I|LTVPETSRHTGETPNSTASVEGLPNHVHQ|M|TADAVCSPSHGDSKSPGLLSSDNPQLSALLM
Human         	LNHLSSHT-ATSGGQQGITLTKESKPSGN|I|LTVPETSRHTGETPNSTASVEGLPNHVHQ|M|TADAVCSPSHGDSKSPGLLSSDNPQLSALLM

                                                          Reference Sequences

              	     1     6    1    6    1    |6|    1    6    1    6    1    |6|    1    6    1    6    1    6 
              	    5     5    6    6    7    |7|    8    8    9    9    0    |0|    1    1    2    2    3    3 
              	   7     7    7    7    7    |7|    7    7    7    7    8    |8|    8    8    8    8    8    8 
Coral         	--------------------ADV------|-|----------------PSPLTGDPTLS--|-|NGPMSTYTG------FPSAAGAAS-------
Flatworm      	--------------------MEE------|-|----------------CSLGDGD--LL--|-|PGPMDCTET------INPSGTDAL-------
Snail         	--ELSAYLA-----------QHE------|-|----------------AYLAEDMRSHMRS|Q|LMKVPKLT-------PSSTTSSSSSV-----
Ant           	--ELQALLS-----------QKD------|-|--------------IATSLAEDLLKHFGS|E|DLDVKEEP-------PASIMNNNFSL-----
Copepod       	--ELESLIS-----------QQD------|-|---------------IGSFAESLLKQFQE|Q|IGDDEKQD-------SDGIESMDLLG-----
Lancet        	TGVLPSLASASSAGRF----SPSSAIGNL|N|PSTADALSSSPPQSREPHRTHAESNHMHG|L|SNGPVVENSV-----DTFVASSSPALFS---
Fish          	HNHLPSHS-ATSGGQQGMVHTKESKPSGN|G|--------HSAGTPNSTATAEGLPNHVHQ|G|QADAAGA----KPCSPGVLSSDNPQLSALLT
Frog          	LNHLSSHT-ATSGGQQGIILTKESKPSG-|N|GSVPETSRHSEGTPNSTAGVEGLPNHVHQ|V|TADTVPSPSHGDSKSPGLLSSDNPQLSALLM
Lizard        	LNHLPSHT-ATSGGQQGITLTKESKPSGN|T|SAVPDTNRHSGETPNSTASVEGLPNHVHQ|V|TADAVSSPSHGDSKSPGLLSSDNPQLSALLM
Bird          	LNHLSSHT-ATSGGQQGITLTKESKPSGN|T|SAVPETSRHSGETPNSTAGVEGLPNHVHQ|V|TADAVSSPSHGDSKSPGLLSSDNPQLSALLM
Alligator     	LNHLSSHT-ATSGGQQGITLTKESKPSGN|T|SAVPETSRHSGETPNSTASVEGLPNHVHQ|V|TADAVSSPSHGDSKSPGLLSSDNPQLSALLM
Mouse         	LNHLSSHT-ATSGGQQGITLTKESKPSGN|T|LTVPETSRQTGETPNSTASVEGLPNHVHQ|V|MADAVCSPSHGDSKSPGLLSSDNPQLSALLM
Rat           	LNHLSSHT-ATSGGQQGITLTKESKPSGN|T|LTLPETNRQTGETPNSTASVEGLPNHVHQ|V|MADAVCSPSHGDSKSPGLLSSDNPQLSALLM
Target[Human] 	LNHLSSHT-ATSGGQQGITLTKESKPSGN|I|LTVPETSRHTGETPNSTASVEGLPNHVHQ|M|TADAVCSPSHGDSKSPGLLSSDNPQLSALLM

                                                  Up to 50 Sequences Containing 1st Mutation

Metazoa       	--EGSGSTT-----------GSD------|-|--------------TTESLAEDLLKKFSD|V|QPEIKKEP-------ISSDTNSSGNE-----
Metazoa       	--EGSGSTT-----------GSD------|-|--------------TTESLAEDLLKKFSD|V|QPEIKKEP-------ISSDTNSSGNE-----
Vertebrate    	LNHLSSHT-ATSGGQQGITLTKESKPSGN|A|SAVPETSRHSGETPNSTAGVEGLPNHVHQ|V|TADAVSSPSHGDSKSPGLLSSDNPQLSALLM
Vertebrate    	LNHLSSHT-ATSGGQQGITLTKESKPSGN|T|SAVPETSRHSGETPNSTASVEGLPNHVHQ|V|TADAVSSPSHGDSKSPGLLSSDNPQLSALLM
Vertebrate    	LNHLSSHT-ATSGGQQGITLTKESKPSGN|T|SAVPETSRHSGETPNSTASVEGLPNHVHQ|V|TADAVSSPSHGDSKSPGLLSSDNPQLSALLM
Vertebrate    	LNHLSSHT-ATSGGQQGITLTKESKPSGN|T|SAVPETSRHSGETPNSTASVEGLPNHVHQ|V|TADAVSSPSHGDSKSPGLLSSDNPQLSALLM
Vertebrate    	LNHLSSHT-ATSGGQQGITLTKESKPSGN|T|SAVPETSRHSGETPNSTASVEGLPNHVHQ|V|TADAVSSPSHGDSKSPGLLSSDNPQLSALLM
Vertebrate    	LNHLSSHT-ATSGGQQGITLTKESKPSGN|A|SAVPETSRHSGETPNSTAGVEGLPNHVHQ|V|TADAVSSPSHGDSKSPGLLSSDNPQLSALLM
Vertebrate    	LNHLSSHT-ATSGGQQGITLTKESKPSGN|A|SAVPETSRHSGETPNSTAGVEGLPNHVHQ|V|TADAVSSPSHGDSKSPGLLSSDNPQLSALLM
Vertebrate    	LNHLSSHT-ATSGGQQGITLTKESKPSGN|T|SAVPETSRHSGETPNSTAGVEGLPNHVHQ|V|TADAVSSPSHGDSKSPGLLSSDNPQLSALLM
Vertebrate    	LNHLSSHT-ATSGGQQGITLTKESKPSGN|A|SAVPETSRHSGETPNSTAGVEGLPNHVHQ|V|TADAVSSPSHGDSKSPGLLSSDNPQLSALLM
Vertebrate    	LNHLSSHT-ATSGGQQGITLTKESKPSGN|T|SAVPETSRHSGETPNSTAGVEGLPNHVHQ|V|TADAVSSPSHGDSKSPGLLSSDNPQLSALLM
Vertebrate    	LNHLSSHT-ATSGGQQGITLTKESKPSGN|A|SAVPETSRHSGETPNSTAGVEGLPNHVHQ|V|TADAVSSPSHGDSKSPGLLSSDNPQLSALLM
Vertebrate    	LNHLSSHT-ATSGGQQGITLTKESKPSGN|A|SAVPETSRHSGETPNSTAGVEGLPNHVHQ|V|TADAVSSPSHGDSKSPGLLSSDNPQLSALLM
Vertebrate    	LNHLSSHT-ATSGGQQGITLTKESKPSGN|A|SAVPETSRHSGETPNSTAGVEGLPNHVHQ|V|TADAVSSPSHGDSKSPGLLSSDNPQLSALLM
Vertebrate    	LNHLSSHT-ATSGGQQGITLTKESKPSGN|A|SAVPETSRHSGETPNSTAGVEGLPNHVHQ|V|TADAVSSPSHGDSKSPGLLSSDNPQLSALLM
Vertebrate    	LNHLSSHT-ATSGGQQGITLTKESKPSGN|T|SAVPETSRHSGETPNSTAGVEGLPNHVHQ|V|TADAVSSPSHGDSKSPGLLSSDNPQLSALLM
Vertebrate    	LNHLSSHT-ATSGGQQGITLTKESKPSGN|T|SAVPETSRHSGETPNSTASVEGLPNHVHQ|V|TADAVSSPSHGDSKSPGLLSSDNPQLSALLM
Vertebrate    	LNHLSSHT-ATSGGQQGITLTKESKPSGN|T|SAVPETSRHSGETSNSTAGVEGLPNHVHQ|V|TADAVSSPSHGDSKSPGLLSSDNPQLSALLM
Vertebrate    	LNHLSSHT-ATSGGQQGITLTKESKPSGN|T|SAVPETSRHSGETPNSTASVEGLPNHVHQ|V|TADAVSSPSHGDSKSPGLLSSDNPQLSALLM
Vertebrate    	LNHLSSHT-ATSGGQQGITLTKESKPSGN|T|SAVPETSRHSGETPNSTAGVEGLPNHVHQ|V|TADAVSSPSHGDSKSPGLLSSDNPQLSALLM
Vertebrate    	LNHLSSHT-ATSGGQQGITLTKESKPSGN|T|SAVPETSRHSGETPNSTASVEGLPNHVHQ|V|TADAVSSPSHGDSKSPGLLSSDNPQLSALLM
Vertebrate    	LNHLSSHT-ATSGGQQGITLTKESKPSGN|T|SAVPETSRHSGETPNSTAGVEGLPNHVHQ|V|TADAVSSPSHGDSKSPGLLSSDNPQLSALLM
Vertebrate    	LNHLSSHT-ATSGGQQGITLTKESKPSGN|T|SAVPETSRHSGETPNSTASVEGLPNHVHQ|V|TADAVSSPSHGDSKSPGLLSSDNPQLSALLM
Vertebrate    	LNHLSSHT-ATSGGQQGITLTKESKPSGN|T|SAVPETSRHSGETPNSTAGVEGLPNHVHQ|V|TADAVSSPSHGDSKSPGLLSSDNPQLSALLM
Vertebrate    	LNHLSSHT-ATSGGQQGITLTKESKPSGN|T|SAVPETSRHSGETPNSTAGVEGLPNHVHQ|V|TADAVSSPSHGDSKSPGLLSSDNPQLSALLM
Mammal        	LNHLSSHT-ATSGGQQGITLTKESKPSGN|T|LMVPEPNRHIGETPNSTASVEGLPNHVHQ|V|TADAVCSPSHGDSKSPGLLSSDNPQLSALLM
Mammal        	LNHLSSHT-ATSGGQQGITLTKESKPSGN|T|SMVPEISRHAGETPNSTASVEGLPNHVHQ|V|TADAVCSPSHGDSKSPGLLSSDNPQLSALLM
Mammal        	LNHLSSHT-ATSGGQQGITLTKESKPSGN|T|SMVPETSRHAGETPNSTASVEGLPNHVHQ|V|TADAVCSPSHGDSKSPGLLSSDNPQLSALLM
Mammal        	LNHLSSHI-ATSGGQQGITLTKESKPSGN|T|LTVPETSRHAGETPNSTANVEGLPNHVHQ|V|TADAVCSPSHGDSKSPGLLSSDNPQLSALLM
Mammal        	LNHLSSHT-ATSGGQQGITLTKESKPSGN|T|SIVPEISRHTGETPNSTASVEGLPNHVHQ|V|TADAVCSPSHGDSKSPGLLSSDNPQLSALLM
Mammal        	LNHLSSHT-ATSGGQQGITLTKESKPSGN|T|STVPETSRHTGETPNSTASVEGLPNHVHQ|V|MADAVCSPSHGDSKSPGLLSSDNPQLSALLM
Mammal        	LNHLSSHT-ATSGGQQGITLTKESKPSGN|T|STVPETSRHTGETPNSTASVEGLPNHVHQ|V|TADAVCSPSHGDSKSPGLLSSDNPQLSALLM
Mammal        	LNHLSSHT-ATSGGQQGITLTKESKPSGN|T|STVPETSRHTGETPNSTASVEGLPNHVHQ|V|TADAVCSPSHGDSKSPGLLSSDNPQLSALLM
Mammal        	LNHLSSHT-ATSGGQQGITLTKESKPSGN|T|LTVPETSRHTGETSNSTASVEGLPNHVHQ|V|TADAVCSPSHGDSKSPGLLSSDNPQLSALLM
Mammal        	LNHLSSHT-ATSGGQQGITLTKESKPSGN|T|STVPETSRHTGETPNSTASVEGLPNHVHQ|V|TADAVCSPSHGDSKSPGLLSSDNPQLSALLM
Mammal        	LNHLSSHT-ATSGGQQGITLTKESKPSGN|T|LTVPETSRHTGETSNSTASVEGLPNHVHQ|V|TADAVCSPSHGDSKSPGLLSSDNPQLSALLM
Mammal        	LNHLSSHT-ATSGGQQGITLTKESKPSGN|T|LTVPETSRHTGETSNSTASVEGLPNHVHQ|V|TADAVCSPSHGDSKSPGLLSSDNPQLSALLM
Mammal        	LNHLSSHT-ATSGGQQGITLTKESKPSGN|T|LTVPETSRHTGETSNSTASVEGLPNHVHQ|V|TADAVCSPSHGDSKSPGLLSSDNPQLSALLM
Mammal        	LNHLSSHT-ATSGGQQGITLTKESKPSGN|T|SMVPETSRHSGETPNSTASVEGLPNHVHQ|V|MADAVCSPSHGDSKSPGLLSSDNPQLSALLM
Mammal        	LNHLSSHT-ATSGGQQGITLTKESKPSGN|T|STVPETSRHAGETPNSTASVEGLPNHVHQ|V|MADAVCSPSHGDSKSPGLLSSDNPQLSALLM
Mammal        	LNHLSSHT-ATSGGQQGITLTKESKPSGN|T|LTVPETSRHTGETSNSTASVEGLPNHVHQ|V|TADAVCSPSHGDSKSPGLLSSDNPQLSALLM
Mammal        	LNHLSSHT-ATSGGQQGITLTKESKPSGN|T|STVPETSRHAGETPNSTASVEGLPNHVHQ|V|MADAVCSPSHGDSKSPGLLSSDNPQLSALLM
Mammal        	LNNLSSHT-ATSGGQQGITLTKESKPSGN|T|STVPETSRHAGETPNSTASVEGLPNHVHQ|V|TADAVCSPSHGDSKSPGLLSSDNPQLSALLM
Mammal        	LNHLSSHT-ATSGGQQGITLTKESKPSGN|T|LTVPETSRHTGETPNSTASVEGLPNHVHQ|V|TADAVCSPSHGDSKSPGLLSSDNPQLSALLM
Mammal        	LNHLSSHT-ATSGGQQGITLTKESKPSGN|T|LTVPETSRHVGETPNSTASVEGLPNHVHQ|V|TADAVCSPSHGDSKSPGLLSSDNPQLSALLM
Mammal        	LNHLSSHT-ATSGGQQGITLTKESKPSGN|T|SMVPETSRHAGETPNSTASVEGLPNHVHQ|V|TADAVCSPSHGDSKSPGLLSSDNPQLSALLM
Mammal        	LNHLSSHT-ATSGGQQGITLTKESKPSGN|T|SMVPETSRHSGETPNSTASVEGLPNHVHQ|V|MADAVCSPSHGDSKSPGLLSSDNPQLSALLM
Mammal        	LNHLSSHT-ATSGGQQGITLTKESKPSGN|T|SMVPETSRHTGETPNSTASVEGLPNHVHQ|V|TADAVCSPSHGDSKSPGLLSSDNPQLSALLM
Mammal        	LNHLSSHT-ATSGGQQGITLTKESKPSGN|T|SMVPETSRHAGETPNSAASVEGLPNHVHQ|V|TADAVCSPSHGDSKSPGLLSSDNPQLSALLM

                                                  Up to 50 Sequences Containing 2nd Mutation

Metazoa       	DSMLAQLAQ-QSSAIKGGQYTDKPTDQGL|T|RKCIMTINSSGNIQPASAGISTFSTSVQQ|S|TFSGMKESSRTSTLSHGTVTKDLGVSHTLLP
Vertebrate    	LNHLSSHT-ATSGGQQGITLTKESKPSGN|T|SAVPETSRHSGETPNSTASVEGLPNHVHQ|V|TADAVSSPSHGDSKSPGLLSSDNPQLSALLM
Vertebrate    	LNHLSSHT-ATSGGQQGITLTKESKPSGN|T|SAVPETSRHSGETPNSTASVEGLPNHVHQ|V|TADAVSSPSHGDSKSPGLLSSDNPQLSALLM
Vertebrate    	LNHLSSHT-ATSGGQQGITLTKESKPSGN|T|SAVPETSRHSGETPNSTASVEGLPNHVHQ|V|TADAVSSPSHGDSKSPGLLSSDNPQLSALLM
Vertebrate    	LNHLSSHT-ATSGGQQGITLTKESKPSGN|T|SAVPETSRHSGETPNSTASVEGLPNHVHQ|V|TADAVSSPSHGDSKSPGLLSSDNPQLSALLM
Vertebrate    	LNHLSSHT-ATSGGQQGITLTKESKPSGN|T|SAVPETSRHSGETPNSTAGVEGLPNHVHQ|V|TADAVSSPSHGDSKSPGLLSSDNPQLSALLM
Vertebrate    	LNHLSSHT-ATSGGQQGITLTKESKPSGN|T|SAVPETSRHSGETPNSTAGVEGLPNHVHQ|V|TADAVSSPSHGDSKSPGLLSSDNPQLSALLM
Vertebrate    	LNHLSSHT-ATSGGQQGITLTKESKPSGN|T|SAVPETSRHSGETPNSTAGVEGLPNHVHQ|V|TADAVSSPSHGDSKSPGLLSSDNPQLSALLM
Vertebrate    	LNHLSSHT-ATSGGQQGITLTKESKPSGN|T|SAVPETSRHSGETPNSTASVEGLPNHVHQ|V|TADAVSSPSHGDSKSPGLLSSDNPQLSALLM
Vertebrate    	LNHLSSHT-ATSGGQQGITLTKESKPSGN|T|SAVPETSRHSGETSNSTAGVEGLPNHVHQ|V|TADAVSSPSHGDSKSPGLLSSDNPQLSALLM
Vertebrate    	LNHLSSHT-ATSGGQQGITLTKESKPSGN|T|SAVPETSRHSGETPNSTASVEGLPNHVHQ|V|TADAVSSPSHGDSKSPGLLSSDNPQLSALLM
Vertebrate    	LNHLSSHT-ATSGGQQGITLTKESKPSGN|T|SAVPETSRHSGETPNSTAGVEGLPNHVHQ|V|TADAVSSPSHGDSKSPGLLSSDNPQLSALLM
Vertebrate    	LNHLSSHT-ATSGGQQGITLTKESKPSGN|T|SAVPETSRHSGETPNSTASVEGLPNHVHQ|V|TADAVSSPSHGDSKSPGLLSSDNPQLSALLM
Vertebrate    	LNHLSSHT-ATSGGQQGITLTKESKPSGN|T|SAVPETSRHSGETPNSTAGVEGLPNHVHQ|V|TADAVSSPSHGDSKSPGLLSSDNPQLSALLM
Vertebrate    	LNHLSSHT-ATSGGQQGITLTKESKPSGN|T|SAVPETSRHSGETPNSTASVEGLPNHVHQ|V|TADAVSSPSHGDSKSPGLLSSDNPQLSALLM
Vertebrate    	LNHLSSHT-ATSGGQQGITLTKESKPSGN|T|SAVPETSRHSGETPNSTAGVEGLPNHVHQ|V|TADAVSSPSHGDSKSPGLLSSDNPQLSALLM
Vertebrate    	LNHLSSHT-ATSGGQQGITLTKESKPSGN|T|SAVPETSRHSGETPNSTAGVEGLPNHVHQ|V|TADAVSSPSHGDSKSPGLLSSDNPQLSALLM
Vertebrate    	LNHLSSHT-ATSGGQQGITLTKESKPSGN|T|SAVPETSRHSGETPNSTAGVEGLPNHVHQ|V|TADAVSSPSHGDSKSPGLLSSDNPQLSALLM
Vertebrate    	LNHLSSHT-ATSGGQQGITLTKESKPSGN|T|SAVPETSRHSGETPNSTAGVEGLPNHVHQ|V|TADAVSSPSHGDSKSPGLLSSDNPQLSALLM
Vertebrate    	LNHLSSHT-ATSGGQQGITLTKESKPSGN|T|SAVPETSRHSGETPNSTASVEGLPNHVHQ|V|TADAVSSPSHGDSKSPGLLSSDNPQLSALLM
Vertebrate    	LNHLSSHT-ATSGGQQGITLTKESKPSGN|T|SAVPETSRHSGETPNSTAGVEGLPNHVHQ|V|TADAVSSPSHGDSKSPGLLSSDNPQLSALLM
Vertebrate    	LNHLPSHT-ATSGGQQGITLTKESKPSGN|T|SAVPDTNRHSGETPNSTASVEGLTNHVHQ|V|TADAVPSPSHGDSKSPGLLSSDNPQLSALLM
Vertebrate    	LNHLSSHT-ATSGGQQGITLTKESKPSGN|T|SAVPETSRHSGETPNSTASVEGLPNHVHQ|V|TADAVSSPSHGDSKSPGLLSSDNPQLSALLM
Vertebrate    	LNHLSSHT-ATSGGQQGITLTKESKPSGN|T|SAVPETSRHSGETPNSTASVEGLPNHVHQ|V|TADAVSSPSHGDSKSPGLLSSDNPQLSALLM
Vertebrate    	LNHLSSHT-ATSGGQQGITLTKESKPSGN|T|SAVPETSRHSGETPNSTASVEGLPNHVHQ|V|TADAVSSPSHGDSKSPGLLSSDNPQLSALLM
Mammal        	LNHLSSHT-ATSGGQQGITLTKESKPSGN|T|LMVPEPNRHIGETPNSTASVEGLPNHVHQ|V|TADAVCSPSHGDSKSPGLLSSDNPQLSALLM
Mammal        	LNHLSSHT-ATSGGQQGITLTKESKPSGN|T|SMVPEISRHAGETPNSTASVEGLPNHVHQ|V|TADAVCSPSHGDSKSPGLLSSDNPQLSALLM
Mammal        	LNHLSSHT-ATSGGQQGITLTKESKPSGN|T|SMVPETSRHAGETPNSTASVEGLPNHVHQ|V|TADAVCSPSHGDSKSPGLLSSDNPQLSALLM
Mammal        	LNHLSSHI-ATSGGQQGITLTKESKPSGN|T|LTVPETSRHAGETPNSTANVEGLPNHVHQ|V|TADAVCSPSHGDSKSPGLLSSDNPQLSALLM
Mammal        	LNHLSSHT-ATSGGQQGITLTKESKPSGN|T|SIVPEISRHTGETPNSTASVEGLPNHVHQ|V|TADAVCSPSHGDSKSPGLLSSDNPQLSALLM
Mammal        	LNHLSSHT-ATSGGQQGITLTKESKPSGN|T|STVPETSRHTGETPNSTASVEGLPNHVHQ|V|MADAVCSPSHGDSKSPGLLSSDNPQLSALLM
Mammal        	LNHLSSHT-ATSGGQQGITLTKESKPSGN|T|STVPETSRHTGETPNSTASVEGLPNHVHQ|V|TADAVCSPSHGDSKSPGLLSSDNPQLSALLM
Mammal        	LNHLSSHT-ATSGGQQGITLTKESKPSGN|T|STVPETSRHTGETPNSTASVEGLPNHVHQ|V|TADAVCSPSHGDSKSPGLLSSDNPQLSALLM
Mammal        	LNHLSSHT-ATSGGQQGITLTKESKPSGN|T|LTVPETSRHTGETSNSTASVEGLPNHVHQ|V|TADAVCSPSHGDSKSPGLLSSDNPQLSALLM
Mammal        	LNHLSSHT-ATSGGQQGITLTKESKPSGN|T|STVPETSRHTGETPNSTASVEGLPNHVHQ|V|TADAVCSPSHGDSKSPGLLSSDNPQLSALLM
Mammal        	LNHLSSHT-ATSGGQQGITLTKESKPSGN|T|LTVPETSRHTGETSNSTASVEGLPNHVHQ|V|TADAVCSPSHGDSKSPGLLSSDNPQLSALLM
Mammal        	LNHLSSHT-ATSGGQQGITLTKESKPSGN|T|LTVPETSRHTGETSNSTASVEGLPNHVHQ|V|TADAVCSPSHGDSKSPGLLSSDNPQLSALLM
Mammal        	LNHLSSHT-ATSGGQQGITLTKESKPSGN|T|LTVPETSRHTGETSNSTASVEGLPNHVHQ|V|TADAVCSPSHGDSKSPGLLSSDNPQLSALLM
Mammal        	LNHLSSHT-ATSGGQQGITLTKESKPSGN|T|SMVPETSRHSGETPNSTASVEGLPNHVHQ|V|MADAVCSPSHGDSKSPGLLSSDNPQLSALLM
Mammal        	LNHLSSHT-ATSGGQQGITLTKESKPSGN|T|STVPETSRHAGETPNSTASVEGLPNHVHQ|V|MADAVCSPSHGDSKSPGLLSSDNPQLSALLM
Mammal        	LNHLSSHT-ATSGGQQGITLTKESKPSGN|T|LTVPETSRHTGETSNSTASVEGLPNHVHQ|V|TADAVCSPSHGDSKSPGLLSSDNPQLSALLM
Mammal        	LNHLSSHT-ATSGGQQGITLTKESKPSGN|T|STVPETSRHAGETPNSTASVEGLPNHVHQ|V|MADAVCSPSHGDSKSPGLLSSDNPQLSALLM
Mammal        	LNNLSSHT-ATSGGQQGITLTKESKPSGN|T|STVPETSRHAGETPNSTASVEGLPNHVHQ|V|TADAVCSPSHGDSKSPGLLSSDNPQLSALLM
Mammal        	LNHLSSHT-ATSGGQQGITLTKESKPSGN|T|LTVPETSRHTGETPNSTASVEGLPNHVHQ|V|TADAVCSPSHGDSKSPGLLSSDNPQLSALLM
Mammal        	LNHLSSHT-ATSGGQQGITLTKESKPSGN|T|LTVPETSRHVGETPNSTASVEGLPNHVHQ|V|TADAVCSPSHGDSKSPGLLSSDNPQLSALLM
Mammal        	LNHLSSHT-ATSGGQQGITLTKESKPSGN|T|SMVPETSRHAGETPNSTASVEGLPNHVHQ|V|TADAVCSPSHGDSKSPGLLSSDNPQLSALLM
Mammal        	LNHLSSHT-ATSGGQQGITLTKESKPSGN|T|SMVPETSRHSGETPNSTASVEGLPNHVHQ|V|MADAVCSPSHGDSKSPGLLSSDNPQLSALLM
Mammal        	LNHLSSHT-ATSGGQQGITLTKESKPSGN|T|SMVPETSRHTGETPNSTASVEGLPNHVHQ|V|TADAVCSPSHGDSKSPGLLSSDNPQLSALLM
Mammal        	LNHLSSHT-ATSGGQQGITLTKESKPSGN|T|SMVPETSRHAGETPNSAASVEGLPNHVHQ|V|TADAVCSPSHGDSKSPGLLSSDNPQLSALLM
 
_____________M806V_H785Q_____________
 
                                                          All Human Sequences

Human         	KESKPSGNI-----------LTV-PETSR|H|T---GETPNSTASVEGLPNHVHQ|M|TADAVCSPSHGDSKS-PGLLSSDNPQLSALL
Human         	KESKPSGNI-----------LTV-PETSR|H|T---GETPNSTASVEGLPNHVHQ|M|TADAVCSPSHGDSKS-PGLLSSDNPQLSALL
Human         	KESKPSGNI-----------LTV-PETSR|H|T---GETPNSTASVEGLPNHVHQ|M|TADAVCSPSHGDSKS-PGLLSSDNPQLSALL
Human         	KESKPSGNI-----------LTV-PETSR|H|T---GETPNSTASVEGLPNHVHQ|M|TADAVCSPSHGDSKS-PGLLSSDNPQLSALL
Human         	KESKPSGNI-----------LTV-PETSR|H|T---GETPNSTASVEGLPNHVHQ|M|TADAVCSPSHGDSKS-PGLLSSDNPQLSALL
Human         	KESKPSGNI-----------LTV-PETSR|H|T---GETPNSTASVEGLPNHVHQ|M|TADAVCSPSHGDSKS-PGLLSSDNPQLSALL
Human         	KESKPSGNI-----------LTV-PETSR|H|T---GETPNSTASVEGLPNHVHQ|M|TADAVCSPSHGDSKS-PGLLSSDNPQLSALL
Human         	KESKPSGNI-----------LTV-PETSR|H|T---GETPNSTASVEGLPNHVHQ|M|TADAVCSPSHGDSKS-PGLLSSDNPQLSALL
Human         	KESKPSGNI-----------LTV-PETSR|H|T---GETPNSTASVEGLPNHVHQ|M|TADAVCSPSHGDSKS-PGLLSSDNPQLSALL
Human         	KESKPSGNI-----------LTV-PETSR|H|T---GETPNSTASVEGLPNHVHQ|M|TADAVCSPSHGDSKS-PGLLSSDNPQLSALL
Human         	KESKPSGNI-----------LTV-PETSR|H|T---GETPNSTASVEGLPNHVHQ|M|TADAVCSPSHGDSKS-PGLLSSDNPQLSALL
Human         	KESKPSGNI-----------LTV-PETSR|H|T---GETPNSTASVEGLPNHVHQ|M|TADAVCSPSHGDSKS-PGLLSSDNPQLSALL
Human         	KESKPSGNI-----------LTV-PETSR|H|T---GETPNSTASVEGLPNHVHQ|M|TADAVCSPSHGDSKS-PGLLSSDNPQLSALL
Human         	KESKPSGNI-----------LTV-PETSR|H|T---GETPNSTASVEGLPNHVHQ|M|TADAVCSPSHGDSKS-PGLLSSDNPQLSALL
Human         	KESKPSGNI-----------LTV-PETSR|H|T---GETPNSTASVEGLPNHVHQ|M|TADAVCSPSHGDSKS-PGLLSSDNPQLSALL
Human         	KESKPSGNI-----------LTV-PETSR|H|T---GETPNSTASVEGLPNHVHQ|M|TADAVCSPSHGDSKS-PGLLSSDNPQLSALL
Human         	KESKPSGNI-----------LTV-PETSR|H|T---GETPNSTASVEGLPNHVHQ|M|TADAVCSPSHGDSKS-PGLLSSDNPQLSALL
Human         	KESKPSGNI-----------LTV-PETSR|H|T---GETPNSTASVEGLPNHVHQ|M|TADAVCSPSHGDSKS-PGLLSSDNPQLSALL

                                                          Reference Sequences

              	     1    6                1   |5|6       1    6    1    |6|    1    6    1     6    1    6
              	    7    7                8   |8|8       9    9    0    |0|    1    1    2     2    3    3
              	   7    7                7   |7|7       7    7    8    |8|    8    8    8     8    8    8
Coral         	DV---------------------------|-|----------PSPLTGDPTLS--|-|NGPMSTYTG-------FPSAAGAAS------
Flatworm      	EE---------------------------|-|----------CSLGDGD--LL--|-|PGPMDCTET-------INPSGTDAL------
Snail         	HE---------------------------|-|----------AYLAEDMRSHMRS|Q|LMKVPKLT--------PSSTTSSSSSV----
Ant           	KD---------------------------|-|--------IATSLAEDLLKHFGS|E|DLDVKEEP--------PASIMNNNFSL----
Copepod       	QD---------------------------|-|---------IGSFAESLLKQFQE|Q|IGDDEKQD--------SDGIESMDLLG----
Lancet        	PSSAIGNLNS--GAGGNRAGPST-ADALS|S|S-PLPPQSREPHRTHAESNHMHG|L|SNGPVVENSV------DTFVASSSPALFS--
Fish          	KESKPSGNG--------------------|H|S---AGTPNSTATAEGLPNHVHQ|G|QADAAGA----KPCS-PGVLSSDNPQLSALL
Frog          	KESKPSG-N-----------GSV-PETSR|H|S---EGTPNSTAGVEGLPNHVHQ|V|TADTVPSPSHGDSKS-PGLLSSDNPQLSALL
Lizard        	KESKPSGNT-----------SAV-PDTNR|H|S---GETPNSTASVEGLPNHVHQ|V|TADAVSSPSHGDSKS-PGLLSSDNPQLSALL
Bird          	KESKPSGNT-----------SAV-PETSR|H|S---GETPNSTAGVEGLPNHVHQ|V|TADAVSSPSHGDSKS-PGLLSSDNPQLSALL
Alligator     	KESKPSGNT-----------SAV-PETSR|H|S---GETPNSTASVEGLPNHVHQ|V|TADAVSSPSHGDSKS-PGLLSSDNPQLSALL
Mouse         	KESKPSGNT-----------LTV-PETSR|Q|T---GETPNSTASVEGLPNHVHQ|V|MADAVCSPSHGDSKS-PGLLSSDNPQLSALL
Rat           	KESKPSGNT-----------LTL-PETNR|Q|T---GETPNSTASVEGLPNHVHQ|V|MADAVCSPSHGDSKS-PGLLSSDNPQLSALL
Target[Human] 	KESKPSGNI-----------LTV-PETSR|H|T---GETPNSTASVEGLPNHVHQ|M|TADAVCSPSHGDSKS-PGLLSSDNPQLSALL

                                                  Up to 50 Sequences Containing 1st Mutation

Metazoa       	SD---------------------------|-|--------TTESLAEDLLKKFSD|V|QPEIKKEP--------ISSDTNSSGNE----
Metazoa       	SD---------------------------|-|--------TTESLAEDLLKKFSD|V|QPEIKKEP--------ISSDTNSSGNE----
Vertebrate    	KESKPSGNA-----------SAV-PETSR|H|S---GETPNSTAGVEGLPNHVHQ|V|TADAVSSPSHGDSKS-PGLLSSDNPQLSALL
Vertebrate    	KESKPSGNT-----------SAV-PETSR|H|S---GETPNSTASVEGLPNHVHQ|V|TADAVSSPSHGDSKS-PGLLSSDNPQLSALL
Vertebrate    	KESKPSGNT-----------SAV-PETSR|H|S---GETPNSTASVEGLPNHVHQ|V|TADAVSSPSHGDSKS-PGLLSSDNPQLSALL
Vertebrate    	KESKPSGNT-----------SAV-PETSR|H|S---GETPNSTASVEGLPNHVHQ|V|TADAVSSPSHGDSKS-PGLLSSDNPQLSALL
Vertebrate    	KESKPSGNT-----------SAV-PETSR|H|S---GETPNSTASVEGLPNHVHQ|V|TADAVSSPSHGDSKS-PGLLSSDNPQLSALL
Vertebrate    	KESKPSGNA-----------SAV-PETSR|H|S---GETPNSTAGVEGLPNHVHQ|V|TADAVSSPSHGDSKS-PGLLSSDNPQLSALL
Vertebrate    	KESKPSGNA-----------SAV-PETSR|H|S---GETPNSTAGVEGLPNHVHQ|V|TADAVSSPSHGDSKS-PGLLSSDNPQLSALL
Vertebrate    	KESKPSGNT-----------SAV-PETSR|H|S---GETPNSTAGVEGLPNHVHQ|V|TADAVSSPSHGDSKS-PGLLSSDNPQLSALL
Vertebrate    	KESKPSGNA-----------SAV-PETSR|H|S---GETPNSTAGVEGLPNHVHQ|V|TADAVSSPSHGDSKS-PGLLSSDNPQLSALL
Vertebrate    	KESKPSGNT-----------SAV-PETSR|H|S---GETPNSTAGVEGLPNHVHQ|V|TADAVSSPSHGDSKS-PGLLSSDNPQLSALL
Vertebrate    	KESKPSGNA-----------SAV-PETSR|H|S---GETPNSTAGVEGLPNHVHQ|V|TADAVSSPSHGDSKS-PGLLSSDNPQLSALL
Vertebrate    	KESKPSGNA-----------SAV-PETSR|H|S---GETPNSTAGVEGLPNHVHQ|V|TADAVSSPSHGDSKS-PGLLSSDNPQLSALL
Vertebrate    	KESKPSGNA-----------SAV-PETSR|H|S---GETPNSTAGVEGLPNHVHQ|V|TADAVSSPSHGDSKS-PGLLSSDNPQLSALL
Vertebrate    	KESKPSGNA-----------SAV-PETSR|H|S---GETPNSTAGVEGLPNHVHQ|V|TADAVSSPSHGDSKS-PGLLSSDNPQLSALL
Vertebrate    	KESKPSGNT-----------SAV-PETSR|H|S---GETPNSTAGVEGLPNHVHQ|V|TADAVSSPSHGDSKS-PGLLSSDNPQLSALL
Vertebrate    	KESKPSGNT-----------SAV-PETSR|H|S---GETPNSTASVEGLPNHVHQ|V|TADAVSSPSHGDSKS-PGLLSSDNPQLSALL
Vertebrate    	KESKPSGNT-----------SAV-PETSR|H|S---GETSNSTAGVEGLPNHVHQ|V|TADAVSSPSHGDSKS-PGLLSSDNPQLSALL
Vertebrate    	KESKPSGNT-----------SAV-PETSR|H|S---GETPNSTASVEGLPNHVHQ|V|TADAVSSPSHGDSKS-PGLLSSDNPQLSALL
Vertebrate    	KESKPSGNT-----------SAV-PETSR|H|S---GETPNSTAGVEGLPNHVHQ|V|TADAVSSPSHGDSKS-PGLLSSDNPQLSALL
Vertebrate    	KESKPSGNT-----------SAV-PETSR|H|S---GETPNSTASVEGLPNHVHQ|V|TADAVSSPSHGDSKS-PGLLSSDNPQLSALL
Vertebrate    	KESKPSGNT-----------SAV-PETSR|H|S---GETPNSTAGVEGLPNHVHQ|V|TADAVSSPSHGDSKS-PGLLSSDNPQLSALL
Vertebrate    	KESKPSGNT-----------SAV-PETSR|H|S---GETPNSTASVEGLPNHVHQ|V|TADAVSSPSHGDSKS-PGLLSSDNPQLSALL
Vertebrate    	KESKPSGNT-----------SAV-PETSR|H|S---GETPNSTAGVEGLPNHVHQ|V|TADAVSSPSHGDSKS-PGLLSSDNPQLSALL
Vertebrate    	KESKPSGNT-----------SAV-PETSR|H|S---GETPNSTAGVEGLPNHVHQ|V|TADAVSSPSHGDSKS-PGLLSSDNPQLSALL
Mammal        	KESKPSGNT-----------LMV-PEPNR|H|I---GETPNSTASVEGLPNHVHQ|V|TADAVCSPSHGDSKS-PGLLSSDNPQLSALL
Mammal        	KESKPSGNT-----------SMV-PEISR|H|A---GETPNSTASVEGLPNHVHQ|V|TADAVCSPSHGDSKS-PGLLSSDNPQLSALL
Mammal        	KESKPSGNT-----------SMV-PETSR|H|A---GETPNSTASVEGLPNHVHQ|V|TADAVCSPSHGDSKS-PGLLSSDNPQLSALL
Mammal        	KESKPSGNT-----------LTV-PETSR|H|A---GETPNSTANVEGLPNHVHQ|V|TADAVCSPSHGDSKS-PGLLSSDNPQLSALL
Mammal        	KESKPSGNT-----------SIV-PEISR|H|T---GETPNSTASVEGLPNHVHQ|V|TADAVCSPSHGDSKS-PGLLSSDNPQLSALL
Mammal        	KESKPSGNT-----------STV-PETSR|H|T---GETPNSTASVEGLPNHVHQ|V|MADAVCSPSHGDSKS-PGLLSSDNPQLSALL
Mammal        	KESKPSGNT-----------STV-PETSR|H|T---GETPNSTASVEGLPNHVHQ|V|TADAVCSPSHGDSKS-PGLLSSDNPQLSALL
Mammal        	KESKPSGNT-----------STV-PETSR|H|T---GETPNSTASVEGLPNHVHQ|V|TADAVCSPSHGDSKS-PGLLSSDNPQLSALL
Mammal        	KESKPSGNT-----------LTV-PETSR|H|T---GETSNSTASVEGLPNHVHQ|V|TADAVCSPSHGDSKS-PGLLSSDNPQLSALL
Mammal        	KESKPSGNT-----------STV-PETSR|H|T---GETPNSTASVEGLPNHVHQ|V|TADAVCSPSHGDSKS-PGLLSSDNPQLSALL
Mammal        	KESKPSGNT-----------LTV-PETSR|H|T---GETSNSTASVEGLPNHVHQ|V|TADAVCSPSHGDSKS-PGLLSSDNPQLSALL
Mammal        	KESKPSGNT-----------LTV-PETSR|H|T---GETSNSTASVEGLPNHVHQ|V|TADAVCSPSHGDSKS-PGLLSSDNPQLSALL
Mammal        	KESKPSGNT-----------LTV-PETSR|H|T---GETSNSTASVEGLPNHVHQ|V|TADAVCSPSHGDSKS-PGLLSSDNPQLSALL
Mammal        	KESKPSGNT-----------SMV-PETSR|H|S---GETPNSTASVEGLPNHVHQ|V|MADAVCSPSHGDSKS-PGLLSSDNPQLSALL
Mammal        	KESKPSGNT-----------STV-PETSR|H|A---GETPNSTASVEGLPNHVHQ|V|MADAVCSPSHGDSKS-PGLLSSDNPQLSALL
Mammal        	KESKPSGNT-----------LTV-PETSR|H|T---GETSNSTASVEGLPNHVHQ|V|TADAVCSPSHGDSKS-PGLLSSDNPQLSALL
Mammal        	KESKPSGNT-----------STV-PETSR|H|A---GETPNSTASVEGLPNHVHQ|V|MADAVCSPSHGDSKS-PGLLSSDNPQLSALL
Mammal        	KESKPSGNT-----------STV-PETSR|H|A---GETPNSTASVEGLPNHVHQ|V|TADAVCSPSHGDSKS-PGLLSSDNPQLSALL
Mammal        	KESKPSGNT-----------LTV-PETSR|H|T---GETPNSTASVEGLPNHVHQ|V|TADAVCSPSHGDSKS-PGLLSSDNPQLSALL
Mammal        	KESKPSGNT-----------LTV-PETSR|H|V---GETPNSTASVEGLPNHVHQ|V|TADAVCSPSHGDSKS-PGLLSSDNPQLSALL
Mammal        	KESKPSGNT-----------SMV-PETSR|H|A---GETPNSTASVEGLPNHVHQ|V|TADAVCSPSHGDSKS-PGLLSSDNPQLSALL
Mammal        	KESKPSGNT-----------SMV-PETSR|H|S---GETPNSTASVEGLPNHVHQ|V|MADAVCSPSHGDSKS-PGLLSSDNPQLSALL
Mammal        	KESKPSGNT-----------SMV-PETSR|H|T---GETPNSTASVEGLPNHVHQ|V|TADAVCSPSHGDSKS-PGLLSSDNPQLSALL
Mammal        	KESKPSGNT-----------SMV-PETSR|H|A---GETPNSAASVEGLPNHVHQ|V|TADAVCSPSHGDSKS-PGLLSSDNPQLSALL

                                                  Up to 50 Sequences Containing 2nd Mutation

Metazoa       	KMIKNC----------------L-FLTLR|Q|Y----------CLTLKFVKNKGA|E|IEAYNCDT------S-YCVK--CMIELFGIL
Vertebrate    	KESRPSGNG-----------APPGPDRSR|Q|L---AGTPSNTTAVDGLPNHVQQ|V|VADTTSSPGHTEAKS-PGVLSSDNPQLSALL
Vertebrate    	KESRPSGNG-----------APPGPDRSR|Q|L---AGTPSNTTAVDGLPNHVQQ|V|VADTTSSPGHTEAKS-PGVLSSDNPQLSALL
Vertebrate    	KESRPSGNG-----------APPGPDRSR|Q|L---AGTPSNTTAVDGLPNHVQQ|V|VADTTSSPGHTEAKS-PGVLSSDNPQLSALL
Vertebrate    	KESRPSGNG-----------APPGPDRSR|Q|L---AGTPSNTTAVDGLPNHVQQ|V|VADTTSSPGHTEAKS-PGVLSSDNPQLSALL
Vertebrate    	--ASVTKDGD--AAGAASHGNGG-SDSAA|Q|T-SLPPAESEKAQADGLANHVHS|E|EGDKVADGVE------KQSLSADNPRLSALL
Vertebrate    	--ASITKDGD--AAGAASHGNGG-SDGSA|Q|T-SLPPAESEKAQADGLANHVRS|E|EGDKVADGGE------KQSLSADNPRLSATL
Vertebrate    	--ASVTKDGD--AAGAASHGNGG-SDSAA|Q|T-SLPPAESEKAQADGLANHVHS|E|EGDKVADGVE------KQSLSADNPRLSALL
Vertebrate    	--ASVTKDGD--AAGAASHGNGG-SDGAA|Q|T-SLPPAGSEKAQADGLANHVRS|E|EGDKVADGGE------KQSLSADNPRLSALL
Vertebrate    	--ASVTKDGD--AAGAASHGNGG-SDGAA|Q|T-SLPPAESEKAQADGLANHVRS|E|EGDKVADGGE------KQSLSADNPRLSALL
Vertebrate    	--ASVTKDGD--AAGAASHGNGG-SDGAA|Q|T-SLPPAESEKAQADGLANHVRS|E|EGDKVADGGE------KQSLSADNPRLSALL
Vertebrate    	--ASITKDGD--AAGAASHGNGG-SDGSA|Q|T-SLPPAESEKAQADGLANHVRS|E|EGDKVADGGE------KQSLSADNPRLSATL
Vertebrate    	--ASVTKDGD--AAGAASHGNGG-SDSAA|Q|T-SLPPAESEKAQADGLANHVHS|E|EGDKVADGVE------KQSLSADNPRLSALL
Vertebrate    	--ASVTKDGD--AAGAASHGNGG-SDGAA|Q|T-SLPPAGSEKAQADGLANHVRS|E|EGDKVADGGE------KQSLSADNPRLSALL
Vertebrate    	--ASVTKDGD--AAGAASHGNGG-SDGAA|Q|T-SLPPAESEKAQADGLANHVRS|E|EGDKVADGGE------KQSLSADNPRLSALL
Vertebrate    	--ASVTKDGD--AAGAASHGNGG-SDSAA|Q|T-SLPPAESEKAQADGLANHVHS|E|EGDKVADGVE------KQSLSADNPRLSALL
Vertebrate    	--ASITKDGD--AAGAASHGNGG-SDGSA|Q|T-SLPPAESEKAQADGLANHVRS|E|EGDKVADGGE------KQSLSADNPRLSATL
Vertebrate    	--ASVTKDGD--AAGAASHGNGG-SDGAA|Q|T-SLPPAGSEKAQADGLANHVRS|E|EGDKVADGGE------KQSLSADNPRLSALL
Vertebrate    	--ASVTKDGD--AAGAASHGNGG-SDGAA|Q|T-SLPPAESEKAQADGLANHVRS|E|EGDKVADGGE------KQSLSADNPRLSALL
Vertebrate    	--ASVTKDGD--AAGAASHGNGG-SDGAA|Q|T-SLPPAESEKAQADGLANHVRS|E|EGDKVADGGE------KQSLSADNPRLSALL
Vertebrate    	KESRPSGNGAPP----------G-PDRSR|Q|L---AGTPSNTTAVDGLPNHVQQ|V|VADTTS-PGHTEA-KSPGVLSSDNPQLSALL
Vertebrate    	SGGAASVTKDGDA-GAASHGNGG-SDGAA|Q|TSLPPAESEK-AQADGLANHVRS|E|EGDKVADGGE------KQSLSADNPRLSALL
Vertebrate    	KDFTPSRDKHGC--SAAALSXGP-ETSTR|Q|SGGSSSTPPT-PPAQGLTNHVQL|Q|VTDSCSVLSQPGS-PAPGTLPADNPQLSAFL
Vertebrate    	KDATPSGGNNGSG-GAAALPSGP-EAAIR|Q|SAGTPLSPSS-APAQGLTNHVQP|R|VTDSSASLSQPAS-PAPGVLTSDNPQLSALL
Vertebrate    	KDTTPSGGRNGSS-AAATLPSGP-E----|Q|SGGASHSPST-TPAQGLTNHVQL|R|VTDSSSSLSQPGS-PAPGALSSDNPQLSAFL
Mammal        	KESKPSGNT-----------LTV-PETSR|Q|T---GETPNSTASVEGLPNHVHQ|V|MADAVCSPSHGDSKS-PGLLSSDNPQLSALL
Mammal        	KESKPSGNT-----------LTL-PETNR|Q|T---GETPNSTASVEGLPNHVHQ|V|MADAVCSPSHGDSKS-PGLLSSDNPQLSALL
Mammal        	KESKPSGNT-----------LMV-PETSR|Q|T---GETPNSTASVEGLPNHVHQ|V|MADAVCSPSHGDSKS-PGLLSSDNPQLSALL
Mammal        	KESKPSGNT-----------LTV-PETSR|Q|T---GETPNSTASVEGLPNHVHQ|V|MADAVCSPSHGDSKS-PGLLSSDNPQLSALL
Mammal        	KESKPSGNT-----------LTV-PETSR|Q|T---GETPNSTASVEGLPNHVHQ|V|MADAVCSPSHGDSKS-PGLLSSDNPQLSALL
Mammal        	KESKPSGNT-----------LTL-PETNR|Q|T---GETPNSTASVEGLPNHVHQ|V|MADAVCSPSHGDSKS-PGLLSSDNPQLSALL
Mammal        	KESKPSGNT-----------LTL-PETNR|Q|T---GETPNSTASVEGLPNHVHQ|V|MADAVCSPSHGDSKS-PGLLSSDNPQLSALL
Mammal        	KESKPSGNT-----------LMV-PETSR|Q|T---GETPNSTASVEGLPNHVHQ|V|MADAVCSPSHGDSKS-PGLLSSDNPQLSALL
Mammal        	KESKPSGNT-----------LTL-PETNR|Q|T---GETPNSTASVEGLPNHVHQ|V|MADAVCSPSHGDSKS-PGLLSSDNPQLSALL
Mammal        	KESKPSGNT-----------LMV-PETSR|Q|T---GETPNSTASVEGLPNHVHQ|V|MADAVCSPSHGDSKS-PGLLSSDNPQLSALL
Mammal        	KESKPSGNT-----------LTV-PETSR|Q|T---GETPNSTASVEGLPNHVHQ|V|MADAVCSPSHGDSKS-PGLLSSDNPQLSALL
Mammal        	KESKPSGNT-----------LTV-PETSR|Q|T---GETPNSTASVEGLPNHVHQ|V|MADAVCSPSHGDSKS-PGLLSSDNPQLSALL
Mammal        	KESKPSGNT-----------LTL-PETNR|Q|T---GETPNSTASVEGLPNHVHQ|V|MADAVCSPSHGDSKS-PGLLSSDNPQLSALL
Mammal        	KESKPSGNT-----------LTV-PETSR|Q|T---GETPNSTASVEGLPNHVHQ|V|MADAVCSPSHGDSKS-PGLLSSDNPQLSALL
Mammal        	KESKPSGNT-----------LTV-PETSR|Q|T---GETPNSTASVEGLPNHVHQ|V|MADAVCSPSHGDSKS-PGLLSSDNPQLSALL
Mammal        	KESKPSGNT-----------LTL-PETNR|Q|T---GETPNSTASVEGLPNHVHQ|V|MADAVCSPSHGDSKS-PGLLSSDNPQLSALL
Mammal        	KESKPSGNT-----------LMV-PETSR|Q|T---GETPNSTASVEGLPNHVHQ|V|MADAVCSPSHGDSKS-PGLLSSDNPQLSALL
Mammal        	KESKPSGNT-----------LTV-PETSR|Q|T---GETPNSTASVEGLPNHVHQ|V|MADAVCSPSHGDSKS-PGLLSSDNPQLSALL
Mammal        	KESKPSGNT-----------LMV-PETSR|Q|T---GETPNSTASVEGLPNHVHQ|V|MADAVCSPSHGDSKS-PGLLSSDNPQLSALL
Mammal        	KESKPSGNT-----------LMV-PETSR|Q|T---GETPNSTASVEGLPNHVHQ|V|MADAVCSPSHGDSKS-PGLLSSDNPQLSALL
Mammal        	KESKPSGNT-----------LTV-PETSR|Q|T---GETPNSTASVEGLPNHVHQ|V|MADAVCSPSHGDSKS-PGLLSSDNPQLSALL
Mammal        	KESKPSGNT-----------LTV-PETSR|Q|T---GETPNSTASVEGLPNHVHQ|V|MADAVCSPSHGDSKS-PGLLSSDNPQLSALL
Mammal        	KESKPSGNT-----------LTL-PETNR|Q|T---GETPNSTASVEGLPNHVHQ|V|MADAVCSPSHGDSKS-PGLLSSDNPQLSALL
Mammal        	KESKPSGNT-----------LMV-PETSR|Q|T---GETPNSTASVEGLPNHVHQ|V|MADAVCSPSHGDSKS-PGLLSSDNPQLSALL
 
________________________PIK3CA_______________________
 
MutationAA     Num. Tumors     Common Polymorphism     
                                                       
p.H1047R       4235            0                       
p.E545K        3146            0                       
p.E542K        1935            0                       
p.H1047L        577            0                       
p.E545A         266            0                       
p.R88Q          250            0                       
p.Q546K         238            0                       
p.E545G         202            0                       
p.N345K         201            0                       
p.C420R         164            0                       
p.M1043I        150            0                       
p.H1047Y        119            0                       
p.G1049R        100            0                       
p.Q546R          99            0                       
p.E726K          85            0                       
p.?              84            0                       
p.E545?          80            0                       
p.E81K           77            0                       
p.E545Q          72            0                       
p.G118D          70            0                       
p.M1043V         62            0                       
p.E453K          61            0                       
p.R108H          61            0                       
p.Y1021C         59            0                       
p.K111E          51            0                       
p.R93W           50            0                       
p.H1047?         48            0                       
p.Q546P          46            0                       
p.E545D          45            0                       
p.T1025A         43            0                       
 
_____________H1047L_R88Q_____________
 
                                                          All Human Sequences

Human         	-----------------------------|R|------------------LCDLRLFQP//AYIRKTLALDKTEQEALEYFMKQMNDA|H|HGGWTTKMDWIFHTIKQHALN-

                                                          Reference Sequences

              	                                |8|                     2    7//  2    7    2    7    2    |7|    2    7    2    7  
              	                               |8|                     9    9//  2    2    3    3    4    |4|    5    5    6    6  
              	                              | |                           //  0    0    0    0    0    |0|    0    0    0    0  
              	                             | |                           //  1    1    1    1    1    |1|    1    1    1    1  
Sponge        	-----------------------------|S|------------------LADIDLFVP//RYISNALCLSKNDDQAKEDFRKKLAEA|V|KHSWSVSINWYFHNVARTGN--
Coral         	-----------------------------|Q|------------------LIDVRPFRP//GYLRKTLLLPVSEEDALRDFRSKFDHA|I|NNSFSTTMNWFAHNVKRDNP--
Flatworm      	-----------------------------|R|------------------LRELPLLLP//EHVRKTLAVEMDDSQALAYFHSKFNEA|Y|YGAWTTKIDWFGHWMNT-----
Snail         	-----------------------------|N|------------------LNDVRPFWP//DYLKETLVPHLSEADAREHFRAKFKEA|L|KNSWTTSVNFWFHIKAKD----
Ant           	-----------------------------|R|------------------LCDIRPFCA//NYLRDTLVLEMSENEAQKHFRSKFDEA|L|CNSWKTSLNWASHNMAKNNKTT
Copepod       	-----------------------------|S|------------------LEDVNLTQP//EYIRHSLQLDDDDEGALKHFRQEFDLS|L|KESYTTTINWFSHTLKQM----
Lancet        	-----------------------------|R|------------------FCDLRLFQP//EYLRKTLAVEMTDTEALQYFSSCFNEA|Y|SRSYSTKVDWMFHGIKQSR---
Fish          	-----------------------------|R|------------------LCDLRLFHP//AYLRKTLALEKNQQDALEYFTKQMNDA|H|HGGWTTKMDWIFHTIRHMPNEH
Frog          	-----------------------------|R|------------------LCDLRLFQP//AYIRKTLALDKTEQEALEYFMKQMNDA|H|HGGWTTKMDWIFHTIKHL----
Lizard        	-----------------------------|R|------------------LCDLRLFQP//AYIRKTLALDKTEQEALEYFMKQMNDA|H|HGGWTTKMDWIFHTIKQHALN-
Bird          	-----------------------------|R|------------------LCDLRLFQP//AYIRKTLALDKTEQEALEYFMKQMNDA|H|HGGWTTKMDWIFHTIKQHALN-
Alligator     	-----------------------------|R|------------------LCDLRLFQP//AYIRKTLALDKTEQEALEYFMKQMNDA|H|HGGWTTKMDWIFHTIKQHALN-
Mouse         	-----------------------------|R|------------------LCDLRLFQP//AYIRKTLALDKTEQEALEYFTKQMNDA|H|HGGWTTKMDWIFHTIKQHALN-
Rat           	-----------------------------|R|------------------LCDLRLFQP//AYIRKTLALDKTEQEALEYFTKQMNDA|H|HGGWTTKMDWIFHTIKQHALN-
Target[Human] 	-----------------------------|R|------------------LCDLRLFQP//AYIRKTLALDKTEQEALEYFMKQMNDA|H|HGGWTTKMDWIFHTIKQHALN-

                                                  Up to 50 Sequences Containing 1st Mutation

Protist       	-----------------------------|A|S------------S----SGSTQQKKP//NYLMKALAPEMTEEEAAKTFTGLIYKS|L|D-TKTTQLNFAVHILAHRD---
Protist       	-----------------------------|L|Q-------Q----A-TQRLGIGD----//KWVHKTLMLDLRDDEARDAFKKLIHVA|L|H-TTATKLNDAVHLMAH-----
Protist       	-----------------------------|-|---------------------------//KWVHKTLMLDLPDDEACEAFKKLIHVA|L|H-TTTTKLNDAVHLMAH-----
Protist       	-----------------------------|L|N-------Q----A-SLRLGIGD----//KWVHKTLMLDLPDNEASEAFKKLIHVA|L|H-TTTTKLNDAVHLMAH-----
Protist       	-----------------------------|-|---------------------------//KWVHKTLMLDLPDDEACEAFKKLIHVA|L|H-TTTTKLNDAVHLMAH-----
Protist       	-----------------------------|F|H-------H----D-DVMCDSGDIIDP//PWLSTSLMLDLTDDEATAKLEALIDQA|L|C-TVTTRINHATHILAH-----
Protist       	-----------------------------|F|H-------H----D-DVVCESGDIVDP//PWLATSLMLDLTDDQATDKLNALIDVA|L|A-TVTTRINHATHILAH-----
Protist       	-----------------------------|L|L-------A----D-RLQYVSGDMLDP//AWLQNALLLELSDGDAQIRLEALIQEA|L|A-TVTTRINHATHLLAH-----
Protist       	-----------------------------|L|L-------A----D-RLQYVSGDMLDP//AWLQKALLLELSDGDAQIRLEALIQEA|L|A-TVTTRINHATHLLAH-----
Protist       	-MAVIKTVARLPADLLQEDPSHNNDSSSA|P|PSD--SSV-SVSGWL---KKRGVRN--//SHLVEVCLTTMSNEDAAKAFEAAIDFC|L|G-NRFKRLDNYLHILAHKYL--
Protist       	-MTVIKTVARLPTDLLQEDPSHNNDTSTT|G|PTD--T-V-AVSGWL---KKRGVGN--//NHLVEVCLTGLSNDDAAKAFEAAIDFC|L|G-NRFKRLDNYIHIIAHKYL--
Protist       	---FLKTVARLPQELLDDDDDDDEKPSMA|P|KSD--APV-TL-GWL---KKRGEGN--//NYLVEVCVPTLSTTDAAKSFEVAIEYC|L|G-SRFKRWDNTLHIVAHKYL--
Protist       	---FLKTVARLPQELLDDDDDDDERPTM-|P|PSD--APS-TL-GWL---KKRGEGN--//NYLVEVCVPTLSTSDAAKSFEVAIEYC|L|G-SRFKRWDNTLHIVAHKYL--
Protist       	-DVPIKTVARLPLSLLDMSKAAG-----Q|A|ISTHTRHL-AHDGYL---WKRGESS--//NYVVASLYPKMTPPDAFSLFGELINKC|L|H-DKWKSVDDVLHAWKHSK---
Protist       	-DVPIKTVARIPLNLLDMSKAGQ-----A|I|SSPHTRHL-SHDGYL---WKRGESS--//NYVVASLYPTMSPADAFGLFGELIDKC|L|R-DKWKSVDDYLHAWKHSK---
Protist       	TP--LKTVARIPANLIISDEPVT-----L|T|H-P--INN-HMGGYL---RKKGEKN--//NHIVTTLAPEVSDERARESFEQTIHFC|L|D-SRFKRFDNYLHNIAHAFG--
Protist       	TP--LKTVARIPANLIISDEPIS-----L|T|Q-P--IAN-HMGGYL---RKKGEKN--//NHIVTTLAPEVSDERARESFEQTIHFC|L|D-SRFKRFDNYMHNIAHAFT--
Protist       	TP--LKTVARIPANLIITDEPIS-----L|T|Q-S--MSN-HMGGYL---RKKGEKN--//NHIVTTLAPEVSDERARESFEQTIHFC|L|D-SRFKRFDNYLHNIAHAFG--
Protist       	TP--LKTVARIPANLIISDEPIS-----L|T|Q-H--MSN-HMGGYL---RKKGEKN--//NHIVTTLAPEVSDERARESFEQTIHFC|L|D-SRFKRFDNYLHNIAHAFG--
Protist       	TPQFLNCVARIPAALIISQHHVS-----H|A|V-P---SN-VVGGIL---RKRGEGI--//NYIVQTLRPELSEEQACESLKKTVTDC|L|S-SWSRRFDNTIHNLVH-----
Protist       	TPQFLNCVARIPACLIISQHQVS-----H|A|V-P---TC-IVGGIL---RKRGEGI--//NYIVQTMRPEQSEEQACESLKKTVTDC|L|S-SWSRRFDNTIHNLVH-----
Protist       	TPQFLNCVARIPANLIISQHQVS-----H|A|V-P---SK-LVSGVL---RKRGEGI--//NYIVSTLKPEFSEEQACESLLQTVSNC|L|G-SWSRRFDNTIHNLVH-----
Protist       	-DHFITSIVQFPSHMTT--PVVA-----M|S|PSAAHATR-GTSGWL---HQQTDKK--//QHLVQAMDTSLTDVEAHAQFAEKIAIC|L|K-HPFKRIDNTIHNFVHKLRS-
Protist       	-DHFITSIVQFPAHMTT--PIAA-----T|S|PSAARAAR-GTSGWL---HQQTDKK--//QHLVQAMDTSLTDVEAHAQFADKIAIC|L|K-HPFKRIDNTIHNFVHKLRG-
Plant         	-----------------------------|-|---------------------------//RYMHDIMLLNLPDEHAAKEFTKWIHDS|L|H-TKSTQFNHAIHTWVHK----
Plant         	-----------------------------|-|---------------------------//RYMHDIMLLNLSDEHAAKEFTKWIHDS|L|H-TKSTQFNHAIHTWVHK----
Metazoa       	-----------------------------|H|L-----SE-FDIFHE---LPVLKL---//EYLRETLALHLTEQKALQQFRSKFNKA|L|TDAWATSVNWFFHNVARDNT--
Metazoa       	-----------------------------|H|L-----SE-FDIFHE---LPVLKL---//EYLRETLALHLTEQKALQQFRSKFNKA|L|TDAWATSVNWFFHNVARDNT--
Metazoa       	-----------------------------|S|------------------LEDVNLTQP//EYIRHSLQLDDDDEGALKHFRQEFDLS|L|KESYTTTINWFSHTLKQM----
Metazoa       	-----------------------------|S|------------------LEDVNLTQP//EYIRHSLQLDDDDEGALKHFRQEFDLS|L|KESYTTTINWFSHTLKQM----
Metazoa       	-----------------------------|N|------------------LEQLQPLFP//NYLKETLVPHMTEADARSHFRGKFKEA|L|LGSWKSSVNFFFHMKAK-----
Metazoa       	-----------------------------|N|------------------LEELQPFLA//NYLRETLVPHLSEIDARAHFRSKFNQA|L|KGAWKTSLNFWFHIQLNQ----
Metazoa       	-----------------------------|N|------------------LEQLQPLFP//NYLKETLVPHMTEADARSHFRGKFKEA|L|LGSWKSSVNFFFHMKAK-----
Metazoa       	-----------------------------|N|------------------LNDVRPFWP//DYLKETLVPHLSEADAREHFRAKFKEA|L|KNSWTTSVNFWFHIKAKD----
Metazoa       	-----------------------------|R|------------------LCDVRPFYP//EYLKETLVPHKTDEEAKEHFKSKFTEA|L|KNSWKTSLNMACHNLRVKKGQE
Metazoa       	-----------------------------|R|------------------LSEVRPFMS//NYLQETLCLDRSEEEALQHFKTSFNNA|L|KNSWSTSLNWAAHNLKRNNK--
Metazoa       	-----------------------------|S|------------------IADVKPFMK//DYLRETLVLDLTQEEALAHFRSKFDEA|L|KNSWKTNINWLAHNIAKDNN--
Metazoa       	-----------------------------|S|------------------IADVKPFMK//DYLRETLVLDLTQEEALAHFRSKFDEA|L|KNSWKTNINWLAHNIAKDNN--
Metazoa       	-----------------------------|R|------------------LCDACPVGN//QYLRETLVLDKSEEEARGHFNTKFMEA|L|KNSWKTSFNWCAHSLAKDNRMN
Metazoa       	-----------------------------|C|------------------LQEINPFLC//DYLKETLKLDLTETDALEHFRSKFDEA|L|SNSWKTSVNWAIHSMAKNNR--
Metazoa       	-----------------------------|C|------------------LQEINPFLC//DYLKETLKLDLTETDALEHFRSKFDEA|L|SNSWKTSVNWAIHSMAKNNR--
Metazoa       	-----------------------------|R|------------------LCEVQPYFG//NYLRETLVLDYTEEKAREHFRAKFSEA|L|ANSWKTSLNWASHNFSKNNKQ-
Metazoa       	-----------------------------|R|------------------LCEVQPHFG//NYLRDTLVLDYTEEKAREHFRAKFSEA|L|ANSWKTSLNWASHNFSKNNKQ-
Metazoa       	-----------------------------|R|------------------LCEVQPHFG//NYLRDTLVLDYTEEKAREHFRAKFSEA|L|ANSWKTSLNWASHNFSKNNKQ-
Metazoa       	-----------------------------|R|------------------LCEVQPHFG//NYLRDTLVLDYTEEKAREHFRAKFSEA|L|ANSWKTSLNWASHNFSKNNKQ-
Metazoa       	-----------------------------|R|------------------LSEVQPYFG//NYLRETLVLDYTEEKAREHFQAKFSEA|L|VNSWKTSLNWASHNFSKNNKQ-
Metazoa       	-----------------------------|R|------------------LCEVQPYFG//NYLRETLVLDYTEEKAREHFRQKFSEA|L|ANSWKTSLNWASHNFSKNNKQ-
Metazoa       	-----------------------------|R|------------------LSEVQPYFG//NYLRETLVLDYTEEKAREHFRAKFSEA|L|ANSWKTSLNWASHNFSKNNKQ-
Metazoa       	-----------------------------|R|------------------ICEVQPYFG//NYLRETLVLDYTEEKAREHFRGKFKEA|L|ANSWKTSLNWASHNFSKNNKQ-
Metazoa       	-----------------------------|R|------------------ICEVQPYFG//NYLRETLVLDYTEEKAREHFRGKFKEA|L|ANSWKTSLNWASHNFSKNNKQ-

                                                  Up to 50 Sequences Containing 2nd Mutation

Protist       	-----------------------------|Q|N------------W----ICALTIASH//---------------------------|-|----------------------
Protist       	-----------------------------|Q|K-----QT-FD----------------//YYLRDALALELTEELAAQKFKQMIQES|I|A-SKSTDLNFMVHIAFNPN---
Metazoa       	-----------------------------|Q|------------------LFVYKLKSP//NYLKLSLMAGFDKDIAAIQFDNIFDEV|I|KSDLSTKTNWFFHSVKHM----
Metazoa       	-----------------------------|Q|------------------LSCLELHFP//-KFQKTLCKGETKEKARKFFAGVYEEA|F|NGSWSTKTNWLFHAMKHY----
Metazoa       	-----------------------------|Q|------------------ISSLEIHFP//DHLKKTLCKGENKEQARKFFAGIYEEA|F|NGSWSTKTNWLFHAVKHY----
Metazoa       	-----------------------------|Q|------------------LIDVRPFRP//GYLRKTLNLNVSEEKALEYFNRKFNEA|V|DNSWKTSINWAIHNKVRDNP--
Metazoa       	-----------------------------|Q|------------------LIDVRPFRP//GYLRKTLLLPVSEEDALRDFRSKFDHA|I|NNSFSTTMNWFAHNVKRDNP--
Metazoa       	-----------------------------|Q|------------------LIDVRPFRP//GYLRKTLLLPVSEDDALRDFRSKFDHA|I|NNSFSTTMNWFAHNVKRDNP--
Metazoa       	-----------------------------|Q|------------------LIDVRPFRP//GYLRKTLLLSSSEEDAIKDFRKKFDHA|I|NKSLSTSMNWFAHNLNQK----
 
