# Supplementary material for: Deep phylogeny of cancer drivers and compensatory mutations
Source: Commun Biol. 2020 Oct 2;3:551. doi: 10.1038/s42003-020-01276-7 (PMC7532533; doi:10.1038/s42003-020-01276-7)
Supplement: Supplementary file 13 — Supplementary Data 11 [file 42003_2020_1276_MOESM13_ESM.xlsx]

## Sheet: Sheet1
Gene Name	Driver ID	Compensatory ID	Cosmic Entries in Compensatory Position	Number of Tumors with Specified Mutation	Recognized as SNP
'ATM'	'R2443Q'	'D479H'	'D479Y'	3	0
'BRAF'	'K601E'	'N148V'	'N148S'	3	0
'CDH1'	'R732Q'	'E273N'	'E273K'	2	0
'CDH1'	'R732Q'	'Q449H'	'Q449*'	3	0
'CTCF'	'S354F'	'L366I'	'L366*'	2	0
'CTCF'	'R377C'	'E291G'	'E291G'	3	0
'CTCF'	'R377C'	'R342S'	'R342C|R342H'	[6,3]	[0,0]
'DNMT3A'	'R882P'	'F751L'	'F751I|F751L|F751V'	[2,2,2]	[0,0,0]
'DNMT3A'	'R882P'	'Q886L'	'Q886E'	3	0
'EGFR'	'G719A'	'K728L'	'K728*'	2	0
'EGFR'	'S768I'	'T751G'	T751I|T751_E758delTSPKANKE|T751_I759>N|T751_I759>NKA|T751_I759>S|T751_I759del'	[10,3,17,2,3,2]	[0,0,0,0,0,0]
'EGFR'	'S768I'	'N756H'	'N756S'	2	0
'EGFR'	'T790M'	'K708P'	'K708E|K708N'	[2,2]	[0,0]
'EGFR'	'T790M'	'L799K'	'L799R'	2	0
'EGFR'	'L861Q'	'Y727S'	'Y727C|Y727H'	[3,2]	[0,0]
'EIF1AX'	'R13H'	'R82Q'	'R82Q'	2	0
'EPHA2'	'R244H'	'Q318T'	'Q318*'	2	0
'EPHA2'	'R244H'	'E345L'	'E345Q'	3	0
'FAT1'	'S1310L'	'T4225A'	'T4225M'	2	0
'FBXW7'	'R465C'	'A503N'	'A503T|A503V'	[3,5]	[0,0]
'FBXW7'	'S582L'	'H470L'	'H470Y'	2	0
'KDM6A'	'T846P'	'T807M'	'T807M'	9	0
'KEAP1'	'G333C'	'R554K'	'R554Q'	3	0
'KEAP1'	'G480W'	'G417M'	'G417V'	3	0
'KLF5'	'P301S'	'S303M'	'S303P'	2	0
'MAPK1'	'E81K'	'T68A'	'T68T'	2	0
'MAPK1'	'D321N'	'L157I'	'L157L'	2	0
'MAPK1'	'D321N'	'V173P'	'V173I'	2	0
'MAX'	'R75Q'	'V50M'	'V50A'	2	0
'MET'	'Y1248C'	'G1317N'	'G1317G'	4	0
'MET'	'M1268T'	'A1342F'	'A1342A'	2	0
'NF1'	'D176E'	'C383Y'	'C383*'	2	0
'NFE2L2'	'R34G'	'F37T'	'F37S'	2	0
'NRAS'	'G12D'	'E132D'	'E132K'	4	0
'NRAS'	'G13D'	'T20Y'	'T20T'	2	0
'NRAS'	'G13D'	'Q22R'	'Q22K'	3	0
'PBRM1'	'A180G'	'H447Q'	'H447fs*5'	2	0
'PIK3CA'	'E542K'	'A1027L'	'A1027V'	2	0
'PIK3CA'	'E545A'	'P175K'	'P175S'	2	0
'PIK3CA'	'E545A'	'S541V'	'S541T'	2	0
'PIK3CA'	'H1047R'	'E1032G'	'E1032K'	2	0
'PTPN11'	'D61V'	'D437A'	'D437N'	2	0
'RASA1'	'R398Q'	'R391V'	'R391W'	2	0
'RASA1'	'R427Q'	'Y480A'	'Y480*'	2	0
'RHOA'	'R5Q'	'Y66F'	'Y66N'	2	0
'RHOA'	'R5Q'	'T77N'	'T77T'	2	0
'SETD2'	'S1792N'	'R1773C'	'R1773L'	2	0
'SMC1A'	'R586Q'	'I819M'	'I819N'	3	0
'SPOP'	'W131G'	'M117L'	'M117I|M117V'	[3,9]	[0,0]
'SPOP'	'F133S'	'L142S'	'L142I'	2	0
'SPOP'	'F133S'	'E253W'	'E253*'	2	0
'SPOP'	'F133V'	'N169G'	'N169S'	2	0
'STK11'	'P281L'	'V66M'	'V66M'	2	0
'STK11'	'P281L'	'V320A'	'V320M'	2	0
'U2AF1'	'R156H'	'T164L'	'T164T'	2	0
