# Supplementary material for: Deep phylogeny of cancer drivers and compensatory mutations
Source: Commun Biol. 2020 Oct 2;3:551. doi: 10.1038/s42003-020-01276-7 (PMC7532533; doi:10.1038/s42003-020-01276-7)
Supplement: Supplementary file 14 — Supplementary Data 12 [file 42003_2020_1276_MOESM14_ESM.xlsx]

## Sheet: Sheet1
Compensatory Ensembles with Highlighted Structural Evidence
Gene Name	Refseq ID	Driver ID	Number of Sequences Harboring Driver	Size of Compensatory Ensemble	Cosmic Mutation Rank	Probability of Random Association	Compensatory Ensemble	PDB IDs	Notes
BRAF'	NP_004324.2'	'K601E'	4	1	4	0.000368831	'F635R'	'4H58_A'	There are 6 compensatory ensembles of size 1 for this driver. This compensation is highlighted for its structural significance. The driver and compensator are spatially close in the structure. Both the driver[K(+) to E(-)] and compensator[F(neutral) to R(+)] substitutions flip charge. Additionally, the guanidino group in Arginine may behave aromatically thus preserving not only the charge but pot…
'CTCF'	NP_006556.1'	S354F'	11	3	8	0.00015454	'L366I|K367Y|I511S'	'5UND_A'	The driver and compensations L366I and K367Y all appear in the same zinc finger repeat[351-373]. Positions 366 and 367 are spatially close to the driver in the structure. K367Y introduces an aromatic group which may stack with the aromatic group in the driver to stabilize the structure. L366* appears in 2 tumors in the cosmic database.
'EPHA2'	NP_004422.2'	'R244H'	7	1	10	0.000558481	'T225K'	'3MX0_A'	There are 15 compensatory ensembles of size 1 for this driver. This compensation is highlighed for its structural significance. The compensatrion is near the driver in the structure and appears to balance the protonation. The driver substitution is one of a strong base to a weak base, and the compensation that of neutral to a weak base. Though predicted to transition twice based on the ancestral …
'ERBB2'	NP_004439.2'	'V842I'	15	1	6	0.000798278	'T900S'	'3PP0_A'	Both the driver and the compensator are in the kinase domain of the protein[720-987]. Both the driver and compensator substitutions are mild with copmensating sterics - the driver[V to I] is an addition of a methyl group and the compensator[T to S] is the loss of a methyl group. Additionally, the driver appears to abut the compensating position and the compensating side chain[T900] apears sterica…
'GNAS'	NP_536350.2'	'R844H'	8	2	2	7.3293e-06	K794Q|S848P'	'6NIY_A'	Both the drivers and compensators are in the G-alpha domain of the protein[682-1037]. While 6NIY_A has the highest score for this protein region. The driver neighborhood is not accessible in the structure. 1CS4 provides a clearer picture. Positions 844 and 848 seem to be part of the same small moleclue binding pocket. While they are close, interaction between these positions is not clear. The dri…	Protein structure/literature references.
'KEAP1'	NP_036421.2'	'G333C'	92	3	6	3.29089e-06	'S508P|R554K|E611C'	5F72_C|5X54_A'	Positions 333, 508, and 554 (611 is not accessible in the structure) are shown to be at the binding interface of KEAP1 and a novel peptide, which was shown to inhibit interaction with NRF2, in structure 5F72_C. The driver substitution both modifies the protonation and geometry of the binding interface with the addition of a thiol group. Compensation S508P potentially balances the increased size o…	Uniprot (unless otherwise specified)	https://www.uniprot.org/	UniProt Consortium. (2018). UniProt: a worldwide hub of protein knowledge. Nucleic acids research, 47(D1), D506-D515.
'NRAS'	NP_002515.1'	'G13D'	8	3	5	5.24987e-05	'T20Y|Q22R|G77D'	'5UHV_A'	The driver is within the small molecule binding site of the structure. The first two compensators are near the site but do not appear to directly interact. T20T appears in 2 tumors in the cosmic database. Q22K appears in 3 tumors in the cosmic database. This structural picture corresponding to this entry highlights the 4 compensated drivers in this gene, and no specific compensations, because non…	ACTIVE	https://cancerdiscovery.aacrjournals.org/content/3/2/224.short	Bose, Ron, et al. "Activating HER2 mutations in HER2 gene amplification negative breast cancer." Cancer discovery 3.2 (2013): 224-237.
'PIK3CA'	NP_006209.2'	'H1047R'	5	3	1	0.00650413	'G460L|W498A|E1032G'	'5DXT_A'	The driver and third compensator are in the PI3K/PI4K[797-1068] domain and the first compensator is in the C2 PI3K-type domain[330-487]. E1032K appears in 2 tumors in the cosmic database. The driver is mainly/exclusively present among protists. This structural picture corresponding to this entry highlights the 3 compensated drivers in this gene, and no specific compensations. Both driver neighbor…	CAS	https://mcb.asm.org/content/23/16/5716.short	Zhang, Baolin, Yaqin Zhang, and Emily Shacter. "Caspase 3-mediated inactivation of rac GTPases promotes drug-induced apoptosis in human lymphoma cells." Molecular and cellular biology 23.16 (2003): 5716-5725.
'RAC1'	NP_008839.2'	'D11E'	9	3	6	1.95648e-05	'V8Q|I21L|T24R'	'5HZH_A'	The driver and all compensators appear to be in or near the small molecule binding domain of the structure. It is likely the driver and compensators are all playing a role modifying the binding, cleavage, and release of GDP. The driver has been shown to confer resistance during drug induced apoptosis interfering with caspase-mediated cleavage(CAS).	DYS	https://journals.plos.org/plosmedicine/article?id=10.1371/journal.pmed.0030420	Singh, Anju, et al. "Dysfunctional KEAP1–NRF2 interaction in non-small-cell lung cancer." PLoS medicine 3.10 (2006): e420.
Compensatory Ensembles without Structural Evidence but with Notable Tree Distribution
Gene Name	Refseq ID	Driver ID	Number of Sequences Harboring Driver	Size of Compensatory Ensemble	Cosmic Mutation Rank	Probability of Random Association	Compensatory Ensemble	PDB IDs	Notes
'BCOR'	NP_001116855.1'	'N521K'	6	1	20	0.00293039	'Q348S'	[]	The driver is near a domain known to interact with BCL6[498-514]. The driver appears near simultaneously with the compensation in the tree in two clades of two species each, mammals and fish, spanning a diverse group of vertebrates.
'KIAA1267'	NP_056258.1'	'T166A'	11	1	12	0.0037479	'T814A'	[]	Almost no structural information is available for this protein. The driver appears a few times in glires almost simultaneously with the compensation in glires.
'RBM10'	NP_005667.2'	'E119D'	14	1	2	1.06584e-11	'S398N'	[]	While there is little structural information available about the connection between the driver and compensatory neighborhoods, the tree distribution of the pair is notable for this rank 2 mutation. The driver appears among mammals, mostly glires, but not simiiformes and the compensator transitions out at the base of the principle primate clade (there are some primates outside this clade as well).
'TCF12'	Ensemble ID: ENST00000438423	'R439Q'	33	1	6	0.0020827	'D273E'	[]	While little structural information is available about the driver and compensator neighborhoods, the tree distribution of this pair is notable. The driver appear near simultaneously with the compensator once in fish and three times in invertebrates.
'ZNF750'	NP_078978.2'	'S503C'	6	1	9	0.00419008	'T587P'	[]	Almost no structural information is available for this protein; however, the tree distribution of the pair is notable. The compensator appears at the base of a large clade of mammals containing two clades harboring the driver - one horses, the other camels and alpaca (morphologically similar species).
Remaining Compensatory Ensembles of Size 1 or Size 2/3 with Known Structure
Gene Name	Refseq ID	Driver ID	Number of Sequences Harboring Driver	Size of Compensatory Ensemble	Cosmic Mutation Rank	Probability of Random Association	Compensatory Ensemble	PDB IDs	Notes
ARHGAP35'	NP_004482.4'	'R1147H'	21	1	6	2.03816e-09	'P1097C'	[]	There are 13 compensatory ensembles of size 1 for this driver. Lacking further functional or structural information for the driver neighborhood, this ensemble is highlighted having the lowest probability of random association with the driver.
'ATM'	NP_000042.3'	'R337H'	9	2	5	1.90098e-06	'Q1825L|E2600P'	'5NP0_A'	Neither members of the compensatory ensemble display an obvious association with the driver in the structure; however, both are on the edge of the structure leaving open the potential for binding interactions.
'EGFR'	NP_005219.2'	'G719A'	60	2	11	3.34563e-05	'K728L|G911H'	'4LI5_A'	There are two compensatory ensembles of size 2 for this driver. Both members from both ensembles are in the kinase domain of the protein[712-979]. No clear intereactions are present between the driver and compensators in the structure. This ensemble was highlighted due to short sequence distance between the driver and first compensator. K728* appers in 2 tumors in the cosmic database.
'EGFR'	'NP_005219.2'	'S768I'	10	2	9	1.03826e-06	'T751G|N756H'	'4LI5_A'	The driver and both compensators are in the kinase domain of the protein[712-979]. There is no clear intereaction between the driver and the compensators in the structure; however, both are on the edge of the structure leaving open the potential for binding interactions. T751I, T751_E758delTSPKANKE, T751_I759>N, T751_I759>NKA, T751_I759>S, and T751_I759del appear in 10,3,17,2,3, and 2 tumors in t…
'EIF1AX'	NP_001403.1'	'R13H'	5	2	2	4.25414e-08	'I61S|R82Q'	'1D7Q_A'	Positions 82 and 13 are nearby in the structure, but there is no obvious interaction between the driver and compensators. R82Q appears in 2 tumors in the cosmic database despite EIF1AX being relatively infrequently mutated. The driver and compensators appear three times within mammals.
'EPHA2'	'NP_004422.2'	'A112T'	17	3	10	0.00269013	'G239Q|L421F|D701R'	'3MX0_A'	There are no clear interactions in the structure between the driver and compensators.
'EPHA2'	'NP_004422.2'	'S790F'	21	3	10	3.06011e-05	'E626K|I682F|I830L'	'4P2K_A'	Positions 790 and 830 are close in the structure with the possibility for interaction.
'ERBB3'	NP_001973.2'	'V104L'	14	3	2	4.25294e-06	'P100S|Q298D|H770Y'	'4LEO_C'	There is no clear intereaction between the driver and compensations in the structure.
'ERBB3'	'NP_001973.2'	'V104M'	7	2	1	0.00329791	'L436M|S1315T'	'4LEO_C'	There is no clear intereaction between the driver and compensations in the structure.
'FAT1'	NP_005236.2'	'R1627Q'	14	1	16	1.1845e-06	'K242R'	[]	The driver and compensator are both in cadherin domains, Cadherin 14[1563-1667] and Cadherin 2[150-257] respectively.
FBXW7'	NP_001336727.1'	'R465C'	4	2	1	0.0010093	'A503N|I605F'	'5V4B_B'	This driver is notable in part due the beta-propeller neighborhood and in part because it is the most commonly observed mutation for this gene. Relaxing the selection criteria for compensatory ensembles uncovers additional candidates in suggestive positions in this structure. While Positions 465 and 503 are close in the structure and show potential for interaction, it is not clear and the substit…
'FBXW7'	NP_001336727.1'	'S582L'	46	2	6	0.00367728	'H470L|K604M'	'5V4B_B'	Both the drivers and the compensators are in suggestive places in the same toroidal structure as those for position 465. The distances between the driver and the compensators in this case are greater, however. The driver appears a few times among fungi. H470Y apperas in 2 tumors in the cosmic database.
'MAPK1'	NP_002736.3'	'E81K'	23	3	7	0.00422702	'N123Q|G136A|Y233S'	'5K4I_A'	There are two compensatory ensembles of size 3 for this driver. This ensemble is highlighted for its structural significance. The driver and all compensators are in the kinase domain[25-313] of this protein. While interaction is not clear, positions 81 and 136 are very close in the structure. The driver appears predominantly in two clades of protists.
'MAX'	NP_002373.3'	'L94F'	8	2	5	0.00600731	'S49A|H79L'	'1NLW_B'	The driver and compensatory positions do not appear to interact in the structure. The driver is within the Leucine-zipper[81-102] and position 49 is within region bHLH[23-74].
'MET'	'NP_001120972.1'	'Y1248C'	5	1	12	0.00668935	'G1317N'	'3F66_A'	There are 4 compensatory ensembles of size 1 for this driver. This compensation is highlighted for the availability of a structure and additional information for this position. Both the driver and the compensation are in the kinase domain of the protein[1078-1345] and a domain known to interact with RANBP9[1212-1390]. The driver and compensation do not appear to interact in the structure. G1317G …
'MET'	'NP_001120972.1'	'M1268T'	10	2	10	0.00186596	'Q1205D|A1342F'	'3F66_A'	Both the driver and both compensations are in the kinase domain of the protein[1078-1345]. The driver and second compensation are in a domain known to interact with RANBP9[1212-1390]. The second compensation is near the driver in the structure but with no clear interaction. A1342A appears in 2 tumors in the cosmic database.
'MET'	NP_001120972.1'	'Y1253D'	10	2	4	2.95788e-06	'I903A|Y1252V'	'3F66_A'	Both the driver and the compensation are in the kinase domain of the protein[1078-1345] and a domain known to interact with RANBP9[1212-1390]. The driver is adjacent to the second compensation. There are nearby targets for aromatic interactions with both sites including between F1142 and Y1252. The driver mainly appears among plants.
'NF2'	NP_000259.1'	'V219M'	8	3	19	8.91245e-05	'S265A|D268Y|D305R'	'3U8Z_A'	The driver and all compensations are in the FERM domain[22-311] of the protein. The driver does not appear to interact with the compensations in the structure.
'NFE2L2'	NP_006155.2'	'R34G'	8	1	5	5.07427e-10	'F37T'	'3WN7_B'	There are 4 compensatory ensembles of size 1 for this driver. This ensemble is highlighted for its structural significance. The driver and compensator appear very close in the structure. F37S appears in 2 tumors in the cosmic database. Three transitions to the driver are predicted by the ancestral reconstruction within a single clade of insects.
'NRAS'	NP_002515.1'	'G12D'	20	2	3	0.000384006	'E132D|R164P'	'5UHV_A'	E132K appears in 4 tumors in the cosmic database.
'NRAS'	'NP_002515.1'	'Q61L'	5	2	4	1.88688e-08	'N26Y|G180H'	'5UHV_A'	Position 180 is within hypervariable region[166-185] of the protein.
'NRAS'	'NP_002515.1'	'Q61R'	11	3	1	1.24861e-05	'E37D|T148K|V160E'	'5UHV_A'	Position 37 is within the effector region[32-40] of the protein.
'PIK3CA'	NP_006209.2'	'E542K'	15	3	3	9.10798e-07	'M282S|N803V|A1027L'	'5DXT_A'	The driver is in the PIK helical domain[517-694]. The compensations are in the PI3K-RBD[187-289], PI3K/PI4K[797-1068] domains respectively. Position 1027 is near the driver and 803 is part of the small molecule binding pocket. A1027V appears in 2 tumors in the cosmic database. The driver is mainly/exculsively present among protists.
'PIK3CA'	'NP_006209.2'	'E545A'	8	3	5	4.16233e-07	'I143F|P175K|S541V'	'5DXT_A'	The driver and third compensator are in the PIK helical domain[517-694]. P175S appears in 2 tumors in the cosmic database. Position 541 is near the driver. S541T appears in 2 tumors in the cosmic database. The driver is mainly/exclusively present among protists.
'PPP2R1A'	NP_055040.2'	'R183Q'	12	2	3	8.12731e-06	'F209V|A346L'	'2IE3_A'	The driver and both compensators are within the PP2A subunit B binding domain[8-399]. The driver and the first compensator are within the Polyoma small and medium T antigens Binding[47-321] and SV40 small T antigen binding[85-239] domains. Position 209 is near 183 in the structure but neither compensator clearly interact with the driver in the structure.
STAG2'	NP_001036214.1'	'R1045Q'	15	2	20	0.000104768	'T601V|V877F'	'4PK7_A'	There are two compensatory ensembles of size 2 for this driver. Lacking any other distinctions, this ensemble is highlighted because it has a lower probability of random association. The driver does not clearly interact with the compensators in the structure.
All Compensatory Ensembles
Gene Name	Refseq ID	Driver ID	Number of Sequences Harboring Driver	Size of Compensatory Ensemble	Cosmic Mutation Rank	Probability of Random Association	Compensatory Ensemble	PDB IDs
'ACVR2A'	'NP_001607.1'	'P125S'	65	9	13	0.00633055	'L31V|F32Y|V92I|C205K|Y236F|E271D|I318V|V440C|T490A'	'5NH3_A'
'ARHGAP35'	'NP_004482.4'	'R1147H'	21	1	6	2.03816e-09	'P1097C'
'ARHGAP35'	'NP_004482.4'	'R1147H'	21	1	6	3.25287e-08	'P1213T'
'ARHGAP35'	'NP_004482.4'	'R1147H'	21	1	6	1.01029e-07	'G739A'
'ARHGAP35'	'NP_004482.4'	'R1147H'	21	1	6	1.04065e-05	'N956D'
'ARHGAP35'	'NP_004482.4'	'R1147H'	21	1	6	1.90898e-05	'S1236Q'
'ARHGAP35'	'NP_004482.4'	'R1147H'	21	1	6	7.16354e-05	'Q300A'
'ARHGAP35'	'NP_004482.4'	'R1147H'	21	1	6	0.000112352	'N1386C'
'ARHGAP35'	'NP_004482.4'	'R1147H'	21	1	6	0.0002597	'S849E'
'ARHGAP35'	'NP_004482.4'	'R1147H'	21	1	6	0.000311761	'Q586N'
'ARHGAP35'	'NP_004482.4'	'R1147H'	21	1	6	0.000638069	'R902H'
'ARHGAP35'	'NP_004482.4'	'R1147H'	21	1	6	0.00107417	'T215R'
'ARHGAP35'	'NP_004482.4'	'R1147H'	21	1	6	0.00288436	'E634T'
'ARHGAP35'	'NP_004482.4'	'R1147H'	21	1	6	0.0063219	'K249R'
'ATM'	'NP_000042.3'	'R337H'	9	2	5	1.90098e-06	'Q1825L|E2600P'	'5NP0_A'
'ATM'	'NP_000042.3'	'R2443Q'	97	4	9	0.000457762	'D479H|E1514D|Q2243M|K2898R'	'5NP0_A'
'BAP1'	'NP_004647.1'	'M1I'	7	4	8	1.00819e-05	'L6F|G121K|S126M|V698N'
'BAP1'	'NP_004647.1'	'D225N'	9	3	12	7.39255e-05	'I87V|N89D|I176A'
'BCOR'	'NP_001116855.1'	'N521K'	6	1	20	0.00293039	'Q348S'
'BCOR'	'NP_001116855.1'	'S1371L'	34	2	20	6.71799e-05	'G675T|C1648S'
'BRAF'	'NP_004324.2'	'K601E'	4	1	4	0.000368831	'F635R'	'4H58_A'
'BRAF'	'NP_004324.2'	'K601E'	4	1	4	0.00100177	'N148V'
'BRAF'	'NP_004324.2'	'K601E'	4	1	4	0.00381905	'W476F'	'4H58_A'
'BRAF'	'NP_004324.2'	'K601E'	4	1	4	0.00524641	'L441N'	'5FD2_A'
'BRAF'	'NP_004324.2'	'K601E'	4	1	4	0.00539122	'S394A'
'BRAF'	'NP_004324.2'	'K601E'	4	1	4	0.00592693	'N660S'	'4H58_A'
'BRCA1'	'NP_009225.1'	'H619N'	27	2	11	4.79938e-07	'E203V|S403F'
'BRCA1'	'NP_009225.1'	'A622V'	10	2	18	0.00652543	'P698A|H839K'
'BRD7'	'NP_037395.2'	'P456L'	8	4	8	0.00151121	'S47E|F155I|L225W|L351X'
'CASP8'	'NP_203519.1'	'R68Q'	19	4	9	2.42824e-05	'C203F|H255C|I281T|E290K'
'CDH1'	'NP_004351.1'	'R732Q'	81	9	4	0.000138445	'L140R|G196Q|E273N|G420L|Q449H|G571E|I600F|N643H|S770A'	'1I7X_B'
'CTCF'	'NP_006556.1'	'S354F'	11	3	8	0.00015454	'L366I|K367Y|I511S'	'5UND_A'
'CTCF'	'NP_006556.1'	'R377C'	10	5	6	0.000168574	'E291G|N311E|R342S|Q380A|L394A'	'5T0U_A|5UND_A'
'CTCF'	'NP_006556.1'	'R377H'	17	5	6	2.30281e-08	'V361P|S372E|P406Q|D443M|A524I'	'5UND_A'
'CUL3'	'NP_003581.1'	'K12N'	6	4	8	0.00229421	'E137D|T410S|G499N|D698Y'	'4AP2_B'
'DNMT3A'	'NP_072046.2'	'R882P'	12	5	7	5.06697e-05	'D668A|F751L|A782G|F827T|Q886L'	'4U7T_A'
'EGFR'	'NP_005219.2'	'G719A'	60	2	11	1.55985e-06	'D830T|W905S'	'4LI5_A'
'EGFR'	'NP_005219.2'	'G719A'	60	2	11	3.34563e-05	'K728L|G911H'	'4LI5_A'
'EGFR'	'NP_005219.2'	'S768I'	10	2	9	1.03826e-06	'T751G|N756H'	'4LI5_A'
'EGFR'	'NP_005219.2'	'T790M'	24	5	5	0.000238251	'K708P|Y764Q|L799K|K879R|H893S'	'4LI5_A'
'EGFR'	'NP_005219.2'	'L861Q'	19	4	7	0.00349713	'T678S|Y727S|V943L|E963Q'	'3GOP_A|4LI5_A'
'EIF1AX'	'NP_001403.1'	'R13H'	5	2	2	4.25414e-08	'I61S|R82Q'	'1D7Q_A'
'EPHA2'	'NP_004422.2'	'A112T'	17	3	10	0.00269013	'G239Q|L421F|D701R'	'3MX0_A'
'EPHA2'	'NP_004422.2'	'R244H'	7	1	10	8.4885e-06	'M73E'	'3MX0_A'
'EPHA2'	'NP_004422.2'	'R244H'	7	1	10	9.33605e-06	'T229K'	'3MX0_A'
'EPHA2'	'NP_004422.2'	'R244H'	7	1	10	1.59501e-05	'R486K'	'3FL7_A'
'EPHA2'	'NP_004422.2'	'R244H'	7	1	10	4.8448e-05	'Q318T'	'3MX0_A'
'EPHA2'	'NP_004422.2'	'R244H'	7	1	10	9.58131e-05	'E302S'	'3MX0_A'
'EPHA2'	'NP_004422.2'	'R244H'	7	1	10	0.000101713	'E934D'
'EPHA2'	'NP_004422.2'	'R244H'	7	1	10	0.000107741	'E403D'	'3MX0_A'
'EPHA2'	'NP_004422.2'	'R244H'	7	1	10	0.000216129	'M926T'
'EPHA2'	'NP_004422.2'	'R244H'	7	1	10	0.000485086	'M55T'	'3MX0_A'
'EPHA2'	'NP_004422.2'	'R244H'	7	1	10	0.000558481	'T225K'	'3MX0_A'
'EPHA2'	'NP_004422.2'	'R244H'	7	1	10	0.00143424	'G239L'	'3MX0_A'
'EPHA2'	'NP_004422.2'	'R244H'	7	1	10	0.00242955	'Q599V'
'EPHA2'	'NP_004422.2'	'R244H'	7	1	10	0.00317551	'V383I'	'3MX0_A'
'EPHA2'	'NP_004422.2'	'R244H'	7	1	10	0.00358722	'E345L'	'3MX0_A'
'EPHA2'	'NP_004422.2'	'R244H'	7	1	10	0.00661238	'G540A'
'EPHA2'	'NP_004422.2'	'E470K'	31	4	10	7.24971e-11	'I96V|K162R|H824Y|K863R'	'3FL7_A'
'EPHA2'	'NP_004422.2'	'S790F'	21	3	10	3.06011e-05	'E626K|I682F|I830L'	'4P2K_A'
'EPHA2'	'NP_004422.2'	'D942N'	8	3	10	5.8738e-06	'Q656N|L821W|D866T'
'EPHA2'	'NP_004422.2'	'D942N'	8	3	10	0.000556538	'F178V|N407S|A621Q'
'ERBB2'	'NP_004439.2'	'V842I'	15	1	6	0.000798278	'T900S'	'3PP0_A'
'ERBB3'	'NP_001973.2'	'V104L'	14	3	2	4.25294e-06	'P100S|Q298D|H770Y'	'4LEO_C'
'ERBB3'	'NP_001973.2'	'V104M'	7	2	1	0.00329791	'L436M|S1315T'	'4LEO_C'
'ERBB3'	'NP_001973.2'	'G284R'	16	4	6	0.000213767	'K154R|L806A|V901C|T966S'	'4LEO_C'
'FAT1'	'NP_005236.2'	'S1310L'	68	2	9	0.000282632	'S666L|T4225A'
'FAT1'	'NP_005236.2'	'R1627Q'	14	1	16	1.1845e-06	'K242R'
'FBXW7'	'NP_001336727.1'	'R465C'	4	2	1	0.0010093	'A503N|I605F'	'5V4B_B'
'FBXW7'	'NP_001336727.1'	'S582L'	46	2	6	0.00367728	'H470L|K604M'	'5V4B_B'
'GNAS'	'NP_536350.2'	'R844H'	8	2	2	7.3293e-06	'K794Q|S848P'	'6NIY_A'
'HIST1H1E'	'NP_005312.1'	'K75N'	9	4	5	3.11827e-06	'D72G|A128N|P147S|P185I'
'KIAA1267'	'NP_056258.1'	'T166A'	11	1	12	0.0037479	'T814A'
'KIAA1267'	'NP_056258.1'	'A292T'	19	2	12	0.000106993	'I44L|L552V'
'KDM6A'	'NP_001278344.1'	'T846P'	168	6	5	4.80717e-05	'V602M|T807M|V925I|E947D|E1097D|R1359K'
'KDM6A'	'NP_001278344.1'	'A858T'	114	3	12	1.27403e-07	'K2Q|M918I|V925I'
'KEAP1'	'NP_036421.2'	'G333C'	92	3	6	3.29089e-06	'S508P|R554K|E611C'	'5F72_C|5X54_A'
'KEAP1'	'NP_036421.2'	'G364C'	14	6	4	4.91359e-07	'L231M|A331S|T351V|A521S|H552G|L569F'	'5X54_A'
'KEAP1'	'NP_036421.2'	'G480W'	367	4	6	9.50523e-06	'V253W|L267N|G417M|E535K'	'5X54_A'
'KLF5'	'NP_001721.2'	'T88P'	29	4	5	0.00388673	'Q99R|E188H|P235N|C284Q'
'KLF5'	'NP_001721.2'	'P301S'	12	5	2	9.80008e-06	'E93K|M281Q|S303M|R371K|P378T'
'LZTR1'	'NP_006758.2'	'L255I'	6	3	5	0.00014076	'W54N|F83W|R97S'
'MAPK1'	'NP_002736.3'	'E81K'	23	3	7	0.00422702	'N123Q|G136A|Y233S'	'5K4I_A'
'MAPK1'	'NP_002736.3'	'E81K'	23	3	7	0.00567247	'E12F|T68A|N262K'	'5K4I_A'
'MAPK1'	'NP_002736.3'	'D321N'	72	10	5	0.00112512	'V14M|G16D|L157I|V173P|A174S|D175G|N201C|Q236E|R277V|E303S'	'5K4I_A'
'MAX'	'NP_002373.3'	'R75Q'	63	10	7	0.00634422	'D3N|P16G|A21V|A22R|K24R|S42M|S49C|V50M|N78I|T80K'	'1NLW_B|6G6J_B'
'MAX'	'NP_002373.3'	'L94F'	8	2	5	0.00125238	'V9I|P116R'
'MAX'	'NP_002373.3'	'L94F'	8	2	5	0.00600731	'S49A|H79L'	'1NLW_B'
'MET'	'NP_001120972.1'	'Y1248C'	5	1	12	0.000596626	'S773Q'
'MET'	'NP_001120972.1'	'Y1248C'	5	1	12	0.000924806	'S1058N'	'2G15_A'
'MET'	'NP_001120972.1'	'Y1248C'	5	1	12	0.00464295	'Y1313Q'	'3F66_A'
'MET'	'NP_001120972.1'	'Y1248C'	5	1	12	0.00668935	'G1317N'	'3F66_A'
'MET'	'NP_001120972.1'	'Y1253D'	10	2	4	2.95788e-06	'I903A|Y1252V'	'3F66_A'
'MET'	'NP_001120972.1'	'M1268T'	10	2	10	0.00186596	'Q1205D|A1342F'	'3F66_A'
'NF1'	'NP_001035957.1'	'D176E'	38	6	17	0.000526335	'K195L|C383Y|E1181Q|M1342A|V1393I|I1755V'
'NF1'	'NP_001035957.1'	'Y489C'	10	2	20	4.31044e-06	'M294V|N401L'
'NF2'	'NP_000259.1'	'V219M'	8	3	19	8.91245e-05	'S265A|D268Y|D305R'	'3U8Z_A'
'NFE2L2'	'NP_006155.2'	'R34G'	8	1	5	5.07427e-10	'F37T'	'3WN7_B'
'NFE2L2'	'NP_006155.2'	'R34G'	8	1	5	2.27105e-07	'C119T'
'NFE2L2'	'NP_006155.2'	'R34G'	8	1	5	1.61554e-06	'N248G'
'NFE2L2'	'NP_006155.2'	'R34G'	8	1	5	0.000210401	'V130D'
'NOTCH1'	'NP_060087.3'	'L1600P'	5	2	4	0.000409925	'V868F|I1002S'
'NRAS'	'NP_002515.1'	'G12D'	20	2	3	0.000384006	'E132D|R164P'	'5UHV_A'
'NRAS'	'NP_002515.1'	'G13D'	8	3	5	5.24987e-05	'T20Y|Q22R|G77D'	'5UHV_A'
'NRAS'	'NP_002515.1'	'Q61L'	5	2	4	1.88688e-08	'N26Y|G180H'	'5UHV_A'
'NRAS'	'NP_002515.1'	'Q61R'	11	3	1	1.24861e-05	'E37D|T148K|V160E'	'5UHV_A'
'PBRM1'	'NP_001337004.1'	'A180G'	573	7	19	0.00113602	'Y409F|H447Q|R519K|K1019R|C1047Q|I1080G|Y1192F'
'PIK3CA'	'NP_006209.2'	'E542K'	15	3	3	9.10798e-07	'M282S|N803V|A1027L'	'5DXT_A'
'PIK3CA'	'NP_006209.2'	'E545A'	8	3	5	4.16233e-07	'I143F|P175K|S541V'	'5DXT_A'
'PIK3CA'	'NP_006209.2'	'E545K'	12	4	2	5.76028e-10	'C255M|R651L|R740G|L896M'	'5DXT_A'
'PIK3CA'	'NP_006209.2'	'H1047R'	5	3	1	0.00650413	'G460L|W498A|E1032G'	'5DXT_A'
'PPP2R1A'	'NP_055040.2'	'R183Q'	12	2	3	8.12731e-06	'F209V|A346L'	'2IE3_A'
'PTPN11'	'NP_002825.3'	'D61V'	9	5	5	0.000143012	'G183C|G183N|E204Q|K358L|D437A'	'5EHP_A|5X7B_A'
'PTPN11'	'NP_002825.3'	'A72T'	24	5	3	2.85503e-14	'D155G|N410G|Q446M|V456C|K492R'	'5EHP_A|5X7B_A'
'RAC1'	'NP_008839.2'	'D11E'	9	3	6	1.95648e-05	'V8Q|I21L|T24R'	'5HZH_A'
'RASA1'	'NP_002881.1'	'R398Q'	10	4	8	0.00110458	'R391V|K517V|E641S|I851C'	'2GSB_A'
'RASA1'	'NP_002881.1'	'R427Q'	6	2	4	0.000463134	'Y480A|L606R'
'RASA1'	'NP_002881.1'	'R427Q'	6	2	4	0.00284198	'S824M|A941S'
'RBM10'	'NP_005667.2'	'E119D'	14	1	2	1.06584e-11	'S398N'
'RHOA'	'NP_001655.1'	'R5Q'	152	5	6	0.000431083	'L8S|Y66F|T77N|E97H|A178T'	'3LW8_A'
'RNF43'	'NP_060233.3'	'R519Q'	58	4	13	0.000179394	'R552H|P580T|A604V|A649T'
'RNF43'	'NP_060233.3'	'S607L'	10	3	7	1.89859e-06	'N297T|P576S|L735P'
'SETD2'	'NP_054878.5'	'V775G'	14	2	14	5.59048e-12	'N94S|E2402R'
'SETD2'	'NP_054878.5'	'S1792N'	146	4	14	9.41012e-09	'S914Q|E1254D|R1773C|P1810S'
'SMC1A'	'NP_006297.2'	'R586Q'	51	8	2	8.2638e-13	'K240S|K267S|G590L|G590Y|E738S|K806L|L817T|I819M'	'2WD5_A'
'SPOP'	'NP_001007227.1'	'Y87C'	35	15	5	5.79357e-05	'G148W|T156I|E183T|N196T|A216I|I243R|E247H|C256A|N265H|R284D|D291N|C294G|E300K|I305V|E351D'	'3HQI_A|3IVB_A'
'SPOP'	'NP_001007227.1'	'R121Q'	18	7	5	1.66841e-06	'N40E|E112F|V161L|C205T|D291T|S295L|V332F'	'3HQI_A|3IVB_A'
'SPOP'	'NP_001007227.1'	'W131G'	26	7	4	1.54603e-08	'F41V|L69V|M117L|A122S|L150F|N296G|G337D'	'3HQI_A|3IVB_A'
'SPOP'	'NP_001007227.1'	'F133S'	42	12	5	5.51712e-05	'V71Y|R139M|L142S|D153N|K154R|V246T|E247Q|E253W|A276V|L308A|A329T|D331G'	'3HQI_A|3IVB_A'
'SPOP'	'NP_001007227.1'	'F133V'	37	12	2	5.23091e-14	'G111A|K154A|D166P|N169G|V179P|G191F|A220M|S226D|E249T|L274F|L333A|S340D'	'2CR2_A|3HQI_A|3IVB_A'
'STAG2'	'NP_001036214.1'	'M224I'	9	4	13	0.001983	'E194F|H295T|Y328C|L513I'	'4PK7_A'
'STAG2'	'NP_001036214.1'	'R1045Q'	15	2	20	0.000104768	'T601V|V877F'	'4PK7_A'
'STAG2'	'NP_001036214.1'	'R1045Q'	15	2	20	0.00166496	'D409E|N459V'	'4PK7_A'
'STK11'	'NP_000446.1'	'P281L'	81	7	9	0.00648249	'V34I|V66M|C151W|T230S|V320A|K329G|D348A'	'2WTK_C'
'STK11'	'NP_000446.1'	'F354L'	12	3	2	2.44559e-05	'V34I|D348A|D365E'
'TCF12'	'CO_000001.1'	'R439Q'	33	1	6	0.0020827	'D273E'
'TGFBR2'	'NP_001020018.1'	'L197R'	74	4	11	0.000153099	'S206Q|T228C|Y449W|H548T'
'U2AF1'	'NP_006749.1'	'R156H'	8	5	5	2.47081e-05	'I8L|F22H|T164L|E184Q|R209I'
'U2AF1'	'NP_006749.1'	'Q157P'	18	3	2	7.61745e-05	'M99P|M160R|R179G'
'ZNF750'	'NP_078978.2'	'S503C'	6	1	9	0.00419008	'T587P'
'ZNF750'	'NP_078978.2'	'E529K'	5	3	1	9.73034e-05	'G148I|S363F|S440A'
