# Supplementary material for: Deep phylogeny of cancer drivers and compensatory mutations
Source: Commun Biol. 2020 Oct 2;3:551. doi: 10.1038/s42003-020-01276-7 (PMC7532533; doi:10.1038/s42003-020-01276-7)
Supplement: Supplementary file 15 — Supplementary Data 13 [file 42003_2020_1276_MOESM15_ESM.txt]

 
 
All Compensatory Ensembles
 
 
1	ACVR2A
                   	P125S	L31V|F32Y|V92I|C205K|Y236F|E271D|I318V|V440C|T490A
2	ARHGAP35
                   	R1147H	P1097C
                   	R1147H	P1213T
                   	R1147H	G739A
                   	R1147H	N956D
                   	R1147H	S1236Q
                   	R1147H	Q300A
                   	R1147H	N1386C
                   	R1147H	S849E
                   	R1147H	Q586N
                   	R1147H	R902H
                   	R1147H	T215R
                   	R1147H	E634T
                   	R1147H	K249R
3	ATM
                   	R337H	Q1825L|E2600P
                   	R2443Q	D479H|E1514D|Q2243M|K2898R
4	BAP1
                   	M1I	L6F|G121K|S126M|V698N
                   	D225N	I87V|N89D|I176A
5	BCOR
                   	N521K	Q348S
                   	S1371L	G675T|C1648S
6	BRAF
                   	K601E	F635R
                   	K601E	N148V
                   	K601E	W476F
                   	K601E	L441N
                   	K601E	S394A
                   	K601E	N660S
7	BRCA1
                   	H619N	E203V|S403F
                   	A622V	P698A|H839K
8	BRD7
                   	P456L	S47E|F155I|L225W|L351X
9	CASP8
                   	R68Q	C203F|H255C|I281T|E290K
10	CDH1
                   	R732Q	L140R|G196Q|E273N|G420L|Q449H|G571E|I600F|N643H|S770A
11	CTCF
                   	S354F	L366I|K367Y|I511S
                   	R377C	E291G|N311E|R342S|Q380A|L394A
                   	R377H	V361P|S372E|P406Q|D443M|A524I
12	CUL3
                   	K12N	E137D|T410S|G499N|D698Y
13	DNMT3A
                   	R882P	D668A|F751L|A782G|F827T|Q886L
14	EGFR
                   	G719A	D830T|W905S
                   	G719A	K728L|G911H
                   	S768I	T751G|N756H
                   	T790M	K708P|Y764Q|L799K|K879R|H893S
                   	L861Q	T678S|Y727S|V943L|E963Q
15	EIF1AX
                   	R13H	I61S|R82Q
16	EPHA2
                   	A112T	G239Q|L421F|D701R
                   	R244H	M73E
                   	R244H	T229K
                   	R244H	R486K
                   	R244H	Q318T
                   	R244H	E302S
                   	R244H	E934D
                   	R244H	E403D
                   	R244H	M926T
                   	R244H	M55T
                   	R244H	T225K
                   	R244H	G239L
                   	R244H	Q599V
                   	R244H	V383I
                   	R244H	E345L
                   	R244H	G540A
                   	E470K	I96V|K162R|H824Y|K863R
                   	S790F	E626K|I682F|I830L
                   	D942N	Q656N|L821W|D866T
                   	D942N	F178V|N407S|A621Q
17	ERBB2
                   	V842I	T900S
18	ERBB3
                   	V104L	P100S|Q298D|H770Y
                   	V104M	L436M|S1315T
                   	G284R	K154R|L806A|V901C|T966S
19	FAT1
                   	S1310L	S666L|T4225A
                   	R1627Q	K242R
20	FBXW7
                   	R465C	A503N|I605F
                   	S582L	H470L|K604M
21	GNAS
                   	R844H	K794Q|S848P
22	HIST1H1E
                   	K75N	D72G|A128N|P147S|P185I
23	KDM6A
                   	T846P	V602M|T807M|V925I|E947D|E1097D|R1359K
                   	A858T	K2Q|M918I|V925I
24	KEAP1
                   	G333C	S508P|R554K|E611C
                   	G364C	L231M|A331S|T351V|A521S|H552G|L569F
                   	G480W	V253W|L267N|G417M|E535K
25	KIAA1267
                   	T166A	T814A
                   	A292T	I44L|L552V
26	KLF5
                   	T88P	Q99R|E188H|P235N|C284Q
                   	P301S	E93K|M281Q|S303M|R371K|P378T
27	LZTR1
                   	L255I	W54N|F83W|R97S
28	MAPK1
                   	E81K	N123Q|G136A|Y233S
                   	E81K	E12F|T68A|N262K
                   	D321N	V14M|G16D|L157I|V173P|A174S|D175G|N201C|Q236E|R277V|E303S
29	MAX
                   	R75Q	D3N|P16G|A21V|A22R|K24R|S42M|S49C|V50M|N78I|T80K
                   	L94F	V9I|P116R
                   	L94F	S49A|H79L
30	MET
                   	Y1248C	S773Q
                   	Y1248C	S1058N
                   	Y1248C	Y1313Q
                   	Y1248C	G1317N
                   	Y1253D	I903A|Y1252V
                   	M1268T	Q1205D|A1342F
31	NF1
                   	D176E	K195L|C383Y|E1181Q|M1342A|V1393I|I1755V
                   	Y489C	M294V|N401L
32	NF2
                   	V219M	S265A|D268Y|D305R
33	NFE2L2
                   	R34G	F37T
                   	R34G	C119T
                   	R34G	N248G
                   	R34G	V130D
34	NOTCH1
                   	L1600P	V868F|I1002S
35	NRAS
                   	G12D	E132D|R164P
                   	G13D	T20Y|Q22R|G77D
                   	Q61L	N26Y|G180H
                   	Q61R	E37D|T148K|V160E
36	PBRM1
                   	A180G	Y409F|H447Q|R519K|K1019R|C1047Q|I1080G|Y1192F
37	PIK3CA
                   	E542K	M282S|N803V|A1027L
                   	E545A	I143F|P175K|S541V
                   	E545K	C255M|R651L|R740G|L896M
                   	H1047R	G460L|W498A|E1032G
38	PPP2R1A
                   	R183Q	F209V|A346L
39	PTPN11
                   	D61V	G183C|G183N|E204Q|K358L|D437A
                   	A72T	D155G|N410G|Q446M|V456C|K492R
40	RAC1
                   	D11E	V8Q|I21L|T24R
41	RASA1
                   	R398Q	R391V|K517V|E641S|I851C
                   	R427Q	Y480A|L606R
                   	R427Q	S824M|A941S
42	RBM10
                   	E119D	S398N
43	RHOA
                   	R5Q	L8S|Y66F|T77N|E97H|A178T
44	RNF43
                   	R519Q	R552H|P580T|A604V|A649T
                   	S607L	N297T|P576S|L735P
45	SETD2
                   	V775G	N94S|E2402R
                   	S1792N	S914Q|E1254D|R1773C|P1810S
46	SMC1A
                   	R586Q	K240S|K267S|G590L|G590Y|E738S|K806L|L817T|I819M
47	SPOP
                   	Y87C	G148W|T156I|E183T|N196T|A216I|I243R|E247H|C256A|N265H|R284D|D291N|C294G|E300K|I305V|E351D
                   	R121Q	N40E|E112F|V161L|C205T|D291T|S295L|V332F
                   	W131G	F41V|L69V|M117L|A122S|L150F|N296G|G337D
                   	F133S	V71Y|R139M|L142S|D153N|K154R|V246T|E247Q|E253W|A276V|L308A|A329T|D331G
                   	F133V	G111A|K154A|D166P|N169G|V179P|G191F|A220M|S226D|E249T|L274F|L333A|S340D
48	STAG2
                   	M224I	E194F|H295T|Y328C|L513I
                   	R1045Q	T601V|V877F
                   	R1045Q	D409E|N459V
49	STK11
                   	P281L	V34I|V66M|C151W|T230S|V320A|K329G|D348A
                   	F354L	V34I|D348A|D365E
50	TCF12
                   	R439Q	D273E
51	TGFBR2
                   	L197R	S206Q|T228C|Y449W|H548T
52	U2AF1
                   	R156H	I8L|F22H|T164L|E184Q|R209I
                   	Q157P	M99P|M160R|R179G
53	ZNF750
                   	S503C	T587P
                   	E529K	G148I|S363F|S440A
 
 
________________________ACVR2A_______________________
 
MutationAA       Num. Tumors     Common Polymorphism     
                                                         
p.K437fs*5       267             0                       
p.(K437)fs*?      70             0                       
p.K315N           29             1                       
p.D96fs*54        14             0                       
p.?               13             1                       
p.K437fs*19       12             0                       
p.D177E           11             0                       
p.D96fs*4          8             0                       
p.R438fs*19        8             0                       
p.P118P            6             1                       
p.I458T            5             0                       
p.Q44*             5             0                       
p.R255*            5             0                       
p.C103fs*4         4             0                       
p.C16*             4             0                       
p.G69G             4             0                       
p.L310Q            4             1                       
p.P125S            4             0                       
p.R400C            4             1                       
p.V433delV         4             0                       
p.E112*            3             0                       
p.E214K            3             0                       
p.E288*            3             0                       
p.L149*            3             0                       
p.P118L            3             0                       
p.R400H            3             0                       
p.R57W             3             0                       
p.T126I            3             0                       
p.A353T            2             0                       
p.A466T            2             0                       
 
_____________Driver_P125S_Comp._Ens._L31V|F32Y|V92I|C205K|Y236F|E271D|I318V|V440C|T490A_nDriver_65_nCompOnly_616_____________
 
                                                          All Human Sequences

Human         	-----SETQE----C|L||F|FNA-NW-------//---NCYDRT-DC-|V|EK--K-D-SPE--//---------T--Q|P|----------TSN//LQLLEVKARGRFG|C|VWKAQLLN---EY//--DKQSWQNEYEV|Y|SLPGMKHENILQF//SVDVDLWLITAFH|E|KGSLSDFLKAN--//PGLK-DGHKPA--|I|SHRDIKSKNVLLK//DMQEVVVHKKKRP|V|LRDYWQKHAGMAM//M-QRLTN-I---I|T|TE------DIV--TV--
Human         	---------------|-||-|-------------//-------------|-|-------------//---------T--Q|P|----------TSN//LQLLEVKARGRFG|C|VWKAQLLN---EY//--DKQSWQNEYEV|Y|SLPGMKHENILQF//SVDVDLWLITAFH|E|KGSLSDFLKAN--//PGLK-DGHKPA--|I|SHRDIKSKNVLLK//DMQEVVVHKKKRP|V|LRDYWQKHAGMAM//M-QRLTN-I---I|T|TE------DIV--T-V-

                                                          Reference Sequences

              	       5        0|1||2|  5          //    5     0  |2|    5        //             |5|             //   5    0    |5|    0       5//  5    0    5|6|   0    5    //  0    5    0|1|   5    0    //  0     5    |8| 0    5    0 //   0    5    |0|    5    0   //    5        |0|          5      
              	      2        3|3||3|  3          //    8     9  |9|    9        //             |2|             //   9    0    |0|    1       1//  2    3    3|3|   4    4    //  6    6    7|7|   7    8    //  1     1    |1| 2    2    3 //   3    3    |4|    4    5   //    8        |9|          9      
              	               | || |             //             | |             //             |1|             //   1    2    |2|    2       2//  2    2    2|2|   2    2    //  2    2    2|2|   2    2    //  3     3    |3| 3    3    3 //   4    4    |4|    4    4   //    4        |4|          4      
Rapeseed      	-----RIIFWNAMAE|K||L|YGY-SA-------//---F-TCN--EE-|K|FH--SKP------//I-H-KVLTS----|-|-------------//LTIGEQIGQGSCG|T|VYHGLWFG---SD//D-VIQSFRQEVLL|M|K--RLRHPNVLLF//---PRLCIVSEFL|P|RGSLFRLLQRNAS//----------SPP|I|VHRDLKSSNLLVD//QVIGAVGFMNQRL|E|IPKDID-----PL//M-QRKST-I---Q|L|QASRAALRDNS-PL---
Muskmelon     	-----HIIYWNRAAE|I||V|YGY-SA-------//---F-SQV--EE-|K|LS--GRL------//I-Q-KILSS----|-|-------------//LTIGEQIGQGSCG|T|VYHALWYG---SD//D-VILSFKQEVSL|M|K--KLRHPNILLF//---QRLCIVTEFL|P|RGSLFRLLQRNTG//----------NPP|I|IHRDLKSSNLLID//QVIGAVGFMNQRL|E|IPKDVD-----PQ//L-QRKYT-I---Q|L|QAARSGGDNIP-QK---
Sponge        	-----NCTHS----C|R||I|TDI-DN-------//----CQNT--NC-|T|LT--N-ITNND--//---------P--I|P|----------ASS//----KIIGHGRFA|R|VYHARMGT---RD//--LQASWTQEKDI|Y|ATERLEHENILKF//-Q-DTLWLIFDYH|S|NGSLYDYLQLH--//NC--PETYKPA--|I|AHRDLKSKNILVK//EMKRIVVEEKKRP|P|IPQKFQTNLKYSF//F-QTAGYTP---P|L|SN------KSS--E-S-
Coral         	-----SPRLV----C|Q||S|CDN-A--------//---SWEEPF--C-|L|GQ--K-Y-AKN--//TSTVTESS-I--R|N|----------TSN//IQRVEVISQGQFG|T|VWKADYLE---DV//--HKTAWVCEKDI|Y|TTCNMKHENILKF//GPSAELWLITEYH|E|HGSLGDYLKSH--//L---ENYFKPC--|I|AHRDFKSKNVLVT//DMQQVVVQQKIRP|K|FRPDWFVHSSMAS//F-NPNSS-LD--L|A|HS------PIV--T-T-
Flatworm      	-----RKAIR----K|H||T|HSA----------//---KAQSG--MV-|H|FV--CGA-NTQ--//RSKF-----I--F|D|------------K//VTKLELKSQGCFG|Q|VWHGQFQKPPHMD//--QKDSWITELGL|F|RVPGLSHPNILKF//NPEVEYWLVTEYH|Q|LGSLYDYLKAH--//TS--VEPTKPS--|I|AHRDLNSRNVLLK//ELQRFVAQEKQRP|K|FNPNWSHSLSMCT//L-SSPWS-G---P|Q|LYQ-----MLST-T---
Snail         	---DFIGTQR----C|E||R|YDK-SC--NP---//---ECHGRQ--C-|I|QR--D-T-DPF--//---------S--S|T|----------SLP//VELIELRARGRFG|S|VWKAQLLN---EL//--DKQSWLTEQEI|Y|NLPQMNHENVLKF//NLHIELWLLTEFH|E|HGSLYDYLKGH--//PATAVHGSKPA--|V|AHRDFKSKNVLLK//SMQEYVVSRKMRP|P|MHEHWKRHPGIMS//F-ARTFT-S---Q|Y|PP------TLP--PALQ
Ant           	---DIKGSAF----C|E||F|YNE-TM------C//---DCYDKP-KC-|I|ENTER-R-K-D--//---------T--Q|P|------SVIHESE//IQLLEIKARGRFG|A|VWKAQLKH---EI//--DKQSWQTEQEI|F|KLAHMDHEDILRF//NLQAEFWLITAFH|E|KGSLCDYLKAN--//PANKADGYKPA--|V|AHRDFKSKNVLLK//DMQESVVHKKERP|L|ILETWRKHSGLLS//LSRALI------L|N|SS------TLI--R---
Copepod       	---PSRKTVE----C|E||F|HDS-VCVKKDE--//QE-QCRNTD--C-|V|EEGSV-N-K-N--//---------T--I|E|----------TTS//VQLLEIKARGRFG|A|VWKGHLGG---EQ//--DKQSWFAEQEI|F|NLPQMSHENILRF//SLQQEFWLVTAFH|E|GGSLCDFLKMN--//PSIRGSGVKPA--|I|AHRDFKSKNVLVR//EISELVVHQKVRP|D|LREIWRKHEALSI//MKSVLTS-MNTED|Q|ET------RLL--S---
Lancet        	-----AVDTM----C|E||F|YEE-CN-------//---DCYDKS-EC-|Y|EH--D-E-EPG--//---------E--T|P|----------RTI//LQLLEVKARGRFG|A|VWKAQLLS---EY//--DKASWLNEQDI|F|TTQLMKHENLLQF//GLEMELWLITAFH|E|RGSLTDYLKGH--//MGRN-GEYKPA--|I|AHRDFKSKNVLLK//DMQEVVVHKKMRP|Q|FRETWLKHQGLEI//L-SRTVN-V---T|T|SN------PVV--D---
Fish          	-----SETQE----C|V||F|YNY-NP------S//---NCYDST-EC-|V|EK--K-E-DPD--//---------A--P|-|----------LSD//LQLLEIKARGRFG|C|VWKAQLLN---DY//--DKLSWQNEYDI|Y|NLPGMRHENILQF//NLDIELWLITAYH|E|KGSLTDYLKAN--//PGHR-DGHKPA--|I|AHRDIKSKNVLLK//DMQEVVVHKKLRP|T|LRECWQKHPGLAM//MQRQTS-----VS|A|PE------EIV--TV--
Frog          	-----SETKE----C|I||Y|YNA-NW-------//---NCYNKS-KC-|T|EK--K-D-SPD--//---------T--Q|P|----------TSN//LQLLEVKARGRFG|C|VWKAQLLN---ET//--DKLSWQNEYEI|Y|SLPGMKHENILYF//NLDTDLWLITAFH|E|KGSLTDYLKAN--//PGLK-DGHKPA--|V|AHRDIKSKNVLLK//DMQEVVVHKKKRP|I|LRECWQKHAGMAM//M-QKLTN-I---I|T|TE------DIV--TV--
Lizard        	-----SETQE----C|I||F|YNA-NW-------//---NCYDRA-EC-|I|ER--K-D-SPE--//---------T--Q|P|----------TSN//LQLLEVKARGRFG|C|VWKAQLLN---EY//--DKQSWQNEYEV|Y|SLPGMKHENILQF//NIDVDLWLITAFH|E|KGSLTDFLKAN--//PGLK-DGHKPA--|I|SHRDIKSKNVLLK//DMQEVVVHKKKRP|V|LRECWQKHAGMAM//M-QRLTN-I---I|T|TE------DIV--TV--
Bird          	-----SETQE----C|I||Y|YNA-NW-------//---NCYDRN-DC-|I|EK--K-D-SPE--//---------T--Q|P|----------TSN//LQLLEIKARGRFG|C|VWKAQLLN---EY//--DKQSWQNEYEI|Y|SLPGMKHDNILQF//SIDVDLWLITAFH|E|KGSLTDFLKAN--//PGLK-DGHKPA--|I|SHRDIKSKNVLLK//DMQEVVVHKKKRP|V|LRECWQKHSGMAM//M-QKLTN-I---I|T|TE------DIV--T-V-
Alligator     	-----SETQE----C|I||F|YNA-NW-------//---NCYDRN-DC-|I|EK--K-D-SPE--//---------T--Q|P|----------TSN//LQLLEVKARGRFG|C|VWKAQLLN---EY//--DKQSWQNEYEI|Y|SLPGMKHENILQF//SIDVDLWLITAFH|E|KGSLTDFLKAN--//PGLK-DGHKPA--|I|SHRDIKSKNVLLK//DMQEVVVHKKKRP|I|LRECWQKHAGMAM//M-QKLTN-I---I|T|TE------DIV--T-V-
Mouse         	-----SETQE----C|L||F|FNA-NW-------//---NCYDRT-DC-|I|EK--K-D-SPE--//---------T--Q|P|----------TSN//LQLLEVKARGRFG|C|VWKAQLLN---EY//--DKQSWQNEYEV|Y|SLPGMKHENILQF//SVDVDLWLITAFH|E|KGSLSDFLKAN--//PGLK-DGHKPA--|I|SHRDIKSKNVLLK//DMQEVVVHKKKRP|V|LRDYWQKHAGMAM//M-QRLTN-I---I|T|TE------DIV--T-V-
Rat           	-----SETQE----C|L||F|FNA-NW-------//---NCYDRT-DC-|I|EK--K-D-SPE--//---------T--Q|P|----------TSN//LQLLEVKARGRFG|C|VWKAQLLN---EY//--DKQSWQNEYEV|Y|SLPGMKHENILQF//SVDVDLWLITAFH|E|KGSLSDFLKAN--//PGLK-DGHKPA--|I|SHRDIKSKNVLLK//DMQEVVVHKKKRP|V|LRDYWQKHAGMAM//M-QRLTN-I---I|T|TE------DIV--T-V-
Target[Human] 	-----SETQE----C|L||F|FNA-NW-------//---NCYDRT-DC-|V|EK--K-D-SPE--//---------T--Q|P|----------TSN//LQLLEVKARGRFG|C|VWKAQLLN---EY//--DKQSWQNEYEV|Y|SLPGMKHENILQF//SVDVDLWLITAFH|E|KGSLSDFLKAN--//PGLK-DGHKPA--|I|SHRDIKSKNVLLK//DMQEVVVHKKKRP|V|LRDYWQKHAGMAM//M-QRLTN-I---I|T|TE------DIV--TV--

                                                  Up to 50 Driver-Containing Sequences

Protist       	--------LQ-----|-||L|DSL--I-------//---S-DIV--IP-|T|S------------//H-N-NIV--S--P|S|------------T//LQYSTLLGVGASG|K|VYKGFYKG---EE//K-KIEEFKKEFQI|V|S--ALKSPGVVYF//---K-LCIVMEYC|S|RGSLYHILKDETV//----------Q--|I|LHRDLKSLNLLIT//KILIACAKKDLRP|T|FPPETP-----AS//I-RDEFN-PNA-A|E|WEAK---RFVPDQQ---
Protist       	--------LQ-----|-||L|DAL--V-------//---S-SSV--DA-|I|S------------//G-N-NIV--N--S|S|------------E//LKFLNLLGVGASG|K|VYKGTYNG---TV//A-KIQEFKKEFQI|V|S--ALKAPGVVYF//---K-LCIVMEFC|S|RGSLYHILKDETV//----------Q--|I|LHRDLKSLNLLVT//KILIASAKKDMRP|T|FPPSTP-----QC//C-RNEYL-ANQ-E|E|WDAK---RTIPEQQ---
Protist       	-----TALHT----A|R||Y|GHL-PV-------//---A-TAY--SP-|T|S------------//R-G-MVV--D--G|S|------------G//LVLDETLGRGAFG|V|VRRGTWHG---FP//A-ARAEFVHEAEL|M|A--GLRHPNVVRF//---DS-CLVTELL|E|GGSLYSLLHTKSF//----------P--|V|VHRDLKSPNVLLD//QVIFRALRGGARP|T|IPDYVP-----PT//G-------A---P|S|VAASSGGPAVPDGV---
Metazoa       	-----STSNC----Y|Y||H|QSS-S--------//---ECRDSK--C-|V|GT--LRD-RKQ--//GLHTIQTS-P--S|S|----------SIG//IQKLEVISQSQGG|I|VWKAKSYL---ET//--EKGAWINENDC|Y|TLCNLSHENILRF//GIYTEYWLITEFH|M|YGSLSDYLKQH--//K---SAFYKPC--|I|AHRDVKTKNILVK//DMQQVVVQQRMRP|C|IREXWRKHTGMAS//F-ASNSQ-SG--T|D|QV------PSV--T---
Metazoa       	---------------|-||-|-------------//---DCYDRP-HC-|I|ENSAE-R-KKE--//---------I--Q|S|------SVPHESE//IQLLEIKARGRFG|A|VWKAQLKN---EI//--DKQSWQTEQEI|F|KLAHMDHEDILRF//NLQAEFWLITAYH|E|KGSLCDYLKAN--//PANKADGYKPA--|V|AHRDFKSKNVLLK//DMQESVVHKKERP|L|ILETWCKHPGLQS//LSRTLV------L|H|SS------TLI--R---
Metazoa       	RPPVPVQTTH----C|Q||R|YNH-TM-----CD//---SCRDKQ--A-|V|SSLKG-E-K-N--//---------D--V|S|----------TTK//IQLREIKARGRFG|A|VWKAQLHS---DI//--DKQSWQVEKEV|Y|SLPQMSHENILQF//NLQAEYWLITAYH|D|RGSLCDYLKAN--//QATKCEALKPS--|I|AHRDFKSKNVLLK//DMQECVVAQKARP|A|IRDCWRKNPGMMA//YTRNQH------F|S|P----------------
Metazoa       	-----VPKLR----C|V||V|YKD-DK-------//---MC-DQE-NC-|I|QS--Q-K-ITS--//---------T--P|S|------TTGTDTS//VQLEEVRAHGRFG|V|VWKGIMTD---QV//--ERSSWMTEQEI|Y|KLPHMKHDNLLAF//--EENLWLISVFH|E|FGSLSDYLKGN--//PVARGLEGKPS--|I|AHRDFKSKNVLLK//DMQELVVMKKIRP|S|VKDHWIRHAGLEA//I-GRTLN-V---S|N|ST------SHL--L-C-
Metazoa       	-----VPKLR----C|V||V|YKD-DK-------//---MC-DQE-NC-|I|QS--Q-K-ITS--//---------T--P|S|------T--TDTS//VQLEEVRAHGRFG|V|VWKGIMTD---QV//--ERSSWMTEQEI|Y|KLPHMKHDNLLAF//--EENLWLISVFH|E|FGSLSDYLKGN--//PVARGLEGKPS--|I|AHRDFKSKNVLLK//DMQELVVMKKIRP|S|VKDHWIRHAGLEA//I-GRTLN-V---S|N|ST------SHL--L-C-
Metazoa       	-----LNNIE----C|E||H|FDE-KM------C//---ECN-QT-KC-|V|TSAEP-R-QGN--//---------R--E|S|----------TTQ//IQLLEQKASGRFG|D|VWQAKLHG---QD//--EKESWTTEHDI|Y|KLPRMRHPNILEF//MDKPEYWLISTYQ|H|NGSLCDYLKSH--//PGSKTDGLKPS--|I|AHRDFKSKNVLLK//EVQESVVMKKLRP|R|LLSSWRAHPGLNV//L-NKYP------S|A|QL------LIK--N---
Metazoa       	---DIKGSAF----C|E||F|YNE-TM------C//---DCYDKP-DC-|I|EDNPE-R-KKD--//---------Q--P|S|-------VIHEFE//IKLLEIKARGRFG|A|VWKAELKN---DI//--DKQSWQTEQEI|F|KLAHMDHEDILRF//NLQAEFWLITAYH|E|RGSLCDYLKAN--//PANKADGYKPA--|V|AHRDFKSKNVLLK//DMQESVVHKKERP|L|ILETWRKHPGLLS//LSRTLVS-TLIDN|T|NH------CCL--GRW-
Metazoa       	---DIKGSAF----C|E||F|YNE-TM------C//---DCYDKP-DC-|I|EDNPE-R-KKD--//---------Q--P|S|-------VIHEFE//IKLLEIKARGRFG|A|VWKAELKN---DI//--DKQSWQTEQEI|F|KLAHMDHEDILRF//NLQAEFWLITAYH|E|RGSLCDYLKAN--//PANKADGYKPA--|V|AHRDFKSKNVLLK//DMQESVVHKKERP|L|ILETWRKHPGLLS//LSRTLV------L|N|SS------TLI--RVDN
Metazoa       	------DESR----T|L||F|KKT-KI-------//---DCY-DQ-PC-|I|EK--R-E-EPA--//---------P--P|S|----------LPK//IQLLEIKARGRFG|A|VWKAQYKT---DT//--DKQSWLSEQEI|F|KLPHMDHEDILRY//NLQAEFWLITAFH|E|KGSLCDYLKAN--//TANKADGYKPA--|I|AHRDFKSKNVLLK//DMQECVVQKKMRP|A|IRETWRKHSGLVA//Q-SRLL------P|T|AF------TTI--R---
Metazoa       	------SPMS----C|E||Y|YNE-TA-------//---DCTAGS-TC-|T|ET--Q-K-DPNIK//---------TVSF|S|----------TSV//VQLLEVKAQGRFG|A|VWKAQMLN---EF//--DKNSWQVEKEI|F|QLPQMKHDNILSF//TFQLEYWLITAYH|E|KGSLSDYLKAN--//PPTRLEAYKPS--|I|AHRDFKSKNVLLK//DMQETVVQKKARP|K|FKNMWKKHPGMAA//L-YKS-------V|A|LD------MG-----SE
Metazoa       	TVS---NSMN----C|E||Y|YNE-TA-------//---DCTTGS-QC-|T|KT--Q-K-DPNIN//---------RSST|S|----------VPI//VQLMEVKAQGRFG|A|VWKAQMLN---EF//--DKNSWQVEQMI|F|QLPQMKHDNILAF//GLQLEYWLITTYH|E|RGSLSDFLKAN--//PLTKLEGYKPS--|I|AHRDFKSKNVLLK//DMQEIVVQKKARP|K|FKSSWKKHPGIAS//L-YKS-DFG---N|E|LI------TS-------
Metazoa       	------NSMN----C|E||Y|YNE-TA-------//---DCTTGS-QC-|T|KT--Q-K-DPNIN//---------RSST|S|----------VPI//VQLMEVKAQGRFG|A|VWKAQMLN---EF//--DKNSWQVEQMI|F|QLPQMKHDNILAF//GLQLEYWLITTYH|E|RGSLSDFLKAN--//PLTKLEGYKPS--|I|AHRDFKSKNVLLK//DMQEIVVQKKARP|K|FKSSWKKHPGIAS//L-YKS-DFG---N|E|LI------TS-------
Metazoa       	TVS---NSMN----C|E||Y|YNE-TA-------//---DCTTGS-QC-|T|KT--Q-K-DPNIN//---------RSST|S|----------VPI//VQLMEVKAQGRFG|A|VWKAQMLN---EF//--DKNSWQVEQMI|F|QLPQMKHDNILAF//GLQLEYWLITTYH|E|RGSLSDFLKAN--//PLTKLEGYKPS--|I|AHRDFKSKNVLLK//DMQEIVVQKKARP|K|FKSSWKKHPGIAS//L-YKS--------|-|-----------------
Metazoa       	TVVAS-ASLY----C|E||Y|YNE-TL-------//---DCSSET-PC-|M|ET--R-R-ESKLQ//---------KPIT|S|----------IPI//IQLIEVKAQGRFG|S|VWKARILN---VN//--DKNSWFVEQEI|Y|RLPQMKHENILTW//SMHSEYWLITAYH|E|KGSLCDYLKAN--//PPRKGEGYKPS--|I|AHRDFKSKNVLLK//DMQEVVVQKKFRP|K|FNKDWKKYPGLAA//L-TKSQS-----S|I|ST------NN-------
Metazoa       	-----RQDRI----E|S||E|WAN-TL-------//---NCENES-SC-|R|QG--R-SFRGG--//---------K--D|S|-----------DN//LPIFQLISKGRFG|K|VFKAQYTPDSGRL//--QKASFLAEKRI|F|D----ELNSIVEF//--GDEYWIVTEFH|E|RLSLYELLKNN--//PF--FGHPKKP--|I|IHRDIKSKNILVK//LMRNYVVSKKERP|Q|WDEIIKHEYMS-L//-----W--N---H|I|SS------EGY--H-S-
Metazoa       	---------------|-||-|-------------//---NCENES-SC-|R|QG--R-SFRGG--//---------K--D|S|-----------DN//LPIFQLISKGRFG|K|VFKAQYTPDSGRL//--QKASFLAEKRI|F|D----ELNSIVEF//--GDEYWIVTEFH|E|RLSLYELLKNN--//PF--FGHPKKP--|I|IHRDIKSKNILVK//LMRNYVVSKKERP|Q|WDEIIKHEYMS-L//-----W--N---H|I|SS------EGY--H-S-
Metazoa       	-----RRAQM----D|D||E|FDD-SL-------//---DCVDKK-KC-|L|QT--K-LTHAQ--//---------K--E|S|-----------DA//LPIFQLICKGRFG|R|VFKAKWKSQNGKM//--QKSSFEAEKKI|F|E----GLVNVVQF//--GEEYWIVTEFH|E|RLSLYELLKHN--//PF--FGHVKRP--|I|IHRDIKSKNILIK//IMRNHVVSKKERP|Q|WPEVFGQISMS-F//-----W--T---H|V|CS------EGY--H-S-
Vertebrate    	-----SETQE----C|V||Y|YNS-SW-------//---NCYDSS-EC-|V|ET--K-E-SPD--//---------S--S|S|----------TSN//LQLIEIKARGRFG|C|VWKAQLLN---DY//--DKLSWQNEYEI|Y|SLSGMKHENLLHF//NMDIDLWLITAYH|D|NGSLTDYLKAN--//PGLK-DGHKPA--|V|AHRDMKSKNVLLK//DMQEVVVHKKLRP|C|LRECWQKHTGLVM//M-QRQTN-I---I|A|PE------EIV--T-V-
Vertebrate    	-----SDTQK----C|V||H|YNY-NPSSSFSSS//---NCYDRT-EC-|V|EM--K-D-VPE--//---------V--P|S|----------TNK//LQLLEIKARGRFG|C|VWKAQLLG---EY//--DKQSWQNEYEI|F|NLNGMKHENLLQF//NVEMELWLITAYH|E|KGSLTDYLKAN--//PGHK-DGHKPA--|I|AHRDFKSKNVLLK//DMQEVVVHKKLRP|I|LRECWQKHAGLSV//MQRQTS------V|T|PP------EEI------
Vertebrate    	-----SETQE----C|V||Y|YNS-SW-------//---NCYDSS-EC-|V|ER--K-E-SPD--//---------S--S|S|----------TSN//LQLIEVKARGRFG|C|VWKAQLLN---EY//--DKLSWQNEYEI|Y|SLSGMKHENLLHF//NMDIDLWLITAYH|D|HGSLTDYLKAN--//PGLK-DGHKPA--|I|AHRDMKSKNVLLK//DMQEVVVHKKLRP|C|LRECWQKHAGLFM//MQRQTN-----VV|A|PE------EIV--TV--
Vertebrate    	-----SETQE----C|V||Y|YNS-SW-------//---NCYDSS-EC-|V|ET--K-E-SPD--//---------S--S|S|----------TSN//LQLIEIKARGRFG|C|VWKAQLLN---DY//--DKLSWQNEYEI|Y|SLTGMKHENLLHF//NMDIDLWLITAYH|D|NGSLTDYLKAN--//PGLK-DGHKPA--|V|AHRDMKSKNVLLK//DMQEVVVHKKLRP|C|LRECWQKHIGLVM//M-QRQTN-I---I|A|PE------EIV--T-V-
Vertebrate    	-----SETQE----C|V||Y|YNS-SW-------//---NCYDSS-EC-|V|ET--K-E-SPD--//---------S--S|S|----------TSN//LQLIEIKARGRFG|C|VWKAQLLN---DY//--DKLSWQNEYEI|Y|SLSGMKHENLLHF//NMDIDLWLITAYH|D|NGSLTDYLKAN--//PGLK-DGHKPA--|V|AHRDMKSKNVLLK//DMQEVVVHKKLRP|C|LRECWQKHTGLVM//M-QRQTN-V---I|A|PE------EIV--T-V-
Vertebrate    	-----SETQE----C|V||Y|YNS-SW-------//---NCYDSS-EC-|V|ET--K-E-SPD--//---------S--S|S|----------TSN//LQLIEIKARGRFG|C|VWKAQLLN---DY//--DKLSWQNEYEI|Y|SLSGMKHENLLHF//NMDIDLWLITAYH|D|NGSLTDYLKAN--//PGLK-DGHKPA--|V|AHRDMKSKNVLLK//DMQEVVVHKKLRP|C|LRECWQKHTGLVM//M-QRQTN-I---I|A|PE------EIV--T-V-
Vertebrate    	-----SDTQK----C|V||H|YNY-NPSSSFSSS//---NCYDRT-EC-|V|EM--K-D-VPE--//---------V--P|S|----------TNK//LQLLEIKARGRFG|C|VWKAQLLG---EY//--DKQSWQNEYEI|F|NLNGMKHENLLQF//NVEMELWLITAYH|E|KGSLTDYLKAN--//PGHK-DGHKPA--|I|AHRDFKSKNVLLK//DMQEVVVHKKLRP|I|LRECWQKHAGLSV//MQRQTS------V|T|PP------EEI--VTV-
Vertebrate    	-----SETQE----C|V||Y|YNS-SW-------//---NCYDSE--C-|V|ET--K-E-SPD--//---------S--S|S|----------TSN//LQLIEIKARGRFG|C|VWKAQLLN---DY//--DKLSWQNEYEI|Y|SLSGMKHENLLHF//NMDIDLWLITAYH|D|NGSLTDYLKAN--//PGLK-DGHKPA--|V|AHRDMKSKNVLLK//DMQEVVVHKKLRP|C|LRECWQKHTGLVM//M-QRQTN-I---I|A|PE------EIV--T-V-
Vertebrate    	-----SETQE----C|V||Y|YNS-SW-------//---NCYDSS-EC-|V|ET--K-E-SPD--//---------S--S|S|----------TSN//LQLIEIKARGRFG|C|VWKAQLLN---DY//--DKLSWQNEYEI|Y|SLSGMKHENLLHF//NMDIDLWLITAYH|D|NGSLTDYLKAN--//PGLK-DGHKPA--|V|AHRDMKSKNVLLK//DMQEVVVHKKLRP|C|LRECWQKHTGLVM//M-QRQTN-I---I|A|PE------EIV--T-V-
Vertebrate    	-----SETQE----C|V||Y|YNS-SW-------//---NCYDSS-EC-|V|ET--K-E-SPD--//---------S--S|S|----------TSN//LQLIEVKARGRFG|C|VWKAQLLD---DY//--DKLSWQNEYEI|Y|SLSGMKHENLLHF//NMDIDLWLITAYH|D|NGSLTDYLKAN--//PGLK-DGHKPA--|V|AHRDMKSKNVLLK//DMQEVVVHKKLRP|C|LRECWQKHTGLVM//M-RRQTN-I---V|T|PE------EIV--TV--
Vertebrate    	-----SETQE----C|V||Y|YNS-SW-------//---NCYDSS-EC-|V|ET--K-E-SPD--//---------S--S|S|----------TSN//LQLIEIKARGRFG|C|VWKAQLLN---DY//--DKLSWQNEYEI|Y|SLTGMKHENLLHF//NMDIDLWLITAYH|D|NGSLTDYLKAN--//PGLK-DGHKPA--|V|AHRDMKSKNVLLK//DMQEVVVHKKLRP|C|LRECWQKHIGLVM//M-QRQTN-I---I|A|PE------EIV--T-V-
Vertebrate    	-----SETQE----C|V||Y|YNS-SW-------//---NCYDSS-EC-|V|ER--K-E-SPD--//---------S--S|S|----------TSN//LQLIEVKARGRFG|C|VWKAQLLN---EY//--DKLSWQNEYEI|Y|SLSGMKHENLLHF//NMDIDLWLITAYH|D|HGSLTDYLKAN--//PGLK-DGHKPA--|I|AHRDMKSKNVLLK//DMQEVVVHKKLRP|C|LRECWQKHAGLFM//M-QRQTN-V---V|A|PE------EIV--T-V-
Vertebrate    	-----SETQE----C|V||Y|YNS-SW-------//---NCYDSS-EC-|V|EX--K-E-SPD--//---------S--S|S|----------TSN//LQLIEIKARGRFG|C|VWKAQLLN---DY//--DKLSWQNEYEI|Y|SLTGMKHENLLHF//NMDIDLWLITAYH|D|NGSLTDYLKAN--//PGLK-DGHKPA--|V|AHRDMKSKNVLLK//DMQEVVVHKKLRP|C|LRECWQKHIGLVM//M-QRQTN-I---I|A|PE------EIV--T-V-
Vertebrate    	-----SETQE----C|V||Y|YNS-SW-------//---NCYDSS-EC-|V|EA--K-E-SPD--//---------S--S|S|----------TSN//LQLIEIKARGRFG|C|VWKAQLLN---DY//--DKLSWQNEYEI|Y|SLTGMKHENLLHF//NMDIDLWLITAYH|D|NGSLTDYLKAN--//PGLK-DGHKPA--|V|AHRDMKSKNVLLK//DMQEVVVHKKLRP|C|LRECWQKHIGLVM//M-QRQTN-I---I|A|PE------EIV--T-V-
Vertebrate    	-----SETQE----C|V||Y|YNS-SW-------//---NCYDSS-EC-|V|ET--K-E-SPD--//---------S--S|S|----------TSN//LQLIEIKARGRFG|C|VWKAQLLN---DY//--DKLSWQNEYEI|Y|SLTGMKHENLLHF//NMDIDLWLITAYH|D|NGSLTDYLKAN--//PGLK-DGHKPA--|V|AHRDMKSKNVLLK//DMQEVVVHKKLRP|C|LRECWQKHIGLVM//M-QRQTN-I---I|A|PE------EIV--T-V-
Vertebrate    	-----SETQE----C|V||Y|YNS-SW-------//---NCYDSS-EC-|V|ET--K-E-SPD--//---------S--S|S|----------TSN//LQLIEVKARGRFG|C|VWKAQLLD---DY//--DKLSWQNEYEI|Y|SLSGMKHENLLHF//NMDIDLWLITAYH|D|NGSLTDYLKAN--//PGLK-DGHKPA--|V|AHRDMKSKNVLLK//DMQEVVVHKKLRP|C|LRECWQKHTGLVM//M-RRQTN-I---V|A|PE------EIV--T-V-
Vertebrate    	-----SDTPE----C|V||Y|YNS-SW-------//---NCYDSS-EC-|V|ET--K-E-SPD--//---------S--S|S|----------TSN//LQLIEIKARGRFG|C|VWKAQLLN---DY//--DKLSWQNEYEI|Y|SLTGMKHENLLHF//NMDIDLWLITAYH|D|NGSLTDYLKAN--//PGLK-DGHKPA--|V|AHRDMKSKNVLLK//DMQEVVVHKKLRP|C|LRECWQKHIGLVM//M-QRQTN-I---I|A|PE------EIV--T-V-
Vertebrate    	-----SETQE----C|V||Y|YNS-SW-------//---NCYDSS-EC-|V|ET--K-E-SPD--//---------S--S|S|----------TSN//LQLIEVKARGRFG|C|VWKAQLLD---DY//--DKLSWQNEYEI|Y|SLSGMKHENLLHF//NMDIDLWLITAYH|D|NGSLTDYLKAN--//PGLK-DGHKPA--|V|AHRDMKSKNVLLK//DMQEVVVHKKLRP|C|LRECWQKHTGLVM//M-RRQTN-I---V|A|PE------EIV--T-V-
Vertebrate    	-----SETEK----C|I||Y|YNS-SW-------//---NCYDRS-EC-|V|ER--K-V-SPE--//---------G--H|S|------TAYTTSN//LQLIEMKARGRFG|C|VWKAQLLN---EY//--DKLSWQNEYEI|Y|SVCGMKHENVLQF//NLDLELWLITAYH|D|KGSLTDYLKAN--//PLHK-DGHKPS--|I|AHRDIKSKNVLLK//DMQEVVVHKKLRP|C|LRDCWQKHTGLAM//MQRQAP-----II|G|PE------EIV--TV--
Vertebrate    	-----SETQE----C|V||Y|YNS-SW-------//---NCYDSE--C-|V|ET--K-E-SPD--//---------S--S|S|----------TSN//LQLIEIKARGRFG|C|VWKAQLLN---DY//--DKLSWQNEYEI|Y|SLTGMKHENLLHF//NMDIDLWLITAYH|D|NGSLTDYLKAN--//PGLK-DGHKPA--|V|AHRDMKSKNVLLK//DMQEVVVHKKLRP|C|LRECWQKHIGLVM//M-QRQTN-I---I|A|PE------EIV--T-V-
Vertebrate    	-----SETEK----C|I||Y|YNS-SW-------//---NCYDRS-EC-|V|ER--K-V-SPE--//---------G--H|S|------TAYTTSN//LQLIEMKARGRFG|C|VWKAQLLN---EY//--DKLSWQNEYEI|Y|SVCGMKHENVLQF//NLDLELWLITAYH|D|KGSLTDYLKAN--//PLHK-DGHKPS--|I|AHRDIKSKNVLLK//DMQEVVVHKKLRP|C|LRDCWQKHTGLAM//M-QRQAP-I---I|G|PE------EIV--T-V-
Vertebrate    	-----SETKQ----C|A||Y|YNS-NW-------//---NCY-DS-EC-|L|EK--K-E-SPD--//---------H--H|S|------TAYTTSN//LQLIEVKARGRYG|C|VWKAQLLN---DF//--DKLSWQNEYEI|F|SLSGMKHDNILHF//NLDLELWLITSYH|D|KGSMTDFLKAN--//PGHK-DGHKPS--|I|AHRDIKSKNVLLK//DMQDVVVHKKLRP|I|LRDCWQKHAGLAM//MQRQAP-----AI|G|PE------EIV--TV--
Vertebrate    	-----SDTPE----C|V||Y|YNS-SW-------//---NCYDSE--C-|V|ET--K-E-SPD--//---------S--S|S|----------TSN//LQLIEIKARGRFG|C|VWKAQLLN---DY//--DKLSWQNEYEI|Y|SLTGMKHENLLHF//NMDIDLWLITAYH|D|NGSLTDYLKAN--//PGLK-DGHKPA--|V|AHRDMKSKNVLLK//DMQEVVVHKKLRP|C|LRECWQKHIGLVM//M-QRQTN-I---I|A|PE------EIV--T-V-
Vertebrate    	-----SETQE----C|V||Y|YNS-SW-------//---NCYDSE--C-|V|EA--K-E-SPD--//---------S--S|S|----------TSN//LQLIEIKARGRFG|C|VWKAQLLN---DY//--DKLSWQNEYEI|Y|SLTGMKHENLLHF//NMDIDLWLITAYH|D|NGSLTDYLKAN--//PGLK-DGHKPA--|V|AHRDMKSKNVLLK//DMQEVVVHKKLRP|C|LRECWQKHIGLVM//M-QRQTN-I---I|A|PE------EIV--T-V-
Vertebrate    	-----SETQE----C|V||Y|YNS-SW-------//---NCYDSE--C-|V|ET--K-E-SPD--//---------S--S|S|----------TSN//LQLIEIKARGRFG|C|VWKAQLLN---DY//--DKLSWQNEYEI|Y|SLTGMKHENLLHF//NMDIDLWLITAYH|D|NGSLTDYLKAN--//PGLK-DGHKPA--|V|AHRDMKSKNVLLK//DMQEVVVHKKLRP|C|LRECWQKHIGLVM//M-QRQTN-I---I|A|PE------EIV--T-V-
Vertebrate    	-----SETQE----C|V||Y|YNS-SW-------//---NCYDSE--C-|V|EX--K-E-SPD--//---------S--S|S|----------TSN//LQLIEIKARGRFG|C|VWKAQLLN---DY//--DKLSWQNEYEI|Y|SLTGMKHENLLHF//NMDIDLWLITAYH|D|NGSLTDYLKAN--//PGLK-DGHKPA--|V|AHRDMKSKNVLLK//DMQEVVVHKKLRP|C|LRECWQKHIGLVM//M-QRQTN-I---I|A|PE------EIV--T-V-
Vertebrate    	-----SETQE----C|V||Y|YNS-SW-------//---NCYDSS-EC-|V|ET--K-E-SPD--//---------V--Q|S|-------------//LQLIEVKARGRFG|C|VWKAQLLD---DY//--DKLSWQNEYEI|Y|SLSGMKHENLLHF//NMDIDLWLITAYH|D|NGSLTDYLKAN--//PGLK-DGHKPA--|I|AHRDMKSKNVLLK//DMQEVVVHKKLRP|C|LRECWQKHTGLVM//M-RRQTN-I---V|A|PE------EIV--TV--
Vertebrate    	-----SDTQK----C|V||H|YNY-NPSSSFSSS//---NCYDRT-EC-|V|EM--K-D-VPE--//---------V--P|S|----------TNK//LQLLEIKARGRFG|C|VWKAQLLG---EY//--DKQSWQNEYEI|F|NLNGMKHENLLQF//NVEMELWLITAYH|E|KGSLTDYLKAN--//PGHK-DGHKPA--|I|AHRDFKSKNVLLK//DMQEVVVHKKLRP|I|LRECWQKHAGLSV//MQRQTS------V|T|PP------EEI--VTV-
Vertebrate    	-----SDTQK----C|V||H|YNY-NPSSSFSSS//---NCYDRT-EC-|V|EM--K-D-VPE--//---------V--P|S|----------TNK//LQLLEIKARGRFG|C|VWKAQLLG---EY//--DKQSWQNEYEI|F|NLNGMKHENLLQF//NVEMELWLITAYH|E|KGSLTDYLKAN--//PGHK-DGHKPA--|I|AHRDFKSKNVLLK//DMQEVVVHKKLRP|I|LRECWQKHAGLSV//MQRQTS------V|T|PP------EEI--VTV-
Vertebrate    	-----SETQE----C|V||F|YNS-SW-------//---NCYDSN-EC-|V|ER--K-E-SPN--//---------Q--H|S|------TAYTTSN//LQLIEMKARGRFG|C|VWKAQLLN---EY//--DKLSWQNEYEI|Y|SSSGMKHDNVLQF//NLDLELWLITAYH|D|KGSLTDYLKAN--//PGHR-DGHKPS--|I|AHRDIKSKNLLLK//DMQEVVVHKKLRP|C|LRDCWQKHTGLAM//M-QRQAP-I---I|G|PE------EIV--T-V-

                                              Up to 50 Compensation-Only-Containing Sequences

Protist       	-----STQLS----C|Y||F|NEN----------//---D-KNS--QC-|I|LK--Q-H-NTT--//------------E|-|------------Y//VLCEEVIGSGSFG|D|VWRAKWRG---EN//--DVLECVKEIQL|M|R--RLTHPNVLQF//---NYILIAMALM|E|RGSVHQMLSDK--//--------TPP--|I|IHRDLKSHNLLVD//SLPNYVTQVGLRP|K|LAGE-----VDND//L-IAKKP-L---N|-|-----------------
Protist       	-----ILFGI----V|A||F|FVWKRK-------//---Q-PHY--ES-|Q|YQ--E-S------//M-L-E--------|-|-------------//LYFTRAISKGAFG|E|VWLAQLEN---TQ//TKEIECFGAEIKL|M|A--LLKHPKIVGF//---QDLCAVTEFM|A|KGDLYGYLERRKN//----------K--|V|IHRDLKSKNILLD//KIIQMVIRSALRP|S|FREDCP-----EQ//Q-DDLQ-------|-|-----------------
Protist       	-----AALAH----H|Q||P|YDIHRS-------//---Q-PQH--PE-|Q|RQ--Q-E------//V-V-R--------|-|-------------//LYFTRVLSKGAFG|E|VWLAQLEN---RQ//EKEIECFGAEIKL|M|A--SFSHPKIVEF//---QDVCAVTEYM|A|KGDLYGFLKRRQG//----------K--|V|IHRDLKSKNILLD//KIVQMVIRRNMRP|T|FSEDCP-----PL//M-QSIM-------|-|-----------------
Protist       	-----IILVI----L|G||L|CCHS---------//---I-PKD--SD-|V|Y------------//M-M-G--------|-|-------------//IQYTRKLSKGAFG|E|VWLGQFQG---NY//AKEIECFVAEIKL|M|A--TFQHPNIVDF//---DNLCAMTEYM|K|NGDLFVFLQKRKA//----------K--|V|IHRDLKSKNVLLD//AVVKLVTQQKAKP|T|FSESCP-----QA//V-RPALE-R---T|S|Y----------------
Protist       	-----ALNKL----K|A||-|--WDRN-------//---C-VLP--SS-|V|L------------//-------------|-|-------------//VSSARPLAAGAYG|E|VWAGVYGG---EA//APSTQQFIDEILL|L|A--KMESPYIVKL//---SDLECVVEFM|D|LGDLRSYLTKTPA//----------R--|I|IHRDLKSRNVLLD//FILTNVASGKLTP|A|LDEASP-----EW//C-LPLV-------|-|-----------------
Protist       	-----RRQTH----N|V||S|-------------//---S-HND--DI-|L|NE--K-V------//N-H-SRT--I--A|D|------------K//LEWGPLIGQGGFG|Q|VYKARFRG---TA//N-AVKEFQSEVAV|L|C--TLRHPNVILF//---PHLFIVTEFM|S|KGTLFDILHRYRV//----------K--|L|LHRDLKSSNLMLD//QVAVAVLSKQMRP|P|MPPSCP-----AP//M-PY---------|-|-----------------
Protist       	-----TPLHW----A|A||R|-------------//---T-ILN--MD-|A|KS--P-L------//G-A-SAG--T--S|A|------------T//VEFGRFLGRGAFG|E|VWYGVWRG---TE//Q-ALEEFQGEVEI|M|S--KLRHPNVTLF//---SSMCLLTEYL|D|RGSLYSVLHDPSC//----------P--|I|IHRDLKSLNLLVD//QVGMKVLLEGLRP|V|IPGYVP-----KP//I-KV---------|-|-----------------
Protist       	-----KAFMWESLIL|F||L|NNK-GE-------//---G-ANC--YG-|Q|-------------//V-K-VQQLSSE-I|K|------------K//LQIEKQISEGGYG|I|IYRAKWRE---TT//S-NIRDFLSECHA|M|E--ALRHPNIVMF//---PNFCIILEFC|H|RGSLWSLLQNHEI//----------NP-|V|LHRDLKSLNLLLD//TVSVEVLQNDLRP|S|IPKKTP-----EG//I-SLK--------|-|-----------------
Protist       	-----VQYIG----L|N||F|IPF-EN-------//---F-INI--VN-|Y|NN--G-G------//N-NNNIVPSN--N|I|------------S//LLIQTKLGEGTFG|V|VYKGTWRG---ST//Q-VLDEFRKELTI|L|S--KLRHPNIVLL//---PNLCFVTEFL|N|GGSLYDILHSKKI//----------G--|V|IHRDIKSLNLLLD//QLALAVSTKGLRP|T|IPSAWP-----SM//M-PV---------|-|-----------------
Plant         	-----RVIY------|-||-|-------------//---F-SNV---E-|H|SP--EKP------//I-S-KIITS----|-|-------------//LTIGEHIGQGSCG|T|VYHGLWFG---SD//D-VIYSFRQEVSL|M|K--RLRHPNILLF//---QHLCIVTEFL|P|RGSLFRLLQRNAS//----------NPP|I|VHRDLKSSNLLVD//QVIGAVGFMNQGL|D|IPKDVN-----PQ//L-LRQCA-I---Q|A|QAARNVAGDSS-QK---
Plant         	-----RVIY------|-||-|-------------//---F-SNV---E-|H|SP--EKP------//I-S-KIITS----|-|-------------//LTIGEHIGQGSCG|T|VYHGLWFG---SD//D-VIYSFRQEVSL|M|K--RLRHPNILLF//---QHLCIVTEFL|P|RGSLFRLLQRNAS//----------NPP|I|VHRDLKSSNLLVD//QVIRAVGFMNQRL|D|IPKDVN-----PQ//L-LRQCA-I---Q|A|QAARNVAGDSS-QK---
Plant         	-----RVI-------|-||-|-------------//---F-SNV---E-|H|SP--ETP------//I-S-KIITS----|-|-------------//LTIGEHIGQGSCG|T|VYHGLWFG---SD//E-VIYSFRQEVSL|M|K--RLRHPNILLF//---QHLCIVTEFL|P|RGSLFRLLQRNAS//----------SPP|I|IHRDLKSSNLLVD//QVIGAVGFMNQQL|D|IPKDVN-----PQ//L-LRQCA-I---Q|A|QAAGNVLGDSS-QK---
Plant         	-----QIIYWNRTAE|K||L|YGY-SA-------//---F-SNLVKGD-|H|SS--GKA------//I-S-KFISS----|-|-------------//LTIGEQIGEGSCG|T|VYHGLWYG---SD//E-VINSFKQEISL|M|K--RLRHPNILLF//---QRLCIVTEFL|P|RGSLFRLLQRNGS//----------SPP|I|VHRDLKSSNLLVD//QVIGAVGFMDQRL|D|IPKGVQ-----PQ//L-LKQHI-I---Q|A|QAARSTTGSSS-QK---
Plant         	-----QIIYWNRTAE|K||L|YGY-SA-------//---F-SNLVKGD-|H|SS--GKA------//I-S-KFISS----|-|-------------//LTIGEQIGEGSCG|T|VYHGLWYG---SD//E-VINSFKQEISL|M|K--RLRHPNILLF//---QRLCIVTEFL|P|RGSLFRLLQRNGS//----------SPP|I|VHRDLKSSNLLVD//QVIGAVGFMDQRL|D|IPKGVQ-----PQ//L-LKQHI-I---Q|A|QAARSTTGSSS-QK---
Plant         	-----RLIYWNRSAE|Q||L|YGY-SA-------//---F-SNVAKEE-|L|SK--EKS------//I-S-KIITS----|-|-------------//MTIGEQIGQGSCG|T|VYHGLWFG---SD//D-VIYSFRQEVSL|M|K--RLRHPNILLF//---QRLCIVTEFL|P|RGSLFRLLQRNAS//----------NPP|I|VHRDLKSSNLLVD//QVIGAVGFMNQRL|D|IPKDVD-----PQ//I-LRQHT-I---Q|A|QAARSVAGDGS-QK---
Plant         	-----RLIYWNRSAE|Q||L|YGY-SA-------//---F-TNVAKEE-|H|TP--EKS------//I-S-KIITS----|-|-------------//MTIGEQIGQGSCG|T|VYHGLWFG---SD//D-VIYSFRQEVSL|M|K--RLRHPNILLF//---QRLCIVTEFL|P|RGSLFRLLQRNAS//----------NPP|I|VHRDLKSSNLLVD//QVIGAVGFMNQRL|D|IPKNVD-----PQ//M-LRQYA-I---Q|A|QAARNVAGDSS-QK---
Plant         	-----RLIYWNRSAE|L||L|YGY-SA-------//---F-SNIAKEE-|R|TP--EKS------//I-S-KIITS----|-|-------------//MTIGEQIGQGSCG|T|VYHGLWFG---SD//D-VIYSFRQEVSL|M|K--RLRHPNILLF//---QRLCIVTEFL|P|RGSLFRLLQRNAS//----------NPP|I|VHRDLKSSNLLVD//QVIGAVGFMNQRL|D|IPKNVD-----PQ//M-LRQYA-I---Q|A|QAARNVAGGNS-QK---
Plant         	-----RLIYWNRSAE|Q||L|YGY-SA-------//---F-SNIAKEE-|R|TP--EKS------//I-S-KIITS----|-|-------------//MTIGEQIGQGSCG|T|VYHGLWFG---SD//D-VIYSFRQEVSL|M|K--RLRHPNILLF//---QRLCIVTEFL|P|RGSLFRLLQRNAS//----------NPP|I|VHRDLKSSNLLVD//QVIGAVGFMNQRL|D|IPKNVD-----PQ//M-LRQYA-I---Q|A|QAARNVAGGNS-QK---
Plant         	-----HIIYWNRTAE|K||L|YGY-SA-------//---F-S-------|-|-----DL------//I-S-KIITL----|-|-------------//LTIGEQIGEGSCG|T|VYHGLWYG---SD//E-VIYSFKQEVSL|M|K--RLRHPNILLF//---ERLCIVTEFL|P|RGSLFRLLQRNSS//----------NPP|I|VHRDLKSSNLLVD//QVVGAVGFMNQRL|D|IPKNVN-----PQ//L-QRQYL-I---Q|A|QTARNAGGDSS-QK---
Metazoa       	-----AVMSK----S|P||S|SST-SQ-------//MPVS-R-----RS|-|-------------//Q-K-ES-------|-|-------------//LDMRKKIGHGGFG|D|IYCARWKG---TV//K-RLQEFTSEVQV|F|C--ALDHPNIVKF//---PSIAIVMEFM|E|SC-LFQILHISAD//----------N--|I|AHCDIKSQNVLMD//QIERYVGNGEERP|V|FGSDTD-----EN//W-ESLF-------|-|---------M-------
Metazoa       	-----AVMSR----P|S||F|SST-SQ-------//MSVS-R-----SS|-|-------------//R-K-ES-------|-|-------------//LDMRKRIGHGGFG|D|VYCAKWKG---TF//K-RLQEFTSEVQV|F|C--ALDHPNIVKF//---PNIAIVMEFM|E|SC-LFQILHMSAD//----------N--|I|AHCDIKSQNVLMD//QIERHVGNGEERP|V|FGSDID-----EN//W-ESLF-------|-|---------M-------
Metazoa       	-----AVISR----P|Y||S|SST-SQ-------//MSVS-R-----SS|-|-------------//R-K-ES-------|-|-------------//LDMRKKIGHGGFG|D|IYCAKWKG---TV//K-RLQEFTSEVQV|F|C--ALDHPNIVKF//---PNIAIVMEFM|E|SC-LFQILHMSAD//----------N--|I|AHCDIKSQNVLMD//QIERYVGNGEKIP|V|FGSDID-----EN//W-ESLF-------|-|---------M-------
Metazoa       	-----AVISS----G|S||T|ASPSTA-------//AVVL-SNTLSNSS|-|DL--K-T------//R-S-ATSK-----|-|-------------//IELRSIIGIGAFG|V|VYVAKYLG---SI//K-MQTKFNEEVGV|L|S--KLNHPNIVKF//---PNLCICMEYM|K|MS-LHEALHMEEM//----------G--|V|AHCDIKSQNVLID//QLRKEVGEKRLTP|Q|VSDDLH-----TW//K-PNLY-------|-|---------L---K---
Metazoa       	-----RKAIR----K|H||T|HSA----------//---KAQSG--MV-|H|FV--CGA-NTQ--//RSKF-----I--F|D|------------K//VTKLELKSQGCFG|Q|VWHGQFQKPPHMD//--QKDSWITELGL|F|RVPGLSHPNILKF//NPEVEYWLVTEYH|Q|LGSLYDYLKAH--//TS--VEPTKPS--|I|AHRDLNSRNVLLK//ELQRFVAQEKQRP|K|FNPNWSHSLSMCT//L-SSPWS-G---P|Q|LYQ-----MLST-T---
Metazoa       	--------ME----C|H||C|TPS----------//---DKEPG--LC-|Y|LL--SES-KEG--//LGNT-----P--L|P|------------R//IKKVELKAHGRFG|Q|VWLGRFSSPDDID//--EKRSWETEVAL|F|NVPGLEHINILQY//DDKLEYWLVTEYH|P|LGSVYDYLHAY--//PN--L--SKPS--|I|AHRDLNSRNVLLK//ALQRWVAHAKQRP|K|FNPQWASDGGLCT//L-LH---------|-|-----------------
Metazoa       	-----RNFIW----C|E||S|FKK-SE-------//---ECLDIK-NC-|I|LK--EKT-NKS--//---------Q--E|D|----------HNK//IDIIEILARGRFG|E|VYKGIYNG---QI//--NAASWIKERDI|F|TNEFVEHDSIVKY//ENCVSYRILLQYH|E|KGSLNNYLHNH--//NG--GDDSKPT--|I|IHNDIKSKNILVK//EMRNLVVMKKIRP|E|FNEYIFKNTLSTK//I-YEQFSPV---P|D|SD------GLY------
Metazoa       	-----CSDQC----C|V||H|LSK-EH-------//---A---KA-QC-|K|TE--NRG-DEI--//---------V--P|V|----------SIQ//IKLQELIAHGPLS|A|VWKGIYGV---EY//--DFDSWENEVKV|Y|SLFKIPNENILKF//NSCIQHWIVTEYH|K|NGSLKKFLKLN--//-----LGHKPA--|I|AHRDIKSKNILVK//DMINCVCVKKMRP|C|FQSNWIRHPLISK//L-FEQE-------|-|-T------EL-------
Metazoa       	-----RPFIY----C|D||F|YDV-SS-------//---NCDNSQ--C-|I|AD--E-RPGNA--//---------P--P|T|----------TVE//IINLELVARGRFG|Q|VFRGVLDN---ET//--DVNSWIVEQEI|Y|AIASLRHKNILRY//----DFWLITEFH|D|NGSLFDFLHFR--//MI--DGELKPC--|V|VHRDFKSRNVLLK//DMRRVVAVEKKRP|S|IRAAVMEHNIGGV//L-FMSYA-----A|D|LK------FEC--T-TQ
Metazoa       	--------FS----C|A||Y|FNS-DV-------//---DCDFDR--C-|I|AE--E-PSSVE--//---------I--L|-|-------------//IRLKDKISRGHYG|C|VYKATMGA---QV//--NSDSWVQEQEI|Y|AVPGLKHPNILRF//GPNYDFWLITEYH|Q|RGSLHDHIKVH--//VS--TDKYKPT--|I|VHRDFKSRNVLLK//VIQDTVATKKRRP|I|IKDSWRVDSHSKV//L-WHV-G-----A|D|LD-------------SD
Vertebrate    	-----SETQE----C|I||Y|YNA-NW-------//---NCYDRN-DC-|I|EK--K-D-SPE--//---------T--Q|P|----------TSN//LQLLEIKARGRFG|C|VWKAQLLN---EY//--DKQSWQNEYEI|Y|SLPGMKHDNILQF//SIDVDLWLITAFH|E|KGSLTDFLKAN--//PGLK-DGHKPA--|I|SHRDIKSKNVLLK//DMQEVVVHKKKRP|V|LRECWQKHSGMAM//M-QKLTN-I---I|T|TE------DIV--T-V-
Vertebrate    	-----SETQE----C|V||F|YNY-NP------S//---NCYDST-EC-|V|EK--K-E-DPD--//---------A--P|F|TKSDTKVFKATSN//LQLLEIKARGRFG|C|VWKAQLLN---DY//--DKLSWQNEYDI|Y|NIPGMRHENILQF//NLDIELWLITAYH|E|KSSLTDYLKAN--//PGHR-DGHKPA--|I|AHRDFKSKNVLLK//DMQEVVVHKKLRP|T|LRECWQKHPGLAM//M-QRQTS-V---S|A|PE------EIV--T-V-
Vertebrate    	-----SETQE----C|V||F|YNY-NP------S//---NCYDST-EC-|V|EK--K-E-DPD--//---------A--P|-|----------LSD//LQLLEIKARGRFG|C|VWKAQLLN---DY//--DKLSWQNEYDI|Y|NLPGMRHENILQF//NLDIELWLITAYH|E|KGSLTDYLKAN--//PGHR-DGHKPA--|I|AHRDIKSKNVLLK//DMQEVVVHKKLRP|T|LRECWQKHPGLAM//MQRQTS-----VS|A|PE------EIV--TV--
Vertebrate    	-----SETQK----C|V||H|YNY-SPSSSSSSA//---NCYDRS-EC-|V|ER--K-D-APE--//---------I--P|T|----------TKK//LQLLEVKARGHFG|C|VWKARLLS---EH//--NKQSWQNEYEI|Y|SLNGMRHENLLQF//NMDMELWLITAYH|E|KGSLTDYLKAS--//PGHK-DGHKPA--|I|AHRDFKSKNILLK//DMQEVVVHKKLRP|T|LRECWQKHAGLAV//M-QRQTS-I---T|V|PE------EMI--TV--
Vertebrate    	-----SETRE----C|V||H|YNY-SP------S//---NCYDST-EC-|V|ER--K-E-DPD--//---------T--P|I|TDRSSGVFKATSN//LQLLEIKARGRFG|C|VWKAQLLN---DY//--DKQSWQNEYEI|Y|NLPGMRHENILQF//NLDTELWLITAYH|E|KGSLTDYLKAN--//PGLR-DRHKPA--|V|AHRDIKSKNVLLK//DMQEVVVHKKLRP|T|LRECWHKHPGLSM//V-QRLTS-I---S|A|PD------DIV--TV--
Vertebrate    	-----SETQE----C|V||F|YNY-NP------S//---SCYDST-EC-|V|EK--K-E-DPD--//---------V--P|F|SDTNSKVFKATSN//LQLLEIKARGRFG|C|VWKARLLS---DY//--DKLSWQSEYDI|Y|NLPGMRHENILQF//HLDIELWLIAAYH|E|KGSLTDYLKAN--//PGHK-DGHKPA--|I|AHRDIKSKNVLLK//DMQEVVVHKKLRP|T|LRECWQKHPGLAM//MQRQTS-----VS|A|PE------EIV--TV--
Vertebrate    	-----SETRE----C|V||H|YNY-GP------S//---NCYDST-EC-|V|ER--K-E-DPE--//---------T--P|I|TDRSSGVFKATSN//LQLLEIKARGRFG|C|VWKAQLLN---DY//--DKQSWQNEYEI|Y|NLPGMRHENILQF//NLDSELWLITAYH|E|KGSLTDYLKAN--//PGLR-DRHKPA--|V|AHRDIKSKNVLLK//DMQEVVVHKKLRP|T|LRECWHKHPGLSM//V-QRLAS-I---S|A|PD------DIV--TV--
Vertebrate    	-----SETQE----C|V||F|YNY-NP------S//---NCYDST-EC-|V|EK--K-E-DPD--//---------A--P|L|SDTNSKVFKATSN//LQLLEIKARGRFG|C|VWKAQLLN---DY//--DKLSWQNEYDI|Y|NLPGMRHENILQF//NLDIELWLITAYH|E|KGSLTDYLKAN--//PGHR-DGHKPA--|I|AHRDIKSKNVLLK//DMQEVVVHKKLRP|T|LRECWQKHPGLAM//MQRQTS-----VS|A|PE------EIV--TV--
Vertebrate    	-----SETQE----C|V||F|YNY-NP------S//---NCYDST-EC-|V|EK--K-E-DPD--//---------A--P|L|SDTNSKVFKATSN//LQLLEIKARGRFG|C|VWKAQLLN---DY//--DKLSWQNEYDI|Y|NLPGMRHENILQF//NLDIELWLITAYH|E|KGSLTDYLKAN--//PGHR-DGHKPA--|I|AHRDIKSKNVLLK//DMQEVVVHKKLRP|T|LRECWQKHPGLAM//MQRQTS-----VS|A|PE------EIV--TV--
Vertebrate    	-----SETKE----C|V||F|YNY-NP------S//---SCYDST-EC-|V|EK--K-E-DPD--//---------A--P|F|NDTNSKVFKATSK//LQLLEIKARGRFG|C|VWKAQLLS---DY//--DKLSWQNEYDI|Y|NLSGMRHENILQF//NLDIELWLITAYH|E|KGSLTDYLKAN--//PGHK-DGHKPA--|I|AHRDIKSKNVLLK//DMQEVVVHKKLRP|T|FRECWQKHPGLAM//MQRQTS-----VS|A|PE------EIV--TV--
Mammal        	-----SETQE----C|L||F|FNA-NW-------//---NCYDRT-DC-|I|EK--K-D-SPE--//---------T--Q|P|----------TSN//LQLLEVKARGRFG|C|VWKAQLLN---EY//--DKQSWQNEYEV|Y|SLPGMKHENILQF//SVDVDLWLITAFH|E|KGSLSDFLKAN--//PGLK-DGHKPA--|I|SHRDIKSKNVLLK//DMQEVVVHKKKRP|V|LRDYWQKHAGMAM//M-QRLTN-I---I|T|TE------DIV--TV--
Mammal        	-----SETQE----C|L||F|FNA-NW-------//---NCYDRT-DC-|I|EK--K-D-SPE--//---------T--Q|P|----------TSN//LQLLEVKARGRFG|C|VWKAQLLN---EY//--DKQSWQNEYEV|Y|SLPGMKHENILQF//SVDVDLWLITAFH|E|KGSLSDFLKAN--//PGLK-DGHKPA--|I|SHRDIKSKNVLLK//DMQEVVVHKKKRP|V|LRDYWQKHAGMAM//M-QRLTN-I---I|T|TE------DIV--T-V-
Mammal        	-----SETQE----C|I||F|YNA-NW-------//---NCYDRN-DC-|I|EK--K-D-NPE--//---------T--I|P|----------TSN//LQLLEIKARGRFG|C|VWKAQLLN---EY//--DKQSWQNEYEV|Y|SLPGMKHENILQF//SVDVDLWLITAFH|E|KGSLTDFLKAN--//PGLK-DGHKPA--|I|SHRDIKSKNVLLK//DMQEVVVHKKKRP|I|LRECWQKHAGMAM//M-QRLTN-I---I|T|TE------DIV--T-V-
Mammal        	-----SETQE----C|L||F|FNA-NW-------//---NCYDRT-DC-|I|EK--K-D-SPE--//---------T--Q|P|----------TSN//LQLLEVKARGRFG|C|VWKAQLLN---EY//--DKQSWQNEYEV|Y|SLPGMKHENILQF//SVDVDLWLITAFH|E|KGSLSDFLKAN--//PGLK-DGHKPA--|I|SHRDIKSKNVLLK//DMQEVVVHKKKRP|V|LRDYWQKHAGMAM//M-QRLTN-I---I|T|TE------DIV--TV--
Mammal        	-----SETQE----C|L||F|FNA-NW-------//---NCYDRT-DC-|I|EK--K-D-SPE--//---------T--Q|P|----------TSN//LQLLEVKARGRFG|C|VWKAQLLN---EY//--DKQSWQNEYEV|Y|SLPGMKHENILQF//SVDVDLWLITAFH|E|KGSLSDFLKAN--//PGLK-DGHKPA--|I|SHRDIKSKNVLLK//DMQEVVVHKKKRP|V|LRDYWQKHAGMAM//M-QRLTN-I---I|T|TE------DIV--TV--
Mammal        	-----SETQE----C|I||F|YNA-NW-------//---NCYDRT-DC-|I|EK--K-D-SPE--//---------T--Q|P|----------TSN//LQLLEVKARGRFG|C|VWKAQLLN---EY//--DKQSWQNEYEV|Y|SLPGMKHENILQF//SVDVDLWLITAFH|E|KGSLSDFLKAN--//PGLK-DGHKPA--|I|SHRDIKSKNVLLK//DMQEVVVHKKKRP|V|LRDYWQKHAGMAM//M-QRLTN-I---I|T|TE------DIV--TV--
Mammal        	-----SETQE----C|L||F|FNA-NW-------//---NCYDRT-DC-|I|EK--K-D-SPE--//---------T--Q|P|----------TSN//LQLLEVKARGRFG|C|VWKAQLLN---EY//--DKQSWQNEYEV|Y|SLPGMKHENILQF//SVDVDLWLITAFH|E|KGSLSDFLKAN--//PGLK-DGHKPA--|I|SHRDIKSKNVLLK//DMQEVVVHKKKRP|V|LRDYWQKHAGMAM//M-QRLTN-I---I|T|TE------DIV--T-V-
Mammal        	-----SDTQE----C|I||F|YNA-NW-------//---NCYDRT-DC-|I|EK--K-D-SPE--//---------T--Q|P|----------TSN//LQLLEVKARGRFG|C|VWKAQLLN---EY//--DKQSWQNEYEV|Y|SLPGMKHENILQF//NVDVDLWLITAFH|E|KGSLSDFLKAN--//PGLK-DGHKPA--|I|SHRDIKSKNVLLK//DMQEVVVHKKKRP|A|LRDYWQKHAGMAM//M-QRLTN-I---I|T|TE------DIV--TV--
Mammal        	-----SETQE----C|I||F|YNA-NW-------//---NCYDRT-DC-|I|EK--K-D-SPE--//---------T--Q|P|----------TSN//LQLLEVKARGRFG|C|VWKAQLLN---EY//--DKQSWQNEYEV|Y|SLPGMKHENILQF//SVDVDLWLITAFH|E|KGSLSDFLKAN--//PGLK-DGHKPA--|I|SHRDIKSKNVLLK//DMQEVVVHKKKRP|V|LRDYWQKHAGMAM//M-QRLTN-I---I|T|TE------DIV--T-V-
Mammal        	-----SETQE----C|I||F|YNA-NW-------//---NCYDRN-DC-|I|EK--K-D-NPE--//---------T--I|P|----------TSN//LQLLEIKARGRFG|C|VWKAQLLN---EY//--DKQSWQNEYEV|Y|SLPGMKHENILQF//SVDVDLWLITAFH|E|KGSLTDFLKAN--//PGLK-DGHKPA--|I|SHRDIKSKNVLLK//DMQEVVVHKKKRP|I|LRECWQKHAGMAM//M-QRLTN-I---I|T|TE------DIV--TV--
 
________________________ARHGAP35_______________________
 
MutationAA        Num. Tumors     Common Polymorphism     
                                                          
p.?               11              0                       
p.R997*            9              0                       
p.R109*            5              0                       
p.R577W            5              1                       
p.I1398I           4              0                       
p.D916D            3              0                       
p.E527K            3              0                       
p.H214P            3              0                       
p.L1033R           3              1                       
p.P1334P           3              0                       
p.P45L             3              0                       
p.R1145*           3              0                       
p.R1147H           3              0                       
p.R433*            3              0                       
p.V1317M           3              0                       
p.Y116C            3              0                       
p.A435A            2              1                       
p.D1181Y           2              0                       
p.D152D            2              0                       
p.D175Y            2              0                       
p.E49D             2              0                       
p.F240L            2              0                       
p.F42F             2              0                       
p.G1446fs*>54      2              0                       
p.G827R            2              0                       
p.H51Y             2              0                       
p.I325M            2              0                       
p.L280L            2              0                       
p.L874F            2              0                       
p.M2I              2              0                       
 
_____________Driver_R1147H_Comp._Ens._P1097C_nDriver_21_nCompOnly_2_____________
 
                                                          All Human Sequences

Human         	DPSDYAEPMDAVVK-|P|RN--EEENIYSVP//SDSEMDTSSLERG|R|-KVS----IVSKPVLYR
Human         	DPSDYAEPMDAVVK-|P|RN--EEENIYSVP//SDSEMDTSSLERG|R|-KVS----IVSKPVLYR

                                                          Reference Sequences

              	       7    2     |7|      2    7 //   7    2    |7|         2    7  
              	      8    9     |9|      0    0 //   3    4    |4|         5    5  
              	     0    0     |0|      1    1 //   1    1    |1|         1    1  
              	    1    1     |1|      1    1 //   1    1    |1|         1    1  
Sponge        	L-AGEAEVSDIGAS-|L|TPPTQAVYSYTTV//AEIPRNWSPSPSP|E|-RLPPPAKMGSKPSRAG
Coral         	DP-EYAQVQEALKN-|N|LKVPVKIYAVAVV//AHSAEDVSTLERK|S|-RRDTFGRPVNLPRTDD
Snail         	I-ADYSLVKDAVTC-|E|E----MDRDYALV//DSGDSDSSPVKKE|S|-R----KRDKLIECSHL
Ant           	LGSEYAQVKDVVPS-|M|YSAYDGDYMYALV//SDSDSEWSSLERQ|R|-VTDALGKANKKPSSHK
Copepod       	RDGGYAVPRDTVTP-|-|--GTKSEYSHPVL//SDSESELSSDERH|A|----------KKPTAGK
Lancet        	IG-EYASVRDAIPN-|L|QPLQGLSPQYACP//TDSDSEYSSLERE|R|--RDIYNKMNRRPTPKK
Fish          	DPSDYAEPMDAVAK-|P|RT--EEENIYSVP//SDSEPESSSLERR|R|-KLS----AGVKPGLYR
Frog          	DPSDYAEPMDSVVK-|P|RN--QEENIYSVP//SDSDMDTNSLERA|R|-KAS----IVTKPVLYR
Lizard        	DPSDYAEPMDAVVK-|P|RN--EEENIYSVP//SDSEMDTSSLERG|R|-KVS----IISKPVLYR
Bird          	DPSDYAEPLDAVLK-|P|KS--EEENIYSVP//SDSEADSSSLERG|G|-RKL----SLAKPALYR
Alligator     	DPSDYAEPMDAVVK-|P|RN--EEENIYSVP//SDSEMDTSSLERG|R|-KVS----IVSKPVLYR
Mouse         	DPSDYAEPMDAVVK-|P|RN--EEENIYSVP//SDSEMDTSSLERG|R|-KVS----AVSKPVLYR
Rat           	DPSDYAEPMDAVVK-|P|RN--EEENIYSVP//SDSEMDTSSLERG|R|-KVS----AVSKPVLYR
Target[Human] 	DPSDYAEPMDAVVK-|P|RN--EEENIYSVP//SDSEMDTSSLERG|R|-KVS----IVSKPVLYR

                                                  Up to 50 Driver-Containing Sequences

Metazoa       	LGADYSQVKDSLAGI|C|Y---DGEYSYSHV//SDSDSDRSSPESR|H|RLCPGDSKTNRKSTMHK
Metazoa       	LGADYSQVKDSLAGI|C|Y---DGEYSYSHV//SDSDSDRSSPESR|H|RLCPGDSKTNRKSTMHK
Metazoa       	LGADYSQVKDSLAGI|C|Y---DGEYSYSHV//SDSDSDRSSPESR|H|RLCPGDSKTNRKSTMHK
Metazoa       	-------VKDSLAGI|C|Y---DGEYSYSHV//SDSDSDRSSPESR|H|RLCPGDSKTNRKSTMHK
Metazoa       	LGADYSQVKDSLAGI|C|Y---DGEYSYSHV//SDSDSDRSSPESR|H|RLCPGDSKTNRKSTMHK
Metazoa       	-------VKDSLAGI|C|Y---DGEYSYSHV//SDSDSDRSSPESR|H|RLCPGDSKTNRKSTMHK
Metazoa       	LASDYAQVKDTVPL-|C|ATD-SSEYAYAVV//SDSDSDWSSLERM|H|--RDVHSRVNRKSTPYK
Metazoa       	LASDYAQVKDTVPL-|C|ATD-SSEYAYAVV//SDSDSDWSSLERM|H|--RDVHSRVNRKSTPYK
Metazoa       	LASDYAQVKDTVPL-|C|ATD-SSEYAYAVV//SDSDSDWSSLERM|H|--RDVHSRVNRKSTPYK
Metazoa       	LASDYAQVKDTVPL-|C|ATD-SSEYAYAVV//SDSDSDWSSLERM|H|--RDVHSRVNRKSTPYK
Metazoa       	--GGSSHTKDTVPL-|C|ATD-SSEYAYAVV//SDSDSDWSSLERM|H|--RDVHSRVNRKSTPYK
Metazoa       	LASDYAQVKDTVPL-|C|ATD-SSEYAYAVV//SDSDSDWSSLERM|H|--RDVHSRVNRKSTPYK
Metazoa       	LASDYAQVKDTVPL-|C|ATD-SSEYAYAVV//SDSDSDWSSLERM|H|--RDVHSRVNRKSTPYK
Metazoa       	LASDYAQVKDTVPL-|C|ATD-SSEYAYAVV//SDSDSDWSSLERM|H|--RDVHSRVNRKSTPYK
Metazoa       	LASDYAQVKDTVPL-|C|ATD-SSEYAYAVV//SDSDSDWSSLERM|H|--RDVHSRVNRKSTPYK
Metazoa       	LASDYAQVKDTVPL-|C|ATD-SSEYAYAVV//SDSDSDWSSLERM|H|--RDVHSRVNRKSTPYK
Metazoa       	LASDYAQVKDTVPL-|C|ATD-SSEYAYAVV//SDSDSDWSSLERM|H|--RDVHSRVNRKSTPYK
Metazoa       	LASDYAQVKDTVPL-|C|ATD-SSEYAYAVV//SDSDSDWSSLERM|H|--RDVHSRVNRKSTPYK
Metazoa       	LASDYAQVKDTVPL-|C|ATD-SSEYAYAVV//SDSDSDWSSLERM|H|--RDVHSRVNRKSTPYK
Metazoa       	LASDYAQVKDTVPL-|C|ATD-SSEYAYAVV//SDSDSDWSSLERM|H|--RDVHSRVNRKSTPYK
Metazoa       	LASDYAQVKDTVPL-|C|TAD-ASEYSYAVV//SDSDSEWSSLERR|H|--RDVYSRVNRKPTPHK

                                              Up to 50 Compensation-Only-Containing Sequences

Metazoa       	LASDYAQVKDTVPL-|C|ATD-SSEYAYAVV//-------------|-|-----------------
Metazoa       	LASDYAQVKDTVPL-|C|ATD-SSEYAYAVV//-------------|-|-----------------
 
_____________Driver_R1147H_Comp._Ens._P1213T_nDriver_21_nCompOnly_10_____________
 
                                                          All Human Sequences

Human         	NGSDSEMDTSSLERG|R|-KV--S----I-V//---IPYE--TDED|P|RR-RNIL--RSL-----
Human         	NGSDSEMDTSSLERG|R|-KV--S----I-V//---IPYE--TDED|P|RR-RNIL--RSL-----

                                                          Reference Sequences

              	   2    7    2    |7|            2//     7      2|3|    7      2     
              	  3    3    4    |4|            5//     0      1|1|    1      2     
              	 1    1    1    |1|            1//     2      2|2|    2      2     
              	1    1    1    |1|            1//     1      1|1|    1      1     
Sponge        	LYAEIPRNWSPSPSP|E|-RL--PPPAKM-G//PKMPTLSK-NALK|L|MKSMEKKSQREA---ER
Coral         	RLAHSAEDVSTLERK|S|-RR--DTFGRP-V//RKKPSREE-REAQ|K|QRKKEEKKTRED---EK
Snail         	QTDSGDSDSSPVKKE|S|-R------KRD-K//RWSDRFRS-FRPG|K|QRKKE----------ER
Ant           	SYSDSDSEWSSLERQ|R|-VT--DALGKA-N//FGILNKSK-DGDK|L|TRKKDKQKAKEDEKLEK
Copepod       	EISDSESELSSDERH|A|-------------//------EE-QTDK|Q|KRKEEKVRLKEIARQEK
Lancet        	ATTDSDSEYSSLERE|R|--R--DIYNKM-N//RK--SKEQ-EKLE|R|QQKKDV----------K
Fish          	NGSDSEPESSSLERR|R|-KL--S----ALG//---NEEG----ED|P|KK-RNIL--RSL-----
Frog          	NGSDSDMDTNSLERA|R|-KA--S----I-V//---NSYE-ADVED|P|RK-RNIL--RSL-----
Lizard        	NGSDSEMDTSSLERG|R|-KV--S----I-I//---IPYE-TTDED|P|RK-RNIL--RSL-----
Bird          	NGSDSEADSSSLERG|G|-RK--L----SLL//---IPYETADGED|P|RR-RNIL--RSL-----
Alligator     	NGSDSEMDTSSLERG|R|-KV--S----I-V//---IPYETADGED|P|RR-RNIL--RSL-----
Mouse         	NGSDSEMDTSSLERG|R|-KV--S----A-V//---IPYE--TDED|P|RR-RNIL--RSL-----
Rat           	NGSDSEMDTSSLERG|R|-KV--S----A-V//---IPYE--TDED|P|RR-RNIL--RSL-----
Target[Human] 	NGSDSEMDTSSLERG|R|-KV--S----I-V//---IPYE--TDED|P|RR-RNIL--RSL-----

                                                  Up to 50 Driver-Containing Sequences

Metazoa       	PYSDSDSDRSSPESR|H|RLC--PGDSKT-N//FGIGGKQK-DGDK|T|LRRKEKQKAKEEKELEK
Metazoa       	-YSDSDSDRSSPESR|H|RLC--PGDSKT-N//FGIGGKQK-DGDK|T|LRRKEKQKAKEEKELEK
Metazoa       	PYSDSDSDRSSPESR|H|RLC--PGDSKT-N//FGIGGKQK-DGDK|T|LRRKEKQKAKEEKELEK
Metazoa       	PYSDSDSDRSSPESR|H|RLC--PGDSKT-N//FGIGGKQK-DGDK|T|LRRKEKQKAKEEKELEK
Metazoa       	PYSDSDSDRSSPESR|H|RLC--PGDSKT-N//FGIGGKQK-DGDK|T|LRRKEKQKAKEEKELEK
Metazoa       	-YSDSDSDRSSPESR|H|RLC--PGDSKT-N//FGIGGKQK-DGDK|T|LRRKEKQKAKEEKELEK
Metazoa       	--SDSDSDWSSLERM|H|--R--DVHSRV-N//SGMIK----DGEK|T|SRKKD-KKLREDEKLEK
Metazoa       	--SDSDSDWSSLERM|H|--R--DVHSRV-N//SGMIK----DGEK|T|SRKKD-KKLREDEKLEK
Metazoa       	--SDSDSDWSSLERM|H|--R--DVHSRV-N//SGMIK----DGEK|T|SRKKD-KKLREDEKLEK
Metazoa       	--SDSDSDWSSLERM|H|--R--DVHSRV-N//SGMIK----DGEK|T|SRKKD-KKLREDEKLEK
Metazoa       	--SDSDSDWSSLERM|H|--R--DVHSRV-N//SGMIK----DGEK|T|SRKKD-KKLREDEKLEK
Metazoa       	--SDSDSDWSSLERM|H|--R--DVHSRV-N//SGMIK----DGEK|T|SRKKD-KKLREDEKLEK
Metazoa       	--SDSDSDWSSLERM|H|--R--DVHSRV-N//SGMIK----DGEK|T|SRKKD-KKLREDEKLEK
Metazoa       	--SDSDSDWSSLERM|H|--R--DVHSRV-N//SGMIK----DGEK|T|SRKKD-KKLREDEKLEK
Metazoa       	--SDSDSDWSSLERM|H|--R--DVHSRV-N//SGMIK----DGEK|T|SRKKD-KKLREDEKLEK
Metazoa       	--SDSDSDWSSLERM|H|--R--DVHSRV-N//SGMIK----DGEK|T|SRKKD-KKLREDEKLEK
Metazoa       	--SDSDSDWSSLERM|H|--R--DVHSRV-N//SGMIK----DGEK|T|SRKKD-KKLREDEKLEK
Metazoa       	--SDSDSDWSSLERM|H|--R--DVHSRV-N//SGMIK----DGEK|T|SRKKD-KKLREDEKLEK
Metazoa       	--SDSDSDWSSLERM|H|--R--DVHSRV-N//SGMIK----DGEK|T|SRKKD-KKLREDEKLEK
Metazoa       	--SDSDSDWSSLERM|H|--R--DVHSRV-N//SGMIK----DGEK|T|SRKKD-KKLREDEKLEK
Metazoa       	--SDSDSEWSSLERR|H|--R--DVYSRV-N//SVMIK----DGEK|T|SRKKD-KKLREDEKLEK

                                              Up to 50 Compensation-Only-Containing Sequences

Metazoa       	SNSETASDSSEESDP|D|LSG--SSRSRTKN//FGGLLKEN---DK|T|ARRKEKQKAKEDEKL--
Metazoa       	---------------|-|-------------//SGMIK----DGEK|T|SRKKD-KKLREDEKLEK
Metazoa       	---------------|-|-------------//SGMIK----DGEK|T|SRKKD-KKLREDEKLEK
Metazoa       	MLSDSDSEFSSLERR|Q|--RSNEAYLKV-N//FGAVNKGK-EGDK|T|LRRKEKQKAKEEEKQEK
Metazoa       	VLSDSDSEFSSLERR|Q|--RSNEAYLKV-N//FGAVNKGK-EGDK|T|LRRKEKQKAKEEEKQEK
Metazoa       	MLSDSDSEFSSLERR|Q|--RSNEAYLKV-N//FGAVNKGK-EGDK|T|LRRKEKQKAKEEEKQEK
Metazoa       	--SDSDSEFSSLERR|Q|--RSNEAYLKV-N//FGAVNKGK-EGDK|T|LRRKEKQKAKEEEKQEK
Metazoa       	MLSDSDSEFSSLERR|Q|--RSNEAYLKV-N//FGAVNKGK-EGDK|T|LRRKEKQKAKEEEKQEK
Vertebrate    	NGSDSEADSSSLERR|R|-KL--S----ALG//---NE-EG---ED|T|KT-KRLL--KSL-----
Vertebrate    	NGSDSEADSSSLERC|R|-KF--S----AAG//---NE-EG---ED|T|KK-RNIL--KSL-----
 
_____________Driver_R1147H_Comp._Ens._G739A_nDriver_21_nCompOnly_24_____________
 
                                                          All Human Sequences

Human         	ASKLQCVFLDPAS-A|G|IGYGRNINEKQIS//--------SLERG|R|-KVS----IVSKPVLYR
Human         	ASKLQCVFLDPAS-A|G|IGYGRNINEKQIS//--------SLERG|R|-KVS----IVSKPVLYR

                                                          Reference Sequences

              	     7    2    7  |9|  2    7    2//        2    |7|         2    7  
              	    2    3    3  |3|  4    4    5//        4    |4|         5    5  
              	   7    7    7  |7|  7    7    7//        1    |1|         1    1  
              	               | |             //        1    |1|         1    1  
Sponge        	ANSLQCVIV-VTR-P|S|SLPGRLITQEPTD//--------PSPSP|E|-RLPPPAKMGSKPSRAG
Coral         	ASRYNATFIDLPV-A|R|FSHGKMIHETQVV//--------TLERK|S|-RRDTFGRPVNLPRTDD
Snail         	AIRLNADLITSTE-D|E|LE--DSFRDSELQ//--------PVKKE|S|-R----KRDKLIECSHL
Ant           	ADSLQCPFIDVCI-D|D|LEQDKRFPTPLVK//--------SLERQ|R|-VTDALGKANKKPSSHK
Copepod       	ADSLHCPFLEFCP-G|E|MET--------IS//--------SDERH|A|----------KKPTAGK
Lancet        	AERLQCPFIDVSS-S|E|FFPNRKFQEAQIQ//--------SLERE|R|--RDIYNKMNRRPTPKK
Fish          	AGKFQCSYLEPAS-P|G|VGYGRNINEKHLN//--------SLERR|R|-KLS----AGVKPGLYR
Frog          	ASKLQCVFLDAAS-T|G|LGYGRNINEKQIS//--------SLERA|R|-KAS----IVTKPVLYR
Lizard        	ASKLQCVFLDPAS-A|G|IGYGRNINEKQIS//--------SLERG|R|-KVS----IISKPVLYR
Bird          	AGKLQCVFLDPAA-A|G|IAYGRSVNEKQIS//--------SLERG|G|-RKL----SLAKPALYR
Alligator     	ASKLQCVFLDPAS-A|G|IGYGRNINEKQIS//--------SLERG|R|-KVS----IVSKPVLYR
Mouse         	ASKLQCVFLDPAS-A|G|IGYGRNINEKQIS//--------SLERG|R|-KVS----AVSKPVLYR
Rat           	ASKLQCVFLDPAS-A|G|IGYGRNINEKQIS//--------SLERG|R|-KVS----AVSKPVLYR
Target[Human] 	ASKLQCVFLDPAS-A|G|IGYGRNINEKQIS//--------SLERG|R|-KVS----IVSKPVLYR

                                                  Up to 50 Driver-Containing Sequences

Metazoa       	ADSLQCPFIDVSL-E|A|MTDNRRLSPQLVA//--------SPESR|H|RLCPGDSKTNRKSTMHK
Metazoa       	ADSLQCPFIDVSL-E|A|MTDNRRLSPQLVA//--------SPESR|H|RLCPGDSKTNRKSTMHK
Metazoa       	ADSLQCPFIDVSL-E|A|MTDNRRLSPQLVA//--------SPESR|H|RLCPGDSKTNRKSTMHK
Metazoa       	ADSLQCPFIDVSL-E|A|MTDNRRLSPQLVA//--------SPESR|H|RLCPGDSKTNRKSTMHK
Metazoa       	ADSLQCPFIDVSL-E|A|MTDNRRLSPQLVA//--------SPESR|H|RLCPGDSKTNRKSTMHK
Metazoa       	ADSLQCPFIDVSL-E|A|MTDNRRLSPQLVA//--------SPESR|H|RLCPGDSKTNRKSTMHK
Metazoa       	AKSLQCPFIDVSN-S|A|SDTEERFDEPKLL//--------SLERM|H|--RDVHSRVNRKSTPYK
Metazoa       	AKSLQCPFIDVSN-S|A|SDTEERFDEPKLL//--------SLERM|H|--RDVHSRVNRKSTPYK
Metazoa       	AKSLQCPFIDVSN-S|A|SDTEERFDEPKLL//--------SLERM|H|--RDVHSRVNRKSTPYK
Metazoa       	AKSLQCPFIDVSN-S|A|SDTEERFDEPKLL//--------SLERM|H|--RDVHSRVNRKSTPYK
Metazoa       	AKSLQCPFIDVSN-S|A|SDTEERFDEPKLL//--------SLERM|H|--RDVHSRVNRKSTPYK
Metazoa       	AKSLQCPFIDVSN-S|A|SDTEERFDEPKLL//--------SLERM|H|--RDVHSRVNRKSTPYK
Metazoa       	AKSLQCPFIDVSN-S|A|SDTEERFDEPKLL//--------SLERM|H|--RDVHSRVNRKSTPYK
Metazoa       	AKSLQCPFIDVSN-S|A|SDTEERFDEPKLL//--------SLERM|H|--RDVHSRVNRKSTPYK
Metazoa       	AKSLQCPFIDVSN-S|A|SDTEERFDEPKLL//--------SLERM|H|--RDVHSRVNRKSTPYK
Metazoa       	AKSLQCPFIDVSN-S|A|SDTEERFDEPKLL//--------SLERM|H|--RDVHSRVNRKSTPYK
Metazoa       	AKSLQCPFIDVSN-S|A|SDTEERFDEPKLL//--------SLERM|H|--RDVHSRVNRKSTPYK
Metazoa       	AKSLQCPFIDVSN-S|A|SDTEERFDEPKLL//--------SLERM|H|--RDVHSRVNRKSTPYK
Metazoa       	AKSLQCPFIDVSN-S|A|SDTEERFDEPKLL//--------SLERM|H|--RDVHSRVNRKSTPYK
Metazoa       	AKSLQCPFIDVSN-S|A|SDTEERFDEPKLL//--------SLERM|H|--RDVHSRVNRKSTPYK
Metazoa       	AKSLQCPFIDVSN-S|A|SAAEERFDESKLL//--------SLERR|H|--RDVYSRVNRKPTPHK

                                              Up to 50 Compensation-Only-Containing Sequences

Metazoa       	AKSLQCPFIDVSN-S|A|SDTEERFDEPKLL//-------------|-|-----------------
Metazoa       	AKSLQCPFIDVSN-S|A|SDTEERFDEPKLL//-------------|-|-----------------
Metazoa       	AERLHCVFIDENEFY|A|SGQEARF----VE//--------SLERK|R|-STDGYSKINRKPQGHK
Metazoa       	AERLHCVFIDENEFY|A|SGQEARF----VE//--------SLERK|R|-STDGYSKINRKPQGHK
Metazoa       	AERLHCVFIDENEFY|A|SGQEVRF----IE//--------SLERK|R|-STDGYSKINRKPQGHK
Metazoa       	AERLHCVFIDENEFY|A|SGQEARF----VE//--------SLERK|R|-STDGYSKINRKPQGHK
Metazoa       	AERLHCVFIDENEFY|A|SGQEARF----VE//--------SLERK|R|-STDGYSKINRKPQGHK
Metazoa       	AERLHCVFIDENEFY|A|SGQEVRF----IE//--------SLERK|R|-STDGYSKINRKPQGHK
Metazoa       	AERLHCVFIDENEFY|A|SGQETRF----VE//--------SLERK|R|-GTDGYSKINRKPQAHK
Metazoa       	AERLHCVFIDENEFY|A|SGQEARF----VE//--------SLERK|R|-STDGYSKINRKPQGHK
Metazoa       	AERLHCVFIDENEFY|A|SGQEARF----VE//--------SLERK|R|-STDGYSKINRKPQGHK
Metazoa       	AERLHCVFIDENEFY|A|SGQEVRF----IE//--------SLERK|R|-STDGYSKINRKPQGHK
Metazoa       	AERLHCVFIDENEFY|A|SGQEARF----VE//--------SLERK|R|-STDGYSKINRKPQGHK
Metazoa       	AERLHCVFIDENEFY|A|SGQEARF----VE//--------SLERK|R|-STDGYSKINRKPQGHK
Metazoa       	AERLHCVFIDENEFY|A|SGQEVRF----IE//--------SLERK|R|-STDGYSKINRKPQGHK
Metazoa       	ARALQCPFIAVNY-V|A|----DGFDRASVL//SGDNLELDSLDLV|A|-GVGGDKAKHRK---SS
Metazoa       	ARALQCPFIAVNY-V|A|----DGFDRASVL//SGDNLELDSLDLV|A|-GVGGDKAKQRK---SS
Metazoa       	ARALQCPFIAVNY-V|A|----DGFDRASVL//SGDNLELDSLDLV|A|-GVGGDKAKHRK---SS
Metazoa       	ARALQCPFIAVNY-V|A|----DGFDRASVL//SGDNLELDSLDLV|A|-GVGGDKAKQRK---SS
Metazoa       	ARALQCPFIAVNY-V|A|----DGFDRASVL//SGDNLELDSLDLV|A|-GVGGDKAKHRK---SS
Metazoa       	ARALQCPFIAVNY-V|A|----DGFDRASVL//SGDNLELDSLDLV|A|-GVGGDKAKQRK---SS
Metazoa       	ARALQCPFIAVNY-V|A|----DGFDRASVL//-------------|-|-----------------
Metazoa       	ARALQCPFIAVNY-V|A|----DGFDRASVL//SGDNLELDSLDLV|A|-GVGGDKAKQRK---SS
Metazoa       	ARALQCPFIAVNY-V|A|----DGFDRASVL//-------------|-|-----------------
 
_____________Driver_R1147H_Comp._Ens._N956D_nDriver_21_nCompOnly_42_____________
 
                                                          All Human Sequences

Human         	YD-------------|N|AAEACSTTEEVFN//SDSEMDTSSLERG|R|-KV--S----IVSKPVL
Human         	YD-------------|N|AAEACSTTEEVFN//SDSEMDTSSLERG|R|-KV--S----IVSKPVL

                                                          Reference Sequences

              	                  |6|7    2    7  //   7    2    |7|           2    7
              	                 |5|5    6    6  //   3    4    |4|           5    5
              	                |9|9    9    9  //   1    1    |1|           1    1
              	               | |             //   1    1    |1|           1    1
Sponge        	---------------|Q|PINRSSHSSSTLP//AEIPRNWSPSPSP|E|-RL--PPPAKMGSKPSR
Coral         	AE-------------|Q|QLRLTQKQHNNSF//AHSAEDVSTLERK|S|-RR--DTFGRPVNLPRT
Snail         	AP-------------|I|EEPCPPAYDSTYM//DSGDSDSSPVKKE|S|-R------KRDKLIECS
Ant           	ME-------------|E|PGNLNDSGEGTLE//SDSDSEWSSLERQ|R|-VT--DALGKANKKPSS
Copepod       	MD-------------|E|SGRLDDSGEGTLE//SDSESELSSDERH|A|------------KKPTA
Lancet        	RQ-------------|P|SSEDEPTDREVWT//TDSDSEYSSLERE|R|--R--DIYNKMNRRPTP
Fish          	YD-------------|N|VADNV-TNENVS-//SDSEPESSSLERR|R|-KL--S----AGVKPGL
Frog          	YD-------------|N|TAEACSTTEEVFS//SDSDMDTNSLERA|R|-KA--S----IVTKPVL
Lizard        	YD-------------|N|AAEACSTTEEVFN//SDSEMDTSSLERG|R|-KV--S----IISKPVL
Bird          	YD-------------|H|AAEACGAEEAAG-//SDSEADSSSLERG|G|-RK--L----SLAKPAL
Alligator     	YD-------------|N|AAEACSTTEEVFN//SDSEMDTSSLERG|R|-KV--S----IVSKPVL
Mouse         	YD-------------|N|VAEACSTTEEVFN//SDSEMDTSSLERG|R|-KV--S----AVSKPVL
Rat           	YD-------------|N|VAEACSTTEEVFN//SDSEMDTSSLERG|R|-KV--S----AVSKPVL
Target[Human] 	YD-------------|N|AAEACSTTEEVFN//SDSEMDTSSLERG|R|-KV--S----IVSKPVL

                                                  Up to 50 Driver-Containing Sequences

Metazoa       	LE-------------|D|PSN----------//SDSDSDRSSPESR|H|RLC--PGDSKTNRKSTM
Metazoa       	LE-------------|D|PSN----------//SDSDSDRSSPESR|H|RLC--PGDSKTNRKSTM
Metazoa       	LE-------------|D|PSN----------//SDSDSDRSSPESR|H|RLC--PGDSKTNRKSTM
Metazoa       	LE-------------|D|PSN----------//SDSDSDRSSPESR|H|RLC--PGDSKTNRKSTM
Metazoa       	LE-------------|D|PSN----------//SDSDSDRSSPESR|H|RLC--PGDSKTNRKSTM
Metazoa       	LE-------------|D|PSN----------//SDSDSDRSSPESR|H|RLC--PGDSKTNRKSTM
Metazoa       	MD-------------|D|SDYSLESF-----//SDSDSDWSSLERM|H|--R--DVHSRVNRKSTP
Metazoa       	MD-------------|D|SDYSLESF-----//SDSDSDWSSLERM|H|--R--DVHSRVNRKSTP
Metazoa       	MD-------------|D|SDYSLESF-----//SDSDSDWSSLERM|H|--R--DVHSRVNRKSTP
Metazoa       	MD-------------|D|SDYSLESF-----//SDSDSDWSSLERM|H|--R--DVHSRVNRKSTP
Metazoa       	MD-------------|D|SDYSLESF-----//SDSDSDWSSLERM|H|--R--DVHSRVNRKSTP
Metazoa       	MD-------------|D|SDYSLESF-----//SDSDSDWSSLERM|H|--R--DVHSRVNRKSTP
Metazoa       	MD-------------|D|SDYSLESF-----//SDSDSDWSSLERM|H|--R--DVHSRVNRKSTP
Metazoa       	MD-------------|D|SDYSLESF-----//SDSDSDWSSLERM|H|--R--DVHSRVNRKSTP
Metazoa       	MD-------------|D|SDYSLESF-----//SDSDSDWSSLERM|H|--R--DVHSRVNRKSTP
Metazoa       	MD-------------|D|SDYSLESF-----//SDSDSDWSSLERM|H|--R--DVHSRVNRKSTP
Metazoa       	MD-------------|D|SDYSLESF-----//SDSDSDWSSLERM|H|--R--DVHSRVNRKSTP
Metazoa       	MD-------------|D|SDYSLESF-----//SDSDSDWSSLERM|H|--R--DVHSRVNRKSTP
Metazoa       	MD-------------|D|SDYSLESF-----//SDSDSDWSSLERM|H|--R--DVHSRVNRKSTP
Metazoa       	MD-------------|D|SDYSLESF-----//SDSDSDWSSLERM|H|--R--DVHSRVNRKSTP
Metazoa       	MD-------------|D|SDYSLESF-----//SDSDSEWSSLERR|H|--R--DVYSRVNRKPTP

                                              Up to 50 Compensation-Only-Containing Sequences

Metazoa       	IATASSNVVGIENQF|D|PQTIDDCFIGTDP//KDNDSESEVSDRI|K|KQL--RQNSSNNSKNTQ
Metazoa       	IATASSNVVGIENQF|D|PQTIDDCFIGTDP//KDNDSESEVSDRI|K|KQL--RQNSSNNSKNTQ
Metazoa       	IATASSNVVGIENQF|D|PQTIDDCFIGTDP//K------------|-|-----------------
Metazoa       	IATASSNVVGIENQF|D|PQTIDDCFIGTDP//K------------|-|-----------------
Metazoa       	MD-------------|D|SDYSLESF-----//-------------|-|-----------------
Metazoa       	MD-------------|D|SDYSLESF-----//-------------|-|-----------------
Metazoa       	LE-------------|D|SDYSIGSR-----//SDSESEWSSLERR|Q|--R--EVYSKANRKPTP
Metazoa       	LE-------------|D|SDYSIGSR-----//SDSESEWSSLERR|Q|--R--EVYSKANRKPTP
Metazoa       	LE-------------|D|SDYSIGSR-----//SDSESEWSSLERR|Q|--R--EVYSKANRKPTP
Metazoa       	LE-------------|D|SDYSIGSR-----//SDSESEWSSLERR|Q|--R--EVYSKANRKPTP
Metazoa       	LE-------------|D|SDYSIGSR-----//SDSESEWSSLERR|Q|--R--EVYSKANRKPTP
Metazoa       	LE-------------|D|SDYSIGSR-----//SDSESEWSSLERR|Q|--R--EVYSKANRKPTP
Metazoa       	LE-------------|D|SDYSIGSR-----//SDSESEWSSLERR|Q|--R--EVYSKANRKPTP
Metazoa       	LE-------------|D|SDYSIGSR-----//SDSESEWSSLERR|Q|--R--EVYSKANRKPTP
Metazoa       	LE-------------|D|SDYSIGSR-----//SDSESEWSSLERR|Q|--R--EVYSKANRKPTP
Metazoa       	LE-------------|D|SDYSIGSR-----//-------------|-|-----------------
Metazoa       	LE-------------|D|SDYSIGSR-----//-------------|-|-----------------
Metazoa       	LE-------------|D|SDYSIGSR-----//SDSESEWSSLERR|Q|--R--EVYSKANRKPTP
Metazoa       	LE-------------|D|SDYSIGSR-----//SDSESEWSSLERR|Q|--R--EVYSKANRKPTP
Metazoa       	LE-------------|D|SDYSIGSR-----//SDSESEWSSLERR|Q|--R--EVYSKANRKPTP
Metazoa       	ME-------------|D|LDYPIDGR-----//SDSDSEWSSLERR|Q|--R--DIFNKGSHKPLS
Metazoa       	ME-------------|D|LDYPIDGR-----//SDSDSEWSSLERR|Q|--R--DIFNKGSHKPLS
Metazoa       	ME-------------|D|LDYPIDGR-----//-------------|-|-----------------
Metazoa       	ME-------------|D|LDYPIDGR-----//-------------|-|-----------------
Metazoa       	ME-------------|D|LDYPIDGR-----//SDSDSEWSSLERR|Q|--R--DIFNKGSHKPLS
Metazoa       	ME-------------|D|LDYPIDGR-----//SDSDSEWSSLERR|Q|--R--DIFNKGSHKPLS
Metazoa       	ME-------------|D|PPPGPGSAMDEGG//SDSDSEFSSLERR|Q|--RSNEAYLKVNRKSTT
Metazoa       	ME-------------|D|PPPGPGSAMDEGG//SDSDSEFSSLERR|Q|--RSNEAYLKVNRKSTT
Metazoa       	ME-------------|D|PPPGPGSAMDEGG//SDSDSEFSSLERR|Q|--RSNEAYLKVNRKSTT
Metazoa       	ME-------------|D|PPPGPGSAMDEGG//SDSDSEFSSLERR|Q|--RSNEAYLKVNRKSTT
Metazoa       	ME-------------|D|PPPGPGSAMDEGG//SDSDSEFSSLERR|Q|--RSNEAYLKVNRKSTT
Metazoa       	ME-------------|D|SDYSPEGR-----//SDSDSEWSSLERR|Q|--R--EAYGSAVRRPGV
Metazoa       	ME-------------|D|PSGLEDSGEGTLE//SDSDSDWSSLERR|R|--N--A---DSSRKGV-
Metazoa       	ME-------------|D|PSGLEDSGEGTLE//SDSDSDWSSLERR|R|--N--A---DSSRKGV-
Metazoa       	ME-------------|D|PSGLEDSGEGTLE//SDSDSDWSSLERR|R|--N--A---DSSRKGV-
Metazoa       	ME-------------|D|PSGLEDSGEGTLE//SDSDSDWSSLERR|R|--N--A---DSSRKGV-
Metazoa       	ME-------------|D|PSGLEDSGEGTLE//SDSDSDWSSLERR|R|--N--A---DSSRKGV-
Metazoa       	ME-------------|D|PSGLEDSGEGTLE//SDSDSDWSSLERR|R|--N--A---DSSRKGV-
Metazoa       	ME-------------|D|PSGLEDSGEGTLE//SDSDSDWSSLERR|R|--N--A---DSSRKGV-
Metazoa       	ME-------------|D|PSGLEDSGEGTLE//SDSDSDWSSLERR|R|--N--A---DSSRKGV-
Metazoa       	ME-------------|D|PSGLEDSGEGTLE//SDSDSDWSSLERR|R|--N--A---DSSRKGV-
Metazoa       	ME-------------|D|PSGLDDSGEGTLE//SDSDSEWSSLERR|R|--S--T---DSNRKAV-
 
_____________Driver_R1147H_Comp._Ens._S1236Q_nDriver_21_nCompOnly_69_____________
 
                                                          All Human Sequences

Human         	NGSDSEMDTSSLERG|R|-KV--S----IVS//TK-KP-K-PKPRP|S|---ITK-----------
Human         	NGSDSEMDTSSLERG|R|-KV--S----IVS//TK-KP-K-PKPRP|S|---ITK-----------

                                                          Reference Sequences

              	   2    7    2    |7|           2 // 7       2   |6|   7             
              	  3    3    4    |4|           5 // 2       3   |3|   3             
              	 1    1    1    |1|           1 // 2       2   |2|   2             
              	1    1    1    |1|           1 // 1       1   |1|   1             
Sponge        	LYAEIPRNWSPSPSP|E|-RL--PPPAKMGS//EE-EEARKNQKLK|K|GKKVKG-----------
Coral         	RLAHSAEDVSTLERK|S|-RR--DTFGRPVN//DR----EKIDKF-|F|QSRQK------------
Snail         	QTDSGDSDSSPVKKE|S|-R------KRDKL//----SRETQKS-K|W|KKKDGK-----------
Ant           	SYSDSDSEWSSLERQ|R|-VT--DALGKANK//AE-KEKEREKKKQ|E|KIKQTK-G---------
Copepod       	EISDSESELSSDERH|A|------------K//EE-KKKEKAEKKV|A|-ARQGM-----------
Lancet        	ATTDSDSEYSSLERE|R|--R--DIYNKMNR//ME-KQ-------K|S|KTKPFPLQ---------
Fish          	NGSDSEPESSSLERR|R|-KL--S----AGV//TK-QK-R-PKARH|S|---SSS-----------
Frog          	NGSDSDMDTNSLERA|R|-KA--S----IVT//TK-KV-K-PKPRP|S|---LTK-----------
Lizard        	NGSDSEMDTSSLERG|R|-KV--S----IIS//TK-KP-K-PKPRP|S|---ITK-----------
Bird          	NGSDSEADSSSLERG|G|-RK--L----SLA//TK-KP-K-PKPRP|S|---LTK-----------
Alligator     	NGSDSEMDTSSLERG|R|-KV--S----IVS//AK-KP-K-PKPRP|S|---ITK-----------
Mouse         	NGSDSEMDTSSLERG|R|-KV--S----AVS//TK-KP-K-PKPRP|S|---ITK-----------
Rat           	NGSDSEMDTSSLERG|R|-KV--S----AVS//TK-KP-K-PKPRP|S|---ITK-----------
Target[Human] 	NGSDSEMDTSSLERG|R|-KV--S----IVS//TK-KP-K-PKPRP|S|---ITK-----------

                                                  Up to 50 Driver-Containing Sequences

Metazoa       	PYSDSDSDRSSPESR|H|RLC--PGDSKTNR//AE----ERETKKK|Q|KTKLKS-G---------
Metazoa       	-YSDSDSDRSSPESR|H|RLC--PGDSKTNR//AE----ERETKKK|Q|KTKLKS-G---------
Metazoa       	PYSDSDSDRSSPESR|H|RLC--PGDSKTNR//AE----ERETKKK|Q|KTKLKS-G---------
Metazoa       	PYSDSDSDRSSPESR|H|RLC--PGDSKTNR//AE----ERETKKK|Q|KTKLKS-G---------
Metazoa       	PYSDSDSDRSSPESR|H|RLC--PGDSKTNR//AE----ERETKKK|Q|KTKLKS-G---------
Metazoa       	-YSDSDSDRSSPESR|H|RLC--PGDSKTNR//AE----ERETKKK|Q|KTKLKS-G---------
Metazoa       	--SDSDSDWSSLERM|H|--R--DVHSRVNR//TE----KKKKKTA|Q|----G--K---------
Metazoa       	--SDSDSDWSSLERM|H|--R--DVHSRVNR//TE----KKKKKTA|Q|----G--K---------
Metazoa       	--SDSDSDWSSLERM|H|--R--DVHSRVNR//TE----KKKKKTA|Q|----G--K---------
Metazoa       	--SDSDSDWSSLERM|H|--R--DVHSRVNR//TE----KKKKKTA|Q|----G--K---------
Metazoa       	--SDSDSDWSSLERM|H|--R--DVHSRVNR//TE----KKKKKTA|Q|----G--K---------
Metazoa       	--SDSDSDWSSLERM|H|--R--DVHSRVNR//TE----KKKKKTA|Q|----G--K---------
Metazoa       	--SDSDSDWSSLERM|H|--R--DVHSRVNR//TE----KKKKKTA|Q|----G--K---------
Metazoa       	--SDSDSDWSSLERM|H|--R--DVHSRVNR//TE----KKKKKTA|Q|----G--K---------
Metazoa       	--SDSDSDWSSLERM|H|--R--DVHSRVNR//TE----KKKKKTA|Q|----G--K---------
Metazoa       	--SDSDSDWSSLERM|H|--R--DVHSRVNR//TE----KKKKKTA|Q|----G--K---------
Metazoa       	--SDSDSDWSSLERM|H|--R--DVHSRVNR//TE----KKKKKTA|Q|----G--K---------
Metazoa       	--SDSDSDWSSLERM|H|--R--DVHSRVNR//TE----KKKKKTA|Q|----G--K---------
Metazoa       	--SDSDSDWSSLERM|H|--R--DVHSRVNR//TE----KKKKKTA|Q|----G--K---------
Metazoa       	--SDSDSDWSSLERM|H|--R--DVHSRVNR//TE----KKKKKTA|Q|----G--K---------
Metazoa       	--SDSDSEWSSLERR|H|--R--DVYSRVNR//TE----KKKKKTA|Q|----G--K---------

                                              Up to 50 Compensation-Only-Containing Sequences

Metazoa       	SYSESDSDWSSPERQ|R|-TI--DLLGKVNK//AE-KEKEREKKKQ|Q|KQKNSKGG---------
Metazoa       	SFSESDSDSSSPERQ|R|-PM--EFLGKGNK//AE-KEKEREKKKQ|Q|KQKNTKGG---------
Metazoa       	SYSDTDSEWSSLERR|Q|RQS--EVYSKVNR//AD-KEKERDRKKL|Q|KLKQKS-G---------
Metazoa       	AYSDTDSEWSSLERR|Q|RQS--EVYSKVNR//AD-KEKERDRKKL|Q|KLKQKS-G---------
Metazoa       	SYSDTDSEWSSLERR|Q|RQS--EVYSKVNR//AD-KEKERDRKKL|Q|KLKQKS-G---------
Metazoa       	SYSDTDSEWSSLERR|Q|RQS--EVYSKVNR//AD-KEKERDRKKL|Q|KLKQKS-G---------
Metazoa       	SYSDTDSEWSSLERR|Q|RQS--EVYSKVNR//AD-KEKERDRKKL|Q|KLKQKS-G---------
Metazoa       	SYSDTDSEWSSLERR|Q|RQS--EVYSKVNR//AD-KEKERDRKKL|Q|KLKQKS-G---------
Metazoa       	SYSDTDSEWSSLERR|Q|RQS--EVYSKVNR//AD-KEKERDRKKL|Q|KLKQKS-G---------
Metazoa       	SYSDTDSEWSSLERR|Q|RQS--EVYSKVNR//AD-KEKERDRKKL|Q|KLKQKS-G---------
Metazoa       	-YSDTDSEWSSLERR|Q|RQS--EVYSKVNR//AD-KEKERDRKKL|Q|KLKQKS-G---------
Metazoa       	SYSDTDSEWSSLERR|Q|RQS--EVYSKVNR//AD-KEKERDRKKL|Q|KLKQKS-G---------
Metazoa       	SYSDTDSEWSSLERR|Q|RQS--EVYSKVNR//AD-KEKERDRKKL|Q|KLKQKS-G---------
Metazoa       	SYSDTDSEWSSLERR|Q|RQS--EVYSKVNR//AD-KEKERDRKKL|Q|KLKQKS-G---------
Metazoa       	SYSDTDSEWSSLERR|Q|RQS--EVYSKVNR//AD-KEKERDRKKL|Q|KLKQKS-G---------
Metazoa       	SYSDTDSEWSSLERR|Q|RQS--EVYSKVNR//AD-KEKERDRKKL|Q|KLKQKS-G---------
Metazoa       	SYSDTDSEWSSLERR|Q|RQS--EVYSKVNR//AD-KEKERDRKKL|Q|KLKQKS-G---------
Metazoa       	AYSDTDSEWSSLERR|Q|RAS--EVYSKVNR//AD-KEKERDKKKQ|Q|KIKQKAL----------
Metazoa       	AYSDTDSEWSSLERR|Q|RAS--EVYSKVNR//AD-KEKERDKKKQ|Q|KIKQKAL----------
Metazoa       	SYSDTDSEWSSLERR|Q|RAS--EVYSKVNR//AD-KEKERDKKKQ|Q|KIKQKAL----------
Metazoa       	-YS----EWSSLERR|Q|RAS--EVYSKVNR//AD-KEKERDKKKQ|Q|KIKQKAL----------
Metazoa       	FYSDTDSEWSSLERR|Q|RAS--EVYSKVNR//AD-KEKERDKKKQ|Q|KIKQK-AL---------
Metazoa       	AYSDTDSEWSSLERR|Q|RAS--EVYSKVNR//AD-KEKERDKKKQ|Q|KIKQKAL----------
Metazoa       	AYSDTDSEWSSLERR|Q|RAS--EVYSKVNR//AD-KEKERDKKKQ|Q|KIKQKAL----------
Metazoa       	SYSDTDSEWSSLERR|Q|RAS--EVYSKVNR//AD-KEKERDKKKQ|Q|KIKQKAL----------
Metazoa       	SYSDSDSEWSSLERR|Q|RAG--EVYSKVSR//AE----ERDKKKQ|Q|KTKQK-SM---------
Metazoa       	SYSDTDSEWSSLERR|Q|RAS--EVYSKVNR//AENKDKDRDKKKH|Q|KLKQKS-----------
Metazoa       	SYSDTDSEWSSLERR|Q|RAS--EVYSKVNR//AENKDKDRDKKKH|Q|KLKQKS-----------
Metazoa       	SYSDTDSEWSSLERR|Q|RAS--EVYSKVNR//AENKDKDRDKKKH|Q|KLKQKS-----------
Metazoa       	SYSDTDSEWSSLERR|Q|RAS--EVYSKVNR//AENKDKDRDKKKH|Q|KLKQKS-----------
Metazoa       	SYSDTDSEWSSLERR|Q|RAS--EVYSKVNR//AENKDKDRDKKKH|Q|KLKQKS-----------
Metazoa       	SYSDTDSEWSSLERR|Q|RAS--EVYSKVNR//AENKDKDRDKKKH|Q|KLKQKS-----------
Metazoa       	SYSESDSDWSSPERQ|R|-TI--DLLGKVNK//AE-KEKEREKKKQ|Q|KQKNSKGG---------
Metazoa       	SYSESDSDWSSPERQ|R|-TI--DLLGKVNK//AE-KEKEREKKKQ|Q|KQKNSKGG---------
Metazoa       	AYSESDSDWSSPERQ|R|-TI--DLLGKVNK//AE-KEKEREKKKQ|Q|KQKNSKGG---------
Metazoa       	---------------|-|-------------//TE----KKKKKTA|Q|----G--K---------
Metazoa       	---------------|-|-------------//TE----KKKKKTA|Q|----G--K---------
Metazoa       	LCSDSESEWSSLERR|Q|--R--EVYSKANR//TE----KKKKKGA|Q|----G--K---------
Metazoa       	--SDSESEWSSLERR|Q|--R--EVYSKANR//TE----KKKKKGA|Q|----G--K---------
Metazoa       	LCSDSESEWSSLERR|Q|--R--EVYSKANR//TE----KKKKKGA|Q|----G--K---------
Metazoa       	LCSDSESEWSSLERR|Q|--R--EVYSKANR//TE----KKKKKGA|Q|----G--K---------
Metazoa       	LCSDSESEWSSLERR|Q|--R--EVYSKANR//TE----KKKKKGA|Q|----G--K---------
Metazoa       	--SDSESEWSSLERR|Q|--R--EVYSKANR//TE----KKKKKGA|Q|----G--K---------
Metazoa       	LCSDSESEWSSLERR|Q|--R--EVYSKANR//TE----KKKKKGA|Q|----G--K---------
Metazoa       	--SDSESEWSSLERR|Q|--R--EVYSKANR//TE----KKKKKGA|Q|----G--K---------
Metazoa       	LCSDSESEWSSLERR|Q|--R--EVYSKANR//TE----KKKKKGA|Q|----G--K---------
Metazoa       	---------------|-|-------------//TE----KKKKKGA|Q|----G--K---------
Metazoa       	---------------|-|-------------//TE----KKKKKGA|Q|----G--K---------
Metazoa       	LCSDSESEWSSLERR|Q|--R--EVYSKANR//TE----KKKKKGA|Q|----G--K---------
Metazoa       	--SDSESEWSSLERR|Q|--R--EVYSKANR//TE----KKKKKGA|Q|----G--K---------
Metazoa       	LCSDSESEWSSLERR|Q|--R--EVYSKANR//TE----KKKKKGA|Q|----G--K---------
Metazoa       	AFSESDSDWSSLERK|Q|--RAAEAYSKANR//EK----EREKKKI|Q|----K--QQQKQQSVTK
Metazoa       	AFSESDSDWSSLERK|Q|--RAAEAYSKANR//EK----EREKKKI|Q|----K--QQQKQQSVTK
Metazoa       	AFSESDSDWSSLERK|Q|--RAAEAYSKANR//EK----EREKKKI|Q|----K--QQQKQQSVTK
Metazoa       	AFSESDSDWSSLERK|Q|--RAAEAYSKANR//EK----EREKKKI|Q|----K--QQQKQQSVTK
Metazoa       	AFSESDSDWSSLERK|Q|--RAAEAYSKANR//EK----EREKKKI|Q|----K--QQQKQQSVTK
Metazoa       	AFSESDSDWSSLERK|Q|--RAAEAYSKANR//EK----EREKKKI|Q|----K--QQQKQQSVTK
Metazoa       	AFSESDSDWSSLERK|Q|--RAAEAYSKANR//EK----EREKKKI|Q|----K--QQQKQQSVTK
Metazoa       	AFSESDSDWSSLERK|Q|--RAAEAYSKANR//EK----EREKKKI|Q|----K--QQQKQQSVTK
Metazoa       	ANSESPSDASDASDP|D|--MSAGSAMRPQT//EK----EREKKKI|Q|----K--QQQKQQSVTK
Metazoa       	---------------|-|-------------//EK----EREKKKI|Q|----K--QQQKQQSVTK
Metazoa       	AFSESDSDWSSLERK|Q|--RAAEAYSKANR//EK----EREKKKI|Q|----K--QQQKQQSVTK
Metazoa       	--SDSDSEWSSLERR|Q|--R--DIFNKGSH//TE----KKKKKAT|Q|----S--K---------
Metazoa       	--SDSDSEWSSLERR|Q|--R--DIFNKGSH//TE----KKKKKAT|Q|----S--K---------
Metazoa       	---------------|-|-------------//TE----KKKKKAT|Q|----S--K---------
Metazoa       	---------------|-|-------------//TE----KKKKKAT|Q|----S--K---------
Metazoa       	--SDSDSEWSSLERR|Q|--R--DIFNKGSH//TE----KKKKKAT|Q|----S--K---------
Metazoa       	--SDSDSEWSSLERR|Q|--R--DIFNKGSH//TE----KKKKKAT|Q|----S--K---------
Metazoa       	---------------|-|-----------QH//ER-RK-------K|Q|SVQAGKGT---------
 
_____________Driver_R1147H_Comp._Ens._Q300A_nDriver_21_nCompOnly_230_____________
 
                                                          All Human Sequences

Human         	VKNHNENWLSVSRKM|Q|ASPEYQDYVYLEG//SEMDTSSLERG--|R|-KV--S----I--VSKP
Human         	VKNHNENWLSVSRKM|Q|ASPEYQDYVYLEG//SEMDTSSLERG--|R|-KV--S----I--VSKP

                                                          Reference Sequences

              	     7    2    7  |0| 2    7    2 // 7    2      |7|             2   
              	    8    9    9  |0| 0    0    1 // 3    4      |4|             5   
              	   2    2    2  |3| 3    3    3 // 1    1      |1|             1   
              	               | |             // 1    1      |1|             1   
Sponge        	LTDFTTPHRQAYEIA|K|AEPEYHPVARFKG//IPRNWSPSPSP--|E|-RL--PPPAKM--GSKP
Coral         	VIDFRVIWKNTKKLV|E|NEREFQIHRDLCG//SAEDVSTLERK--|S|-RR--DTFGRP--VNLP
Snail         	VLNPGASWNTCLRQF|K|LEQAFCHYVDLFG//GDSDSSPVKKE--|S|-R------KRD--KLIE
Ant           	VTDYRALWSQASKKL|A|QHKEFSTFVELFG//SDSEWSSLERQ--|R|-VT--DALGKA--NKKP
Copepod       	VTDYGASWTVVAKKL|S|PCVEFHTFVDIFG//SESELSSDERH--|A|--------------KKP
Lancet        	VRDYHDTWNSVSKKL|E|REPDFQHYCDLLG//SDSEYSSLERE--|R|--R--DIYNKM--NRRP
Fish          	VKNHNETWPNINRRM|Q|TSPEYKEYVFLEG//SEPESSSLERR--|R|-KL--S----AL-GVKP
Frog          	VKSHNETWINVNRRM|Q|SSIEYQDYVHLEG//SDMDTNSLERA--|R|-KA--S----I--VTKP
Lizard        	VKNHNETWLNVSRKM|Q|SSPEYQDYVYLEG//SEMDTSSLERG--|R|-KV--S----I--ISKP
Bird          	VKSHNETWAAVSRKM|Q|PAPEYQDYVYLEG//SEADSSSLERG--|G|-RK--L----SL-LAKP
Alligator     	VKNHGETWLNVSRKM|Q|SSQEYLDYVYLEG//SEMDTSSLERG--|R|-KV--S----I--VSKP
Mouse         	VKNHNENWPSVSRKM|Q|ASPEYQDYVYLEG//SEMDTSSLERG--|R|-KV--S----A--VSKP
Rat           	VKSHNENWLSVSRKM|Q|ASPEYQDYVYLEG//SEMDTSSLERG--|R|-KV--S----A--VSKP
Target[Human] 	VKNHNENWLSVSRKM|Q|ASPEYQDYVYLEG//SEMDTSSLERG--|R|-KV--S----I--VSKP

                                                  Up to 50 Driver-Containing Sequences

Metazoa       	ITDYRSLWSTTAKKL|A|KHEIYIRYLDLFG//SDSDRSSPESR--|H|RLC--PGDSKT--NRKS
Metazoa       	ITDYRSLWSTTAKKL|A|KHEIYIRYLDLFG//SDSDRSSPESR--|H|RLC--PGDSKT--NRKS
Metazoa       	ITDYRSLWSTTAKKL|A|KHEIYIRYLDLFG//SDSDRSSPESR--|H|RLC--PGDSKT--NRKS
Metazoa       	ITDYRSLWSTTAKKL|A|KHEIYIRYLDLFG//SDSDRSSPESR--|H|RLC--PGDSKT--NRKS
Metazoa       	ITDYRSLWSTTAKKL|A|KHEIYIRYLDLFG//SDSDRSSPESR--|H|RLC--PGDSKT--NRKS
Metazoa       	ITDYRSLWSTTAKKL|A|KHEIYIRYLDLFG//SDSDRSSPESR--|H|RLC--PGDSKT--NRKS
Metazoa       	VTDYKAVWSNVSKRF|A|QNSDFLHYCDLFG//SDSDWSSLERM--|H|--R--DVHSRV--NRKS
Metazoa       	VTDYKAVWSNVSKRF|A|QNSDFLHYCDLFG//SDSDWSSLERM--|H|--R--DVHSRV--NRKS
Metazoa       	VTDYKAVWSNVSKRF|A|QNSDFLHYCDLFG//SDSDWSSLERM--|H|--R--DVHSRV--NRKS
Metazoa       	VTDYKAVWSNVSKRF|A|QNSDFLHYCDLFG//SDSDWSSLERM--|H|--R--DVHSRV--NRKS
Metazoa       	VTDYKAVWSNVSKRF|A|QNSDFLHYCDLFG//SDSDWSSLERM--|H|--R--DVHSRV--NRKS
Metazoa       	VTDYKAVWSNVSKRF|A|QNSDFLHYCDLFG//SDSDWSSLERM--|H|--R--DVHSRV--NRKS
Metazoa       	VTDYKAVWSNVSKRF|A|QNSDFLHYCDLFG//SDSDWSSLERM--|H|--R--DVHSRV--NRKS
Metazoa       	VTDYKAVWSNVSKRF|A|QNSDFLHYCDLFG//SDSDWSSLERM--|H|--R--DVHSRV--NRKS
Metazoa       	VTDYKAVWSNVSKRF|A|QNSDFLHYCDLFG//SDSDWSSLERM--|H|--R--DVHSRV--NRKS
Metazoa       	VTDYKAVWSNVSKRF|A|QNSDFLHYCDLFG//SDSDWSSLERM--|H|--R--DVHSRV--NRKS
Metazoa       	VTDYKAVWSNVSKRF|A|QNSDFLHYCDLFG//SDSDWSSLERM--|H|--R--DVHSRV--NRKS
Metazoa       	VTDYKAVWSNVSKRF|A|QNSDFLHYCDLFG//SDSDWSSLERM--|H|--R--DVHSRV--NRKS
Metazoa       	VTDYKAVWSNVSKRF|A|QNSDFLHYCDLFG//SDSDWSSLERM--|H|--R--DVHSRV--NRKS
Metazoa       	VTDYKAVWSNVSKRF|A|QNSDFLHYCDLFG//SDSDWSSLERM--|H|--R--DVHSRV--NRKS
Metazoa       	VTDYKAVWSSVSKKF|A|QNSDFLHYCDLFG//SDSEWSSLERR--|H|--R--DVYSRV--NRKP

                                              Up to 50 Compensation-Only-Containing Sequences

Metazoa       	ITDYHILWSQGSKML|A|QFREWTEFLNIFG//SDSCASSTERKAR|Q|-QN--AYYKQI--NKKP
Metazoa       	ITDYHILWSQGSKML|A|QFREWTEFLNIFG//SDSCASSTERKAR|Q|-QN--AYYKQI--NKKP
Metazoa       	ITDYHILWSQGSKML|A|QFREWTEFLNIFG//SDSCASSTERKAR|Q|-QN--AYYKQI--NKKP
Metazoa       	ITDYHILWSQGSKML|A|QFREWTEFLNIFG//SDSCASSTERKAR|Q|-QN--AYYKQI--NKKP
Metazoa       	ITDYHILWSQGSKML|A|QFREWTEFLNIFG//SDSCASSTERKAR|Q|-QN--AYYKQI--NKKP
Metazoa       	ITDYHILWSQGSKML|A|QFREWTEFLNIFG//SDSCASSTERKAR|Q|-QN--AYYKQI--NKKP
Metazoa       	ITDYHVLWTHGSKML|A|QFREWTEFLNIFG//SDSCASSIERKNR|Q|-QN--AYYKQM--NKKP
Metazoa       	ITDYHVLWTHGSKML|A|QFREWTEFLNIFG//SDSCASSIERKNR|Q|-QN--AYYKQI--NKKP
Metazoa       	ITDYHVLWTHGSKML|A|QFREWTEFLNIFG//SDSCASSIERKNR|Q|-QN--AYYKQI--NKKP
Metazoa       	ITDYHVLWTHGSKML|A|QFREWTEFLNIFG//SDSCASSIERKNR|Q|-QN--AYYKQI--NKKP
Metazoa       	ITDYHVLWTHGSKML|A|QFREWTEFLNIFG//SDSCASSIERKNR|Q|-QN--AYYKQI--NKKP
Metazoa       	ITDYHVLWTHGSKML|A|QFREWTEFLNIFG//SDSCASSIERKNR|Q|-QN--AYYKQM--NKKP
Metazoa       	ITDYHVLWTHGSKML|A|QFREWTEFLNIFG//SDSCASSIERKNR|Q|-QN--AYYKQI--NKKP
Metazoa       	IIDYHVLWSQGSKIL|A|QYREWTEFLNIFG//SDSCASSTERKVR|Q|-QN--SSYYKL--NKKP
Metazoa       	IIDYHVLWSQGAKIL|A|QYREWTEFLNIFG//SDSCASSTERKVR|Q|-QN--SSYYKL--NKKP
Metazoa       	IIDYHVLWSQGSKIL|A|QYREWTEFLNIFG//SDSCASSTERKVR|Q|-QN--SSYYKM--NKKP
Metazoa       	IIDYHVLWSQGSKIL|A|QYREWTEFLNIFG//SDSCASSTERKVR|Q|-QN--SSYYKI--NKKP
Metazoa       	IIDYHVLWSQGSKIL|A|QYREWTEFLNIFG//SDSCASSTERKVR|Q|-QN--SSYYKI--NKKP
Metazoa       	IIDYHVLWSQGSKIL|A|QYREWTEFLNIFG//SDSCASSTERKVR|Q|-QN--SSYYKI--NKKP
Metazoa       	IIDYHVLWSQGSKIL|A|QYREWTEFLNIFG//SDSCASSTERKVR|Q|-QN--SSYYKL--NKKP
Metazoa       	IIDYHVLWSQGAKIL|A|QYREWTEFLNIFG//SDSCASSTERKVR|Q|-QN--SSYYKL--NKKP
Metazoa       	IIDYHVLWSQGSKIL|A|QYREWTEFLNIFG//SDSCASSTERKVR|Q|-QN--SSYYKL--NKKP
Metazoa       	IIDYHVLWSQGSKIL|A|QYREWTEFLNIFG//SDSCASSTERKVR|Q|-QN--SSYYKL--NKKP
Metazoa       	IIDYHVLWSQGSKIL|A|QYREWTEFLNIFG//SDSCASSTERKVR|Q|-QN--SSYYKL--NKKP
Metazoa       	IIDYHVLWSQGAKIL|A|QYREWTEFLNIFG//SDSCASSTERKVR|Q|-QN--SSYYKL--NKKP
Metazoa       	IIDYHVLWSQGAKIL|A|QYREWTEFLNIFG//SDSCASSTERKVR|Q|-QN--SSYYKL--NKKP
Metazoa       	IIDYHVLWSQGSKIL|A|QYREWTEFLNIFG//SDSCASSTERKVR|Q|-QN--SSYYKI--NKKP
Metazoa       	IIDYHVLWSQGAKIL|A|QYREWTEFLNIFG//SDSCASSTERKVR|Q|-QN--SSYYKL--NKKP
Metazoa       	IIDYHVLWSQGSKIL|A|QYREWTEFLNIFG//SDSCASSTERKVR|Q|-QN--SSYYKL--NKKP
Metazoa       	IIDYHVLWSQGSKIL|A|QYREWTEFLNIFG//SDSCASSTERKVR|Q|-QN--SSYYKI--NKKP
Metazoa       	IIDYHVLWSQGAKIL|A|QYREWTEFLNIFG//SDSCASSTERKVR|Q|-QN--SSYYKL--NKKP
Metazoa       	IIDYHVLWSQGSKIL|A|QYREWTEFLNIFG//SDSCASSTERKVR|Q|-QN--SSYYKI--NKKP
Metazoa       	IIDYHVLWSQGSKIL|A|QYREWTEFLNIFG//SDSCASSTERKVR|Q|-QN--SSYYKL--NKKP
Metazoa       	IIDYHVLWSQGSKIL|A|QYREWTEFLNIFG//SDSCASSTERKVR|Q|-QN--SSYYKI--NKKP
Metazoa       	VTDYRALWSQASKKL|A|QHKEFSTFVELFG//SDSEWSSLERQ--|K|-VA--DVLGKA--NKKP
Metazoa       	VTDYRTLWSQASKKL|A|QLKEFSTFVELFG//SDSEWSSLERQ--|R|-AT--DALIKG--NKKC
Metazoa       	VTDYRALWSQASKKL|A|QLKEFTTFVELFG//SDSEWSSLERQ--|R|-AT--DVLSKT--SKKS
Metazoa       	VTDYRALWSQASKKL|A|QLKEFSTFVELFG//SDSEWSSLERQ--|R|-AT--DILGKG--NKKP
Metazoa       	VTDYRALWSQASKKL|A|QHKEFSTFVELFG//SDSEWSSLERQ--|K|-VA--DVLGKA--NKKP
Metazoa       	VTDYRALWSQASKKL|A|QLKEFSTFVELFG//SDSEWSSLERQ--|R|-AT--DILGKG--NKKP
Metazoa       	VTDYRALWSQASKKL|A|QLKEFSTFVELFG//SDSEWSSLERQ--|R|-TT--DVLGKA--NKKP
Metazoa       	VTDYRALWSQASKKL|A|QHKEFSTFVELFG//SDSEWSSLERQ--|R|-VA--DVLGKA--NKKP
Metazoa       	VTDYRALWSQASKKL|A|QLKEFSTFVELFG//SDSEWSSLERQ--|R|-AT--DILGKG--NKKP
Metazoa       	VTDYRALWSQASKKL|A|QHKEFSTFVELFG//SDSEWSSLERQ--|R|-VT--DALSKA--NKKP
Metazoa       	VTDYRALWSQASKKL|A|QLKEFSTFVELFG//SDSEWSSLERQ--|R|-AT--DILGKG--NKKP
Metazoa       	VTDYRALWSQASKKL|A|QLKEFSTFVELFG//SDSEWSSLERQ--|R|-AT--DILSKG--NKKP
Metazoa       	VTDYRALWSQASKKL|A|QLKEFSTFVELFG//SDSEWSSLERQ--|R|-AT--DILGKG--NKKP
Metazoa       	VTDYRALWSQASKKL|A|QLKEFSTFVELFG//SDSEWSSLERQ--|R|-AT--DILGKG--NKKP
Metazoa       	VTDYRALWSQASKKL|A|QHKEFNNFVELFG//SDSEWSSLERQ--|R|--A--DALSKT--NKKP
Metazoa       	VTDYRALWSQASKKL|A|QHKEFNNFVELFG//SDSEWSSLERQ--|R|--A--DALSKT--NKKP
Metazoa       	VTDYRALWSQASKKL|A|QHKEFSTFVELFG//SDSEWSSLERQ--|R|-VA--DVLGKV--NKKP
Metazoa       	VTDYRALWSQASKKL|A|QHKEFSTFVELFG//SDSEWSSLERQ--|R|--A--DVLGKA--NKKP
Metazoa       	VTDYRALWSQASKKL|A|QHKEFTTFVELFG//SDSEWSSLERQ--|R|-VA--GILSKA--SKKP
Metazoa       	VTDYRALWSQASKKL|A|QHKEFTTFVELFG//SDSEWSSLERQ--|R|-VA--GILSKA--SKKP
Metazoa       	VTDYRALWSQASKKL|A|QHKEFSTFVELFG//SDSEWSSLERQ--|R|-IA--DISGKA--NKKP
Metazoa       	VTDYRALWSQASKKL|A|QHKEFSTFVELFG//SDSEWSSLERQ--|R|-IA--DISGKA--NKKP
Metazoa       	VTDYRALWSQASKKL|A|QHKEFSTFVELFG//SDSEWSSLERQ--|R|-IA--DISGKA--NKKP
Metazoa       	VLDYRAIWSQASKKL|A|HHREYQMFVELFG//SDSEWSSLERQ--|K|VIA--EALGKLPNNKKL
Metazoa       	VLDYRAIWSQASKKL|A|HHREYQMFVELFG//SDSEWSSLERQ--|K|VIA--EALGKLPNNKKL
Metazoa       	VLDYRAIWSQASKKL|A|HHREYQMFVELFG//SDSEWSSLERQ--|K|VIA--EALGKLPNNKKL
Metazoa       	VLDYRAIWSQASKKL|A|HHREYQMFVELFG//SDSEWSSLERQ--|K|VIA--EALGKLPNNKKL
Metazoa       	VLDYRAIWSQASKKL|A|HHREYQMFVELFG//SDSEWSSLERQ--|K|VIA--EALGKLPNNKKL
Metazoa       	VLDYRAIWSQASKKL|A|HHREYQMFVELFG//SDSEWSSLERQ--|K|VIA--EALGKLPNNKKL
Metazoa       	VLDYRAIWSQASKKL|A|HHREYQMFVELFG//SDSEWSSLERQ--|K|VIA--EALGKLPNNKKL
Metazoa       	VLDYRAIWSQASKKL|A|HHREYQMFVELFG//SDSEWSSLERQ--|K|VIA--EALGKLPNNKKL
Metazoa       	VLDYRAIWSQASKKL|A|HHREYQMFVELFG//SDSEWSSLERQ--|K|VIA--EALGKLPNNKKL
Metazoa       	VLDYRAIWSQASKKL|A|HHREYQMFVELFG//SDSEWSSLERQ--|K|VIA--EALGKLPNNKKL
Metazoa       	VLDYRAIWSQASKKL|A|HHREYQMFVELFG//SDSEWSSLERQ--|K|VIA--EALGKLPNNKKL
Metazoa       	VQDYRAIWSQSSKKL|A|QHREFTTFVELFG//SDSEWSSLERQ--|R|-VA--EALGKA-NNKKT
Metazoa       	VQDYRAIWSQASKKL|A|QHREFTTFVELFG//SDSEWSSLERQ--|R|-IA--EALGKL-NNKKI
Metazoa       	VQDYRAIWSHASKKL|A|YHREFTMYVELFG//SDSEWSSLERQ--|R|-VA--EALSKV-NNKKL
Metazoa       	VTDYRALWSQASKKL|A|QYKEFTTFVELFG//SDSEWSSLERQ--|R|-VA--DVIGKG--TKKP
Metazoa       	VTDYRALWSQASKKL|A|QYKEFTTFVELFG//SDSEWSSLERQ--|R|-VA--DVIGKG--TKKP
Metazoa       	VTDYRALWSQASKKL|A|QHKEFSTSVELFG//SDSEWSSLERQ--|Q|RVA--DVLGKA--NKKP
Metazoa       	VTDYRALWSQASKKL|A|QYKEFTTFVELFG//SDSEWSSLERQ--|R|-VA--DVIGKG--TKKP
Metazoa       	VTDYRALWSQASKKL|A|QYKEFTTFVELFG//SDSEWSSLERQ--|R|-VA--DVIGKG--TKKP
Metazoa       	VTDYRALWSQASKKL|A|QHKEFSTFVELFG//SDSEWSSLERQ--|K|-VA--DVLGKA--NKKP
Metazoa       	VTDYRALWSQASKKL|A|QYKEFTTFVELFG//SDSEWSSLERQ--|R|-VA--DVIGKG--TKKP
Metazoa       	VTDYRALWSQASKKL|A|QHKEFSTFVELFG//SDSEWSSLERQ--|R|GVA--DVLGKI--NKKP
Metazoa       	VTDYRALWSQASKKL|A|QYKEFTTFVELFG//SDSEWSSLERQ--|R|-VA--DVIGKG--TKKP
Metazoa       	VTDYRALWSQASKKL|A|QHKEFSTFVELFG//SDSEWSSLERQ--|K|-VA--DVLGKA--NKKP
Metazoa       	VTDYRALWSQASKKL|A|QHKEFSTFVELFG//SDSEWSSLERQ--|R|-VA--DVLGKA--NKKP
Metazoa       	VTDYRALWSQASKKL|A|QYKEFTTFVELFG//SDSEWSSLERQ--|R|-VA--DVIGKG--TKKP
Metazoa       	VTDYRALWSQASKKL|A|QHKEFSTFVELFG//SDSEWSSLERQ--|K|-VA--DVLGKA--NKKP
Metazoa       	VTDYRALWSQASKKL|A|QYKEFTTFVELFG//SDSEWSSLERQ--|R|-VA--DVIGKG--TKKP
Metazoa       	VTDYRALWSQASKKL|A|QYKEFTTFVELFG//SDSEWSSLERQ--|R|-VA--DVIGKG--TKKP
Metazoa       	VTDYRALWSQASKKL|A|QHKEFSTFVELFG//SDSEWSSLERQ--|K|-VA--DVLGKA--NKKP
Metazoa       	VTDYRALWSQASKKL|A|QHKEFSTFVELFG//SDSEWSSLERQ--|R|-VA--DVLGKA--NKKP
Metazoa       	ITDYRALWSQASKKL|A|QHKEFATFVELFG//SDSEWSSLERQ--|K|-VA--DVLGTA--NKKP
Metazoa       	VTDYRALWSQASKKL|A|QYKEFTTFVELFG//SDSEWSSLERQ--|R|-VA--DVIGKG--TKKP
Metazoa       	VTDYRALWSQASKKL|A|QHKEFTTFVELFG//SDSEWSSLERQ--|R|-VA--GILSKA--SKKP
Metazoa       	VTDYRALWSQASKKL|A|QHKEFSTFVELFG//SDSEWSSLERQ--|R|--A--DVLGKA--NKKP
Metazoa       	VTDYRALWSQASKKL|A|QHKEFSTFVELFG//SDSEWSSLERQ--|R|-VA--DVLGKV--NKKP
Metazoa       	VTDYRALWSQASKKL|A|QHKEFSTFVELFG//SDSEWSSLERQ--|R|--A--DVLGKA--NKKP
Metazoa       	VTDYRALWSQASKKL|A|QHKEFTTFVELFG//SDSEWSSLERQ--|R|-VA--GILSKA--SKKP
Metazoa       	VTDYRALWSQASKKL|A|QHKEFSTFVELFG//SDSEWSSLERQ--|R|-VA--DVLGKV--NKKP
Metazoa       	VTDYRALWSQASKKL|A|QHKEFSTFVELFG//SDSEWSSLERQ--|R|-IA--DISGKA--NKKP
Metazoa       	VTDYRALWSQASKKL|A|QHKEFSTFVELFG//SDSEWSSLERQ--|R|-IA--DISGKA--NKKP
Metazoa       	VTDYRALWSQASKKL|A|QHKEFSTFVELFG//SDSEWSSLERQ--|R|-IA--DISGKA--NKKP
Metazoa       	VTDYRALWSQASKKL|A|QHKEFSTFVELFG//SDSEWSSLERQ--|R|-IA--DISGKA--NKKP
Metazoa       	VTDYRALWSQASKKL|A|QHKEFSTFVELFG//SDSEWSSLERQ--|R|-IA--DISGKA--NKKP
Metazoa       	VTDYRALWSQASKKL|A|QHKEFTTFVELFG//SDSEWSSLERQ--|R|-VA--GILSKA--SKKP
Metazoa       	VTDYRALWSQASKKL|A|QHKEFSTFVELFG//SDSEWSSLERQ--|R|-VA--DVLGKV--NKKP
Metazoa       	VLDYRAIWSQASKKL|A|HHREYQMFVELFG//SDSEWSSLERQ--|K|VIA--EALGKLPNNKKL
Metazoa       	VLDYRAIWSQASKKL|A|HHREYQMFVELFG//SDSEWSSLERQ--|K|VIA--EALGKLPNNKKL
Metazoa       	VTDYRALWSQASKKL|A|QHKEFTTFVELFG//SDSDWSSLERQ--|R|-IS--DVLGKM--NKKP
Metazoa       	VTDYRALWSQASKKL|A|QHKEFTTFVELFG//SDSDWSSLERQ--|R|-IS--DVLGKM--NKKP
Metazoa       	VTDYRALWSQASKKL|A|QHKEFTTFVELFG//SDSDWSSLERQ--|R|-IS--DVLGKM--NKKP
Metazoa       	VTDYRALWSQASKKL|A|QHKEFTTFVELFG//SDSDWSSLERQ--|R|-IS--DVLGKM--NKKP
Metazoa       	VTDYRALWSQASKKL|A|QHKEFTTFVELFG//SDSDWSSLERQ--|R|-IS--DVLGKM--NKKP
Metazoa       	VTDYRALWSQASKKL|A|QHKEFTTFVELFG//SDSDWSSLERQ--|R|-IS--DVLGKM--NKKP
Metazoa       	VTDYRALWSQASKKL|A|QHKEFTTFVELFG//SDSDWSSLERQ--|R|-IS--DVLGKM--NKKP
Metazoa       	VTDYRALWSQASKKL|A|QHKEFTTFVELFG//SDSDWSSLERQ--|R|-IS--DVLGKM--NKKP
Metazoa       	VTDYRALWSQASKKL|A|QHKEFTTFVELFG//SDSDWSSLERQ--|R|-IS--DVLGKM--NKKP
Metazoa       	VTDYRALWSQASKKL|A|QHKEFTTFVELFG//SDSDWSSLERQ--|R|-IS--DVLGKM--NKKP
Metazoa       	VTDYRALWSQASKKL|A|QHKEFTTFVELFG//SDSDWSSLERQ--|R|-IS--DVLGKM--NKKP
Metazoa       	VTDYRALWSQASKKL|A|QHKEFTTFVELFG//SDSDWSSLERQ--|R|-IS--DVLGKM--NKKP
Metazoa       	VTDYRALWSQASKKL|A|QHKEFTTFVELFG//SDSDWSSLERQ--|R|-IS--DVLGKM--NKKP
Metazoa       	VTDYRALWSQASKKL|A|QHKEFTTFVELFG//SDSDWSSLERQ--|R|-IS--DVLGKM--NKKP
Metazoa       	VTDYRALWSQASKKL|A|QHKEFTTFVELFG//SDSDWSSLERQ--|R|-IS--DVLGKM--NKKP
Metazoa       	VTDYRALWSQASKKL|A|QHKEFTTFVELFG//SDSDWSSLERQ--|R|-IS--DVLGKM--NKKP
Metazoa       	VTDYRALWSQASKKL|A|QHKEFTTFVELFG//SDSDWSSLERQ--|R|-IS--DVLGKM--NKKP
Metazoa       	VTDYRALWSQASKKL|A|QYKEFTTFVELFG//SDSEWSSLERQ--|R|-VA--DVIGKG--TKKP
Metazoa       	VTDYRALWSQASKKL|A|QYKEFTTFVELFG//SDSEWSSLERQ--|R|-VA--DVIGKG--TKKP
Metazoa       	VTDYRALWSQASKKL|A|QHKEFSTFVELFG//SDSEWSSLERQ--|R|-AT--DALSKG--NKKL
Metazoa       	VTDYRALWSQASKKL|A|QHKEFSTFVELFG//SDSEWSSLERQ--|R|-AT--DALSKG--NKKL
Metazoa       	VTDYRALWSQASKKL|A|QHKEFSTFVELFG//SDSEWSSLERQ--|R|-AT--DALSKG--NKKL
Metazoa       	VTDYRALWSQASKKL|A|QHKEFSTFVELFG//SDSEWSSLERQ--|R|-AT--DALSKG--NKKL
Metazoa       	VTDYRTLWSQASKKL|A|QLKEFSTFVELFG//SDSEWSSLERQ--|R|-AT--DALIKG--NKKC
Metazoa       	VTDYRALWSQASKKL|A|QLKEFSTFVELFG//SDSEWSSLERQ--|R|-TT--DVLGKA--NKKP
Metazoa       	VTDYRALWSQASKKL|A|QLKEFSTFVELFG//SDSEWSSLERQ--|R|-TT--DVLGKA--NKKP
Metazoa       	VTDYRALWSQASKKL|A|QLKEFSTFVELFG//SDSEWSSLERQ--|R|-TT--DVLGKA--NKKP
Metazoa       	VTDYRALWSQASKKL|A|QLKEFSIFVDLFG//SDSEWSSLERQ--|R|-AT--DVLCKG--TKKP
Metazoa       	VTDYRALWSQASKKL|A|QLKEFSIFVDLFG//SDSEWSSLERQ--|R|-AT--DVLCKG--TKKP
Metazoa       	VTDYRALWSQASKKL|A|QLKEFSIFVDLFG//SDSEWSSLERQ--|R|-AT--DVLCKG--TKKP
Metazoa       	VTDYRALWSQASKKL|A|QLKEFSIFVDLFG//SDSEWSSLERQ--|R|-AT--DVLCKG--TKKP
Metazoa       	VTDYRALWSQASKKL|A|QLKEFSIFVDLFG//SDSEWSSLERQ--|R|-AT--DVLCKG--TKKP
Metazoa       	VTDYRALWSQASKKL|A|QLKEFSTFVELFG//SDSEWSSLERQ--|R|-AT--DVLGKG--NKKP
Metazoa       	VTDYRALWSQASKKL|A|QLKEFSTFVELFG//SDSEWSSLERQ--|R|-AT--DVLGKG--NKKP
Metazoa       	VTDYRALWSQASKKL|A|QLKEFSTFVELFG//SDSEWSSLERQ--|R|-AT--DVLGKG--NKKP
Metazoa       	VTDYRALWSQASKKL|A|QLKEFSTFVELFG//SDSEWSSLERQ--|R|-AT--DVLGKG--NKKP
Metazoa       	VTDYRALWSQASKKL|A|QLKEFSTFVELFG//SDSEWSSLERQ--|R|-AT--DVLGKG--NKKP
Metazoa       	VTDYRALWSQASKKL|A|QLKEFTTFVELFG//SDSEWSSLERQ--|R|-AT--DVLSKT--SKKS
Metazoa       	VTDYRALWSQASKKL|A|QLKEFSTFVELFG//SDSEWSSLERQ--|R|-AT--DALSKG--NKKP
Metazoa       	VTDYRALWSQASKKL|A|QLKEFSTFVELFG//SDSEWSSLERQ--|R|-AT--DILSKG--NKKP
Metazoa       	VTDYRALWSQASKKL|A|QLKEFSTFVELFG//SDSEWSSLERQ--|R|-AT--DILSKG--NKKP
Metazoa       	VTDYRALWSQASKKL|A|QLKEFSTFVELFG//SDSEWSSLERQ--|R|-AT--DVLSKG--NKKL
Metazoa       	VTDYRALWSQASKKL|A|QLKEFSTFVELFG//SDSEWSSLERQ--|R|-AT--DILGKG--NKKP
Metazoa       	VTDYRALWSQASKKL|A|QLKEFSTFVELFG//SDSEWSSLERQ--|R|-AT--DILGKG--NKKP
Metazoa       	VTDYRALWSQASKKL|A|QLKEFSTFVELFG//SDSEWSSLERQ--|R|-AT--DILGKG--NKKP
Metazoa       	VTDYRALWSQASKKL|A|QLKEFSTFVELFG//SDSEWSSLERQ--|R|-AT--DILGKG--NKKP
Metazoa       	VTDYRTLWSQASKKL|A|QLKEFSTFVELFG//SDSEWSSLERQ--|R|-AT--DALIKG--NKKC
Metazoa       	VTDYRALWSQASKKL|A|QLKEFSTFVELFG//SDSEWSSLERQ--|R|-AT--DVLGKG--NKKP
Metazoa       	VTDYRALWSQASKKL|A|QLKEFSIFVDLFG//SDSEWSSLERQ--|R|-AT--DVLCKG--TKKP
Metazoa       	VTDYRALWSQASKKL|A|QLKEFSTFVELFG//SDSEWSSLERQ--|R|-TT--DVLGKA--NKKP
Metazoa       	VTDYRALWSQASKKL|A|QLKEFSTFVELFG//SDSEWSSLERQ--|R|-AT--DILGKG--NKKP
Metazoa       	VTDYRALWSQASKKL|A|QLKEFSTFVELFG//SDSEWSSLERQ--|R|-AT--DILGKG--NKKP
Metazoa       	VTDYRTLWSQASKKL|A|QLKEFSTFVELFG//SDSEWSSLERQ--|R|-AT--DALIKG--NKKC
Metazoa       	VTDYRALWSQASKKL|A|QLKEFSTFVELFG//SDSEWSSLERQ--|R|-AT--DILGKG--NKKP
Metazoa       	VTDYRALWSQASKKL|A|QLKEFSTFVELFG//SDSEWSSLERQ--|R|-AT--DILSKG--NKKP
Metazoa       	VTDYRALWSQASKKL|A|QLKEFTTFVELFG//SDSEWSSLERQ--|R|-AT--DVLSKT--SKKS
Metazoa       	VTDFRALWSQASKKL|A|QHREFSTFIELFG//SDSERSSLERQ--|K|-VA--DALGKV--NKKP
Metazoa       	VTDFRALWSQASKKL|A|QHREFSTFIELFG//SDSERSSLERQ--|K|-VA--DALGKV--NKKP
Metazoa       	VTDFRALWSQASKKL|A|QHREFSTFIELFG//SDSERSSLERQ--|K|-VA--DALGKV--NKKP
Metazoa       	VTDYRALWSQASKKL|A|QHKEFSTFVELFG//SDSEWSSLERQ--|R|-VA--DVLGKA--NKKP
Metazoa       	VTDYRTLWSQASKKL|A|QLKEFSTFVELFG//SDSEWSSLERQ--|R|-AT--DALIKG--NKKC
Metazoa       	VKDHRATWTQTAKKL|A|GQKEWTYFVELFG//TDSEWSSLERR--|Q|RAS--EVYCKV--NRKS
Metazoa       	VTDYRALWSQASKKL|A|QHKEFSTFVELFG//SDSEWSSLERQ--|K|-VA--DVLGKA--NKKP
Metazoa       	ITDYRALWSQASKKL|A|QHKEFATFVELFG//SDSEWSSLERQ--|K|-VA--DVLGTA--NKKP
Metazoa       	ITDYRALWSQASKKL|A|QHKEFATFVELFG//SDSEWSSLERQ--|K|-VA--DVLGTA--NKKP
Metazoa       	VTDYRALWSQASKKL|A|QHKEFSTFVELFG//SDSEWSSLERQ--|R|-VA--DVLGKA--NKKP
Metazoa       	VTDYRALWSQASKKL|A|QHKEFNNFVELFG//SDSEWSSLERQ--|R|--A--DALSKT--NKKP
Metazoa       	ITDYRALWSQASKKL|A|QHKEFATFVELFG//SDSEWSSLERQ--|K|-VA--DVLGTA--NKKP
Metazoa       	VTDYRALWSQASKKL|A|QHKEFNNFVELFG//SDSEWSSLERQ--|R|--A--DALSKT--NKKP
Metazoa       	VTDYRALWSQASKKL|A|QHKEFNNFVELFG//SDSEWSSLERQ--|R|--A--DALSKT--NKKP
Metazoa       	VTDYRALWSQASKKL|A|QHKEFNNFVELFG//SDSEWSSLERQ--|R|--A--DALSKT--NKKP
Metazoa       	VTDYRALWSQASKKL|A|QHKEFSTFVELFG//SDSEWSSLERQ--|R|-VT--DALSKA--NKKP
Metazoa       	VTDYRALWSQASKKL|A|QHKEFSTFVELFG//SDSEWSSLERQ--|R|-VT--DALGKA--NKKP
Metazoa       	VTDYRALWSQASKKL|A|QHKEFSTFVELFG//SDSEWSSLERQ--|R|-VT--DALGKA--NKKP
Metazoa       	VTDYRALWSQASKKL|A|QHKEFSTFVELFG//SDSEWSSLERQ--|R|-VT--DALSKA--NKKP
Metazoa       	VTDYRALWSQASKKL|A|QHKEFSTFVELFG//SDSEWSSLERQ--|R|-VT--DALSKA--NKKP
Metazoa       	VTDYRALWSQASKKL|A|QHKEFSTFVELFG//SDSEWSSLERQ--|R|-VT--DALGKA--NKKP
Metazoa       	VTDYRALWSQASKKL|A|QHKEFSTFVELFG//SDSEWSSLERQ--|R|-VT--DALGKA--NKKP
Metazoa       	VTDYRALWSQASKKL|A|QHKEFSTFVELFG//SDSEWSSLERQ--|R|-VT--DALSKA--NKKP
Metazoa       	VTDYRALWSQASKKL|A|QHKEFSTFVELFG//SDSEWSSLERQ--|R|-VT--DALGKA--NKKP
Metazoa       	VTDYRALWSQASKKL|A|QHKEFSTFVELFG//SDSEWSSLERQ--|R|-VT--DALSKA--NKKP
Metazoa       	VTDFRALWSQASKKL|A|QHREFSTFIELFG//SDSEWSSLERQ--|K|-VV--DALGKV--NKKP
Metazoa       	VTDFRALWSQASKKL|A|QHREFSTFIELFG//SDSEWSSLERQ--|K|-VV--DALGKV--NKKP
Metazoa       	VTDFRALWSQASKKL|A|QHREFSTFIELFG//SDSEWSSLERQ--|K|-VV--DALGKV--NKKP
Metazoa       	VTDFRALWSQASKKL|A|QHREFSTFIELFG//SDSEWSSLERQ--|K|-VV--DALGKV--NKKP
Metazoa       	VTDYRTLWSQASKKL|A|QLKEFSTFVELFG//SDSEWSSLERQ--|R|-AT--DALIKG--NKKC
Metazoa       	VTDYRALWSQASKKL|A|QLKEFSTFVELFG//SDSEWSSLERQ--|R|-AT--DILGKG--NKKP
Metazoa       	VTDFRALWSQASKKL|A|QHREFSTFIELFG//SDSERSSLERQ--|K|-VA--DALGKV--NKKP
Metazoa       	VTDFRALWSQASKKL|A|QHREFSTFIELFG//SDSERSSLERQ--|K|-VA--DALGKV--NKKP
Metazoa       	VTDYKAVWSNVSKRF|A|QNSDFLHYCDLFG//-------------|-|-----------------
Metazoa       	VTDYKAVWSNVSKRF|A|QNSDFLHYCDLFG//-------------|-|-----------------
Metazoa       	VTDYRALWSSVSKKF|A|QNQDFIHYCELFG//SESEWSSLERR--|Q|--R--EVYSKA--NRKP
Metazoa       	VTDYRALWSSVSKKF|A|QNQDFIHYCELFG//SESEWSSLERR--|Q|--R--EVYSKA--NRKP
Metazoa       	VTDYRALWSSVSKKF|A|QNQDFIHYCELFG//SESEWSSLERR--|Q|--R--EVYSKA--NRKP
Metazoa       	VTDYRALWSSVSKKF|A|QNQDFIHYCELFG//SESEWSSLERR--|Q|--R--EVYSKA--NRKP
Metazoa       	VTDYRALWSSVSKKF|A|QNQDFIHYCELFG//SESEWSSLERR--|Q|--R--EVYSKA--NRKP
Metazoa       	VTDYRALWSSVSKKF|A|QNQDFIHYCELFG//SESEWSSLERR--|Q|--R--EVYSKA--NRKP
Metazoa       	VTDYRALWSSVSKKF|A|QNQDFIHYCELFG//SESEWSSLERR--|Q|--R--EVYSKA--NRKP
Metazoa       	VTDYRALWSSVSKKF|A|QNQDFIHYCELFG//SESEWSSLERR--|Q|--R--EVYSKA--NRKP
Metazoa       	VTDYRALWSSVSKKF|A|QNQDFIHYCELFG//SESEWSSLERR--|Q|--R--EVYSKA--NRKP
Metazoa       	VTDYRALWSSVSKKF|A|QNQDFIHYCELFG//-------------|-|-----------------
Metazoa       	VTDYRALWSSVSKKF|A|QNQDFIHYCELFG//-------------|-|-----------------
Metazoa       	VTDYRALWSSVSKKF|A|QNQDFIHYCELFG//SESEWSSLERR--|Q|--R--EVYSKA--NRKP
Metazoa       	VTDYRALWSSVSKKF|A|QNQDFIHYCELFG//SESEWSSLERR--|Q|--R--EVYSKA--NRKP
Metazoa       	VTDYRALWSSVSKKF|A|QNQDFIHYCELFG//SESEWSSLERR--|Q|--R--EVYSKA--NRKP
Metazoa       	VTDYRALWSQTSKKL|A|KHEEFAHYIELFG//SDSEFSSLERR--|Q|--RSNEAYLKV--NRKS
Metazoa       	VTDYRALWSQTSKKL|A|KHEEFAHYIELFG//SDSEFSSLERR--|Q|--RSNEAYLKV--NRKS
Metazoa       	VTDYRALWSQTSKKL|A|KHEEFAHYIELFG//SDSEFSSLERR--|Q|--RSNEAYLKV--NRKS
Metazoa       	VTDYRALWSQTSKKL|A|KHEEFAHYIELFG//SDSEFSSLERR--|Q|--RSNEAYLKV--NRKS
Metazoa       	VTDYRALWSQTSKKL|A|KHEEFAHYIELFG//SDSEFSSLERR--|Q|--RSNEAYLKV--NRKS
Metazoa       	VLDYRSIWASTSKKL|A|QSPDFVHYVDLFG//SDSEWSSLERR--|R|--S--T---DSYKNRKA
Metazoa       	ITDHRSIWTSSSKKL|A|NHREWIDFLELFG//SESDSSSLERK--|R|-ST--DGYSKI--NRKP
Metazoa       	ITDHRSIWTSSSKKL|A|NHREWIDFLELFG//SESDSSSLERK--|R|-ST--DGYSKI--NRKP
Metazoa       	ITDHRSIWTSSSKKL|A|NHREWIDFLELFG//SESDSSSLERK--|R|-ST--DGYSKI--NRKP
Metazoa       	ITDHRSIWTSSSKKL|A|NHREWIDFLELFG//SESDSSSLERK--|R|-ST--DGYSKI--NRKP
Metazoa       	ITDHRSIWTSSSKKL|A|NHREWIDFLELFG//SESDSSSLERK--|R|-ST--DGYSKI--NRKP
Metazoa       	ITDHRSIWTSSSKKL|A|NHREWIDFLELFG//SESDSSSLERK--|R|-ST--DGYSKI--NRKP
Metazoa       	ITDHRSIWTSSSKKL|A|NHKEWNDFLELFG//SESDSSSLERK--|R|-GT--DGYSKI--NRKP
Metazoa       	ITDHRSIWTSSSKKL|A|NHREWIDFLELFG//SESDSSSLERK--|R|-ST--DGYSKI--NRKP
Metazoa       	ITDHRSIWTSSSKKL|A|NHREWIDFLELFG//SESDSSSLERK--|R|-ST--DGYSKI--NRKP
Metazoa       	ITDHRSIWTSSSKKL|A|NHREWIDFLELFG//SESDSSSLERK--|R|-ST--DGYSKI--NRKP
Metazoa       	ITDHRSIWTSSSKKL|A|NHREWIDFLELFG//SESDSSSLERK--|R|-ST--DGYSKI--NRKP
Metazoa       	ITDHRSIWTSSSKKL|A|NHREWIDFLELFG//SESDSSSLERK--|R|-ST--DGYSKI--NRKP
Metazoa       	ITDHRSIWTSSSKKL|A|NHREWIDFLELFG//SESDSSSLERK--|R|-ST--DGYSKI--NRKP
Metazoa       	VYDYKNTWNAASKAF|A|QNSDFGHYVDLMG//VRHMGSSMEE---|-|--E--GLYEIV--S---
 
_____________Driver_R1147H_Comp._Ens._N1386C_nDriver_21_nCompOnly_276_____________
 
                                                          All Human Sequences

Human         	NGSDSEMDTSSLERG|R|-----KVS----I//KYVISHLNKVSHN|N|KVNLMTSENLSICFWPT
Human         	NGSDSEMDTSSLERG|R|-----KVS----I//KYVISHLNN----|-|--------------W--

                                                          Reference Sequences

              	   2    7    2    |7|             //    7    2   |6|7    2    7    2 
              	  3    3    4    |4|             //    7    8   |8|8    9    9    0 
              	 1    1    1    |1|             //    3    3   |3|3    3    3    4 
              	1    1    1    |1|             //    1    1   |1|1    1    1    1 
Sponge        	LYAEIPRNWSPSPSP|E|-----RLPPPAKM//TALVKHLHVVQLH|H|DVNKMTASNLSIVFWPT
Coral         	RLAHSAEDVSTLERK|S|-----RRDTFGRP//KRIMFHLNRVTEF|S|KDNLMESRNIALVLFPT
Snail         	QTDSGDSDSSPVKKE|S|-----R----KRD//KFLICHLYRVSER|H|AENNMDAKNLSRCWWPT
Ant           	SYSDSDSEWSSLERQ|R|-----VTDALGKA//KFIFQHFVKVAEN|C|KLNSMDSKNLAICWWPT
Copepod       	EISDSESELSSDERH|A|-------------//KFIFQHFVRVTER|S|KDNCMDSKNLAICWWPT
Lancet        	ATTDSDSEYSSLERE|R|------RDIYNKM//KYLLEHLYRVSEF|S|ADNKMTSENLAICFMPT
Fish          	NGSDSEPESSSLERR|R|-----KLS----A//KYVITHLNKVSQN|N|RLNLMTSENLSICFWPT
Frog          	NGSDSDMDTNSLERA|R|-----KAS----I//KYVISHLNRVSQH|H|HVNLMTSENLSICFWPT
Lizard        	NGSDSEMDTSSLERG|R|-----KVS----I//KYVISHLNKVSQH|N|RTNLMTSENLSICFWPT
Bird          	NGSDSEADSSSLERG|G|-----RKL----S//KYVIGHLNKVSHH|H|RVNLMTSENLSICFWPT
Alligator     	NGSDSEMDTSSLERG|R|-----KVS----I//KYVIAHLNKVSHN|S|RVNLMTSDNLSICFWPT
Mouse         	NGSDSEMDTSSLERG|R|-----KVS----A//KYVISHLNKVSHN|N|KVNLMTSENLSICFWPT
Rat           	NGSDSEMDTSSLERG|R|-----KVS----A//KYVISHLNRVSHN|N|KVNLMTSENLSICFWPT
Target[Human] 	NGSDSEMDTSSLERG|R|-----KVS----I//KYVISHLNKVSHN|N|KVNLMTSENLSICFWPT

                                                  Up to 50 Driver-Containing Sequences

Metazoa       	PYSDSDSDRSSPESR|H|----RLCPGDSKT//KFVFHHFVRISEN|C|KLNSMDSKNLAICWWPT
Metazoa       	-YSDSDSDRSSPESR|H|----RLCPGDSKT//KFVFHHFVRISEN|C|KLNSMDSKNLAICWWPT
Metazoa       	PYSDSDSDRSSPESR|H|----RLCPGDSKT//KFVFHHFVRISEN|C|KLNSMDSKNLAICWWPT
Metazoa       	PYSDSDSDRSSPESR|H|----RLCPGDSKT//KFVFHHFVRISEN|C|KLNSMDSKNLAICWWPT
Metazoa       	PYSDSDSDRSSPESR|H|----RLCPGDSKT//KFVFHHFVRISEN|C|KLNSMDSKNLAICWWPT
Metazoa       	-YSDSDSDRSSPESR|H|----RLCPGDSKT//KFVFHHFVRISEN|C|KLNSMDSKNLAICWWPT
Metazoa       	--SDSDSDWSSLERM|H|------RDVHSRV//KFVFQHFVRVAEN|C|RLNSMDSKNLAICWWPT
Metazoa       	--SDSDSDWSSLERM|H|------RDVHSRV//KFVFQHFVRVAEN|C|RLNSMDSKNLAICWWPT
Metazoa       	--SDSDSDWSSLERM|H|------RDVHSRV//KFVFQHFVRVAEN|C|RLNSMDSKNLAICWWPT
Metazoa       	--SDSDSDWSSLERM|H|------RDVHSRV//KFVFQHFVRVAEN|C|RLNSMDSKNLAICWWPT
Metazoa       	--SDSDSDWSSLERM|H|------RDVHSRV//KFVFQHFVRVAEN|C|RLNSMDSKNLAICWWPT
Metazoa       	--SDSDSDWSSLERM|H|------RDVHSRV//KFVFQHFVRVAEN|C|RLNSMDSKNLAICWWPT
Metazoa       	--SDSDSDWSSLERM|H|------RDVHSRV//KFVFQHFVRVAEN|C|RLNSMDSKNLAICWWPT
Metazoa       	--SDSDSDWSSLERM|H|------RDVHSRV//KFVFQHFVRVAEN|C|RLNSMDSKNLAICWWPT
Metazoa       	--SDSDSDWSSLERM|H|------RDVHSRV//KFVFQHFVRVAEN|C|RLNSMDSKNLAICWWPT
Metazoa       	--SDSDSDWSSLERM|H|------RDVHSRV//KFVFQHFVRVAEN|C|RLNSMDSKNLAICWWPT
Metazoa       	--SDSDSDWSSLERM|H|------RDVHSRV//KFVFQHFVRVAEN|C|RLNSMDSKNLAICWWPT
Metazoa       	--SDSDSDWSSLERM|H|------RDVHSRV//KFVFQHFVRVAEN|C|RLNSMDSKNLAICWWPT
Metazoa       	--SDSDSDWSSLERM|H|------RDVHSRV//KFVFQHFVRVAEN|C|RLNSMDSKNLAICWWPT
Metazoa       	--SDSDSDWSSLERM|H|------RDVHSRV//KFVFQHFVRVAEN|C|RLNSMDSKNLAICWWPT
Metazoa       	--SDSDSEWSSLERR|H|------RDVYSRV//KFVFQHFVRVAEN|C|RLNSMDSKNLAICWWPT

                                              Up to 50 Compensation-Only-Containing Sequences

Metazoa       	NYSDSDSDWSSIERR|E|PLFNSSNDTFSKL//KFIFRHFVRVAEN|C|KANSMDSKNIAICWWPT
Metazoa       	NYSDSDSDWSSIERR|E|PLFNSSNDTFSKL//KFIFRHFVRVAEN|C|KANSMDSKNIAICWWPT
Metazoa       	NYSDSDSDWSSIERR|E|PLFNSSNDTFSKL//KFIFRHFVRVAEN|C|KANSMDSKNIAICWWPT
Metazoa       	NYSDSDSDWSSIERR|E|PLFNSSNDTFSKL//KFIFRHFVRVAEN|C|KANSMDSKNIAICWWPT
Metazoa       	NYSDSDSDWSSMERR|E|PLYNSSNDTFSKL//KFIFRHFVRVAEN|C|KANSMDSKNIAICWWPT
Metazoa       	NYSDSDSDWSSMERR|E|PLYNSSNDTFSKL//KFIFRHFVRVAEN|C|KANSMDSKNIAICWWPT
Metazoa       	NYSDSDSDWSSMERR|E|PLYNSSNDTFSKL//KFIFRHFVRVAEN|C|KANSMDSKNIAICWWPT
Metazoa       	NYSDSDSDWSSMERR|E|PLYNSSNDTFSKL//KFIFRHFVRVAEN|C|KANSMDSKNIAICWWPT
Metazoa       	NYSDSDSDWSSIERR|E|PLYNSSNDTFSKL//KFIFRHFVRVAEN|C|KANSMDSKNIAICWWPT
Metazoa       	NYSDSDSDWSSMERR|E|PLYNSSNDTFSKL//KFIFRHFVRVAEN|C|KANSMDSKNIAICWWPT
Metazoa       	NYSDSDSDWSSIERR|E|PLYNSSNDTFSKL//KFIFRHFVKVAEH|C|KINSMDSKNLAICWWPT
Metazoa       	NYSDSDSDWSSIERR|E|PLFNSSNDTFSKL//KFIFRHFVRVAEN|C|KANSMDSKNIAICWWPT
Metazoa       	NYSDSDSDWSSIERR|E|PLYNSSNDTFSKL//KFIFRHFVRVAEN|C|KANSMDSKNIAICWWPT
Metazoa       	NYSDSDSDWSSIERR|E|PLYNSSNDTFSKL//KFIFRHFVRVAEN|C|KANSMDSKNIAICWWPT
Metazoa       	NYSDSDSDWSSIERR|E|PLYNSSNDTFSKL//KFIFRHFVRVAEN|C|KANSMDSKNIAICWWPT
Metazoa       	NYSDSDSDWSSIERR|E|PLYNSSNDTFSKL//KFIFRHFVRVAEN|C|KANSMDSKNIAICWWPT
Metazoa       	NYSDSDSDWSSIERR|E|PLYNSSNDTFSKL//KFIFRHFVKVAEH|C|KINSMDSKNLAICWWPT
Metazoa       	NYSDSDSDWSSIERR|E|PLYNSSNDTFSKL//KFIFRHFVKVAEH|C|KINSMDSKNLAICWWPT
Metazoa       	NYSDSDSDWSSIERR|E|PLYNSSNDTFSKL//KFIFRHFVRVAEN|C|KANSMDSKNIAICWWPT
Metazoa       	NYSDSDSDWSSIERR|E|PLFNSSNDTFSKL//KFIFRHFVRVAEN|C|KANSMDSKNIAICWWPT
Metazoa       	NYSDSDSDWSSMERR|E|PLYNSSNDTFSKL//KFIFRHFVRVAEN|C|KANSMDSKNIAICWWPT
Metazoa       	NYSDSDSDWSSMERR|E|PLYNSSNDTFSKL//KFIFRHFVRVAEN|C|KANSMDSKNIAICWWPT
Metazoa       	NYSDSDSDWSSIERR|E|PLFNSSNDTFSKL//KFIFRHFVRVAEN|C|KANSMDSKNIAICWWPT
Metazoa       	NYSDSDSDWSSMERR|E|PLYNSSNDTFSKL//KFIFRHFVRVAEN|C|KANSMDSKNIAICWWPT
Metazoa       	NYSDSDSDWSSMERR|E|PLYNSSNDTFSKL//KFIFRHFVRVAEN|C|KANSMDSKNIAICWWPT
Metazoa       	NYSDSDSDWSSIERR|E|PLYNSSNDTFSKL//KFIFRHFVRVAEN|C|KANSMDSKNIAICWWPT
Metazoa       	NYSDSDSDWSSIERR|E|PLYNSSNDTFSKL//KFIFRHFVRVAEN|C|KANSMDSKNIAICWWPT
Metazoa       	NYSDSDSDWSSIERR|E|PLYNSSNDTFSKL//KFIFRHFVKVAEH|C|KINSMDSKNLAICWWPT
Metazoa       	NYSDSDSDWSSIERR|E|PLYNSSNDTFSKL//KFIFRHFVRVAEN|C|KANSMDSKNIAICWWPT
Metazoa       	NYSDSDSDWSSIERR|E|PLYNSSNDTFSKL//KFIFRHFVRVAEN|C|KANSMDSKNIAICWWPT
Metazoa       	NYSDSDSDWSSIERR|E|PLYNSSNDTFSKL//KFIFRHFVRVAEN|C|KANSMDSKNIAICWWPT
Metazoa       	NYSDSDSDWSSIERR|E|PLYNSSNDTFSKL//KFIFRHFVKVAEH|C|KINSMDSKNLAICWWPT
Metazoa       	NYSDSDSDWSSIERR|E|PLYNSSNDTFSKL//KFIFRHFVRVAEN|C|KANSMDSKNIAICWWPT
Metazoa       	NYSDSDSDWSSMERR|E|PLYNSSNDTFSKL//KFIFRHFVRVAEN|C|KANSMDSKNIAICWWPT
Metazoa       	NYSDSDSDWSSMERR|E|PLYNSSNDTFSKL//KFIFRHFVRVAEN|C|KANSMDSKNIAICWWPT
Metazoa       	NYSDSDSDWSSIERR|E|PLYNSSNDTFSKL//KFIFRHFVRVAEN|C|KANSMDSKNIAICWWPT
Metazoa       	NYSDSDSDWSSIERR|E|PLYNSSNDTFSKL//KFIFRHFVRVAEN|C|KANSMDSKNIAICWWPT
Metazoa       	NYSDSDSDWSSMERR|E|PLYNSSNDTFSKL//KFIFRHFVRVAEN|C|KANSMDSKNIAICWWPT
Metazoa       	NYSDSDSDWSSIERR|E|PLYNSSNDTFSKL//KFIFRHFVRVAEN|C|KANSMDSKNIAICWWPT
Metazoa       	NYSDSDSDWSSIERR|E|PLYNSSNDTFSKL//KFIFRHFVRVAEN|C|KANSMDSKNIAICWWPT
Metazoa       	SYSDSDSEWSSLERQ|R|-----ATDVLGKG//KFIFQHFVKVAEN|C|KLNSMDSKNLAICWWPT
Metazoa       	SYSESDSDWSSPERQ|R|-----TIDLLGKV//KYIFQHFVKVAEN|C|KLNSMDSKNLAICWWPT
Metazoa       	SYSDSDSEWSSLERQ|K|-----VADVLGKA//KFIFHHFVKVAEN|C|KLNSMDSKNLAICWWPT
Metazoa       	SYSDSDSEWSSLERQ|R|-----ATDALIKG//KFVFQHFVKVAEN|C|KLNSMDSKNLAICWWPT
Metazoa       	SYSDSDSEWSSLERQ|R|-----ATDVLSKT//KFIFQHFVKVAEN|C|KLNSMDSKNLAICWWPT
Metazoa       	SFSESDSDSSSPERQ|R|-----PMEFLGKG//KYIFQHFVKVAEN|C|KSNSMDSKNLAICWWPT
Metazoa       	SYSDSDSEWSSLERQ|R|-----ATDILGKG//KFIFQHFVKVAEN|C|KLNSMDSKNLAICWWPT
Metazoa       	SYSDSDSEWSSLERQ|R|-----ATDALSKT//KFIFQHFVKVAEN|C|KLNSMDSKNLAICWWPT
Metazoa       	SYSDSDSEWSSLERQ|K|-----VADVLGKA//KFIFHHFVKVAEN|C|KLNSMDSKNLAICWWPT
Mammal        	NGSDSEMDTSSLERG|R|-----KVS----I//KYVISHLNNVTGR|C|SEGLRHKKS--------
 
_____________Driver_R1147H_Comp._Ens._S849E_nDriver_21_nCompOnly_122_____________
 
                                                          All Human Sequences

Human         	VLSYHSSFS---IRK|S|RLVHGYIVFYSAK//SEMDTSSLERG--|R|-----K--V--S-----
Human         	VLSYHSSFS---IRK|S|RLVHGYIVFYSAK//SEMDTSSLERG--|R|-----K--V--S-----

                                                          Reference Sequences

              	   7    2       7 |9|  2    7    2// 7    2      |7|                 
              	  3    4       4 |4|  5    5    6// 3    4      |4|                 
              	 8    8       8 |8|  8    8    8// 1    1      |1|                 
              	               | |             // 1    1      |1|                 
Sponge        	LSSTINSKD---FR-|S|HPLLGFIILYSAQ//IPRNWSPSPSP--|E|-----R--L--PP-PAK
Coral         	LTSYHRAYS---LN-|Y|QMYHGYILVYSAI//SAEDVSTLERK--|S|-----R--R--DT-FGR
Snail         	VTSYHGRPPLSYR--|-|SPKHGYILVYSAQ//GDSDSSPVKKE--|S|-----RGQ-------KR
Ant           	ISSFHGANA---FR-|D|ELVHGFILVYSTK//SDSEWSSLERQ--|R|-----V--T--DA-LGK
Copepod       	LTSYHSATD---FR-|D|DLVHGFILVYSTL//SESELSSDERH--|A|-----------------
Lancet        	LTSFHSAQK---YR-|D|ELVHGYILVYSAK//SDSEYSSLERE--|R|--------R--DI-YNK
Fish          	VLSYHSSFS---LRK|S|RLVHGYIAVYSAK//SEPESSSLERR--|R|-----K--L--S-----
Frog          	MLSYHSSFN---VRK|T|RLVHGYMIFYAAK//SDMDTNSLERA--|R|-----K--A--S-----
Lizard        	LLSYHSSFS---IRK|S|WLVHGYILFYSAK//SEMDTSSLERG--|R|-----K--V--S-----
Bird          	LLSYHAAFG---VRK|S|RLVHGYVVFYAAK//SEADSSSLERG--|G|-----R--K--L-----
Alligator     	ILSYHSSFS---IRK|S|RLVHGYIVFYSAR//SEMDTSSLERG--|R|-----K--V--S-----
Mouse         	VLSYHSSFS---IRK|S|RLVHGYIVFYSAK//SEMDTSSLERG--|R|-----K--V--S-----
Rat           	VLSYHSSFS---IRK|S|RLVHGYIVFYSAK//SEMDTSSLERG--|R|-----K--V--S-----
Target[Human] 	VLSYHSSFS---IRK|S|RLVHGYIVFYSAK//SEMDTSSLERG--|R|-----K--V--S-----

                                                  Up to 50 Driver-Containing Sequences

Metazoa       	ISSYHGANA---FR-|E|ELVHGFILVYSAK//SDSDRSSPESR--|H|----RL--C--PG-DSK
Metazoa       	ISSYHGANA---FR-|E|ELVHGFILVYSAK//SDSDRSSPESR--|H|----RL--C--PG-DSK
Metazoa       	ISSYHGANA---FR-|E|ELVHGFILVYSAK//SDSDRSSPESR--|H|----RL--C--PG-DSK
Metazoa       	ISSYHGANA---FR-|E|ELVHGFILVYSAK//SDSDRSSPESR--|H|----RL--C--PG-DSK
Metazoa       	ISSYHGANA---FR-|E|ELVHGFILVYSAK//SDSDRSSPESR--|H|----RL--C--PG-DSK
Metazoa       	ISSYHGANA---FR-|E|ELVHGFILVYSAK//SDSDRSSPESR--|H|----RL--C--PG-DSK
Metazoa       	VTSYHGANA---FR-|E|ELVHGFILVYSTK//SDSDWSSLERM--|H|--------R--DV-HSR
Metazoa       	VTSYHGANA---FR-|E|ELVHGFILVYSTK//SDSDWSSLERM--|H|--------R--DV-HSR
Metazoa       	VTSYHGANA---FR-|E|ELVHGFILVYSTK//SDSDWSSLERM--|H|--------R--DV-HSR
Metazoa       	VTSYHGANA---FR-|E|ELVHGFILVYSTK//SDSDWSSLERM--|H|--------R--DV-HSR
Metazoa       	VTSYHGANA---FR-|E|ELVHGFILVYSTK//SDSDWSSLERM--|H|--------R--DV-HSR
Metazoa       	VTSYHGANA---FR-|E|ELVHGFILVYSTK//SDSDWSSLERM--|H|--------R--DV-HSR
Metazoa       	VTSYHGANA---FR-|E|ELVHGFILVYSTK//SDSDWSSLERM--|H|--------R--DV-HSR
Metazoa       	VTSYHGANA---FR-|E|ELVHGFILVYSTK//SDSDWSSLERM--|H|--------R--DV-HSR
Metazoa       	VTSYHGANA---FR-|E|ELVHGFILVYSTK//SDSDWSSLERM--|H|--------R--DV-HSR
Metazoa       	VTSYHGANA---FR-|E|ELVHGFILVYSTK//SDSDWSSLERM--|H|--------R--DV-HSR
Metazoa       	VTSYHGANA---FR-|E|ELVHGFILVYSTK//SDSDWSSLERM--|H|--------R--DV-HSR
Metazoa       	VTSYHGANA---FR-|E|ELVHGFILVYSTK//SDSDWSSLERM--|H|--------R--DV-HSR
Metazoa       	VTSYHGANA---FR-|E|ELVHGFILVYSTK//SDSDWSSLERM--|H|--------R--DV-HSR
Metazoa       	VTSYHGANA---FR-|E|ELVHGFILVYSTK//SDSDWSSLERM--|H|--------R--DV-HSR
Metazoa       	VTSYHGANA---FK-|E|ELVHGFILVYSTK//SDSEWSSLERR--|H|--------R--DV-YSR

                                              Up to 50 Compensation-Only-Containing Sequences

Metazoa       	VGSYHNFITRVFRE-|E|EEFQGFILVYSPT//DSEEFSSLERE--|K|-----REKD--SI-YSR
Metazoa       	VGSYHNFITRVFRE-|E|EEFQGFILVYSPT//DSEEFSSLERE--|K|-----REKD--SI-YSR
Metazoa       	VGSYHNFITRVFRE-|E|EEFQGFILVYSPT//DSEEFSSLERE--|K|-----REKD--SI-YSR
Metazoa       	VGSYHNFITRVFRE-|E|EEFQGFILVYSPT//DSEEFSSLERE--|K|-----REKD--SI-YSR
Metazoa       	VGSYHNFITRVFRE-|E|EEFQGFILVYSPT//DSEEFSSLERE--|K|-----REKD--SI-YSR
Metazoa       	VGSYHNFITRVFRE-|E|EEFQGFILVYSPT//DSEEFSSLERE--|K|-----REKD--SI-YSR
Metazoa       	VTSYHSSYT---IK-|E|ELFYGNILVYWSK//NDSESEVSDRI--|K|FNSLKQ--L--RQ-NSS
Metazoa       	VTSYHSSYT---IK-|E|ELFYGNILVYWSK//NDSESEVSDRI--|K|FNSLKQ--L--RQ-NSS
Metazoa       	VTSYHSSYT---IK-|E|ELFYGNILVYWSK//-------------|-|-----------------
Metazoa       	VTSYHSSYT---IK-|E|ELFYGNILVYWSK//-------------|-|-----------------
Metazoa       	ISSYHGINQ---YR-|E|ELIHGYIYFYSGK//SDSCASSTERKVR|Q|-----Q--N--SS-YYK
Metazoa       	LSSYHGINQ---YR-|E|ELIHGYIYFYSGK//SDSCASSTERKVR|Q|-----Q--N--SS-YYK
Metazoa       	LSSYHGINQ---YR-|E|ELIHGYIYFYSGK//SDSCASSTERKVR|Q|-----Q--N--SS-YYK
Metazoa       	LSSYHGINQ---YR-|E|ELIHGYIYFYSGK//SDSCASSTERKVR|Q|-----Q--N--SS-YYK
Metazoa       	LSSYHGINQ---YR-|E|ELIHGYIYFYSGK//SDSCASSTERKVR|Q|-----Q--N--SS-YYK
Metazoa       	LSSYHGINQ---YR-|E|ELIHGYIYFYSGK//SDSCASSTERKVR|Q|-----Q--N--SS-YYK
Metazoa       	ISSYHGINQ---YR-|E|ELIHGYIYFYSGK//SDSCASSTERKVR|Q|-----Q--N--SS-YYK
Metazoa       	LSSYHGINQ---YR-|E|ELIHGYIYFYSGK//SDSCASSTERKVR|Q|-----Q--N--SS-YYK
Metazoa       	ISSYHGINQ---YR-|E|ELIHGYIYFYSGK//SDSCASSTERKVR|Q|-----Q--N--SS-YYK
Metazoa       	ISSYHGINQ---YR-|E|ELIHGYIYFYSGK//SDSCASSTERKVR|Q|-----Q--N--SS-YYK
Metazoa       	ISSYHGINQ---YR-|E|ELIHGYIYFYSGK//SDSCASSTERKVR|Q|-----Q--N--SS-YYK
Metazoa       	LSSYHGINQ---YR-|E|ELIHGYIYFYSGK//SDSCASSTERKVR|Q|-----Q--N--SS-YYK
Metazoa       	LSSYHGINQ---YR-|E|ELIHGYIYFYSGK//SDSCASSTERKVR|Q|-----Q--N--SS-YYK
Metazoa       	LSSYHGINQ---YR-|E|ELIHGYIYFYSGK//SDSCASSTERKVR|Q|-----Q--N--SS-YYK
Metazoa       	LSSYHGINQ---YR-|E|ELIHGYIYFYSGK//SDSCASSTERKVR|Q|-----Q--N--SS-YYK
Metazoa       	ISSYHGINQ---YR-|E|ELIHGYIYFYSGK//SDSCASSTERKVR|Q|-----Q--N--SS-YYK
Metazoa       	LSSYHGINQ---YR-|E|ELIHGYIYFYSGK//SDSCASSTERKVR|Q|-----Q--N--SS-YYK
Metazoa       	LSSYHGINQ---YR-|E|ELIHGYIYFYSGK//SDSCASSTERKVR|Q|-----Q--N--SS-YYK
Metazoa       	LSSYHGINQ---YR-|E|ELIHGYIYFYSGK//SDSCASSTERKVR|Q|-----Q--N--SS-YYK
Metazoa       	ISSYHGINQ---YR-|E|ELIHGYIYFYSGK//SDSCASSTERKVR|Q|-----Q--N--SS-YYK
Metazoa       	LSSYHGINQ---YR-|E|ELIHGYIYFYSGK//SDSCASSTERKVR|Q|-----Q--N--SS-YYK
Metazoa       	MSSYHGANA---FR-|E|ELVHGFILVYYAK//SDSDWSSIERR--|E|PLFNSS--N--DT-FSK
Metazoa       	MSSYHGANA---FR-|E|ELVHGFILVYYAK//SDSDWSSIERR--|E|PLFNSS--N--DT-FSK
Metazoa       	MSSYHGANA---FR-|E|ELVHGFILVYYAK//SDSDWSSIERR--|E|PLFNSS--N--DT-FSK
Metazoa       	MSSYHGANA---FR-|E|ELVHGFILVYYAK//SDSDWSSIERR--|E|PLFNSS--N--DT-FSK
Metazoa       	MSSYHGANA---FR-|E|ELVHGFILSYYAK//SDSDWSSMERR--|E|PLYNSS--N--DT-FSK
Metazoa       	MSSYHGANA---FR-|E|ELVHGFILSYYAK//SDSDWSSMERR--|E|PLYNSS--N--DT-FSK
Metazoa       	MSSYHGANA---FR-|E|ELVHGFILSYYAK//SDSDWSSMERR--|E|PLYNSS--N--DT-FSK
Metazoa       	MSSYHGANA---FR-|E|ELVHGFILSYYAK//SDSDWSSMERR--|E|PLYNSS--N--DT-FSK
Metazoa       	MSSYHGANA---FR-|E|ELVHGFILSYYAK//SDSDWSSIERR--|E|PLYNSS--N--DT-FSK
Metazoa       	MSSYHGANA---FR-|E|ELVHGFILSYYAK//SDSDWSSMERR--|E|PLYNSS--N--DT-FSK
Metazoa       	MSSYHGANA---FR-|E|ELVHGFILSYYAK//SDSDWSSIERR--|E|PLYNSS--N--DT-FSK
Metazoa       	MSSYHGANA---FR-|E|ELVHGFILVYYAK//SDSDWSSIERR--|E|PLFNSS--N--DT-FSK
Metazoa       	MSSYHGANA---FR-|E|ELVHGFILSYYAK//SDSDWSSIERR--|E|PLYNSS--N--DT-FSK
Metazoa       	MSSYHGANA---FR-|E|ELVHGFILSYYAK//SDSDWSSIERR--|E|PLYNSS--N--DT-FSK
Metazoa       	MSSYHGANA---FR-|E|ELVHGFILSYYAK//SDSDWSSIERR--|E|PLYNSS--N--DT-FSK
Metazoa       	MSSYHGANA---FR-|E|ELVHGFILSYYAK//SDSDWSSIERR--|E|PLYNSS--N--DT-FSK
Metazoa       	MSSYHGANA---FR-|E|ELVHGFILSYYAK//SDSDWSSIERR--|E|PLYNSS--N--DT-FSK
Metazoa       	MSSYHGANA---FR-|E|ELVHGFILSYYAK//SDSDWSSIERR--|E|PLYNSS--N--DT-FSK
Metazoa       	MSSYHGANA---FR-|E|ELVHGFILSYYAK//SDSDWSSIERR--|E|PLYNSS--N--DT-FSK
Metazoa       	MSSYHGANA---FR-|E|ELVHGFILVYYAK//SDSDWSSIERR--|E|PLFNSS--N--DT-FSK
Metazoa       	MSSYHGANA---FR-|E|ELVHGFILSYYAK//SDSDWSSMERR--|E|PLYNSS--N--DT-FSK
Metazoa       	MSSYHGANA---FR-|E|ELVHGFILSYYAK//SDSDWSSMERR--|E|PLYNSS--N--DT-FSK
Metazoa       	MSSYHGANA---FR-|E|ELVHGFILVYYAK//SDSDWSSIERR--|E|PLFNSS--N--DT-FSK
Metazoa       	MSSYHGANA---FR-|E|ELVHGFILSYYAK//SDSDWSSMERR--|E|PLYNSS--N--DT-FSK
Metazoa       	MSSYHGANA---FR-|E|ELVHGFILSYYAK//SDSDWSSMERR--|E|PLYNSS--N--DT-FSK
Metazoa       	MSSYHGANA---FR-|E|ELVHGFILSYYAK//SDSDWSSIERR--|E|PLYNSS--N--DT-FSK
Metazoa       	MSSYHGANA---FR-|E|ELVHGFILSYYAK//SDSDWSSIERR--|E|PLYNSS--N--DT-FSK
Metazoa       	MSSYHGANA---FR-|E|ELVHGFILSYYAK//SDSDWSSIERR--|E|PLYNSS--N--DT-FSK
Metazoa       	MSSYHGANA---FR-|E|ELVHGFILSYYAK//SDSDWSSIERR--|E|PLYNSS--N--DT-FSK
Metazoa       	MSSYHGANA---FR-|E|ELVHGFILSYYAK//SDSDWSSIERR--|E|PLYNSS--N--DT-FSK
Metazoa       	MSSYHGANA---FR-|E|ELVHGFILSYYAK//SDSDWSSIERR--|E|PLYNSS--N--DT-FSK
Metazoa       	MSSYHGANA---FR-|E|ELVHGFILSYYAK//SDSDWSSIERR--|E|PLYNSS--N--DT-FSK
Metazoa       	MSSYHGANA---FR-|E|ELVHGFILSYYAK//SDSDWSSIERR--|E|PLYNSS--N--DT-FSK
Metazoa       	MSSYHGANA---FR-|E|ELVHGFILSYYAK//SDSDWSSMERR--|E|PLYNSS--N--DT-FSK
Metazoa       	MSSYHGANA---FR-|E|ELVHGFILSYYAK//SDSDWSSMERR--|E|PLYNSS--N--DT-FSK
Metazoa       	MSSYHGANA---FR-|E|ELVHGFILSYYAK//SDSDWSSIERR--|E|PLYNSS--N--DT-FSK
Metazoa       	MSSYHGANA---FR-|E|ELVHGFILSYYAK//SDSDWSSIERR--|E|PLYNSS--N--DT-FSK
Metazoa       	MSSYHGANA---FR-|E|ELVHGFILSYYAK//SDSDWSSMERR--|E|PLYNSS--N--DT-FSK
Metazoa       	MSSYHGANA---FR-|E|ELVHGFILSYYAK//SDSDWSSIERR--|E|PLYNSS--N--DT-FSK
Metazoa       	MSSYHGANA---FR-|E|ELVHGFILSYYAK//SDSDWSSIERR--|E|PLYNSS--N--DT-FSK
Metazoa       	ISSFHGANA---FC-|E|ELVHGFILVYSTK//TASDSSEESDP--|D|----LS--G--SS-RSR
Metazoa       	ISSFHGANA---FR-|E|ELVHGFILLYSAK//TDSEWSSLERR--|Q|----RA--S--EV-YCK
Metazoa       	ISSFHGANA---FR-|E|ELVHGFILVYSTK//SDSEWSSLERQ--|R|-----V--A--DV-IAK
Metazoa       	ISSFHGANA---FR-|E|ELVHGFILVYSTK//SDSEWSSLERQ--|R|-----V--A--DV-IAK
Metazoa       	ISSFHGANA---FR-|E|ELVHGFILVYSTK//SDSEWSSLERQ--|R|-----V--A--DV-IAK
Metazoa       	ISSFHGANA---FR-|E|ELVHGFILVYSTK//SDSEWSSLERQ--|R|-----V--A--DV-IAK
Metazoa       	ISSFHGANA---FR-|E|ELVHGFILVYSTK//SDSEWSSLERQ--|R|-----V--A--DV-IAK
Metazoa       	ISSFHGANA---FR-|E|ELVHGFILVYSTK//SDSEWSSLERQ--|R|-----V--A--DV-IAK
Metazoa       	ISSFHGANA---FR-|E|ELVHGFILVYSTK//SDSEYSSLDRE--|R|--------H--RS-YDS
Metazoa       	VTSYHGANA---FR-|E|ELVHGFILVYSTK//-------------|-|-----------------
Metazoa       	VTSYHGANA---FR-|E|ELVHGFILVYSTK//-------------|-|-----------------
Metazoa       	ISSFHGANA---FR-|E|ELVHGFILVYSAK//SDSEFSSLERR--|Q|--------RSNEA-YLK
Metazoa       	ISSFHGANA---FR-|E|ELVHGFILVYSAK//SDSEFSSLERR--|Q|--------RSNEA-YLK
Metazoa       	ISSFHGANA---FR-|E|ELVHGFILVYSAK//SDSEFSSLERR--|Q|--------RSNEA-YLK
Metazoa       	ISSFHGANA---FR-|E|ELVHGFILVYSAK//SDSEFSSLERR--|Q|--------RSNEA-YLK
Metazoa       	ISSFHGANA---FR-|E|ELVHGFILVYSAK//SDSEFSSLERR--|Q|--------RSNEA-YLK
Metazoa       	VSSYHGALA---FR-|E|ELVHGFILVYSAK//SDSDWSSLERR--|R|--------N--A----D
Metazoa       	VSSYHGALA---FR-|E|ELVHGFILVYSAK//SDSDWSSLERR--|R|--------N--A----D
Metazoa       	VSSYHGALA---FR-|E|ELVHGFILVYSAK//SDSDWSSLERR--|R|--------N--A----D
Metazoa       	VSSYHGALA---FR-|E|ELVHGFILVYSAK//SDSDWSSLERR--|R|--------N--A----D
Metazoa       	VSSYHGALA---FR-|E|ELVHGFILVYSAK//SDSDWSSLERR--|R|--------N--A----D
Metazoa       	VSSYHGALA---FR-|E|ELVHGFILVYSAK//SDSDWSSLERR--|R|--------N--A----D
Metazoa       	VSSYHGALA---FR-|E|ELVHGFILVYSAK//SDSDWSSLERR--|R|--------N--A----D
Metazoa       	VSSYHGALA---FR-|E|ELVHGFILVYSAK//SDSDWSSLERR--|R|--------N--A----D
Metazoa       	VSSYHGALA---FR-|E|ELVHGFILVYSAK//SDSDWSSLERR--|R|--------N--A----D
Metazoa       	VSSYHGANA---FR-|E|ELVHGFILVYSTK//SDSEWSSLERR--|R|--------S--T----D
Metazoa       	ISSFHGASQ---FR-|E|ELIHGFILIYSAK//TDSSGSSSGSG--|G|-----G--S--AGRASR
Metazoa       	ISSFHGASQ---FR-|E|ELIHGFILIYSAK//TDSSGSSEASG--|G|-----P--R--V--QPR
Metazoa       	ISSFHGASQ---FR-|E|ELIHGFILIYSAK//TDSSGSSSGSG--|G|-----G--S--AGAHVR
Metazoa       	ISSFHGASQ---FR-|E|ELIHGFILIYSAK//TDSSGSSSGSG--|G|-----G--S--AGRASR
Metazoa       	ISSFHGASQ---FR-|E|ELIHGFILIYSAK//TDSSGSSEASG--|G|-----A--A--RA-HAR
Metazoa       	ISSFHGASQ---FR-|E|ELIHGFILIYSAK//TDSSGSSEASG--|G|-----A--A--RI-HAR
Metazoa       	ISSFHGATQ---FR-|E|ELIHGFILIYSAK//TDSSGSSSASA--|G|-----G--G--A--SAA
Metazoa       	ITSYHGASQ---FR-|E|ELIHGFILIYSAK//TDSSGSSEASG--|G|-----G--A--RV-HSR
Metazoa       	ISSFHGASQ---FR-|E|ELIHGFILIYSAK//TDSSGSSEASG--|G|-----A--A--RI-HAR
Metazoa       	ISSFHGASQ---FR-|E|ELIHGFILIYSAK//TDSSGSSEASG--|G|-----A--A--RI-HAR
Metazoa       	ISSFHGASQ---FR-|E|ELIHGFILIYSAK//TDSSGSSEASG--|G|-----A--A--RI-HAR
Metazoa       	ISSFHGASQ---FR-|E|ELIHGFILIYSAK//TDSSGSSEASG--|G|-----A--R--A--HVR
Metazoa       	ISSFHGASQ---FR-|E|ELIHGFILIYSAK//TDSSGSSEASG--|G|-----A--R--A--HVR
Metazoa       	ISSFHGASQ---FR-|E|ELIHGFILIYSAK//TDSSGSSEASG--|G|-----A--A--RV-HAR
Metazoa       	ISSFHGASQ---FR-|E|ELIHGFILIYSAK//TDSSGSSEASG--|G|-----A--A--RV-HAR
Metazoa       	ISSFHGANQ---FR-|E|ELIHGFILIYSAK//TDSSGSSSASG--|G|-----G--V--ARLHPR
Metazoa       	ISSFHGANQ---FR-|E|ELIHGFILIYSAK//TDSSGSSSASG--|G|-----G--V--ARLHPR
Metazoa       	ISSFHGASQ---FR-|E|ELIHGFILIYSAK//TDSSGSSEASG--|G|-----A--R--A--HVR
Metazoa       	ISSFHGASQ---FR-|E|ELIHGFILIYSAK//TDSSGSSEASG--|A|-----G--R--A--PAR
Metazoa       	ISSFHGASQ---FR-|E|ELIHGFILIYSAK//TDSSGSSEASG--|A|-----G--R--A--PAR
Metazoa       	ISSFHGASQ---FR-|E|ELIHGFILIYSAK//TDSSGSSEASG--|A|-----G--R--A--PAR
Metazoa       	ISSFHGASQ---FR-|E|ELIHGFILIYSAK//TDSSGSSEASG--|A|-----G--R--A--PAR
Metazoa       	ISSFHGASQ---FR-|E|ELIHGFILIYSAK//TDSSGSSEASG--|A|-----G--R--A--PAR
Metazoa       	MSSYHGAAS---HR-|E|SLIHGLILVYSAS//SSSSASPVSDP--|E|------------D-FSR
Metazoa       	MSSYHGAAS---HR-|E|SLIHGLILVYSAS//SSSSASPVSDP--|E|------------D-FSR
 
_____________Driver_R1147H_Comp._Ens._Q586N_nDriver_21_nCompOnly_81_____________
 
                                                          All Human Sequences

Human         	SRFI---RPS--DRN|Q|KNSLSDPNIDRIN//SE--MDTSSLERG|R|-----K--VS----IVS
Human         	SRFI---RPS--DRN|Q|KNSLSDPNIDRIN//SE--MDTSSLERG|R|-----K--VS----IVS

                                                          Reference Sequences

              	    7       2     |6|7    2    7  // 7      2    |7|               2 
              	   7       8     |8|8    9    9  // 3      4    |4|               5 
              	  5       5     |5|5    5    5  // 1      1    |1|               1 
              	               | |             // 1      1    |1|               1 
Sponge        	SASS--SIDSSN--R|D|NNWWLDEDGEPFG//IP--RNWSPSPSP|E|-----R--LPPPAKMGS
Coral         	TTTY--RPTF----M|D|SRETLDSDDSQIN//SA--EDVSTLERK|S|-----R--RDTFGRPVN
Snail         	GLGG--RSDM-----|K|DDESLPVRNSNLN//GD--SDSSPVKKE|S|-----RGQ----KRDKL
Ant           	TKAH--RPSSWN--H|S|SQWQLTSDNNQLN//SD--SEWSSLERQ|R|-----V--TDALGKANK
Copepod       	RRAS--RPVSWG--T|-|-------DLTNLN//SE--SELSSDERH|A|----------------K
Lancet        	TAVH--RPTSWN--R|H|SQWMFDPNASQLN//SD--SEYSSLERE|R|--------RDIYNKMNR
Fish          	LRFP--TRYSFDGSS|K|SQF-GEGKVDRIN//SE--PESSSLERR|R|-----K--LS----AGV
Frog          	SRCT--YPYD-----|-|-RLQKDPNVDRIN//SD--MDTNSLERA|R|-----K--AS----IVT
Lizard        	SRFI---RPSDR--N|Q|KNLLSDSNIDRIN//SE--MDTSSLERG|R|-----K--VS----IIS
Bird          	SRAA---RPA--ERN|Q|KNFLSDPNVDRIN//SE--ADSSSLERG|G|-----R--KL----SLA
Alligator     	SRFI---RPSER--N|Q|KNFLSDSNIDRIN//SE--MDTSSLERG|R|-----K--VS----IVS
Mouse         	SRFI---RPS--DRN|Q|KNSLSDLNIDRIN//SE--MDTSSLERG|R|-----K--VS----AVS
Rat           	SRFI---RPS--DRN|Q|KNSLSDPNIDRIN//SE--MDTSSLERG|R|-----K--VS----AVS
Target[Human] 	SRFI---RPS--DRN|Q|KNSLSDPNIDRIN//SE--MDTSSLERG|R|-----K--VS----IVS

                                                  Up to 50 Driver-Containing Sequences

Metazoa       	NKAH--RPSSWN--H|N|TQWVLNSDNNQVN//SD--SDRSSPESR|H|----RL--CPGDSKTNR
Metazoa       	NKAH--RPSSWN--H|N|TQWVLNSDNNQVN//SD--SDRSSPESR|H|----RL--CPGDSKTNR
Metazoa       	NKAH--RPSSWN--H|N|TQWVLNSDNNQVN//SD--SDRSSPESR|H|----RL--CPGDSKTNR
Metazoa       	NKAH--RPSSWN--H|N|TQWVLNSDNNQVN//SD--SDRSSPESR|H|----RL--CPGDSKTNR
Metazoa       	NKAH--RPSSWN--H|N|TQWVLNSDNNQVN//SD--SDRSSPESR|H|----RL--CPGDSKTNR
Metazoa       	NKAH--RPSSWN--H|N|TQWVLNSDNNQVN//SD--SDRSSPESR|H|----RL--CPGDSKTNR
Metazoa       	QKAH--RPSSWS--R|N|SQWLLESENNQLN//SD--SDWSSLERM|H|--------RDVHSRVNR
Metazoa       	QKAH--RPSSWS--R|N|SQWLLESENNQLN//SD--SDWSSLERM|H|--------RDVHSRVNR
Metazoa       	QKAH--RPSSWS--R|N|SQWLLESENNQLN//SD--SDWSSLERM|H|--------RDVHSRVNR
Metazoa       	QKAH--RPSSWS--R|N|SQWLLESENNQLN//SD--SDWSSLERM|H|--------RDVHSRVNR
Metazoa       	QKAH--RPSSWS--R|N|SQWLLESENNQLN//SD--SDWSSLERM|H|--------RDVHSRVNR
Metazoa       	QKAH--RPSSWS--R|N|SQWLLESENNQLN//SD--SDWSSLERM|H|--------RDVHSRVNR
Metazoa       	QKAH--RPSSWS--R|N|SQWLLESENNQLN//SD--SDWSSLERM|H|--------RDVHSRVNR
Metazoa       	QKAH--RPSSWS--R|N|SQWLLESENNQLN//SD--SDWSSLERM|H|--------RDVHSRVNR
Metazoa       	QKAH--RPSSWS--R|N|SQWLLESENNQLN//SD--SDWSSLERM|H|--------RDVHSRVNR
Metazoa       	QKAH--RPSSWS--R|N|SQWLLESENNQLN//SD--SDWSSLERM|H|--------RDVHSRVNR
Metazoa       	QKAH--RPSSWS--R|N|SQWLLESENNQLN//SD--SDWSSLERM|H|--------RDVHSRVNR
Metazoa       	QKAH--RPSSWS--R|N|SQWLLESENNQLN//SD--SDWSSLERM|H|--------RDVHSRVNR
Metazoa       	QKAH--RPSSWS--R|N|SQWLLESENNQLN//SD--SDWSSLERM|H|--------RDVHSRVNR
Metazoa       	QKAH--RPSSWS--R|N|SQWLLESENNQLN//SD--SDWSSLERM|H|--------RDVHSRVNR
Metazoa       	QKAH--RPSSWS--R|N|SQWLLESENNQLN//SD--SEWSSLERR|H|--------RDVYSRVNR

                                              Up to 50 Compensation-Only-Containing Sequences

Metazoa       	VAAKTVNRSS-----|N|RISTVSEKECPLN//DS--EEFSSLERE|K|-----REKDSIYSRVNR
Metazoa       	VAAKTVNRSS-----|N|RISTVSEKECPLN//DS--EEFSSLERE|K|-----REKDSIYSRVNR
Metazoa       	VAAKTVNRSS-----|N|RISTVSEKECPLN//DS--EEFSSLERE|K|-----REKDSIYSRVNR
Metazoa       	VAAKTVNRSS-----|N|RISTVSEKECPLN//DS--EEFSSLERE|K|-----REKDSIYSRVNR
Metazoa       	VAAKTVNRSS-----|N|RISTVSEKECPLN//DS--EEFSSLERE|K|-----REKDSIYSRVNR
Metazoa       	VAAKTVNRSS-----|N|RISTVSEKECPLN//DS--EEFSSLERE|K|-----REKDSIYSRVNR
Metazoa       	SRA--IRPELK----|N|SSESVEMGCKTLN//DSEESEFSSLERD|S|-----YIK-------GK
Metazoa       	SRA--IRPELK----|N|SSESVEMGCKTLN//DSEESEFSSLERD|S|-----YIK-------GK
Metazoa       	SRA--IRPELK----|N|SSESVEMGCKTLN//DSEESEFSSLERD|S|-----YIK-------GK
Metazoa       	SRA--IRPELK----|N|SSESVEMGCKTLN//DSEESEFSSLERD|S|-----YIK-------GK
Metazoa       	SLAK--RNT-----R|N|PLWNHDLEKIQIK//ND--SESEVSDRI|K|FNSLKQ--LRQNSSNNS
Metazoa       	SLAK--RNT-----R|N|PLWNHDLEKIQIK//ND--SESEVSDRI|K|FNSLKQ--LRQNSSNNS
Metazoa       	SLAK--RNT-----R|N|PLWNHDLEKIQIK//-------------|-|-----------------
Metazoa       	SLAK--RNT-----R|N|PLWNHDLEKIQIK//-------------|-|-----------------
Metazoa       	DKVQ--RPTS-G--S|N|KQWMIKSDNN-LH//SD--SDWSSIERR|E|PLFNSS--NDTFSKLSR
Metazoa       	DKVQ--RPTS-G--S|N|KQWMIKSDNN-LH//SD--SDWSSIERR|E|PLFNSS--NDTFSKLSR
Metazoa       	DKVQ--RPTS-G--S|N|KQWMIKSDNN-LH//SD--SDWSSIERR|E|PLFNSS--NDTFSKLSR
Metazoa       	DKVQ--RPTS-G--S|N|KQWMIKSDNN-LH//SD--SDWSSIERR|E|PLFNSS--NDTFSKLSR
Metazoa       	DRVQ--KPTS-G--N|N|KQWMIKSDNN-LH//SD--SDWSSMERR|E|PLYNSS--NDTFSKLSR
Metazoa       	DRVQ--KPTS-G--N|N|KQWMIKSDNN-LH//SD--SDWSSMERR|E|PLYNSS--NDTFSKLSR
Metazoa       	DRVQ--KPTS-G--N|N|KQWMIKSDNN-LH//SD--SDWSSMERR|E|PLYNSS--NDTFSKLSR
Metazoa       	DRVQ--KPTS-G--N|N|KQWMIKSDNN-LH//SD--SDWSSMERR|E|PLYNSS--NDTFSKLSR
Metazoa       	DRVQ--KPTS-G--N|N|KQWMIKSDNN-LH//SD--SDWSSIERR|E|PLYNSS--NDTFSKLSR
Metazoa       	DRVQ--KPTS-G--N|N|KQWMIKSDNN-LH//SD--SDWSSMERR|E|PLYNSS--NDTFSKLSR
Metazoa       	DRVQ--KPTS-G--N|N|KQWMIKSDNN-LH//SD--SDWSSIERR|E|PLYNSS--NDTFSKLSR
Metazoa       	DKVQ--RPTS-G--S|N|KQWMIKSDNN-LH//SD--SDWSSIERR|E|PLFNSS--NDTFSKLSR
Metazoa       	DRVQ--KPTS-G--N|N|KQWMIKSDNN-LH//SD--SDWSSIERR|E|PLYNSS--NDTFSKLSR
Metazoa       	DRVQ--KPTS-G--N|N|KQWMIKSDNN-LH//SD--SDWSSIERR|E|PLYNSS--NDTFSKLSR
Metazoa       	DRVQ--KPTS-G--N|N|KQWMIKSDNN-LH//SD--SDWSSIERR|E|PLYNSS--NDTFSKLSR
Metazoa       	DRVQ--KPTS-G--N|N|KQWMIKSDNN-LH//SD--SDWSSIERR|E|PLYNSS--NDTFSKLSR
Metazoa       	DRVQ--KPTS-G--N|N|KQWMIKSDNN-LH//SD--SDWSSIERR|E|PLYNSS--NDTFSKLSR
Metazoa       	DRVQ--KPTS-G--N|N|KQWMIKSDNN-LH//SD--SDWSSIERR|E|PLYNSS--NDTFSKLSR
Metazoa       	DRVQ--KPTS-G--N|N|KQWMIKSDNN-LH//SD--SDWSSIERR|E|PLYNSS--NDTFSKLSR
Metazoa       	DKVQ--RPTS-G--S|N|KQWMIKSDNN-LH//SD--SDWSSIERR|E|PLFNSS--NDTFSKLSR
Metazoa       	DRVQ--KPTS-G--N|N|KQWMIKSDNN-LH//SD--SDWSSMERR|E|PLYNSS--NDTFSKLSR
Metazoa       	DRVQ--KPTS-G--N|N|KQWMIKSDNN-LH//SD--SDWSSMERR|E|PLYNSS--NDTFSKLSR
Metazoa       	DKVQ--RPTS-G--S|N|KQWMIKSDNN-LH//SD--SDWSSIERR|E|PLFNSS--NDTFSKLSR
Metazoa       	DRVQ--KPTS-G--N|N|KQWMIKSDNN-LH//SD--SDWSSMERR|E|PLYNSS--NDTFSKLSR
Metazoa       	DRVQ--KPTS-G--N|N|KQWMIKSDNN-LH//SD--SDWSSMERR|E|PLYNSS--NDTFSKLSR
Metazoa       	DRVQ--KPTS-G--N|N|KQWMIKSDNN-LH//SD--SDWSSIERR|E|PLYNSS--NDTFSKLSR
Metazoa       	DRVQ--KPTS-G--N|N|KQWMIKSDNN-LH//SD--SDWSSIERR|E|PLYNSS--NDTFSKLSR
Metazoa       	DRVQ--KPTS-G--N|N|KQWMIKSDNN-LH//SD--SDWSSIERR|E|PLYNSS--NDTFSKLSR
Metazoa       	DRVQ--KPTS-G--N|N|KQWMIKSDNN-LH//SD--SDWSSIERR|E|PLYNSS--NDTFSKLSR
Metazoa       	DRVQ--KPTS-G--N|N|KQWMIKSDNN-LH//SD--SDWSSIERR|E|PLYNSS--NDTFSKLSR
Metazoa       	DRVQ--KPTS-G--N|N|KQWMIKSDNN-LH//SD--SDWSSIERR|E|PLYNSS--NDTFSKLSR
Metazoa       	DRVQ--KPTS-G--N|N|KQWMIKSDNN-LH//SD--SDWSSIERR|E|PLYNSS--NDTFSKLSR
Metazoa       	DRVQ--KPTS-G--N|N|KQWMIKSDNN-LH//SD--SDWSSIERR|E|PLYNSS--NDTFSKLSR
Metazoa       	DRVQ--KPTS-G--N|N|KQWMIKSDNN-LH//SD--SDWSSMERR|E|PLYNSS--NDTFSKLSR
Metazoa       	DRVQ--KPTS-G--N|N|KQWMIKSDNN-LH//SD--SDWSSMERR|E|PLYNSS--NDTFSKLSR
Vertebrate    	SCFP--TLFP--SFS|N|PQV-SDGKVDRIN//SE--ADSSSLERR|R|-----K--LS----AGV
 
_____________Driver_R1147H_Comp._Ens._R902H_nDriver_21_nCompOnly_300_____________
 
                                                          All Human Sequences

Human         	TDGA--VDVLDNDLS|R|EQLTEGEEIAQEI//SDSEMDTSSLERG|R|-KVS----I--VSKPVL
Human         	TDGA--VDVLDNDLS|R|EQLTEGEEIAQEI//SDSEMDTSSLERG|R|-KVS----I--VSKPVL

                                                          Reference Sequences

              	      2      7    |2|    7    2   //   7    2    |7|           2    7
              	     9      9    |0|    0    1   //   3    4    |4|           5    5
              	    8      8    |9|    9    9   //   1    1    |1|           1    1
              	               | |             //   1    1    |1|           1    1
Sponge        	TTDEQA---------|-|PLVEEGEKLSDSK//AEIPRNWSPSPSP|E|-RLPPPAKM--GSKPSR
Coral         	TGSSGASVVFHSHVA|A|SLLADGTNLASKL//AHSAEDVSTLERK|S|-RRDTFGRP--VNLPRT
Snail         	ADSDGAAHLFFKDCS|Q|VLIREGNQLADEL//DSGDSDSSPVKKE|S|-R----KRD--KLIECS
Ant           	TDTGGANAFFSNDLS|H|LLITEGNATADRL//SDSDSEWSSLERQ|R|-VTDALGKA--NKKPSS
Copepod       	SESN---LVDNKDIN|Q|ALNIQGSVLAGQL//SDSESELSSDERH|A|------------KKPTA
Lancet        	TESGSVNAFFTNDVE|Q|VLITEGNALADML//TDSDSEYSSLERE|R|--RDIYNKM--NRRPTP
Fish          	AETQ--SELSDSEPV|R|EQLAQGEELAHEI//SDSEPESSSLERR|R|-KLS----AL-GVKPGL
Frog          	TEGP--LTFLEN-VA|R|EQLQEGEEIAQDI//SDSDMDTNSLERA|R|-KAS----I--VTKPVL
Lizard        	TEGS--LDVLDNDLS|R|EQLTEGEDIAQDI//SDSEMDTSSLERG|R|-KVS----I--ISKPVL
Bird          	IDGS--VDVLESDVS|R|EQVAEGEEIAQEI//SDSEADSSSLERG|G|-RKL----SL-LAKPAL
Alligator     	TDGS--MDILDNDLS|R|EQFTEGEEIAQEI//SDSEMDTSSLERG|R|-KVS----I--VSKPVL
Mouse         	TDGA--IDVLDNDLS|R|EQLTEGEEIAQEI//SDSEMDTSSLERG|R|-KVS----A--VSKPVL
Rat           	TDGA--IDVLDNDLS|R|EQLTEGEEIAQEI//SDSEMDTSSLERG|R|-KVS----A--VSKPVL
Target[Human] 	TDGA--VDVLDNDLS|R|EQLTEGEEIAQEI//SDSEMDTSSLERG|R|-KVS----I--VSKPVL

                                                  Up to 50 Driver-Containing Sequences

Metazoa       	TDSGGASAFFSNDVS|H|QLITEGNATADRL//SDSDSDRSSPESR|H|RLCPGDSKT--NRKSTM
Metazoa       	TDSGGASAFFSNDVS|H|QLITEGNATADRL//SDSDSDRSSPESR|H|RLCPGDSKT--NRKSTM
Metazoa       	TDSGGASAFFSNDVS|H|QLITEGNATADRL//SDSDSDRSSPESR|H|RLCPGDSKT--NRKSTM
Metazoa       	TDSGGASAFFSNDVS|H|QLITEGNATADRL//SDSDSDRSSPESR|H|RLCPGDSKT--NRKSTM
Metazoa       	TDSGGASAFFSNDVS|H|QLITEGNATADRL//SDSDSDRSSPESR|H|RLCPGDSKT--NRKSTM
Metazoa       	TDSGGASAFFSNDVS|H|QLITEGNATADRL//SDSDSDRSSPESR|H|RLCPGDSKT--NRKSTM
Metazoa       	TETGSANAFFSSDLS|H|QLITEGNAIADKL//SDSDSDWSSLERM|H|--RDVHSRV--NRKSTP
Metazoa       	TETGSANAFFSSDLS|H|QLITEGNAIADKL//SDSDSDWSSLERM|H|--RDVHSRV--NRKSTP
Metazoa       	TETGSANAFFSSDLS|H|QLITEGNAIADKL//SDSDSDWSSLERM|H|--RDVHSRV--NRKSTP
Metazoa       	TETGSANAFFSSDLS|H|QLITEGNAIADKL//SDSDSDWSSLERM|H|--RDVHSRV--NRKSTP
Metazoa       	TETGSANAFFSSDLS|H|QLITEGNAIADKL//SDSDSDWSSLERM|H|--RDVHSRV--NRKSTP
Metazoa       	TETGSANAFFSSDLS|H|QLITEGNAIADKL//SDSDSDWSSLERM|H|--RDVHSRV--NRKSTP
Metazoa       	TETGSANAFFSSDLS|H|QLITEGNAIADKL//SDSDSDWSSLERM|H|--RDVHSRV--NRKSTP
Metazoa       	TETGSANAFFSSDLS|H|QLITEGNAIADKL//SDSDSDWSSLERM|H|--RDVHSRV--NRKSTP
Metazoa       	TETGSANAFFSSDLS|H|QLITEGNAIADKL//SDSDSDWSSLERM|H|--RDVHSRV--NRKSTP
Metazoa       	TETGSANAFFSSDLS|H|QLITEGNAIADKL//SDSDSDWSSLERM|H|--RDVHSRV--NRKSTP
Metazoa       	TETGSANAFFSSDLS|H|QLITEGNAIADKL//SDSDSDWSSLERM|H|--RDVHSRV--NRKSTP
Metazoa       	TETGSANAFFSSDLS|H|QLITEGNAIADKL//SDSDSDWSSLERM|H|--RDVHSRV--NRKSTP
Metazoa       	TETGSANAFFSSDLS|H|QLITEGNAIADKL//SDSDSDWSSLERM|H|--RDVHSRV--NRKSTP
Metazoa       	TETGSANAFFSSDLS|H|QLITEGNAIADKL//SDSDSDWSSLERM|H|--RDVHSRV--NRKSTP
Metazoa       	TETGSANAFFSSDLS|H|QLITEGNAVADKL//SDSDSEWSSLERR|H|--RDVYSRV--NRKPTP

                                              Up to 50 Compensation-Only-Containing Sequences

Metazoa       	VEN----ELRPSKLS|H|QLVAKGKELADQL//KDNDSESEVSDRI|K|KQLRQNSSN--NSKNTQ
Metazoa       	VEN----ELRPSKLS|H|QLVAKGKELADQL//KDNDSESEVSDRI|K|KQLRQNSSN--NSKNTQ
Metazoa       	VEN----ELRPSKLS|H|QLVAKGKELADQL//K------------|-|-----------------
Metazoa       	VEN----ELRPSKLS|H|QLVAKGKELADQL//K------------|-|-----------------
Metazoa       	TDTGGANAFFSNDLS|H|LLITEGNAIADKL//SDSDSEWSSLERQ|R|-ATDVLGKG--NKKPST
Metazoa       	TDTGGANAFFNSDLS|H|LLITEGNAIADRL//SESDSDWSSPERQ|R|-TIDLLGKV--NKKSST
Metazoa       	TDTGGANAFFSNDLS|H|LLITEGNAIADKL//SDSDSEWSSLERQ|K|-VADVLGKA--NKKPPS
Metazoa       	TDTGGANAFFSNDLS|H|LLITEGNAIADKL//SDSDSEWSSLERQ|R|-ATDALIKG--NKKCSS
Metazoa       	TDTGGANAFFSNDLS|H|LLITEGNAIADKL//SDSDSEWSSLERQ|R|-ATDVLSKT--SKKSLS
Metazoa       	TDTGGANAFFNSDLS|H|LLITEGNATADRL//SESDSDSSSPERQ|R|-PMEFLGKG--NKKSLT
Metazoa       	TDTGGANAFFSNDLS|H|LLITEGNAIADKL//SDSDSEWSSLERQ|R|-ATDILGKG--NKKPSS
Metazoa       	TDTGGANAFFSNDLS|H|LLMTEGNAIADKL//SDSDSEWSSLERQ|R|-ATDALSKT--SKKSLS
Metazoa       	TDTGGANAFFSNDLS|H|LLITEGNAIADKL//SDSDSEWSSLERQ|K|-VADVLGKA--NKKPPS
Metazoa       	TDTGGANAFFSNDLS|H|LLITEGNAIADKL//SDSDSEWSSLERQ|R|-ATDILGKG--NKKPSS
Metazoa       	TDTGGANAFFSNDLS|H|LLITEGNAIADKL//SDSDSEWSSLERQ|R|-TTDVLGKA--NKKPST
Metazoa       	TDTGGANAFFSNDLS|H|LLITEGNAIADKL//SDSDSEWSSLERQ|R|-VADVLGKA--NKKPPS
Metazoa       	TDTGGANAFFSNDLS|H|LLITEGNAIADKL//SDSDSEWSSLERQ|R|-ATDILGKG--NKKPSS
Metazoa       	TDTGGANAFFSNDLS|H|LLITEGNATADRL//SDSDSEWSSLERQ|R|-VTDALSKA--NKKPSS
Metazoa       	TDTGGANAFFSNDLS|H|LLITEGNAIADKL//SDSDSEWSSLERQ|R|-ATDILGKG--NKKPSS
Metazoa       	TDTGGANAFFSNDLS|H|LLITEGNAIADKL//SDSDSEWSSLERQ|R|-ATDVLSKG--NKKPSS
Metazoa       	TDTGGANAFFSNDLS|H|LLITEGNAIADKL//SDSDSEWSSLERQ|R|-ATDILSKG--NKKPSS
Metazoa       	TDTGGANAFFSNDLS|H|LLMTEGNAIADKL//SDSDSEWSSLERQ|R|-ATDALSKT--SKKSLS
Metazoa       	TDTGGANAFFSNDLS|H|LLITEGNAIADKL//SDSDSEWSSLERQ|R|-ATDILGKG--NKKPSS
Metazoa       	TDTGGANAFFSNDLS|H|LLITEGNAIADKL//SDSDSEWSSLERQ|R|-ATDILGKG--NKKPSS
Metazoa       	TDTGGANAFFSNDLS|H|MLITEGNATADRL//SDSDSEWSSLERQ|R|--ADALSKT--NKKPSS
Metazoa       	TDTGGANAFFSNDLS|H|MLITEGNATADRL//SDSDSEWSSLERQ|R|--ADALSKT--NKKPSS
Metazoa       	TDTGGANAFFSNDLS|H|LLITEGNAIADKL//SDSDSEWSSLERQ|R|-VADVLGKV--NKKPPS
Metazoa       	TDTGGANAFFSNDLS|H|LLITEGNAIADKL//SDSDSEWSSLERQ|R|--ADVLGKA--NKKPPS
Metazoa       	TDTGGANAFFSNDLS|H|LLITEGNAIADKL//SDSDSEWSSLERQ|R|-VAGILSKA--SKKPPS
Metazoa       	TDTGGANAFFSNDLS|H|LLITEGNAIADKL//SDSDSEWSSLERQ|R|-VAGILSKA--SKKPPS
Metazoa       	TDTGGANAFFSNDLS|H|LLITEGNAIADKL//SDSDSEWSSLERQ|R|-IADISGKA--NKKPPS
Metazoa       	TDTGGANAFFSNDLS|H|LLITEGNAIADKL//SDSDSEWSSLERQ|R|-IADISGKA--NKKPPS
Metazoa       	TDTGGANAFFSNDLS|H|LLITEGNAIADKL//SDSDSEWSSLERQ|R|-IADISGKA--NKKPPS
Metazoa       	TETGGANAFFSNDLS|H|LLITEGNAIADRL//SETASDSSEESDP|D|LSGSSRSRTKLNKKSLR
Metazoa       	TDIGGANAFFTNDLC|H|HLITEGNATADKL//TDSDSEWSSLERQ|K|VIAEALGKLPNNKKLSS
Metazoa       	TDIGGANAFFTNDLC|H|HLITEGNATADKL//TDSDSEWSSLERQ|K|VIAEALGKLPNNKKLSS
Metazoa       	TDIGGANAFFTNDLC|H|HLITEGNATADKL//TDSDSEWSSLERQ|K|VIAEALGKLPNNKKLSS
Metazoa       	TDIGGANAFFTNDLC|H|HLITEGNATADKL//TDSDSEWSSLERQ|K|VIAEALGKLPNNKKLSS
Metazoa       	TDIGGANAFFTNDLC|H|HLITEGNATADKL//TDSDSEWSSLERQ|K|VIAEALGKLPNNKKLSS
Metazoa       	TDIGGANAFFTNDLC|H|HLITEGNATADKL//TDSDSEWSSLERQ|K|VIAEALGKLPNNKKLSS
Metazoa       	TDIGGANAFFTNDLC|H|HLITEGNATADKL//TDSDSEWSSLERQ|K|VIAEALGKLPNNKKLSS
Vertebrate    	GETQ--TELLDSESA|H|ELLVQGEELAREL//SDSEGDGSSLERR|R|-KFS----AA-RVKPRL
Vertebrate    	GETR--TELLDSESA|H|ELLVQGEELAREL//SDSEGDGSSLERR|R|-KFS----AA-RVKPRL
Vertebrate    	GETR--TELLDSESA|H|ELLVQGEELAREL//SDSEGDGSSLERR|R|-KFS----PA-RVKPRL
Vertebrate    	GETR--TELLDSESA|H|GLLVQGEELAREL//SDSEGDGSSLERR|R|-KFS----AA-RVKPRL
Vertebrate    	GETR--TELLDSESA|H|GLLVQGEELAREL//SDSEGDGSSLERR|R|-KFS----AA-KVKPRL
Vertebrate    	GETR--TELLDSESA|H|GLLVQGEELAREL//SDSEGDGSSLERR|R|-KFS----AA-RVKPRL
Vertebrate    	GETR--TELLDSETA|H|GLLVQGEELAREL//SDSEGDGSSLERR|R|-KFS----AA-RVKPRL
Vertebrate    	GETR--TELLDSETA|H|GLLVQGEELAREL//SDSEGDGSSLERR|R|-KFS----AA-RVKPRL
Vertebrate    	EETQ--TELLDSETA|H|GLLVQGEELAREL//SDSEGDGSSLERR|R|-KFS----AA-RVKPRL
 
_____________Driver_R1147H_Comp._Ens._T215R_nDriver_21_nCompOnly_88_____________
 
                                                          All Human Sequences

Human         	TKCDEGVERYIRDAH|T|FALS---KKN-LQ//--------SLERG|R|-KV--S-----IV--S-
Human         	TKCDEGVERYIRDAH|T|FALS---KKN-LQ//--------SLERG|R|-KV--S-----IV--S-

                                                          Reference Sequences

              	     2    7    2  |5| 7       2   //        2    |7|            2    
              	    0    0    1  |1| 1       2   //        4    |4|            5    
              	   2    2    2  |2| 2       2   //        1    |1|            1    
              	               | |             //        1    |1|            1    
Sponge        	TKCDASTQADIHSIT|E|SLSK--LKKV-PQ//--------PSPSP|E|-RL--PP-PAKMG--S-
Coral         	TKCDDTQLNLLQEVH|R|FAQSK--KLN-VP//--------TLERK|S|-RR--DT-FGRPV--NG
Snail         	TKHDDSDEQMLRETE|R|LLNRREIKNC-VQ//--------PVKKE|S|-R-------KRDK--L-
Ant           	TKNDDANEQFVKEAE|K|LIMRKEYKGS-IL//--------SLERQ|R|-VT--DA-LGKAN--K-
Copepod       	TKNDEGNDTFVREAE|R|LINRKEFRGI-IP//--------SDERH|A|---------------K-
Lancet        	TKCDDAVDQYLREAR|D|FASNR--RVG-IP//--------SLERE|R|--R--DI-YNKMN--R-
Fish          	TKCDEGVERYIKDSH|T|FALA---KKN-LQ//--------SLERR|R|-KL--S-----AG--V-
Frog          	TKCDEGVERYIRDAH|S|FALN---KKN-LQ//--------SLERA|R|-KA--S-----IV--T-
Lizard        	TKCDEGVERYIRDAH|T|FALS---KKN-LQ//--------SLERG|R|-KV--S-----II--S-
Bird          	TKCDEGVERYIRDAH|A|FALS---KKN-LQ//--------SLERG|G|-RK--L-----SL--A-
Alligator     	TKCDEGVERYIRDAH|T|FALS---KKN-LQ//--------SLERG|R|-KV--S-----IV--S-
Mouse         	TKCDEGVERYIRDAH|T|FALS---KKN-LQ//--------SLERG|R|-KV--S-----AV--S-
Rat           	TKCDEGVERYIRDAH|T|FALS---KKN-LQ//--------SLERG|R|-KV--S-----AV--S-
Target[Human] 	TKCDEGVERYIRDAH|T|FALS---KKN-LQ//--------SLERG|R|-KV--S-----IV--S-

                                                  Up to 50 Driver-Containing Sequences

Metazoa       	TKNDDANELFVKEAE|R|LVNRKEYKGA-IP//--------SPESR|H|RLC--PG-DSKTN--R-
Metazoa       	TKNDDANELFVKEAE|R|LVNRKEYKGA-IP//--------SPESR|H|RLC--PG-DSKTN--R-
Metazoa       	TKNDDANELFVKEAE|R|LVNRKEYKGA-IP//--------SPESR|H|RLC--PG-DSKTN--R-
Metazoa       	TKNDDANELFVKEAE|R|LVNRKEYKGA-IP//--------SPESR|H|RLC--PG-DSKTN--R-
Metazoa       	TKNDDANELFVKEAE|R|LVNRKEYKGA-IP//--------SPESR|H|RLC--PG-DSKTN--R-
Metazoa       	TKNDDANELFVKEAE|R|LVNRKEYKGA-IP//--------SPESR|H|RLC--PG-DSKTN--R-
Metazoa       	TKNDEARESYIKEAE|R|LVTRKEYKGN-IP//--------SLERM|H|--R--DV-HSRVN--R-
Metazoa       	TKNDEARESYIKEAE|R|LVTRKEYKGN-IP//--------SLERM|H|--R--DV-HSRVN--R-
Metazoa       	TKNDEARESYIKEAE|R|LVTRKEYKGN-IP//--------SLERM|H|--R--DV-HSRVN--R-
Metazoa       	TKNDEARESYIKEAE|R|LVTRKEYKGN-IP//--------SLERM|H|--R--DV-HSRVN--R-
Metazoa       	TKNDEARESYIKEAE|R|LVTRKEYKGN-IP//--------SLERM|H|--R--DV-HSRVN--R-
Metazoa       	TKNDEARESYIKEAE|R|LVTRKEYKGN-IP//--------SLERM|H|--R--DV-HSRVN--R-
Metazoa       	TKNDEARESYIKEAE|R|LVTRKEYKGN-IP//--------SLERM|H|--R--DV-HSRVN--R-
Metazoa       	TKNDEARESYIKEAE|R|LVTRKEYKGN-IP//--------SLERM|H|--R--DV-HSRVN--R-
Metazoa       	TKNDEARESYIKEAE|R|LVTRKEYKGN-IP//--------SLERM|H|--R--DV-HSRVN--R-
Metazoa       	TKNDEARESYIKEAE|R|LVTRKEYKGN-IP//--------SLERM|H|--R--DV-HSRVN--R-
Metazoa       	TKNDEARESYIKEAE|R|LVTRKEYKGN-IP//--------SLERM|H|--R--DV-HSRVN--R-
Metazoa       	TKNDEARESYIKEAE|R|LVTRKEYKGN-IP//--------SLERM|H|--R--DV-HSRVN--R-
Metazoa       	TKNDEARESYIKEAE|R|LVTRKEYKGN-IP//--------SLERM|H|--R--DV-HSRVN--R-
Metazoa       	TKNDEARESYIKEAE|R|LVTRKEYKGN-IP//--------SLERM|H|--R--DV-HSRVN--R-
Metazoa       	TKSDEARDSYIKEAE|R|LVNRKEYKGN-IP//--------SLERR|H|--R--DV-YSRVN--R-

                                              Up to 50 Compensation-Only-Containing Sequences

Metazoa       	TKCDDTQLNLLQEVH|R|FAQSK--KLN-VP//--------TLERL|S|-RR--DA-FGRAV--TG
Metazoa       	TKCDDTQLNLLQEVH|R|FAQSK--KLN-VP//--------TLERL|S|-RR--DA-FGRPV--TG
Metazoa       	TKCDDTQLNLLQEVH|R|FAQSK--KLN-VP//--------TLERK|S|-RR--DT-FGRPV--NG
Metazoa       	SKCDDTQLSLLQEVY|R|FAQTK--KLN-VP//--------TLERI|T|-RR--DV-FGFRR--PR
Metazoa       	TKCDDTQLNLLQEVH|R|FAQSK--KLN-VP//--------TLERQ|S|-RR--DT-FGRPV--NG
Metazoa       	TKCDDTQLNLLQEVH|R|FAQSK--KLN-VP//--------TLERI|S|-RR--DT-FGRPV--TG
Metazoa       	NKCDVTQLSLLQELY|R|FIQSK--KIN-AP//--------TLERS|S|-KK--LG-FGFRR--HK
Metazoa       	NKCDVTQLSLLQELY|R|FIQSK--KIN-AP//--------TLERS|S|-KK--LG-FGFRR--HK
Metazoa       	TKCDEADERYLREAE|R|LVARKEFKGS-IP//--------SLERE|R|-R---------------
Metazoa       	TKTDEANDRYVKEVE|R|LLSKREYKNN-IP//-------------|-|--D--LG-YG-------
Metazoa       	TKHDDSDEQMLRETE|R|LLNRREIKNC-VQ//--------PVKKE|S|-R-------KRDK--L-
Metazoa       	TKNDEAFEGYVKEAE|R|LLTKKEYKNG-IF//--------EESDP|D|LSG--SS-RSRTN--K-
Metazoa       	TKNDDSDDTLIREAS|R|LIQRNEYKGT-IP//--------SLERR|Q|RAG--EV-YSKVS--R-
Metazoa       	TKNDEARESYIKEAE|R|LVTRKEYKGN-IP//-------------|-|-----------------
Metazoa       	TKNDEARESYIKEAE|R|LVTRKEYKGN-IP//-------------|-|-----------------
Metazoa       	TKNDEAKEMYVKEAE|R|LVSRKEFKNN-IP//--------SLERR|Q|--R--EV-YSKAN--R-
Metazoa       	TKNDEAKEMYVKEAE|R|LVSRKEFKNN-IP//--------SLERR|Q|--R--EV-YSKAN--R-
Metazoa       	TKNDEAKEMYVKEAE|R|LVSRKEFKNN-IP//--------SLERR|Q|--R--EV-YSKAN--R-
Metazoa       	TKNDEAKEMYVKEAE|R|LVSRKEFKNN-IP//--------SLERR|Q|--R--EV-YSKAN--R-
Metazoa       	TKNDEAKEMYVKEAE|R|LVSRKEFKNN-IP//--------SLERR|Q|--R--EV-YSKAN--R-
Metazoa       	TKNDEAKEMYVKEAE|R|LVSRKEFKNN-IP//--------SLERR|Q|--R--EV-YSKAN--R-
Metazoa       	TKNDEAKEMYVKEAE|R|LVSRKEFKNN-IP//--------SLERR|Q|--R--EV-YSKAN--R-
Metazoa       	TKNDEAKEMYVKEAE|R|LVSRKEFKNN-IP//--------SLERR|Q|--R--EV-YSKAN--R-
Metazoa       	TKNDEAKEMYVKEAE|R|LVSRKEFKNN-IP//--------SLERR|Q|--R--EV-YSKAN--R-
Metazoa       	TKNDEAKEMYVKEAE|R|LVSRKEFKNN-IP//-------------|-|-----------------
Metazoa       	TKNDEAKEMYVKEAE|R|LVSRKEFKNN-IP//-------------|-|-----------------
Metazoa       	TKNDEAKEMYVKEAE|R|LVSRKEFKNN-IP//--------SLERR|Q|--R--EV-YSKAN--R-
Metazoa       	TKNDEAKEMYVKEAE|R|LVSRKEFKNN-IP//--------SLERR|Q|--R--EV-YSKAN--R-
Metazoa       	TKNDEAKEMYVKEAE|R|LVSRKEFKNN-IP//--------SLERR|Q|--R--EV-YSKAN--R-
Metazoa       	TKNDEAVDQYIKEAE|R|LVNRREYRNN-IV//--------SLERR|Q|--R--DI-FNKGS--H-
Metazoa       	TKNDEAVDQYIKEAE|R|LVNRREYRNN-IV//--------SLERR|Q|--R--DI-FNKGS--H-
Metazoa       	TKNDEAVDQYIKEAE|R|LVNRREYRNN-IV//-------------|-|-----------------
Metazoa       	TKNDEAVDQYIKEAE|R|LVNRREYRNN-IV//-------------|-|-----------------
Metazoa       	TKNDEAVDQYIKEAE|R|LVNRREYRNN-IV//--------SLERR|Q|--R--DI-FNKGS--H-
Metazoa       	TKNDEAVDQYIKEAE|R|LVNRREYRNN-IV//--------SLERR|Q|--R--DI-FNKGS--H-
Metazoa       	TKNDDANEAYVKEAE|R|VVARKEYKGG-IP//--------SLERR|Q|--RSNEA-YLKVN--R-
Metazoa       	TKNDDANEAYVKEAE|R|VVARKEYKGG-IP//--------SLERR|Q|--RSNEA-YLKVN--R-
Metazoa       	TKNDDANEAYVKEAE|R|VVARKEYKGG-IP//--------SLERR|Q|--RSNEA-YLKVN--R-
Metazoa       	TKNDDANEAYVKEAE|R|VVARKEYKGG-IP//--------SLERR|Q|--RSNEA-YLKVN--R-
Metazoa       	TKNDDANEAYVKEAE|R|VVARKEYKGG-IP//--------SLERR|Q|--RSNEA-YLKVN--R-
Metazoa       	TKGDEACEAHLREAE|R|LVNRKDLRGQ-VP//--------SLERR|Q|--R--EA-YGSAV--R-
Metazoa       	SKNDEACEQGVREAE|R|LVQRKEFKGC-IP//--------SSGSG|G|-GS--AGRASRRRHAH-
Metazoa       	SKNDEACEQGIREAE|R|LVQRKEFKGA-IP//--------SEASG|G|-PR--V--QPRRR--H-
Metazoa       	SKNDEACDQGIREAE|R|LVQRKEFKGS-IP//--------SSGSG|G|-GS--AGAHVRRR--H-
Metazoa       	SKNDEACEQGVREAE|R|LVQRKEFKGC-IP//--------SSGSG|G|-GS--AGRASRRRHAH-
Metazoa       	SKNDEACEQGVREAE|R|LVQRKEFKGS-IP//--------SEASG|G|-AA--RA-HARRR--H-
Metazoa       	SKNDEACEQGVREAE|R|LVQRKEFKGS-IP//--------SEASG|G|-AA--RI-HARRR--H-
Metazoa       	SKNDEACEQGVREAE|R|LVQRKEFKGA-IP//--------SSASA|G|-GG--A--SAARI--H-
Metazoa       	SKNDEACEQGVREAE|R|LVQRKEFKGC-IP//--------SEASG|G|-GA--RV-HSRRR--H-
Metazoa       	SKNDEACEQGVREAE|R|LVQRKEFKGS-IP//--------SEASG|G|-AA--RI-HARRR--H-
Metazoa       	SKNDEACEQGVREAE|R|LVQRKEFKGS-IP//--------SEASG|G|-AA--RI-HARRR--H-
Metazoa       	SKNDEACEQGVREAE|R|LVQRKEFKGS-IP//--------SEASG|G|-AA--RI-HARRR--H-
Metazoa       	SKNDEACEQGVREAE|R|LVQRKEFKGS-IP//--------SEASG|G|-AR--A--HVRRRHAH-
Metazoa       	SKNDEACEQGVREAE|R|LVQRKEFKGS-IP//--------SEASG|G|-AR--A--HVRRRHAH-
Metazoa       	SKNDESCEQGVREAE|R|LVQRKEFKGS-IP//--------SEASG|G|-AA--RV-HARRR--H-
Metazoa       	SKNDESCEQGVREAE|R|LVQRKEFKGS-IP//--------SEASG|G|-AA--RV-HARRR--H-
Metazoa       	SKNDEACEQGVREAE|R|LVQRKEFKGC-IP//--------SSASG|G|-GV--ARLHPRRR----
Metazoa       	SKNDEACEQGVREAE|R|LVQRKEFKGC-IP//--------SSASG|G|-GV--ARLHPRRR----
Metazoa       	SKNDEACEQGVREAE|R|LVQRKEFKGA-IP//--------SEASG|G|-AR--A--HVRRRHAH-
Metazoa       	TKNDEACDQGVREAE|R|LVQRKEFKGS-IP//--------SEASG|A|-GR--A--PARRR--H-
Metazoa       	TKNDEACDQGVREAE|R|LVQRKEFKGS-IP//--------SEASG|A|-GR--A--PARRR--H-
Metazoa       	TKNDEACDQGVREAE|R|LVQRKEFKGS-IP//--------SEASG|A|-GR--A--PARRR--H-
Metazoa       	TKNDEACDQGVREAE|R|LVQRKEFKGS-IP//--------SEASG|A|-GR--A--PARRR--H-
Metazoa       	TKNDEACDQGVREAE|R|LVQRKEFKGS-IP//--------SEASG|A|-GR--A--PARRR--H-
Metazoa       	TKNDEGNDTFVREAE|R|LINRKEFRGI-IP//--------SDERH|A|---------------K-
Metazoa       	TKNDEGNDTFVREAE|R|LINRKEFRGI-IP//--------SDERH|A|---------------K-
Metazoa       	TKNDEGNDTFVREAE|R|LINRKEFRGI-IP//--------SDERH|A|---------------K-
Metazoa       	TKNDEGNDTFVREAE|R|LINRKEFRGI-IP//--------SDERH|A|---------------K-
Metazoa       	TKNDEGNDTFVREAE|R|LINRKEFRGI-IP//--------SDERH|A|---------------K-
Metazoa       	TKNDEGNDTFVREAE|R|LINRKEFRGI-IP//--------SDERH|A|---------------K-
Metazoa       	TKNDEGNDTFVREAE|R|LINRKEFRGI-IP//--------SDERH|A|---------------K-
Metazoa       	TKNDEGNDTFVREAE|R|LINRKEFRGI-IP//--------SDERH|A|---------------K-
Metazoa       	TKNDEGNDTFVREAE|R|LINRKEFRGI-IP//--------SDERH|A|---------------K-
Metazoa       	TKNDEGNDTFVREAE|R|LINRKEFRGI-IP//--------SDERH|A|---------------K-
Metazoa       	TKNDEGNDTFVREAE|R|LINRKEFRGI-IP//--------SDERH|A|---------------K-
Metazoa       	TKNDEGNDTFVREAE|R|LINRKEFRGI-IP//--------SDERH|A|---------------K-
Metazoa       	TKNDEGNDTFVREAE|R|LINRKEFRGI-IP//--------SDERH|A|---------------K-
Metazoa       	TKNDEGNDTFVREAE|R|LINRKEFRGI-IP//--------SDERH|A|---------------K-
Metazoa       	TKCDEADDAMQRELD|R|LLSRKEFKSANIP//SGDNLELDSLDLV|A|-GV--GG-DKAKH--R-
Metazoa       	TKCDEADDAMQRELD|R|LLSRKEFKSANIP//SGDNLELDSLDLV|A|-GV--GG-DKAKQ--R-
Metazoa       	TKCDEADDAMQRELD|R|LLSRKEFKSANIP//SGDNLELDSLDLV|A|-GV--GG-DKAKH--R-
Metazoa       	TKCDEADDAMQRELD|R|LLSRKEFKSANIP//SGDNLELDSLDLV|A|-GV--GG-DKAKQ--R-
Metazoa       	TKCDEADDAMQRELD|R|LLSRKEFKSANIP//SGDNLELDSLDLV|A|-GV--GG-DKAKH--R-
Metazoa       	TKCDEADDAMQRELD|R|LLSRKEFKSANIP//SGDNLELDSLDLV|A|-GV--GG-DKAKQ--R-
Metazoa       	TKCDEADDAMQRELD|R|LLSRKEFKSANIP//-------------|-|-----------------
Metazoa       	TKCDEADDAMQRELD|R|LLSRKEFKSANIP//SGDNLELDSLDLV|A|-GV--GG-DKAKQ--R-
Metazoa       	TKCDEADDAMQRELD|R|LLSRKEFKSANIP//-------------|-|-----------------
Metazoa       	TKCDEADDSMQRELD|R|LLSRKEFKSANIP//SGDNLESDNLDPQ|Q|-DM---D-PSSKH--R-
 
_____________Driver_R1147H_Comp._Ens._E634T_nDriver_21_nCompOnly_218_____________
 
                                                          All Human Sequences

Human         	LCTNDDKYVIDGKMY|E|LSLRPIEGNVRLP//SDSEMDTSSLERG|R|-KVS----I--VSKPVL
Human         	LCTNDDKYVIDGKMY|E|LSLRPIEGNVRLP//SDSEMDTSSLERG|R|-KVS----I--VSKPVL

                                                          Reference Sequences

              	      2    7    2 |4|  7    2    7//   7    2    |7|           2    7
              	     2    2    3 |3|  3    4    4//   3    4    |4|           5    5
              	    6    6    6 |6|  6    6    6//   1    1    |1|           1    1
              	               | |             //   1    1    |1|           1    1
Sponge        	SCGGSDLYEAERKSY|K|LDMMCFSGAL---//AEIPRNWSPSPSP|E|-RLPPPAKM--GSKPSR
Coral         	QCD-NLEFALDGRMY|E|LDYHVVDGDMDRP//AHSAEDVSTLERK|S|-RRDTFGRP--VNLPRT
Snail         	LCC-DDEYTHRGVVY|G|LDYRPVDGDVSRE//DSGDSDSSPVKKE|S|-R----KRD--KLIECS
Ant           	QTE-DDEVEIDCQLY|T|LGYRIIDGDVGLP//SDSDSEWSSLERQ|R|-VTDALGKA--NKKPSS
Copepod       	ICP-HSQFNYGGQIF|D|LELRRISGDVSLQ//SDSESELSSDERH|A|------------KKPTA
Lancet        	QCN-EEEYTLDGNIY|S|LELRPIDGDVTQP//TDSDSEYSSLERE|R|--RDIYNKM--NRRPTP
Fish          	LCTNDERYVLDGRTY|E|LALRPIEGNVRLP//SDSEPESSSLERR|R|-KLS----AL-GVKPGL
Frog          	LCTNDDKYVIDGKMY|E|LSLRPIEGNVRLP//SDSDMDTNSLERA|R|-KAS----I--VTKPVL
Lizard        	LCTNDDKYVIDGKMY|E|LSLRPIEGNVRLP//SDSEMDTSSLERG|R|-KVS----I--ISKPVL
Bird          	LCTNDDKYVIEGKMY|E|LSLRPIEGNVRLP//SDSEADSSSLERG|G|-RKL----SL-LAKPAL
Alligator     	LCTNDDKYVIDGKMY|E|LSLRPIEGNVRLP//SDSEMDTSSLERG|R|-KVS----I--VSKPVL
Mouse         	LCTNDDKYVIDGKMY|E|LSLRPIEGNVRLP//SDSEMDTSSLERG|R|-KVS----A--VSKPVL
Rat           	LCTNDDKYVIDGKMY|E|LSLRPIEGNVRLP//SDSEMDTSSLERG|R|-KVS----A--VSKPVL
Target[Human] 	LCTNDDKYVIDGKMY|E|LSLRPIEGNVRLP//SDSEMDTSSLERG|R|-KVS----I--VSKPVL

                                                  Up to 50 Driver-Containing Sequences

Metazoa       	LCE-DDECEIDCQLY|T|LDHRIIDGDVSLP//SDSDSDRSSPESR|H|RLCPGDSKT--NRKSTM
Metazoa       	LCE-DDECEIDCQLY|T|LDHRIIDGDVSLP//SDSDSDRSSPESR|H|RLCPGDSKT--NRKSTM
Metazoa       	LCE-DDECEIDCQLY|T|LDHRIIDGDVSLP//SDSDSDRSSPESR|H|RLCPGDSKT--NRKSTM
Metazoa       	LCE-DDECEIDCQLY|T|LDHRIIDGDVSLP//SDSDSDRSSPESR|H|RLCPGDSKT--NRKSTM
Metazoa       	LCE-DDECEIDCQLY|T|LDHRIIDGDVSLP//SDSDSDRSSPESR|H|RLCPGDSKT--NRKSTM
Metazoa       	LCE-DDECEIDCQLY|T|LDHRIIDGDVSLP//SDSDSDRSSPESR|H|RLCPGDSKT--NRKSTM
Metazoa       	YCT-DDIFEMEKIQY|T|LDFRIIDGDVGLP//SDSDSDWSSLERM|H|--RDVHSRV--NRKSTP
Metazoa       	YCT-DDIFEMEKIQY|T|LDFRIIDGDVGLP//SDSDSDWSSLERM|H|--RDVHSRV--NRKSTP
Metazoa       	YCT-DDIFEMEKIQY|T|LDFRIIDGDVGLP//SDSDSDWSSLERM|H|--RDVHSRV--NRKSTP
Metazoa       	YCT-DDIFEMEKIQY|T|LDFRIIDGDVGLP//SDSDSDWSSLERM|H|--RDVHSRV--NRKSTP
Metazoa       	YCT-DDIFEMEKIQY|T|LDFRIIDGDVGLP//SDSDSDWSSLERM|H|--RDVHSRV--NRKSTP
Metazoa       	YCT-DDIFEMEKIQY|T|LDFRIIDGDVGLP//SDSDSDWSSLERM|H|--RDVHSRV--NRKSTP
Metazoa       	YCT-DDIFEMEKIQY|T|LDFRIIDGDVGLP//SDSDSDWSSLERM|H|--RDVHSRV--NRKSTP
Metazoa       	YCT-DDIFEMEKIQY|T|LDFRIIDGDVGLP//SDSDSDWSSLERM|H|--RDVHSRV--NRKSTP
Metazoa       	YCT-DDIFEMEKIQY|T|LDFRIIDGDVGLP//SDSDSDWSSLERM|H|--RDVHSRV--NRKSTP
Metazoa       	YCT-DDIFEMEKIQY|T|LDFRIIDGDVGLP//SDSDSDWSSLERM|H|--RDVHSRV--NRKSTP
Metazoa       	YCT-DDIFEMEKIQY|T|LDFRIIDGDVGLP//SDSDSDWSSLERM|H|--RDVHSRV--NRKSTP
Metazoa       	YCT-DDIFEMEKIQY|T|LDFRIIDGDVGLP//SDSDSDWSSLERM|H|--RDVHSRV--NRKSTP
Metazoa       	YCT-DDIFEMEKIQY|T|LDFRIIDGDVGLP//SDSDSDWSSLERM|H|--RDVHSRV--NRKSTP
Metazoa       	YCT-DDIFEMEKIQY|T|LDFRIIDGDVGLP//SDSDSDWSSLERM|H|--RDVHSRV--NRKSTP
Metazoa       	YCT-DDVFEMEKVRY|T|LDFRIIDGDVGLP//SDSDSEWSSLERR|H|--RDVYSRV--NRKPTP

                                              Up to 50 Compensation-Only-Containing Sequences

Metazoa       	QTD-DDEVEIDCQLY|T|LGYRIIDGDVGLP//SDSDSEWSSLERQ|R|-ATDVLGKG--NKKPST
Metazoa       	QTE-DDEVEIDLQIY|T|LGYRVIEGDVGLP//SESDSDWSSPERQ|R|-TIDLLGKV--NKKSST
Metazoa       	QTE-DDEVEIDCQLY|T|LGYRIIDGDVGLP//SDSDSEWSSLERQ|K|-VADVLGKA--NKKPPS
Metazoa       	QTD-DDEVEIDCQLY|T|LGYRIIDGDVGLP//SDSDSEWSSLERQ|R|-ATDALIKG--NKKCSS
Metazoa       	QTE-DDEVEIDCQLY|T|LGYRIIDGDVGLP//SDSDSEWSSLERQ|R|-ATDVLSKT--SKKSLS
Metazoa       	QTE-DDEVEIDMQIY|T|LGYRVIEGDVGLP//SESDSDSSSPERQ|R|-PMEFLGKG--NKKSLT
Metazoa       	QTD-DDEVEIDCQLY|T|LGYRIIDGDVGLP//SDSDSEWSSLERQ|R|-ATDILGKG--NKKPSS
Metazoa       	QTE-DDEVEIDCQLY|T|LGYRIIDGDVGLP//SDSDSEWSSLERQ|R|-ATDALSKT--SKKSLS
Metazoa       	QTE-DDEVEIDCQLY|T|LGYRIIDGDVGLP//SDSDSEWSSLERQ|K|-VADVLGKA--NKKPPS
Metazoa       	QTD-DDEVEIDCQLY|T|LGYRIIDGDVGLP//SDSDSEWSSLERQ|R|-ATDILGKG--NKKPSS
Metazoa       	QTE-DDEVEIDCQLY|T|LGYRIIDGDVGLP//SDSDSEWSSLERQ|R|-TTDVLGKA--NKKPST
Metazoa       	QTE-DDEVEIDCQLY|T|LGYRIIDGDVGLP//SDSDSEWSSLERQ|R|-VADVLGKA--NKKPPS
Metazoa       	QTD-DDEVEIDCQLY|T|LGYRIIDGDVGLP//SDSDSEWSSLERQ|R|-ATDILGKG--NKKPSS
Metazoa       	QTE-DDEVEIDCQLY|T|LGYRIIDGDVGLP//SDSDSEWSSLERQ|R|-VTDALSKA--NKKPSS
Metazoa       	QTD-DDEVEIDCQLY|T|LGYRIIDGDVGLP//SDSDSEWSSLERQ|R|-ATDILGKG--NKKPSS
Metazoa       	QTE-DDEVEIDCQLY|T|LGYRIIDGDVGLP//SDSDSEWSSLERQ|R|-ATDVLSKG--NKKPSS
Metazoa       	QTD-DDEVEIDCQLY|T|LGYRIIDGDVGLP//SDSDSEWSSLERQ|R|-ATDILSKG--NKKPSS
Metazoa       	QTE-DDEVEIDCQLY|T|LGYRIIDGDVGLP//SDSDSEWSSLERQ|R|-ATDALSKT--SKKSLS
Metazoa       	QTD-DDEVEIDCQLY|T|LGYRIIDGDVGLP//SDSDSEWSSLERQ|R|-ATDILGKG--NKKPSS
Metazoa       	QTD-DDEVEIDCQLY|T|LGYRIIDGDVGLP//SDSDSEWSSLERQ|R|-ATDILGKG--NKKPSS
Metazoa       	QTD-DDEVEIDCQLY|T|LGYRVIDGDVGLP//SDSDSEWSSLERQ|R|--ADALSKT--NKKPSS
Metazoa       	QTD-DDEVEIDCQLY|T|LGYRVIDGDVGLP//SDSDSEWSSLERQ|R|--ADALSKT--NKKPSS
Metazoa       	QTE-DDEVEIDCQLY|T|LGYRIIDGDVGLP//SDSDSEWSSLERQ|R|-VADVLGKV--NKKPPS
Metazoa       	QTE-DDEVEIDCQLY|T|LGYRIIDGDVGLP//SDSDSEWSSLERQ|R|--ADVLGKA--NKKPPS
Metazoa       	QTE-DDEVEIDCQLY|T|LGYRIIDGDVGLP//SDSDSEWSSLERQ|R|-VAGILSKA--SKKPPS
Metazoa       	QTE-DDEVEIDCQLY|T|LGYRIIDGDVGLP//SDSDSEWSSLERQ|R|-VAGILSKA--SKKPPS
Metazoa       	QTE-DDEVEIDCQLY|T|LGYRIIDGDVGLP//SDSDSEWSSLERQ|R|-IADISGKA--NKKPPS
Metazoa       	QTE-DDEVEIDCQLY|T|LGYRIIDGDVGLP//SDSDSEWSSLERQ|R|-IADISGKA--NKKPPS
Metazoa       	QTE-DDEVEIDCQLY|T|LGYRIIDGDVGLP//SDSDSEWSSLERQ|R|-IADISGKA--NKKPPS
Metazoa       	QTD-DDEVEIDCQLY|T|LGYRVIDGDVGLP//TDSDSEWSSLERQ|K|VIAEALGKLPNNKKLSS
Metazoa       	QTD-DDEVEIDCQLY|T|LGYRVIDGDVGLP//TDSDSEWSSLERQ|K|VIAEALGKLPNNKKLSS
Metazoa       	QTD-DDEVEIDCQLY|T|LGYRVIDGDVGLP//TDSDSEWSSLERQ|K|VIAEALGKLPNNKKLSS
Metazoa       	QTD-DDEVEIDCQLY|T|LGYRVIDGDVGLP//TDSDSEWSSLERQ|K|VIAEALGKLPNNKKLSS
Metazoa       	QTD-DDEVEIDCQLY|T|LGYRVIDGDVGLP//TDSDSEWSSLERQ|K|VIAEALGKLPNNKKLSS
Metazoa       	QTD-DDEVEIDCQLY|T|LGYRVIDGDVGLP//TDSDSEWSSLERQ|K|VIAEALGKLPNNKKLSS
Metazoa       	QTD-DDEVEIDCQLY|T|LGYRVIDGDVGLP//TDSDSEWSSLERQ|K|VIAEALGKLPNNKKLSS
Metazoa       	QTD-DDEVEIDCQLY|T|LGYRVIDGDVGLP//TDSDSEWSSLERQ|K|VIAEALGKLPNNKKLSS
Metazoa       	QTD-DDEVEIDCQLY|T|LGYRVIDGDVGLP//TDSDSEWSSLERQ|K|VIAEALGKLPNNKKLSS
Metazoa       	QTD-DDEVEIDCQLY|T|LGYRVIDGDVGLP//TDSDSEWSSLERQ|K|VIAEALGKLPNNKKLSS
Metazoa       	QTD-DDEVEIDCQLY|T|LGYRVIDGDVGLP//TDSDSEWSSLERQ|K|VIAEALGKLPNNKKLSS
Metazoa       	QTE-DDEVEIDCQLY|T|LGYRVIDGDVGLP//SDSDSEWSSLERQ|R|-VAEALGKA-NNKKTSS
Metazoa       	QTE-DDEVEIDCQLY|T|LGYRVIDGDVGLP//SDSDSEWSSLERQ|R|-IAEALGKL-NNKKISS
Metazoa       	QTE-DDEVEIDCQLY|T|LGYRVIDGDVGIP//TDSDSEWSSLERQ|R|-VAEALSKV-NNKKLSS
Metazoa       	QTE-DDEVEIDCQLY|T|LGYRVIDGDVGLP//SDSDSEWSSLERQ|R|-VADVIGKG--TKKPSS
Metazoa       	QTE-DDEVEIDCQLY|T|LGYRVIDGDVGLP//SDSDSEWSSLERQ|R|-VADVIGKG--TKKPSS
Metazoa       	QTE-DDEVEIDCQLY|T|LGYRIIDGDVGLP//SDSDSEWSSLERQ|Q|RVADVLGKA--NKKPPS
Metazoa       	QTE-DDEVEIDCQLY|T|LGYRVIDGDVGLP//SDSDSEWSSLERQ|R|-VADVIGKG--TKKPSS
Metazoa       	QTE-DDEVEIDCQLY|T|LGYRVIDGDVGLP//SDSDSEWSSLERQ|R|-VADVIGKG--TKKPSS
Metazoa       	QTE-DDEVEIDCQLY|T|LGYRIIDGDVGLP//SDSDSEWSSLERQ|K|-VADVLGKA--NKKPPS
Metazoa       	QTE-DDEVEIDCQLY|T|LGYRVIDGDVGLP//SDSDSEWSSLERQ|R|-VADVIGKG--TKKPSS
Metazoa       	QTE-DDEVEIDCQLY|T|LGYRIIDGDVGLP//SDSDSEWSSLERQ|R|GVADVLGKI--NKKPQS
Metazoa       	QTE-DDEVEIDCQLY|T|LGYRVIDGDVGLP//SDSDSEWSSLERQ|R|-VADVIGKG--TKKPSS
Metazoa       	QTE-DDEVEIDCQLY|T|LGYRIIDGDVGLP//SDSDSEWSSLERQ|K|-VADVLGKA--NKKPPS
Metazoa       	QTE-DDEVEIDCQLY|T|LGYRIIDGDVGLP//SDSDSEWSSLERQ|R|-VADVLGKA--NKKPPS
Metazoa       	QTE-DDEVEIDCQLY|T|LGYRVIDGDVGLP//SDSDSEWSSLERQ|R|-VADVIGKG--TKKPSS
Metazoa       	QTE-DDEVEIDCQLY|T|LGYRIIDGDVGLP//SDSDSEWSSLERQ|K|-VADVLGKA--NKKPPS
Metazoa       	QTE-DDEVEIDCQLY|T|LGYRVIDGDVGLP//SDSDSEWSSLERQ|R|-VADVIGKG--TKKPSS
Metazoa       	QTE-DDEVEIDCQLY|T|LGYRVIDGDVGLP//SDSDSEWSSLERQ|R|-VADVIGKG--TKKPSS
Metazoa       	QTE-DDEVEIDCQLY|T|LGYRIIDGDVGLP//SDSDSEWSSLERQ|K|-VADVLGKA--NKKPPS
Metazoa       	QTE-DDEVEIDCQLY|T|LGYRIIDGDVGLP//SDSDSEWSSLERQ|R|-VADVLGKA--NKKPPS
Metazoa       	QTE-DDEVEIDCQLY|T|LGYRIIDGDVGLP//NDSDSEWSSLERQ|K|-VADVLGTA--NKKPAT
Metazoa       	QTE-DDEVEIDCQLY|T|LGYRVIDGDVGLP//SDSDSEWSSLERQ|R|-VADVIGKG--TKKPSS
Metazoa       	QTE-DDEVEIDCQLY|T|LGYRIIDGDVGLP//SDSDSEWSSLERQ|R|-VAGILSKA--SKKPPS
Metazoa       	QTE-DDEVEIDCQLY|T|LGYRIIDGDVGLP//SDSDSEWSSLERQ|R|--ADVLGKA--NKKPPS
Metazoa       	QTE-DDEVEIDCQLY|T|LGYRIIDGDVGLP//SDSDSEWSSLERQ|R|-VADVLGKV--NKKPPS
Metazoa       	QTE-DDEVEIDCQLY|T|LGYRIIDGDVGLP//SDSDSEWSSLERQ|R|--ADVLGKA--NKKPPS
Metazoa       	QTE-DDEVEIDCQLY|T|LGYRIIDGDVGLP//SDSDSEWSSLERQ|R|-VAGILSKA--SKKPPS
Metazoa       	QTE-DDEVEIDCQLY|T|LGYRIIDGDVGLP//SDSDSEWSSLERQ|R|-VADVLGKV--NKKPPS
Metazoa       	QTE-DDEVEIDCQLY|T|LGYRIIDGDVGLP//SDSDSEWSSLERQ|R|-IADISGKA--NKKPPS
Metazoa       	QTE-DDEVEIDCQLY|T|LGYRIIDGDVGLP//SDSDSEWSSLERQ|R|-IADISGKA--NKKPPS
Metazoa       	QTE-DDEVEIDCQLY|T|LGYRIIDGDVGLP//SDSDSEWSSLERQ|R|-IADISGKA--NKKPPS
Metazoa       	QTE-DDEVEIDCQLY|T|LGYRIIDGDVGLP//SDSDSEWSSLERQ|R|-IADISGKA--NKKPPS
Metazoa       	QTE-DDEVEIDCQLY|T|LGYRIIDGDVGLP//SDSDSEWSSLERQ|R|-IADISGKA--NKKPPS
Metazoa       	QTE-DDEVEIDCQLY|T|LGYRIIDGDVGLP//SDSDSEWSSLERQ|R|-VAGILSKA--SKKPPS
Metazoa       	QTE-DDEVEIDCQLY|T|LGYRIIDGDVGLP//SDSDSEWSSLERQ|R|-VADVLGKV--NKKPPS
Metazoa       	QTD-DDEVEIDCQLY|T|LGYRVIDGDVGLP//TDSDSEWSSLERQ|K|VIAEALGKLPNNKKLSS
Metazoa       	QTD-DDEVEIDCQLY|T|LGYRVIDGDVGLP//TDSDSEWSSLERQ|K|VIAEALGKLPNNKKLSS
Metazoa       	QAE-DDEVEIDCQLY|T|LGYRVIDGDVSLP//SDSDSDWSSLERQ|R|-ISDVLGKM--NKKPST
Metazoa       	QAE-DDEVEIDCQLY|T|LGYRVIDGDVSLP//SDSDSDWSSLERQ|R|-ISDVLGKM--NKKPST
Metazoa       	QAE-DDEVEIDCQLY|T|LGYRVIDGDVSLP//SDSDSDWSSLERQ|R|-ISDVLGKM--NKKPST
Metazoa       	QAE-DDEVEIDCQLY|T|LGYRVIDGDVSLP//SDSDSDWSSLERQ|R|-ISDVLGKM--NKKPST
Metazoa       	QAE-DDEVEIDCQLY|T|LGYRVIDGDVSLP//SDSDSDWSSLERQ|R|-ISDVLGKM--NKKPST
Metazoa       	QAE-DDEVEIDCQLY|T|LGYRVIDGDVSLP//SDSDSDWSSLERQ|R|-ISDVLGKM--NKKPST
Metazoa       	QAE-DDEVEIDCQLY|T|LGYRVIDGDVSLP//SDSDSDWSSLERQ|R|-ISDVLGKM--NKKPST
Metazoa       	QAE-DDEVEIDCQLY|T|LGYRVIDGDVSLP//SDSDSDWSSLERQ|R|-ISDVLGKM--NKKPST
Metazoa       	QAE-DDEVEIDCQLY|T|LGYRVIDGDVSLP//SDSDSDWSSLERQ|R|-ISDVLGKM--NKKPST
Metazoa       	QAE-DDEVEIDCQLY|T|LGYRVIDGDVSLP//SDSDSDWSSLERQ|R|-ISDVLGKM--NKKPST
Metazoa       	QAE-DDEVEIDCQLY|T|LGYRVIDGDVSLP//SDSDSDWSSLERQ|R|-ISDVLGKM--NKKPST
Metazoa       	QAE-DDEVEIDCQLY|T|LGYRVIDGDVSLP//SDSDSDWSSLERQ|R|-ISDVLGKM--NKKPST
Metazoa       	QAE-DDEVEIDCQLY|T|LGYRVIDGDVSLP//SDSDSDWSSLERQ|R|-ISDVLGKM--NKKPST
Metazoa       	QAE-DDEVEIDCQLY|T|LGYRVIDGDVSLP//SDSDSDWSSLERQ|R|-ISDVLGKM--NKKPST
Metazoa       	QAE-DDEVEIDCQLY|T|LGYRVIDGDVSLP//SDSDSDWSSLERQ|R|-ISDVLGKM--NKKPST
Metazoa       	QAE-DDEVEIDCQLY|T|LGYRVIDGDVSLP//SDSDSDWSSLERQ|R|-ISDVLGKM--NKKPST
Metazoa       	QAE-DDEVEIDCQLY|T|LGYRVIDGDVSLP//SDSDSDWSSLERQ|R|-ISDVLGKM--NKKPST
Metazoa       	QTD-DDEVEIDCQLY|T|LGYRIIDGDVGLP//SDSDSEWSSLERQ|R|-ATDVLGKG--NKKPST
Metazoa       	QTD-DDEVEIDCQLY|T|LGYRIIDGDVGLP//SDSDSEWSSLERQ|R|-ATDVLGKG--NKKPST
Metazoa       	QTD-DDEVEIDCQLY|T|LGYRIIDGDVGLP//SDSDSEWSSLERQ|R|-ATDVLGKG--NKKPST
Metazoa       	QTD-DDEVEIDCQLY|T|LGYRIIDGDVGLP//SDSDSEWSSLERQ|R|-ATDVLGKG--NKKPST
Metazoa       	QTE-DDEVEIDCQLY|T|LGYRVIDGDVGLP//SDSDSEWSSLERQ|R|-VADVIGKG--TKKPSS
Metazoa       	QTE-DDEVEIDCQLY|T|LGYRVIDGDVGLP//SDSDSEWSSLERQ|R|-VADVIGKG--TKKPSS
Metazoa       	QTE-DDEVEIDCQLY|T|LGYRIIDGDVGLP//SDSDSEWSSLERQ|R|-ATDALSKG--NKKLSS
Metazoa       	QTE-DDEVEIDCQLY|T|LGYRIIDGDVGLP//SDSDSEWSSLERQ|R|-ATDALSKG--NKKLSS
Metazoa       	QTE-DDEVEIDCQLY|T|LGYRIIDGDVGLP//SDSDSEWSSLERQ|R|-ATDALSKG--NKKLSS
Metazoa       	QTE-DDEVEIDCQLY|T|LGYRIIDGDVGLP//SDSDSEWSSLERQ|R|-ATDALSKG--NKKLSS
Metazoa       	QTD-DDEVEIDCQLY|T|LGYRIIDGDVGLP//SDSDSEWSSLERQ|R|-ATDALIKG--NKKCSS
Metazoa       	QTD-DDEVEIDCQLY|T|LGYRIIDGDVGLP//SDSDSEWSSLERQ|R|-ATDVLGKG--NKKPST
Metazoa       	QTE-DDEVEIDCQLY|T|LGYRIIDGDVGLP//SDSDSEWSSLERQ|R|-TTDVLGKA--NKKPST
Metazoa       	QTE-DDEVEIDCQLY|T|LGYRIIDGDVGLP//SDSDSEWSSLERQ|R|-TTDVLGKA--NKKPST
Metazoa       	QTE-DDEVEIDCQLY|T|LGYRIIDGDVGLP//SDSDSEWSSLERQ|R|-TTDVLGKA--NKKPST
Metazoa       	QTD-DDEVEIDCQLY|T|LGYRIIDGDVGLP//SDSDSEWSSLERQ|R|-ATDVLCKG--TKKPST
Metazoa       	QTD-DDEVEIDCQLY|T|LGYRIIDGDVGLP//SDSDSEWSSLERQ|R|-ATDVLCKG--TKKPST
Metazoa       	QTD-DDEVEIDCQLY|T|LGYRIIDGDVGLP//SDSDSEWSSLERQ|R|-ATDVLCKG--TKKPST
Metazoa       	QTD-DDEVEIDCQLY|T|LGYRIIDGDVGLP//SDSDSEWSSLERQ|R|-ATDVLCKG--TKKPST
Metazoa       	QTD-DDEVEIDCQLY|T|LGYRIIDGDVGLP//SDSDSEWSSLERQ|R|-ATDVLCKG--TKKPST
Metazoa       	QTD-DDEVEIDCQLY|T|LGYRIIDGDVGLP//SDSDSEWSSLERQ|R|-ATDVLGKG--NKKPSS
Metazoa       	QTD-DDEVEIDCQLY|T|LGYRIIDGDVGLP//SDSDSEWSSLERQ|R|-ATDVLGKG--NKKPSS
Metazoa       	QTD-DDEVEIDCQLY|T|LGYRIIDGDVGLP//SDSDSEWSSLERQ|R|-ATDVLGKG--NKKPSS
Metazoa       	QTD-DDEVEIDCQLY|T|LGYRIIDGDVGLP//SDSDSEWSSLERQ|R|-ATDVLGKG--NKKPSS
Metazoa       	QTD-DDEVEIDCQLY|T|LGYRIIDGDVGLP//SDSDSEWSSLERQ|R|-ATDVLGKG--NKKPSS
Metazoa       	QTE-DDEVEIDCQLY|T|LGYRIIDGDVGLP//SDSDSEWSSLERQ|R|-ATDVLSKT--SKKSLS
Metazoa       	QTD-DDEVEIDCQLY|T|LGYRIIDGDVGLP//SDSDSEWSSLERQ|R|-ATDALSKG--NKKPSS
Metazoa       	QTD-DDEVEIDCQLY|T|LGYRIIDGDVGLP//SDSDSEWSSLERQ|R|-ATDILSKG--NKKPSS
Metazoa       	QTD-DDEVEIDCQLY|T|LGYRIIDGDVGLP//SDSDSEWSSLERQ|R|-ATDILSKG--NKKPSS
Metazoa       	QTD-DDEVEIDCQLY|T|LGYRIIDGDVGLP//SDSDSEWSSLERQ|R|-ATDVLSKG--NKKLSS
Metazoa       	QTD-DDEVEIDCQLY|T|LGYRIIDGDVGLP//SDSDSEWSSLERQ|R|-ATDVLGKG--NKKPST
Metazoa       	QTD-DDEVEIDCQLY|T|LGYRIIDGDVGLP//SDSDSEWSSLERQ|R|-ATDILGKG--NKKPSS
Metazoa       	QTD-DDEVEIDCQLY|T|LGYRIIDGDVGLP//SDSDSEWSSLERQ|R|-ATDILGKG--NKKPSS
Metazoa       	QTD-DDEVEIDCQLY|T|LGYRIIDGDVGLP//SDSDSEWSSLERQ|R|-ATDILGKG--NKKPSS
Metazoa       	QTE-DDEVEIDCQLY|T|LGYRIIDGDVGLP//SDSDSEWSSLERQ|R|-ATDVLSKG--NKKPSS
Metazoa       	QTE-DDEVEIDCQLY|T|LGYRIIDGDVGLP//SDSDSEWSSLERQ|R|-ATDVLSKG--NKKPSS
Metazoa       	QTE-DDEVEIDCQLY|T|LGYRIIDGDVGLP//SDSDSEWSSLERQ|R|-ATDVLSKG--NKKPSS
Metazoa       	QTE-DDEVEIDCQLY|T|LGYRIIDGDVGLP//SDSDSEWSSLERQ|R|-ATDVLSKG--NKKPSS
Metazoa       	QTD-DDEVEIDCQLY|T|LGYRIIDGDVGLP//SDSDSEWSSLERQ|R|-ATDILGKG--NKKPSS
Metazoa       	QTE-DDEVEIDCQLY|T|LGYRIIDGDVGLP//SDSDSEWSSLERQ|R|-ATDALSKT--SKKSLS
Metazoa       	QTD-DDEVEIDCQLY|T|LGYRIIDGDVGLP//SDSDSEWSSLERQ|R|-ATDALIKG--NKKCSS
Metazoa       	QTD-DDEVEIDCQLY|T|LGYRIIDGDVGLP//SDSDSEWSSLERQ|R|-ATDVLGKG--NKKPSS
Metazoa       	QTD-DDEVEIDCQLY|T|LGYRIIDGDVGLP//SDSDSEWSSLERQ|R|-ATDVLCKG--TKKPST
Metazoa       	QTE-DDEVEIDCQLY|T|LGYRIIDGDVGLP//SDSDSEWSSLERQ|R|-TTDVLGKA--NKKPST
Metazoa       	QTD-DDEVEIDCQLY|T|LGYRIIDGDVGLP//SDSDSEWSSLERQ|R|-ATDILGKG--NKKPSS
Metazoa       	QTD-DDEVEIDCQLY|T|LGYRIIDGDVGLP//SDSDSEWSSLERQ|R|-ATDILGKG--NKKPSS
Metazoa       	QTD-DDEVEIDCQLY|T|LGYRIIDGDVGLP//SDSDSEWSSLERQ|R|-ATDALIKG--NKKCSS
Metazoa       	QTE-DDEVEIDCQLY|T|LGYRIIDGDVGLP//SDSDSEWSSLERQ|R|-ATDALSKT--SKKSLS
Metazoa       	QTD-DDEVEIDCQLY|T|LGYRIIDGDVGLP//SDSDSEWSSLERQ|R|-ATDILGKG--NKKPSS
Metazoa       	QTD-DDEVEIDCQLY|T|LGYRIIDGDVGLP//SDSDSEWSSLERQ|R|-ATDILSKG--NKKPSS
Metazoa       	QTE-DDEVEIDCQLY|T|LGYRIIDGDVGLP//SDSDSEWSSLERQ|R|-ATDVLSKT--SKKSLS
Metazoa       	QTD-DDEVEIDCQLY|T|LGYRIIDGDVGLP//SDSDSEWSSLERQ|R|-ATDVLGKG--NKKPST
Metazoa       	QTE-DDEVEIDCQLY|T|LGYRIIDGDVGLP//SDSDSEWSSLERQ|R|-ATDALSKT--SKKSLS
Metazoa       	QTD-DDEVEIDCQLY|T|LGYRIIDGDVGLP//SDSDSERSSLERQ|K|-VADALGKV--NKKPLT
Metazoa       	QTD-DDEVEIDCQLY|T|LGYRIIDGDVGLP//SDSDSERSSLERQ|K|-VADALGKV--NKKPLT
Metazoa       	QTD-DDEVEIDCQLY|T|LGYRIIDGDVGLP//SDSDSERSSLERQ|K|-VADALGKV--NKKPLT
Metazoa       	QTE-DDEVEIDCQLY|T|LGYRIIDGDVGLP//SDSDSEWSSLERQ|R|-VADVLGKA--NKKPPS
Metazoa       	QTD-DDEVEIDCQLY|T|LGYRIIDGDVGLP//SDSDSEWSSLERQ|R|-ATDALIKG--NKKCSS
Metazoa       	QTE-DDEVEIDLQIY|T|LGYRVIEGDVGLP//SESDSDWSSPERQ|R|-TIDLLGKV--NKKSST
Metazoa       	QTE-DDEVEIDLQIY|T|LGYRVIEGDVGLP//SESDSDWSSPERQ|R|-TIDLLGKV--NKKSST
Metazoa       	QTE-DDEVEIDCQLY|T|LGYRIIDGDVGLP//SDSDSEWSSLERQ|K|-VADVLGKA--NKKPPS
Metazoa       	QTE-DDEVEIDCQLY|T|LGYRIIDGDVGLP//NDSDSEWSSLERQ|K|-VADVLGTA--NKKPAT
Metazoa       	QTE-DDEVEIDCQLY|T|LGYRIIDGDVGLP//NDSDSEWSSLERQ|K|-VADVLGTA--NKKPAT
Metazoa       	QTE-DDEVEIDCQLY|T|LGYRIIDGDVGLP//SDSDSEWSSLERQ|R|-VADVLGKA--NKKPPS
Metazoa       	QTD-DDEVEIDCQLY|T|LGYRVIDGDVGLP//SDSDSEWSSLERQ|R|--ADALSKT--NKKPSS
Metazoa       	QTE-DDEVEIDCQLY|T|LGYRIIDGDVGLP//NDSDSEWSSLERQ|K|-VADVLGTA--NKKPAT
Metazoa       	QTD-DDEVEIDCQLY|T|LGYRVIDGDVGLP//SDSDSEWSSLERQ|R|--ADALSKT--NKKPSS
Metazoa       	QTE-DDEVEIDLQIY|T|LGYRVIEGDVGLP//SESDSDWSSPERQ|R|-TIDLLGKV--NKKSST
Metazoa       	QTD-DDEVEIDCQLY|T|LGYRVIDGDVGLP//SDSDSEWSSLERQ|R|--ADALSKT--NKKPSS
Metazoa       	QTD-DDEVEIDCQLY|T|LGYRVIDGDVGLP//SDSDSEWSSLERQ|R|--ADALSKT--NKKPSS
Metazoa       	QTE-DDEVEIDCQLY|T|LGYRIIDGDVGLP//SDSDSEWSSLERQ|R|-VTDALSKA--NKKPSS
Metazoa       	QTE-DDEVEIDCQLY|T|LGYRIIDGDVGLP//SDSDSEWSSLERQ|R|-VTDALGKA--NKKPSS
Metazoa       	QTE-DDEVEIDCQLY|T|LGYRIIDGDVGLP//SDSDSEWSSLERQ|R|-VTDALGKA--NKKPSS
Metazoa       	QTE-DDEVEIDCQLY|T|LGYRIIDGDVGLP//SDSDSEWSSLERQ|R|-VTDALSKA--NKKPSS
Metazoa       	QTE-DDEVEIDCQLY|T|LGYRIIDGDVGLP//SDSDSEWSSLERQ|R|-VTDALSKA--NKKPSS
Metazoa       	QTE-DDEVEIDCQLY|T|LGYRIIDGDVGLP//SDSDSEWSSLERQ|R|-VTDALGKA--NKKPSS
Metazoa       	QTE-DDEVEIDCQLY|T|LGYRIIDGDVGLP//SDSDSEWSSLERQ|R|-VTDALGKA--NKKPSS
Metazoa       	QTE-DDEVEIDCQLY|T|LGYRIIDGDVGLP//SDSDSEWSSLERQ|R|-VTDALSKA--NKKPSS
Metazoa       	QTE-DDEVEIDCQLY|T|LGYRIIDGDVGLP//SDSDSEWSSLERQ|R|-VTDALGKA--NKKPSS
Metazoa       	QTE-DDEVEIDCQLY|T|LGYRIIDGDVGLP//SDSDSEWSSLERQ|R|-VTDALSKA--NKKPSS
Metazoa       	QTD-DDEVEIDCQLY|T|LGYRIIDGDVGLP//SDSDSEWSSLERQ|K|-VVDALGKV--NKKPLT
Metazoa       	QTD-DDEVEIDCQLY|T|LGYRIIDGDVGLP//SDSDSEWSSLERQ|K|-VVDALGKV--NKKPLT
Metazoa       	QTE-DDEVEIDCQLY|T|LGYRVIDGDVGLP//SDSDSEWSSLERQ|R|-VADVIAKA--NKKPTT
Metazoa       	QTE-DDEVEIDCQLY|T|LGYRVIDGDVGLP//SDSDSEWSSLERQ|R|-VADVIAKA--NKKPTT
Metazoa       	QTE-DDEVEIDCQLY|T|LGYRVIDGDVGLP//SDSDSEWSSLERQ|R|-VADVIAKA--NKKPTT
Metazoa       	QTE-DDEVEIDCQLY|T|LGYRVIDGDVGLP//SDSDSEWSSLERQ|R|-VADVIAKA--NKKPTT
Metazoa       	QTE-DDEVEIDCQLY|T|LGYRVIDGDVGLP//SDSDSEWSSLERQ|R|-VADVIAKA--NKKPTT
Metazoa       	QTD-DDEVEIDCQLY|T|LGYRIIDGDVGLP//SDSDSEWSSLERQ|K|-VVDALGKV--NKKPLT
Metazoa       	QTE-DDEVEIDCQLY|T|LGYRVIDGDVGLP//SDSDSEWSSLERQ|R|-VADVIAKA--NKKPTT
Metazoa       	QTE-DDEVEIDCQLY|T|LGYRVIDGDVGLP//SDSDSEWSSLERQ|R|-VADVIAKA--NKKPTT
Metazoa       	QTD-DDEVEIDCQLY|T|LGYRIIDGDVGLP//SDSDSEWSSLERQ|K|-VVDALGKV--NKKPLT
Metazoa       	QTE-DDEVEIDCQLY|T|LGYRVIDGDVGLP//SDSDSEWSSLERQ|R|-VADVIAKA--NKKPTT
Metazoa       	QTE-DDEVEIDCQLY|T|LGYRVIDGDVGLP//SDSDSEWSSLERQ|R|-VADVIAKA--NKKPTT
Metazoa       	QTE-DDEVEIDCQLY|T|LGYRVIDGDVGLP//SDSDSEWSSLERQ|R|-VADVIAKA--NKKPTT
Metazoa       	QTD-DDEVEIDCQLY|T|LGYRIIDGDVGLP//SDSDSEWSSLERQ|R|-ATDALIKG--NKKCSS
Metazoa       	QTE-DDEVEIDCQLY|T|LGYRIIDGDVGLP//SDSDSEWSSLERQ|R|-ATDALSKT--SKKSLS
Metazoa       	QTD-DDEVEIDCQLY|T|LGYRIIDGDVGLP//SDSDSEWSSLERQ|R|-ATDILGKG--NKKPSS
Metazoa       	QTD-DDEVEIDCQLY|T|LGYRIIDGDVGLP//SDSDSERSSLERQ|K|-VADALGKV--NKKPLT
Metazoa       	QTD-DDEVEIDCQLY|T|LGYRIIDGDVGLP//SDSDSERSSLERQ|K|-VADALGKV--NKKPLT
Metazoa       	I---NESFEYEKIRY|T|LDFRIIDGDVDLP//SDSDSDWSSLERL|Q|--RDPYNRS--SRKTSS
Metazoa       	YCT-DDIFEMEKIQY|T|LDFRIIDGDVGLP//-------------|-|-----------------
Metazoa       	YCT-DDIFEMEKIQY|T|LDFRIIDGDVGLP//-------------|-|-----------------
Metazoa       	QCT-DDMFEVDKIQY|T|LDFRIIDGDVGLP//SDSESEWSSLERR|Q|--REVYSKA--NRKPTP
Metazoa       	QCT-DDMFEVDKIQY|T|LDFRIIDGDVGLP//SDSESEWSSLERR|Q|--REVYSKA--NRKPTP
Metazoa       	QCT-DDMFEVDKIQY|T|LDFRIIDGDVGLP//SDSESEWSSLERR|Q|--REVYSKA--NRKPTP
Metazoa       	QCT-DDMFEVDKIQY|T|LDFRIIDGDVGLP//SDSESEWSSLERR|Q|--REVYSKA--NRKPTP
Metazoa       	QCT-DDMFEVDKIQY|T|LDFRIIDGDVGLP//SDSESEWSSLERR|Q|--REVYSKA--NRKPTP
Metazoa       	QCT-DDMFEVDKIQY|T|LDFRIIDGDVGLP//SDSESEWSSLERR|Q|--REVYSKA--NRKPTP
Metazoa       	QCT-DDMFEVDKIQY|T|LDFRIIDGDVGLP//SDSESEWSSLERR|Q|--REVYSKA--NRKPTP
Metazoa       	QCT-DDMFEVDKIQY|T|LDFRIIDGDVGLP//SDSESEWSSLERR|Q|--REVYSKA--NRKPTP
Metazoa       	QCT-DDMFEVDKIQY|T|LDFRIIDGDVGLP//SDSESEWSSLERR|Q|--REVYSKA--NRKPTP
Metazoa       	QCT-DDMFEVDKIQY|T|LDFRIIDGDVGLP//-------------|-|-----------------
Metazoa       	QCT-DDMFEVDKIQY|T|LDFRIIDGDVGLP//-------------|-|-----------------
Metazoa       	QCT-DDMFEVDKIQY|T|LDFRIIDGDVGLP//SDSESEWSSLERR|Q|--REVYSKA--NRKPTP
Metazoa       	QCT-DDMFEVDKIQY|T|LDFRIIDGDVGLP//SDSESEWSSLERR|Q|--REVYSKA--NRKPTP
Metazoa       	QCT-DDMFEVDKIQY|T|LDFRIIDGDVGLP//SDSESEWSSLERR|Q|--REVYSKA--NRKPTP
Metazoa       	QTT-DDIYEMDKIQY|T|LDFRIIDGDVGLP//SDSDSEWSSLERR|Q|--RDIFNKG--SHKPLS
Metazoa       	QTT-DDIYEMDKIQY|T|LDFRIIDGDVGLP//SDSDSEWSSLERR|Q|--RDIFNKG--SHKPLS
Metazoa       	QTT-DDIYEMDKIQY|T|LDFRIIDGDVGLP//-------------|-|-----------------
Metazoa       	QTT-DDIYEMDKIQY|T|LDFRIIDGDVGLP//-------------|-|-----------------
Metazoa       	QTT-DDIYEMDKIQY|T|LDFRIIDGDVGLP//SDSDSEWSSLERR|Q|--RDIFNKG--SHKPLS
Metazoa       	QTT-DDIYEMDKIQY|T|LDFRIIDGDVGLP//SDSDSEWSSLERR|Q|--RDIFNKG--SHKPLS
Metazoa       	QCE-EDEYELDGVVY|T|VDLKCIPGTF--P//SDSSSSASPVSDP|E|----DFSRP--KHKKKT
Metazoa       	QCE-EDEYELDGVVY|T|VDLKCIPGTF--P//SDSSSSASPVSDP|E|----DFSRP--KHKKKT
 
_____________Driver_R1147H_Comp._Ens._K249R_nDriver_21_nCompOnly_156_____________
 
                                                          All Human Sequences

Human         	VNVDLAFSTLVQLID|K|SRGKTKIIPYFEA//SE--MDTSSLERG|R|-----K--VS----I-V
Human         	VNVDLAFSTLVQLID|K|SRGKTKIIPYFEA//SE--MDTSSLERG|R|-----K--VS----I-V

                                                          Reference Sequences

              	      7    2    7 |9|  2    7    2// 7      2    |7|                2
              	     3    4    4 |4|  5    5    6// 3      4    |4|                5
              	    2    2    2 |2|  2    2    2// 1      1    |1|                1
              	               | |             // 1      1    |1|                1
Sponge        	VNVDLCFHSLVHLID|S|RKPKTRLLSFEES//IP--RNWSPSPSP|E|-----R--LPPPAKM-G
Coral         	VNVDLAFLVLAQLIE|R|GRARSKVIPFTEA//SA--EDVSTLERK|S|-----R--RDTFGRP-V
Snail         	VNVDAAFMLLAHMID|R|TKTRFKILPYVEA//GD--SDSSPVKKE|S|-----RGQ----KRD-K
Ant           	INVDLAFMIVAQLID|K|TKMRSKVIPFAEA//SD--SEWSSLERQ|R|-----V--TDALGKA-N
Copepod       	INVDNAFFLVSSMVD|R|TRGRVRVQSYNEA//SE--SELSSDERH|A|-----------------
Lancet        	VNVDLAFVVLAQMID|K|SRGKSKIIPFHEA//SD--SEYSSLERE|R|--------RDIYNKM-N
Fish          	VNVDLAFLTLVQLID|K|SRGKPKIIPYFEA//SE--PESSSLERR|R|-----K--LS----ALG
Frog          	VNVDLAFTTLVQLID|K|SRGKSKIIPYFEA//SD--MDTNSLERA|R|-----K--AS----I-V
Lizard        	VNVDLAFSTLVQLID|K|SRGKTKIIPYFEA//SE--MDTSSLERG|R|-----K--VS----I-I
Bird          	VNVDLAFGTLVQLVD|K|SRGKTKIIPYFEA//SE--ADSSSLERG|G|-----R--KL----SLL
Alligator     	VNVDLAFSTLVQLID|K|SRGKTKIIPYFEA//SE--MDTSSLERG|R|-----K--VS----I-V
Mouse         	VNVDLAFSTLVQLID|K|SRGKTKIIPYFEA//SE--MDTSSLERG|R|-----K--VS----A-V
Rat           	VNVDLAFSTLVQLID|K|SRGKTKIIPYFEA//SE--MDTSSLERG|R|-----K--VS----A-V
Target[Human] 	VNVDLAFSTLVQLID|K|SRGKTKIIPYFEA//SE--MDTSSLERG|R|-----K--VS----I-V

                                                  Up to 50 Driver-Containing Sequences

Metazoa       	INVDMAFIALAQLVD|R|IKGRSKILPYHEA//SD--SDRSSPESR|H|----RL--CPGDSKT-N
Metazoa       	INVDMAFIALAQLVD|R|IKGRSKILPYHEA//SD--SDRSSPESR|H|----RL--CPGDSKT-N
Metazoa       	INVDMAFIALAQLVD|R|IKGRSKILPYHEA//SD--SDRSSPESR|H|----RL--CPGDSKT-N
Metazoa       	INVDMAFIALAQLVD|R|IKGRSKILPYHEA//SD--SDRSSPESR|H|----RL--CPGDSKT-N
Metazoa       	INVDMAFIALAQLVD|R|IKGRSKILPYHEA//SD--SDRSSPESR|H|----RL--CPGDSKT-N
Metazoa       	INVDMAFIALAQLVD|R|IKGRSKILPYHEA//SD--SDRSSPESR|H|----RL--CPGDSKT-N
Metazoa       	VNVDLAFFVLAQMID|R|TKGKSKVVPFIEA//SD--SDWSSLERM|H|--------RDVHSRV-N
Metazoa       	VNVDLAFFVLAQMID|R|TKGKSKVVPFIEA//SD--SDWSSLERM|H|--------RDVHSRV-N
Metazoa       	VNVDLAFFVLAQMID|R|TKGKSKVVPFIEA//SD--SDWSSLERM|H|--------RDVHSRV-N
Metazoa       	VNVDLAFFVLAQMID|R|TKGKSKVVPFIEA//SD--SDWSSLERM|H|--------RDVHSRV-N
Metazoa       	VNVDLAFFVLAQMID|R|TKGKSKVVPFIEA//SD--SDWSSLERM|H|--------RDVHSRV-N
Metazoa       	VNVDLAFFVLAQMID|R|TKGKSKVVPFIEA//SD--SDWSSLERM|H|--------RDVHSRV-N
Metazoa       	VNVDLAFFVLAQMID|R|TKGKSKVVPFIEA//SD--SDWSSLERM|H|--------RDVHSRV-N
Metazoa       	VNVDLAFFVLAQMID|R|TKGKSKVVPFIEA//SD--SDWSSLERM|H|--------RDVHSRV-N
Metazoa       	VNVDLAFFVLAQMID|R|TKGKSKVVPFIEA//SD--SDWSSLERM|H|--------RDVHSRV-N
Metazoa       	VNVDLAFFVLAQMID|R|TKGKSKVVPFIEA//SD--SDWSSLERM|H|--------RDVHSRV-N
Metazoa       	VNVDLAFFVLAQMID|R|TKGKSKVVPFIEA//SD--SDWSSLERM|H|--------RDVHSRV-N
Metazoa       	VNVDLAFFVLAQMID|R|TKGKSKVVPFIEA//SD--SDWSSLERM|H|--------RDVHSRV-N
Metazoa       	VNVDLAFFVLAQMID|R|TKGKSKVVPFIEA//SD--SDWSSLERM|H|--------RDVHSRV-N
Metazoa       	VNVDLAFFVLAQMID|R|TKGKSKVVPFIEA//SD--SDWSSLERM|H|--------RDVHSRV-N
Metazoa       	VNVDLAFFVLAQMID|R|TKGKSKIVPFIEA//SD--SEWSSLERR|H|--------RDVYSRV-N

                                              Up to 50 Compensation-Only-Containing Sequences

Metazoa       	VNVDLAFVVLAQLID|R|GKVRSKLIPFTDA//SA--EDVSTLERL|S|-----R--RDAFGRA-V
Metazoa       	VNVDLAFVVLAQLID|R|GKVRSKLIPFTDA//SA--EDVSTLERL|S|-----R--RDAFGRP-V
Metazoa       	VNVDLAFLVLAQLIE|R|GRARSKVIPFTEA//SA--EDVSTLERK|S|-----R--RDTFGRP-V
Metazoa       	VNVDLAFLALAQLIE|R|GRVRSKVIPFTEA//SA--EDVSTLERQ|S|-----R--RDTFGRP-V
Metazoa       	VNVDLAFLMLAQLIE|R|GRARSKVIPFTEA//SA--EDVSTLERI|S|-----R--RDTFGRP-V
Metazoa       	INVEAAFMLLAHLID|R|TKAKGKILPFGEA//DSEESEFSSLERD|S|-----YIK--------G
Metazoa       	INVEAAFMLLAHLID|R|TKAKGKILPFGEA//DSEESEFSSLERD|S|-----YIK--------G
Metazoa       	INVEAAFMLLAHLID|R|TKAKGKILPFGEA//DSEESEFSSLERD|S|-----YIK--------G
Metazoa       	INVEAAFMLLAHLID|R|TKAKGKILPFGEA//DSEESEFSSLERD|S|-----YIK--------G
Metazoa       	VNVDAAFMLLAHMID|R|TKTRFKILPYVEA//GD--SDSSPVKKE|S|-----RGQ----KRD-K
Metazoa       	INVDTAFIALAHLID|R|FKGRTKIVPYLES//SD--SDWSSIERR|E|PLFNSS--NDTFSKL-S
Metazoa       	INVDTAFIALAHLID|R|FKGRTKIVPYLES//SD--SDWSSIERR|E|PLFNSS--NDTFSKL-S
Metazoa       	INVDTAFIALAHLID|R|FKGRTKIVPYLES//SD--SDWSSIERR|E|PLFNSS--NDTFSKL-S
Metazoa       	INVDTAFIALAHLID|R|FKGRTKIVPYLES//SD--SDWSSIERR|E|PLFNSS--NDTFSKL-S
Metazoa       	INVDTAFIALAHLID|R|FKGRTKIVPYLES//SD--SDWSSMERR|E|PLYNSS--NDTFSKL-S
Metazoa       	INVDTAFIALAHLID|R|FKGRTKIVPYLES//SD--SDWSSMERR|E|PLYNSS--NDTFSKL-S
Metazoa       	INVDTAFIALAHLID|R|FKGRTKIVPYLES//SD--SDWSSMERR|E|PLYNSS--NDTFSKL-S
Metazoa       	INVDTAFIALAHLID|R|FKGRTKIVPYLES//SD--SDWSSMERR|E|PLYNSS--NDTFSKL-S
Metazoa       	INVDTAFIALAHLID|R|FKGRTKIVPYLES//SD--SDWSSIERR|E|PLYNSS--NDTFSKL-S
Metazoa       	INVDTAFIALAHLID|R|FKGRTKIVPYLES//SD--SDWSSMERR|E|PLYNSS--NDTFSKL-S
Metazoa       	INVDTAFIALAHLID|R|FKGRTKIVPYLES//SD--SDWSSIERR|E|PLYNSS--NDTFSKL-S
Metazoa       	INVDTAFIALAHLID|R|FKGRTKIVPYLES//SD--SDWSSIERR|E|PLFNSS--NDTFSKL-S
Metazoa       	INVDTAFIALAHLID|R|FKGRTKIVPYLES//SD--SDWSSIERR|E|PLYNSS--NDTFSKL-S
Metazoa       	INVDTAFIALAHLID|R|FKGRTKIVPYLES//SD--SDWSSIERR|E|PLYNSS--NDTFSKL-S
Metazoa       	INVDTAFIALAHLID|R|FKGRTKIVPYLES//SD--SDWSSIERR|E|PLYNSS--NDTFSKL-S
Metazoa       	INVDTAFIALAHLID|R|FKGRTKIVPYLES//SD--SDWSSIERR|E|PLYNSS--NDTFSKL-S
Metazoa       	INVDTAFIALAHLID|R|FKGRTKIVPYLES//SD--SDWSSIERR|E|PLYNSS--NDTFSKL-S
Metazoa       	INVDTAFIALAHLID|R|FKGRTKIVPYLES//SD--SDWSSIERR|E|PLYNSS--NDTFSKL-S
Metazoa       	INVDTAFIALAHLID|R|FKGRTKIVPYLES//SD--SDWSSIERR|E|PLYNSS--NDTFSKL-S
Metazoa       	INVDTAFIALAHLID|R|FKGRTKIVPYLES//SD--SDWSSIERR|E|PLFNSS--NDTFSKL-S
Metazoa       	INVDTAFIALAHLID|R|FKGRTKIVPYLES//SD--SDWSSMERR|E|PLYNSS--NDTFSKL-S
Metazoa       	INVDTAFIALAHLID|R|FKGRTKIVPYLES//SD--SDWSSMERR|E|PLYNSS--NDTFSKL-S
Metazoa       	INVDTAFIALAHLID|R|FKGRTKIVPYLES//SD--SDWSSIERR|E|PLFNSS--NDTFSKL-S
Metazoa       	INVDTAFIALAHLID|R|FKGRTKIVPYLES//SD--SDWSSMERR|E|PLYNSS--NDTFSKL-S
Metazoa       	INVDTAFIALAHLID|R|FKGRTKIVPYLES//SD--SDWSSMERR|E|PLYNSS--NDTFSKL-S
Metazoa       	INVDTAFIALAHLID|R|FKGRTKIVPYLES//SD--SDWSSIERR|E|PLYNSS--NDTFSKL-S
Metazoa       	INVDTAFIALAHLID|R|FKGRTKIVPYLES//SD--SDWSSIERR|E|PLYNSS--NDTFSKL-S
Metazoa       	INVDTAFIALAHLID|R|FKGRTKIVPYLES//SD--SDWSSIERR|E|PLYNSS--NDTFSKL-S
Metazoa       	INVDTAFIALAHLID|R|FKGRTKIVPYLES//SD--SDWSSIERR|E|PLYNSS--NDTFSKL-S
Metazoa       	INVDTAFIALAHLID|R|FKGRTKIVPYLES//SD--SDWSSIERR|E|PLYNSS--NDTFSKL-S
Metazoa       	INVDTAFIALAHLID|R|FKGRTKIVPYLES//SD--SDWSSIERR|E|PLYNSS--NDTFSKL-S
Metazoa       	INVDTAFIALAHLID|R|FKGRTKIVPYLES//SD--SDWSSIERR|E|PLYNSS--NDTFSKL-S
Metazoa       	INVDTAFIALAHLID|R|FKGRTKIVPYLES//SD--SDWSSIERR|E|PLYNSS--NDTFSKL-S
Metazoa       	INVDTAFIALAHLID|R|FKGRTKIVPYLES//SD--SDWSSMERR|E|PLYNSS--NDTFSKL-S
Vertebrate    	VNVELAFGTLVQLVD|R|SRGKAKIIPYFEA//SE--MDSGSLERG|R|-----R--AP----A-A
Vertebrate    	VNVDLAFSTLVQLMD|R|SRGKAKIIPYFEA//SE--MDTSSLERG|R|-----K--VS----V-V
Vertebrate    	INVDLAFLTLVQLID|R|SRGKPKIIPYFEA//SE--ADSSSLERR|R|-----K--FS----AVG
Vertebrate    	INVDLAFLTLVQLID|R|SRGKPKIIPYFEA//SE--ADSSSLERR|R|-----K--FS----AVG
Mammal        	VNVDLAFSTLVQLID|R|SRGKMKIIPYFEA//SE--MDTSSLERG|R|-----K--VS----I-V
Mammal        	VNVDLAFSTVVQLAD|R|GRGKAKIVPYFEA//SE--LDSGSLERG|R|-----P--AA----AAA
 
________________________ATM_______________________
 
MutationAA       Num. Tumors     Common Polymorphism     
                                                         
p.?              252             1                       
p.N1983S         120             1                       
p.D1853N          46             1                       
p.R337C           45             0                       
p.R337H           28             0                       
p.R3008H          24             0                       
p.R3008C          23             0                       
p.R2443Q          19             0                       
p.R250*           18             0                       
p.F858L           17             0                       
p.K2811fs*46      14             0                       
p.P604S           13             0                       
p.S214fs*16       12             0                       
p.P1054R          11             0                       
p.R2832C          11             0                       
p.V410A           11             0                       
p.C2337R          10             0                       
p.R2993*          10             0                       
p.S1691R           9             1                       
p.D126E            8             0                       
p.S2489F           8             0                       
p.Y2954C           8             0                       
p.A1309T           7             0                       
p.D1853V           7             1                       
p.L2890V           7             0                       
p.R1730*           7             0                       
p.R1875*           7             0                       
p.R2443*           7             0                       
p.R805*            7             0                       
p.T1880R           7             1                       
 
_____________Driver_R337H_Comp._Ens._Q1825L|E2600P_nDriver_9_nCompOnly_107_____________
 
                                                          All Human Sequences

Human         	------------G-F|R|NIAVKENLIELMA//AFLDSGGTKCEIL|Q|LLKPMCEVKTDFC//VPKQSSQLDEDRT|E|AANRIICTI--RS----
Human         	------------G-F|R|NIAVKENLIELMA//AFLDSGGTKCEIL|Q|LLKPMCEVKTDFC//VPKQSSQLDEDRT|E|AANRIICTI--RS----
Human         	------------G-F|R|NIAVKENLIELMA//AFLDSGGTKCEIL|Q|LLKPMCEVKTDFC//VPKQSSQLDEDRT|E|AANRIICTI--RS----
Human         	---------------|-|-------------//AFLDSGGTKCEIL|Q|LLKPMCEVKTDFC//VPKQSSQLDEDRT|E|AANRIICTI--RS----
Human         	---------------|-|-------------//AFLDSGGTKCEIL|Q|LLKPMCEVKTDFC//VPKQSSQLDEDRT|E|AANRIICTI--RS----

                                                          Reference Sequences

              	                  |7|    2    7   //2    7    2  |5| 7    2    7 //7    2    7  |0| 2    7          
              	                 |3|    4    4   //1    1    2  |2| 2    3    3 //8    9    9  |0| 0    0          
              	                |3|    3    3   //8    8    8  |8| 8    8    8 //5    5    5  |6| 6    6          
              	               | |             //1    1    1  |1| 1    1    1 //2    2    2  |2| 2    2          
Rapeseed      	YFRKRLLE-W-N--H|E|-K-----LSRKLI//CMISLCE--DVPI|R|LCQNIAMLKAEIS//---------IKDN|V|AAEHLLQDV--SQ----
Muskmelon     	YFRKRLLE-V-N--Y|E|-Q-----VSRKLI//SLIGHSN--DVIL|R|LCLDIVLLKAEIA//---------VKDK|F|AAEYLLKEL--SS----
CornFungus    	DYFRVSLFGLRVH-N|R|DGERRWALVQNIA//HLAQSV-PEYIIL|I|ALVPILKNVKGFA//-----DQVAVLRL|K|ATEKVAALL--QS----
Penicillin    	--RSRPVHGPCLG-T|A|RSEHNWTVLWLIA//FLSSAA-LEDPVI|G|SLRKVLNVTPGLA//-----DQSSHSRF|R|AANQLVDRL--KN----
Candida       	TWFNLKTIYSD-S--|-|QNYKPWLLTLGVS//ALLQELAVETSIA|P|LLSTFVIMVPEFA//-----NPSLLSRC|A|AAQAIWDQL--LLQD--
Ant           	---------------|K|LDVQWRVFIQFAS//SVAECF--TDSYL|E|SFLSVCWLSIKFC//---TAAKKEERRV|L|GAKKLLKQL--TD----
Fish          	------------G-S|R|HIAVKENLIELTA//ALLDSGGVRNEAL|L|LTRPLCEVKTDFC//TARQPSPLDLERA|I|VARKIIDVV--RK----
Frog          	------------G-S|R|NIAAKENLVELMA//TLLESGGVKSEVL|L|LLKPMCEVKADFC//APKQISQLDKERM|E|AARHIVDTI--KK----
Lizard        	------------G-S|R|SVAVKENLVELFA//ALLDSEGVKSETL|L|LLKPLCEVQTDFC//TPKETSLLDMDRI|K|AASSIINIV--KH----
Bird          	---------------|-|-------------//SILDSGGVQNEVL|K|LMKPLCEVKTDLS//APKEISQLDVDRM|E|AARNIINII--RK----
Mouse         	------------G-S|R|NIAVKENLIDLMA//AFLDSGGINSEIL|Q|LLKPMCEVKTDFC//TSKENSHLDEDRT|E|AATRIIHSI--RS----
Rat           	------------G-S|R|NIAVKENLIDLMA//AFLDSGGIKSEIL|Q|LLKPMCEVKTDFC//APKESSQLDEDRA|E|AASRIIHTI--RS----
Target[Human] 	------------G-F|R|NIAVKENLIELMA//AFLDSGGTKCEIL|Q|LLKPMCEVKTDFC//VPKQSSQLDEDRT|E|AANRIICTI--RS----

                                                  Up to 50 Driver-Containing Sequences

Fungi         	AIFELKGIGAGFEFN|H|ENAMIWAILELYA//LLCEVVSADDPFY|I|SLRPLFSSKDVSL//-----AAEDQGRG|P|AALEILSQL--AS--MP
Fungi         	GPFQLRGVRAGFDFS|H|EHAMTWAVLELYT//ILCQVTSTDDHFY|R|SLEPLLDSN-VSL//-----PAENQGRR|P|AALEILAKL--DD--KK
Fungi         	GPFELRCIGAGFDFN|H|EHAMTWAVLELYT//ILCQVVSTDDRFY|Q|SLQPLLNSSTVSL//-----DAENQGRG|P|AALEILNVL--AG--SK
Fungi         	KPFETDSITAGLGFT|H|DAAMAWTSLQFYA//AIASSVQFCAEFY|Q|AIRPYLMQNPTIA//-----DGGAEGRA|P|AAAAILSEL--NN---G
Fungi         	QPFETSTMTAGFDFS|H|ECAMSWVILELYA//FVAQVLGIEDKIF|P|CIVPLLKAEGSQV//-----DIGAEGRG|P|AAVQVLQQI--SATDTT
Fungi         	TPFRLRAFKLRPH-N|H|RAERNWAHLQVIG//AIAQAV-PSDHLL|L|SLVPILRNVPGFA//-----DESAVSRK|T|ATVKIANDL--TR----
Metazoa       	---------------|H|SDKSLEVFVKMSA//KIYDHC--SW---|L|QFCDLSKNDLYFA//-------NKAYRS|K|LAQEIIAKA--KP----
Vertebrate    	------------G-S|H|SIVLKDNLVELMA//ALLDSGMITSEIL|L|LLKPLCQVHADFC//VPKETSPLDMDRM|E|AASNIINIV--KD----
Vertebrate    	------------G-S|H|SIVLKDNLVELMA//ALLDSGMITSEIL|L|LLKPLCQVHADFC//VPKETSPLDMDRM|K|AASSIINIV--KR----

                                              Up to 50 Compensation-Only-Containing Sequences

Protist       	VHNAVPFIGRRTT--|T|STYEHQCYMDMAA//SLILNFGVVDKSL|L|SCYFVCPYKYDFC//--------SMDKV|N|AAKKMLHEL--GK----
Fungi         	EWLEFDEFQLHPQ--|-|SDVNYWLQVHSLA//SLSKELGEISPDL|L|AFQVLDRDSPAFV//-----DPSISARV|K|AVEKLFAEL--EKYDN-
Fungi         	SWFQFNDFALAEN--|-|HATSNWLCLLGLV//ILLVHLESYCPSL|L|YLLILLKTSISFQ//-----HSDMSQKI|E|AVERIMHRL--KRIEN-
Fungi         	VPFESVSFSAGYHFS|V|SQTFSWAALELYS//LLCNVASRQDPFY|L|SINPLLSSQ-VPL//-----DEAAAGRA|A|AASNILEKL--SS--LD
Fungi         	VPFESVSFSAGYHFS|V|SQTFSWAALELYS//LLCDVASHQDPFY|L|SINPLLSSQ-VPL//-----DQAAAGRA|A|AASNILEKL--SS--LE
Fungi         	GVFEKRGIGAGYGFT|N|EHAMIWAILELYA//VLCEVVATDDDFY|T|SLQPLLSSDGISL//-----AAENLGRG|P|AALEILSSL--AA--MA
Fungi         	---------------|-|-------------//LLCKVASQHDKFF|L|SFEPLLSIPFFPL//-----NSSTLGRK|S|AADDIMMRL--TS--SS
Fungi         	CPFETRSFSAGHHFT|V|DHALSWTAIEIYC//LLCKTASQHDKFF|L|SFEPLLSTPLLPL//-----NSSMLGRK|S|AADDIMRRL--AS--SA
Fungi         	CPFETRSFSAGHHFT|V|DHALSWTAIETYC//LLCKVASQHDKFF|L|SFEPLLSTPLLPL//-----NSSMLGRK|S|AADDIMMRL--TS--SA
Fungi         	CPFETRSFSAGHHFT|V|DHALSWTAIETYC//LLCKVASQHDKFF|L|SFEPLLSTPLLPL//-----NSSMLGRK|S|AADDIMMRL--TS--SA
Fungi         	---------------|-|-------------//LLCKTASQHDKFF|L|SFEPLLSTPLLPL//-----NSSMLGRK|S|AADDIMRRL--AS--SA
Fungi         	GPFELTGLTAGFEFD|A|SQAVSWAAIELYA//LLSTLAARDDPFY|L|SLQPLLSTPGSTT//-----KGDGAGRT|A|AASEILARI--TT--DS
Fungi         	SPFRLHAFRLRPH-N|T|RAERNWANLQVIG//IIAQFV-PDEPVL|L|ALVPILREVTGFA//-----DEAARSRH|S|ATNRLSKEF--VN----
Metazoa       	---------------|Q|NDKYLKIFIKMSA//KIYQEC--NW---|L|QFKELAAKDTYFA//-------NKTNRS|K|IAQDIIAKS--KN----
Metazoa       	---------------|S|NNKFSDPFIKMSA//KMFQMC--GW---|L|GFDKLAATSFAFA//-------SNTERS|G|IARKIIAMICEKN----
Metazoa       	---------------|S|NNKFSDPFIKMSA//KVFQMC--GW---|L|GFDKLAATSFAFA//-------SNTERS|G|IASKIIAMICEKN----
Metazoa       	---------------|S|NNKFSDPFIKMSA//KVFQMC--GW---|L|GFDKLAATSFAFA//-------SNTERS|G|IARKIIAMICEKN----
Metazoa       	---------------|S|NNKFSDPFIKMSA//KVFQVC--GW---|L|GFDKLAATSFVFA//-------SNTERS|G|IARKIIAMICEKN----
Metazoa       	---------------|S|NNKFSDPFIKMSA//KVFQMC--GW---|L|GFDKLAATSFAFA//-------SNTERS|G|IARKIIAMICEKN----
Metazoa       	---------------|S|NDKFSEAFIKMSA//NVFTDC--GW---|L|EFGALAAKSLPFA//-------SNTERA|G|IAQLIIDKICEKN----
Metazoa       	---------------|S|NDKFSETFIKMSA//NVFTNC--GW---|L|EFSALAAKSLPFA//-------SNTERA|G|IAQRIIAKICENN----
Vertebrate    	------------G-T|R|HIAVKESLIELTA//VLLDSGGVRNEAL|L|LSRPLCLVKTDFC//APRQPSQLDLERS|E|VAQRILNKI--RK----
Vertebrate    	------------G-S|R|RIVLKDNLVELMA//ALLDSGMITSEIL|L|LLKPLCQVHADFC//VPKETSLLDKDRM|K|AASSIINIV--KR----
Vertebrate    	------------G-S|R|SVAVKENLVELFA//ALLDSEGVKSETL|L|LLKPLCEVQTDFC//TPKETSLLDMDRI|K|AASSIINIV--KH----
Vertebrate    	------------G-S|R|NIAVKENLIELMA//SLLNGGGVKDEVL|L|LLKPMCEVKTDFC//APKEISPLDMDRM|E|AANNIINII--KS----
Vertebrate    	------------G-S|R|NVAVKENLVELTA//TLLESGGIRSEIF|L|LLKPMCEVKPDFC//APKKISQTDEDRM|E|AARSIVNTI--KK----
Vertebrate    	------------G-S|R|NIAVKENLIELMA//SLLNGGGVKDEVL|L|LLKPMCEVKTDFC//APKEISPLDMDRM|E|AANNIINII--KS----
Vertebrate    	------------G-S|R|NIAVKENLIELMA//SLLNSGGVKDEVL|L|LLRPMCEVKTDFC//APKEISPLDMDRM|E|AANNIINII--KS----
Vertebrate    	------------G-S|R|NIAVKENLIELMA//SLLNSGGVKDEVL|L|LLRPMCEVKTDFC//APKEISPLDMDRM|E|AANNIINII--KS----
Vertebrate    	------------G-S|R|NIAAKENLVELMA//TLLESGGVKSEVL|L|LLKPMCEVKADFC//APKQISQLDKERM|E|AARHIVDTI--KK----
Vertebrate    	------------G-S|R|NIAAKENLIELMA//TLLESGGVKSEVL|L|LLKPLCEVKADYC//APKQISQLDEDRM|E|AARHIVDTI--KK----
Vertebrate    	------------G-S|R|HIAVKENLIELTA//ALLDSGGVRNEAL|L|LTRPLCEVKTEFC//TARQPSPLDLERA|N|VARKIIDVV--RK----
Vertebrate    	------------G-S|R|HVAVKENLIELTA//ALLDSGGVRSEVL|L|LTGPLCQVKTDFC//TPRQTSQLDKERS|A|VALKVIDVV--RK----
Vertebrate    	------------G-S|R|NIAVKENLIELTA//ALLDSGGVCNEAL|L|MTRALCEVKTDFC//SARQASPLDLDRA|N|VAQKILNEI--RK----
Vertebrate    	------------G-S|R|HIAVKENLIQLTA//VLLDSGGVKSEAL|L|LSRPLCMVWVDCC//VPWQSSPLDLERS|E|KAQMIINAV--KK----
Vertebrate    	------------G-S|R|HIAVKDNLIELTA//ALLDSGGVRSQPL|L|LSRDLCLVSADHC//SPRQITPFDQERS|Q|VAQKIINVI--RK----
Vertebrate    	------------G-S|R|HIAVKENLIELTA//ALLDSGGVRNEAL|L|LTRPLCEVKTDFC//SARQPSPLDLERA|E|VARKIIDVV--RK----
Vertebrate    	------------G-T|R|SIALKDSLVQLTA//ALLDSGAVRNEAL|L|LTRPLCLVKVSCC//TPRQPSQFDLERS|N|VALKIISDI--RK----
Vertebrate    	------------G-T|R|HIAVKDGLIELTA//ALLDSGGVRSEAL|L|LSRPLCLVMADCC//APRQLSQFDQERS|D|VARKIISVI--RK----
Vertebrate    	------------G-T|R|HIAVKDNLIKLAA//ALLDSGGVKCEPL|L|LSRPLCLVNLDCC//APRQSSPFDMERS|N|VAQKIISAV--RK----
Vertebrate    	------------G-T|R|HIAVKDNLIELTA//ALLESGGVKSEAL|L|LSQPLCLVKLDCC//AVRQQSPFDLERS|D|VAQKVISAV--RK----
Vertebrate    	------------G-S|R|HVAVKDNLIELTA//ALLDSGGVRSQPL|L|LSRDLCLVSGDHC//APRQLTPFDQERS|Q|VAQKIINVI--RK----
Vertebrate    	------------G-S|R|HIAVKENLIELTA//ALLDSGGVRNEAL|L|LTRPLCEVKTEFC//TARQPSPLDLERA|N|VALKIIDVV--RK----
Vertebrate    	------------G-S|R|HIAVKENLIELTA//ALLDSGGVRNEAL|L|LTRPLCEVKTDFC//TARQPSPLDLERA|I|VARKIIDVV--RK----
Vertebrate    	------------G-S|R|HIAVKENLIELTA//ALLDSGGVRNEAL|L|LTRPLCEVKTDFC//TARQPSPLDLERA|I|VARKIIDVV--RK----
Mammal        	------------G-S|R|NIAVKESLIELMA//AVLDSGGIKSEIF|L|LLKPLCEVKADFC//APKENSQLDEDRT|E|AANRIIHTI--RN----
Mammal        	------------G-S|R|NIAVKESLIELMA//AVLDSGGIKSEIF|L|LLKPLCEVKADFC//APKENSQLDEDRT|E|AANRIIHTI--RN----
Mammal        	------------G-C|R|NISVKENLVELMA//TLLNSGGIKSEIL|L|LLKPLCEVRKILC//APKQISQLDEDRM|E|AASNIISII--KN----
Mammal        	------------G-C|R|NIAVKENLVELMA//TLLKSGGIKSEIL|L|LLKPLCEVKPSFC//APKQISQLDEDRM|E|AANNIISII--KD----
Mammal        	------------G-C|R|NIAVKENLVELMA//ILLNSGGIKSEIL|L|LLKPLCEVKPSFC//APKQISQLDEDRM|E|AANNIISII--KN----
 
_____________Driver_R2443Q_Comp._Ens._D479H|E1514D|Q2243M|K2898R_nDriver_97_nCompOnly_138_____________
 
                                                          All Human Sequences

Human         	-SQK----------S|D|LLKLWNKIWCITF//VTYCK-----DAL|E|NHLHVIVGTLIPL//LMEKEMDNS----|Q|R---E----CIKD//I-Q-TNRYTVKVQ|R|ELELDELALRALK//QIDFS--------|-|-----------------
Human         	-SQK----------S|D|LLKLWNKIWCITF//VTYCK-----DAL|E|NHLHVIVGTLIPL//LMEKEMDNS----|Q|R---E----CIKD//I-Q-TNRYTVKVQ|R|ELELDELALRALK//LVHIDLGVAFEQG|K|ILPTPETVPFRLTRDIV
Human         	-SQK----------S|D|LLKLWNKIWCITF//VTYCK-----DAL|E|NHLHVIVGTLIPL//LMEKEMDNS----|Q|R---E----CIKD//I-Q-TNRYTVKVQ|R|ELELDELALRALK//LVHIDLGVAFEQG|K|ILPTPETVPFRLTRDIV
Human         	-SQK----------S|D|LLKLWNKIWCITF//VTYCK-----DAL|E|NHLHVIVGTLIPL//LMEKEMDNS----|Q|R---E----CIKD//I-Q-TNRYTVKVQ|R|ELELDELALRALK//LVHIDLGVAFEQG|K|ILPTPETVPFRLTRDIV
Human         	-SQK----------S|D|LLKLWNKIWCITF//VTYCK-----DAL|E|NHLHVIVGTLIPL//LMEKEMDNS----|Q|R---E----CIKD//I-Q-TNRYTVKVQ|R|ELELDELALRALK//LVHIDLGVAFEQG|K|ILPTPETVPFRLTRDIV

                                                          Reference Sequences

              	                 8|9|   3    8    //  8         3|4|   8    3    //    8        |3|           8 //  3     8    |3|    8    3   //   8    3    |8|    3    8    3  
              	                7|7|   8    8    //  0         1|1|   1    2    //    3        |4|           4 //  3     3    |4|    4    5   //   8    9    |9|    0    0    1  
              	               4|4|   4    4    //  5         5|5|   5    5    //    2        |2|           2 //  4     4    |4|    4    4   //   8    8    |8|    9    9    9  
              	               | |             //  1         1|1|   1    1    //    2        |2|           2 //  2     2    |2|    2    2   //   2    2    |2|    2    2    2  
Rapeseed      	-S------------E|-|LDRGWQLIWSSLI//R---SNPAKESVL|G|DQLQFLVSKLVTC//LGC----------|-|-----------EQ//-------------|-|------------S//VIHIDLGVAFEQG|L|MLKTPERVPFRLTRDII
Muskmelon     	-S------------E|K|LYQGWQSIWSCLM//K---SSPGKERVL|G|EQLQFLISKLVAC//LRS----------|-|-----------KE//-------------|-|------------N//VVHIDLGVAFEQG|L|MLKTPERVPFRLTRDVI
CornFungus    	--------------N|A|-PTSWKHVWQIAA//LERIP-----SFL|A|GHALSTLASLRVF//MSQQSKLRNQT-L|S|T---A----EARQ//R-HRYQSHLNRAR|Q|WLQLDEQELRRVE//VVHIDLGVAFEMG|R|VLPVPELVPFRLTRDIV
Penicillin    	--------------P|G|IRAHWPRVVGLAT//LKVAP-----GFT|A|GIAVSTLVTLRRI//VRKNDILKSRAKL|S|L---A----DSRL//R-EYLKNYRAKSK|Q|WFDLDDREYQRLL//VVHIDLGVAFEQG|R|VLPVPEVVPFRLTRDLV
Candida       	--------------K|F|KKSFSIQLLKLSL//RYTYD-----KSI|S|L----IIQIINSL//INDRPI-SS---L|P|S---D----TAWM//Q-KQVQQYYNRLK|K|QFVSESKDLESLR//PIHIDLGVAFDQG|K|RLAIPETVPFRLTRDIV
Ant           	-EIQ-----------|D|AMLHWSKIWDMLL//LPTRA-----IEV|Q|DVLRFIIANLIGL//KESLK--------|T|D---M----NMQE//N-QDLKRAVMINQ|K|QSTNDAAELESIE//VVHIDFGVAFEQG|K|VLPIPETIPFRLTRDIE
Fish          	-ANC----------S|E|AGRLWGRVWALAL//VQYCD-----DAL|E|SHLQVIVGTLTAQ//LISSETDPD----|R|K---N----CLIS//V-S-NNRYTVKVQ|R|ELELDVKALANLQ//LVHIDLGVAFEQG|K|ILPTPETVPFRLSRDIV
Frog          	-TPK----------S|D|LHKLWPKVWAVTL//VTHCE-----DAL|E|CHLHVIVGSLIPL//LLQEEKKQP----|S|Q---E----SLKD//V-Q-NNRYTVKVE|R|ELQLDECAILALI//LVHIDLGVAFEQG|K|ILPTPETVPFRLTRDIV
Lizard        	-SNR----------L|E|LQRTWSKIWSLVV//VKYCR-----DAL|G|THLHVIVGTLVPI//LLEKEMDNT----|K|R---E----CIKD//V-Q-TNRYTVKVQ|R|ELELDECAIRALA//LVHIDLGVAFEQG|K|ILPTPETVPFRLTRDIV
Bird          	---------------|-|-------------//VKYCS-----DAL|E|SHLHVIVGTLIPL//LLEKENESA----|K|R---E----CIKD//V-Q-TNRYTVKVQ|R|ELELDECAIHALT//LVHIDLGVAFEQG|K|ILPTPETVPFRLTRDIV
Mouse         	-SQK----------S|D|LLKLWIKIWSITF//VTQCK-----DAL|E|SHLHVIVGTLIPL//LVQKEMERS----|Q|G---A----CSKD//I-Q-TNRYTVKVQ|R|ELELDECALRALR//LVHIDLGVAFEQG|K|ILPTPETVPFRLSRDIV
Rat           	-SQK----------S|D|LLKLWIKIWSITF//VTHCK-----DAL|E|NHLHVIVGTLIPL//LVQKEMENS----|Q|G---G----CSKD//I-Q-TNRYTIKVQ|R|ELELDECALRALK//LVHIDLGVAFEQG|K|ILPTPETVPFRLSRDIV
Target[Human] 	-SQK----------S|D|LLKLWNKIWCITF//VTYCK-----DAL|E|NHLHVIVGTLIPL//LMEKEMDNS----|Q|R---E----CIKD//I-Q-TNRYTVKVQ|R|ELELDELALRALK//LVHIDLGVAFEQG|K|ILPTPETVPFRLTRDIV

                                                  Up to 50 Driver-Containing Sequences

Fungi         	--------------T|F|TNDDANKLLKICL//NFNIG-----SSF|T|A----SFSSIIMF//LAESSLDIDF--K|L|R---L----KQYI//K-KETKQQYMRIK|Q|QNIFDLSIVNNLK//PIHIDLGIAFDQG|R|LLPIPETIPFRLTRDII
Fungi         	-N-SNSSLDSPTEQK|S|EEGDWKKVWTHAI//-QGAI-----PNL|T|DLFVQLGSARTAL//GRQRESKNTIGDL|L|SPKAE----LLAS//------SRASKAA|Q|EDQEDDRAIKGME//LVHIDFGIVFEDG|R|KLRIPEKVPFRLTNDIV
Fungi         	-E-SKYSLDSPSQRK|S|EETDWKKVWSHAI//-KGSI-----SSL|T|DLFVQLGSARIAL//GRQRESKNTLGDL|L|SPKAE----LLAS//------SKPSKAA|Q|EDEEDERAIKGLE//LVHIDFGIVFEDG|R|KLRIPEKVPFRLTNDIV
Fungi         	------------MPQ|H|DTGLWDTVWTHAM//-PERD-----TNL|S|DILIRISCVSYGY//AQQKEQRDQIGTL|M|SPFTR----SLID//F-IDLHRKLKAAE|Q|ILGQDTIKFNDHI//VIHIDLGIAFDQG|K|LLPVPERVPFRLTADMV
Fungi         	--------------D|A|LTDRWGNIWQLAG//LKEAI-----SFA|C|GIVTLMVLQMRQH//LAQNPTLLREMHL|S|P---K----KMKL//R-NDFNRQAGRAE|Q|WYAIYSEEQQRLR//VVHIDLGIAFEAG|R|VLPVPEMVPFRLTRDVV
Fungi         	--------------E|S|LQSQWLQIWQVTA//LLQVP-----KFI|A|GLSMSVLTTLTQL//IRRRPLIGSRLHL|D|Q---R----QQCI//R-DDLRRQRARAK|Q|WFELDDREFKRLR//VVHIDLGVAFEQG|R|VLPIPEVVPFRLTRDIV
Fungi         	--------------D|Q|LKGIWLQAWELSV//LTDNP-----SFT|A|GLAVSILASLREF//ISRQPHLKKMTNL|S|S---R----DAQI//K-DQLRSHRTKAK|Q|WFDLDDREYQRLK//AVHIDLGVAFEQG|R|VLPIPESVPFRLTRDLV
Fungi         	--------------Q|E|LRPLWAQAWELTS//LLENP-----SFM|A|GLGVSTLASLRGL//ISRQPHIKSMLNL|S|S---H----DAKL//R-DQLLIHRVRAK|Q|WFELDDKEYQRLK//VVHIDLGVAFEQG|R|VLPVPEAVPFRLTRDLV
Fungi         	--------------D|K|LKGRWLQAWELNV//LTDNP-----SFT|A|GLAVSTLASLREF//-SRQPHLKKMTNL|N|S---K----DARL//K-DQLRVYRTKAK|Q|WFDLDDREYQRLK//AVHIDLGVAFEQG|R|VLPIPECVPFRLTRDLV
Fungi         	--------------D|Q|IKETWLQAWELGV//LSDNP-----SFT|A|GLAVSILASLREF//ISRRSHLKKMTNL|S|S---R----DAQI//K-DQLRTHRTKAK|Q|WFDLDDREYQRLK//AVHIDLGVAFEQG|R|VLPIPESVPFRLTRDLV
Fungi         	--------------D|Q|IKETWLQAWELGV//LSDNP-----SFT|A|GLAVSILASLREF//ISRRSHLKKMTNL|S|S---R----DAQI//K-DQLRTHRMKAK|Q|WFDLDDREYQRLK//AVHIDLGVAFEQG|R|VLPIPESVPFRLTRDLV
Fungi         	--------------P|G|IRAHWPRVVGLAT//LKVAP-----GFT|A|GIAVSTLVTLRRI//VRKNDILKSRAKL|S|L---A----DSRL//R-EYLKNYRAKSK|Q|WFDLDDREYQRLL//VVHIDLGVAFEQG|R|VLPVPEVVPFRLTRDLV
Fungi         	--------------H|L|LKPYWQQIWDLAS//LTERP-----GFV|A|GIAVSTLVSLRDF//IKNRDYLKSSAKL|T|S---R----DAQL//R-ESLKMHRTKAK|Q|WFDLDDREYQRLK//VVHIDLGVAFEQG|R|VLPVPEVVPFRLTRDLV
Fungi         	--------------S|F|SKTCWQQVWDLTS//LWDNP-----DSM|A|GIAVSTLVSLKAF//IKQKAYLKSAIDI|G|D---R----DAQL//R-EVLKFHRIKTK|Q|WFDLDDREYQRLR//VVHIDLGVAFEQG|R|VLPVPEVVPFRLTRDLV
Fungi         	--------------A|S|LRESWQKAWELAS//LTEHP-----GLM|A|ETAVSTFVTLRKL//ITSQDYIKTAIQL|T|D---H----DTQL//K-DGLKMYRSKTK|Q|WFDLDDREYQRLR//AVHIDLGVAFEQG|R|VLPVPEVVPFRLTRDLV
Fungi         	--------------P|S|LKTCWQQVWDLTS//LWENP-----DSM|A|GIAVSTLVSLKAF//IKQKAYLKSSIDI|G|D---R----DAQL//R-EVLKFHRIKTK|Q|WFDLDDREYQRLR//VVHIDLGVAFEQG|R|VLPVPEVVPFRLTRDLV
Fungi         	--------------P|E|LQNHWPRVVDLTV//LQENP-----GFT|A|GTAVSTLVTLRRL//VRKNDVLKSSSRL|S|L---D----DSRL//R-EYLKNYRAKAK|Q|WFDLDDREYQRLL//VVHIDLGVAFEQG|R|ILPVPEVVPFRLTRDLV
Fungi         	--------------L|S|LNKHWHQVWDLAS//MTENP-----CFV|A|EVAVSTFASLKKF//IKLKNYLKSAMNL|R|D---D----DAQL//R-ENLKNHRAKAK|Q|WFDLDDMEYQRHL//VVHIDLGVAFEQG|R|ILPIPEVVPFRLTRDLV
Fungi         	--------------N|E|LRETWSHIWELAC//LSFSP-----SFL|T|GLAVSTLASLRGF//ISRKPQLQAMLGI|S|S---G----DAQL//R-DQLRIYRTKTK|Q|WFDLDDREYQRLK//VVHIDLGVAFEQG|R|VLPVPEVVPFRLTRDLV
Fungi         	--------------N|E|LRETWSHIWELAC//LSFSP-----SFL|T|GLAVSTLASLRGF//ISRKPQLQAMLGI|S|S---G----DAQL//R-DQLRIYRTKTK|Q|WFDLDDREYQRLK//VVHIDLGVAFEQG|R|VLPVPEVVPFRLTRDLV
Fungi         	--------------P|E|LRPLWTQVWDLAS//LLENP-----SFM|A|GLGVSTLVSLRGF//IKRKPHLRSMLGL|S|S---R----DAQL//R-DQLRIHRIKAK|Q|WFELDDNEYQRLK//VVHIDLGVAFEQG|R|VLPIPEMVPFRLTRDLV
Fungi         	--------------P|Q|LRPLWTQVWDLAS//LLENP-----SFM|A|GLGVSTLVSLRGF//IKRKPHLRSMLGL|S|S---R----DAQL//R-DQLRIHRIKAK|Q|WFELDDNEYQRLK//VVHIDLGVAFEQG|R|VLPIPEMVPFRLTRDLV
Fungi         	--------------P|P|LRPYWEQAWELAS//LSESP-----GLM|A|GIVVTTLLSLRRF//IKQKGILKSAINL|Q|D---S----DAHL//K-EALKFHRSKTK|Q|WFDLDDRDYQRLL//VVHIDLGVAFEQG|R|VLPVPEVVPFRLTRDLV
Fungi         	--------------S|S|LRSYWEQAWELAS//LSECP-----GLM|A|GIAVTTLLSLRRF//IRQKDFLKSAIHL|Q|D---S----DALL//K-EALKFHRSKTK|Q|WFDLDDREYQRLL//VVHIDLGVAFEQG|R|VLPVPEVVPFRLTRDLV
Fungi         	--------------S|S|LRSYWEQAWELAS//LSECP-----GLM|A|GIAVTTLLSLRRF//IRQKDFLKSAINF|Q|D---S----DALL//K-EALKFHRSKTK|Q|WFDLDDREYQRLL//VVHIDLGVAFEQG|R|VLPVPEVVPFRLTRDLV
Fungi         	--------------P|S|LKRYWQQAWELTS//LTKRP-----GLM|A|GFAVSTKLLLRRF//IKQKDYLKSSLNV|T|D---N----SAQL//R-DNLKFHRAKTK|Q|WFDLDDREYQRLK//VVHIDLGVAFEQG|R|VLPVPEVVPFRLTRDLV
Fungi         	--------------L|S|LRSYWEQAWELAS//LSECP-----GLM|A|GIAVTTLLSLRRF//IRQKDILKSAINL|Q|D---S----DALL//K-EALKFHRAKTK|Q|WFDLDDREYQRLL//VVHIDLGVAFEQG|R|VLPVPEVVPFRLTRDLV
Fungi         	--------------L|S|LRSYWEQAWELAS//LSECP-----GLT|A|GIAVTTLLSLRRF//IRQKDILKSAINL|Q|D---S----DALL//K-EALKFHRAKTK|Q|WFDLDDREYQRLL//VVHIDLGVAFEQG|R|VLPVPEVVPFRLTRDLV
Fungi         	--------------L|S|LRSYWEQVWELAS//LGECP-----GLM|A|GIAVTTLLSLRRF//IRQKDILKSAINL|Q|D---S----DALL//K-EALKFHRAKTK|Q|WFDLDDREYQRLL//VVHIDLGVAFEQG|R|VLPVPEVVPFRLTRDLV
Fungi         	--------------Q|S|LRHCWQRAWEMAS//LCESP-----GLM|A|GIAVTTLLSLRRF//IKNKDFLKTAINI|S|D---R----DAQL//K-EALKYHRAKTK|Q|WFDLDDREYQRLR//VVHIDLGVAFEQG|R|VLPVPEVVPFRLTRDLV
Fungi         	--------------Q|S|LKHCWQRAWEMAS//LCESP-----GLM|A|GIAVTTLLSLRRF//IKNKDFLKTAINI|S|D---R----DAQL//K-EALKYHRAKTK|Q|WFDLDDREYQRLR//VVHIDLGVAFEQG|R|VLPVPEVVPFRLTRDLV
Fungi         	--------------Q|S|LRHCWQRAWEMAS//LCESP-----GLM|A|GIAVTTLLSLRRF//IKNKDFLKTAINI|S|D---R----DAQL//K-EALKYHRAKTK|Q|WFDLDDREYQRLR//VVHIDLGVAFEQG|R|VLPVPEVVPFRLTRDLV
Fungi         	--------------Q|P|LRHCWQRAWEMAS//LCESP-----GLM|A|GIAVTTLLSLRRF//IKNKDFLKTAINI|S|D---R----DAQL//K-EALKYHRAKTK|Q|WFDLDDREYQRLR//VVHIDLGVAFEQG|R|VLPVPEVVPFRLTRDLV
Fungi         	--------------Q|S|LKHCWQRAWEMAS//LSESP-----GLM|A|GIAVTTLLSLRRF//IKNKDFLKTAINI|S|D---R----DAQL//K-EALKYHRAKTK|Q|WFDLDDREYQRLR//VVHIDLGVAFEQG|R|VLPVPEVVPFRLTRDLV
Fungi         	--------------Q|S|LRHCWQRAWDMAS//LCENP-----GLM|A|GIAVTTLLSLRRF//IKNKDFLKTAVNI|S|D---R----DAQL//K-EALKYHRAKTK|Q|WFDLDDREYQRLR//VVHIDLGVAFEQG|R|VLPVPEVVPFRLTRDLV
Fungi         	--------------H|S|LKDCWQRAWELAS//LSEHP-----GLM|A|GVAVTTLLSLRKF//IKSKDFLKTAINL|S|D---R----DAQL//K-EALKYHRAKTK|Q|WFDLDDREYQRLR//VVHIDLGVAFEQG|R|VLPVPEVVPFRLTRDLV
Fungi         	--------------H|S|LKPCWQRAWDLTS//LTESP-----GLM|A|GVAVTTLLSLRKF//IKSKDFLKTAINL|S|D---R----DAQL//R-EALKYHRAKTK|Q|WFDLDDREYQRLR//VVHIDLGVAFEQG|R|VLPVPEVVPFRLTRDLV
Fungi         	--------------S|S|LRDAWQRVWDLTS//LIENP-----SLM|A|GITVSTFLSLREF//IKRKDYLKSAIGL|N|N---R----QAQL//K-DGLRYHRIKTK|Q|WFDLDDREYQRLR//VVHIDLGVAFEQG|R|VLPVPEVVPFRLTRDLV
Fungi         	--------------Q|S|LKQHWQRAWELTS//LAENP-----GLM|A|GIAVTTLLSLRKF//IKRKDFLKSAINL|S|D---R----DAQL//K-EALKFHRAKTK|Q|WFDLDDREYQRLR//VVHIDLGVAFEQG|R|VLPVPEVVPFRLTRDLV
Fungi         	--------------P|S|LRAIWQQAWELTC//LAETP-----GLM|A|GVAVSTLLSLKKF//INRKSYLRSSTNI|S|D---H----DAQL//R-EALKFHRGRTK|Q|WFDLDDREYQRLR//VVHIDLGVAFEQG|R|VLPVPEVVPFRLTRDLV
Fungi         	--------------L|S|LKKYWQQTWNLTS//LIDNP-----GFT|A|GISVSTLLYLRKF//IKRKRYLKSAIGL|S|D---Q----EAQL//R-DALRHYRTKTK|Q|WFDLDDREYQRLR//VVHIDLGVAFEQG|R|VLPVPEVVPFRLTRDLV
Fungi         	--------------P|S|LRAIWQQAWELTC//LTETP-----GLM|A|GVTVSTLLSLKRF//INRKAYLRSSANI|S|D---H----DAQL//R-EALKFHRTKTK|Q|WFDLDDREYQRLR//VVHIDLGVAFEQG|R|VLPVPEVVPFRLTRDLV
Fungi         	--------------P|T|LRAIWQQAWELTC//LTETP-----GLM|A|GVTVSTLLSLKRF//INRKAYLRSSTNI|S|D---H----DAQL//R-EALKFHRTRTK|Q|WFDLDDREYQRLR//VVHIDLGVAFEQG|R|VLPVPEVVPFRLTRDLV
Metazoa       	IINT----------E|F|CMELWHKIIEGSF//TPTCA-----EYV|R|PHLNILASSLITV//ARVRA--------|M|R---K----WVPD//KLSNIRRAKISTK|Q|NAARDEESINTMM//VIHIDFGIAFELG|K|NLPTPETIPFRLTRDIV
Metazoa       	IINS----------E|F|CLEQWHKIIEGSF//VPTCA-----EYV|R|PHLNILVSSLIAV//ARVRA--------|M|R---K----WVPD//KMTNLRRAKISTK|Q|NATRDEESINTMM//VIHIDFGIAFELG|K|NLPTPETIPFRLTRDIV
Metazoa       	IINS----------E|F|CLEQWHKIIEGSF//VPTCA-----EYV|R|PHLNILVSSLIAV//ARVRA--------|M|R---K----WVPD//KMTNLRRAKISTK|Q|NATRDEESINTMM//VIHIDFGIAFELG|K|NLPTPETIPFRLTRDIV
Metazoa       	IINT----------E|F|CMELWHKIIEGSF//IPTCA-----EYV|R|PHLNILASSLIAV//ARVRA--------|M|R---K----WVPD//KLSNIRRAKISTK|Q|NAARDEESINTMM//VIHIDFGIAFELG|K|NLPTPETIPFRLTRDIV
Metazoa       	----GTQDS-RE--G|H|DSLLWGRVWIAGV//MTSCP-----QEM|D|KYLAAIVTSIVPY//LSDHM--------|G|G---NRSAG---Q//T-TDSSRYCRTLD|Q|QARIDEVEINEMK//LVHIDLGVAFEQG|K|ILPTPETVPFRLTRDIV
Metazoa       	-VTKS---------D|K|IKDSWNTIWDVTL//LPERR-----AEV|D|KMMSFSVAVLTPV//KDSSD--------|I|D---A----PFCD//D-MDTKRAVNLNQ|Q|QSRNDSAELEDIK//VIHIDFGIAFEQG|K|VLPTPETVPFRLTRDME
Vertebrate    	-AFR----------A|E|LCRLWVRVWALAV//LQFCD-----DAL|D|CHLQVIIGTLTAQ//LLSRAGDPD----|S|T---E----YISS//V-P-PNRYTRKVK|Q|ELELDEKALSNLQ//LVHIDLGVAFEQG|K|ILPTPETVPFRLSRDIV

                                              Up to 50 Compensation-Only-Containing Sequences

Plant         	--------------A|A|LLSQWSSVWQLGV//LVDAL-----KFT|N|GVAMLIILQMR-H//IAQNKDLSTAMHV|S|T---R----ECRG//K-KYVDRSYEKAA|S|WFRVDDAEYQRLK//VIHIDLGVAFEAG|R|VLPIPELVPFRMTRDIV
Plant         	-L------------S|R|KSSVWQSIWESVL//E---SSPLSANTL|D|DQLQSIVSKLVSC//LNL----------|-|-----------HD//-------------|-|------------S//VVHIDLGVAFEQG|L|MLKTPERVPFRLTRDII
Plant         	-L------------S|R|KSSVWQSIWESVL//E---SSPLSANTL|D|DQLQSIVSKLVSC//LNL----------|-|-----------HD//-------------|-|------------S//VVHIDLGVAFEQG|L|MLKTPERVPFRLTRDII
Plant         	-L------------S|R|KSSVWQSIWESVL//E---SSPLSANTL|D|DQLQSIVSKLVSC//LNL----------|-|-----------HD//-------------|-|------------S//VVHIDLGVAFEQG|L|MLKTPERVPFRLTRDII
Plant         	-A------------S|L|ATSAVQSQWQGDA//Q---GRTELHPLL|G|ALLPTIISGLVTA//LDM----------|-|-----------PD//-------------|-|------------P//VVHIDLGVAFEQG|R|FLNTPELVPFRLTRDVV
Fungi         	---------------|-|RTFPFEIAWNTSV//QSVIG-----STL|T|SIAPALAEQISTY//VSQYCTH------|K|R---S----DDVF//A-KRYAHIREKML|S|QIKLDMAEEGRYM//VVHIDLGIAFDQG|R|ILAVPELVPFRLTRDIV
Fungi         	--------------N|F|DETLYLKVLKYIT//SLDKP-----DSL|T|L----FFLNVLHF//YVEREKFA-----|-|N---E----AMKC//L-LVGQKHYHNLK|T|HMENDRLAIENIC//PIHIDLGIAFDQG|R|LLKIPELVPFRLTRDII
Fungi         	--------------N|V|SKTTLDLIIGFTI//KYDMN-----LSF|I|I----ILSNILVV//LNKRHASYAS--R|D|S---P----QMQL//R-KDAKKHYTKTY|I|QYEREKNDLLEMK//PIHIDLGIAFDQG|R|LLPVPELVPFRLTKDII
Fungi         	--------------T|L|TDLDVTKILKVSI//KYDIT-----SIL|V|T----VFSQVLTY//LTKISYRNNS--S|I|C---K----QLEL//R-KDAERQYSRVH|I|QYKKDKELLDNLK//PIHIDLGIAFDQG|R|LLSIPETVPFRLTRDIV
Fungi         	--------------T|L|SEADLNTILKVGL//DIHIY-----DVF|P|T----LFSSLFMY//ISTC-KENNI--I|P|P---G----QMEV//R-KDARRHYFKIN|V|QVLRDKELMMNAV//PIHIDLGISFDQG|R|LLPIPELVPFRLTRDMV
Fungi         	--------------P|D|CYEDFVTILKLSL//EILLD-----TAL|T|V----LFSKLLMF//LSRNDKPLKF--K|P|S--------DLKI//R-KDAKRHFNRVK|L|QLNRDQELLKRLV//PIHIDLGIAFDQG|R|LLPIPELVPFRLTRDMI
Fungi         	--------------K|I|SNDDMTRLFKVCL//MLMVE-----RSL|S|I----FFCKVFIY//LSKNTLEQNA--K|L|S---N----YLQL//R-KDAKRHYHRVA|I|QYNRDSEILKTLL//PIHIDLGIAFDQG|R|LLPIPELVPFRLTRDII
Fungi         	--------------V|V|TDEGVNRIFKLCL//KLDIA-----DEL|L|Q----LFSHVLMM//LLNRSDEFPS--I|S|S---A----DLTI//R-RDAKRHHGRVA|L|QLSNDKEILNNLL//PTHIDLGIAFDQG|R|LLPIPEMVPFRLTRDIV
Fungi         	--------------S|L|GEHDVNRIFKLCL//DLSIV-----DAL|S|S----IYAEVLIF//I---SDEIHP--N|K|S---L----DIKV//R-KDAKRHYLKVR|M|QLENDMELLDSLK//PIHIDLGVAFDQG|R|LLPIPELVPFRLTRDVV
Fungi         	--------------V|L|TMKDQIKIFKVSL//EHDFE-----PAL|I|R----IFQNLLIR//LIPNDILLKR--S|E|R---E----NLCL//R-KDARRHFSRLN|I|EVERNNATLNDLL//PIHIDLGVAFDQG|R|LLPIPELVPFRLTRDIV
Fungi         	EK----------G--|-|-QAIWQQMWTIAC//-RA-F-----SGL|S|DTLVSLFDLR---//EKERLKGQRIGDV|L|DEAAK----DNMQ//R-WRQLVRARQAE|K|IEALDQTKLREHE//VVHIDFGVAFDQG|R|LLPIPELVPFRLTRDVV
Fungi         	-R----------S--|-|-AALWAQVWPVAC//-SA-P-----LEL|A|ALLVSVVSQTETH//QRRQCSADDIGSG|L|GDALT----QLAS//R-QRLLRHQETAA|K|LLAMDQDQLDVCL//VVHIDFGVAFEQG|R|LLPVPELVPFRLTRDII
Fungi         	-A----------E--|-|-ASIWSSIWPLAC//-PT-S-----PRL|A|PLLTALLHTAESL//ERSYSRRDDIGEG|I|RTGVV----DLSA//R-KKKMGRQRGAK|K|LLKIDEAQLVQHV//VIHIDFGVAFEQG|R|LLPIPELVPFRLTRDVI
Fungi         	-A----------ERD|H|GISSGLHDWGIAV//-HSPE-----ALV|S|CIVTWSREIADQL//VRQRLQSDQIGDA|L|DRPAE----EIAR//R-GKLLQFQRQAE|K|ILRQDQTRLSELE//LVHIDFGVAFDQG|K|LLPIPELVPFRLTRDIV
Fungi         	-A----------A--|-|-IPSLESTWTLCC//-DKSP-----PQL|S|SILIAMAEGA---//QRYRIQASQIGDL|L|EPATE----EALK//A-YKNLHYRSQAE|K|ILRQDEALLSQHI//VIHIDFGVAFEQG|R|LLPIPELVPFRLTRDIV
Metazoa       	-E------------H|H|NHEVYLTLWNTCI//LTQTP-----FKI|Q|RSLSKIVSILNIK//IAK----------|V|D---S----INFS//A-RKEEKAVIVNN|V|FGELDEAEIANTK//LIHIDFGIAFDQG|K|TLPTPETVPFRLTQDIV
Metazoa       	-DCK----------S|E|VEKLWKVIGESTL//LPKFS-----ETF|E|QFLIFTVNSLKNY//YLKNH--------|Q|D---D----TLKT//T-KDEFIAANIHV|K|QSNIDAIEIENAK//VIHIDFGIAFEQG|R|VLPTPETVPFRLTRDII
Metazoa       	-H-N----------E|A|VQTFWRKIAKFAV//LPQFS-----DSF|Q|QFFVFVVNFLENL//YLKNR--------|K|N---A----DLQS//T-DDERRAATIHE|K|QSRIDELEIENTK//VIHIDFGIAFEQG|R|CLPTPETVPFRLTRDII
Metazoa       	---------------|G|IDDMWKV----TL//LPGLA-----TVV|R|NFFAVIVSRLRSI//LLIKK--------|H|---------SLSE//T-RDERKAVSIKQ|K|QSSIDETEIRSIE//VVHIDFGIAFEQG|R|VLPTPETVPFRLSRDVV
Metazoa       	---------------|G|IDDMWKV----TL//LPGLA-----TVV|R|NFFAVIVSRLRSI//LLIKK--------|H|---------SLSE//T-RDERKAVSIKQ|K|QSSIDETEIRSIE//VVHIDFGIAFEQG|R|VLPTPETVPFRLSRDVV
Metazoa       	---------------|-|-------------//TLNYT-----DEM|K|QHYYTVVNNLVVS//FDQRN--------|P|S---S----KLET//D-GDVRRSAISLK|R|QSNIDEDEIQRIC//LIHIDLGVAFEQG|R|ILPAPETIPFRLTRDII
Metazoa       	-N--KIQTL-FI--E|S|CHPLWMKVWSSTL//TKCCY-----EEF|G|RHLHVIVTALIPH//LDKNK--------|Q|G---SHIGGKVLD//N-Q--RNKYMTLM|K|QQQFDQQEMDNLK//LVHIDLGVAFEQG|R|ILPTPETVPFRLTRDIV
Metazoa       	-S--RQEFSQHT--D|Q|LSREWSKVWSATI//VVQCS-----EEF|S|KHIEVILGAVVPL//VPDAM--------|D|G----DQRRMLHD//I-GSSDRFYRIQA|K|QLAIDKKEVESLR//LVHIDLGIAFEQG|R|NLPTPETVPFRLTRDLV
Metazoa       	-S--RQKFSQHT--D|Q|LSREWSKVWSATI//VVQCS-----EEF|S|KHIEVILGAVVPL//VPDAM--------|D|G----DQHKKLHD//I-GSSDRFYRIKA|K|QLPIDKKXVECLR//LVHIDLGIAFEQG|R|NLPTPETVPFRLTRDLV
Metazoa       	-V--VTLPQ-AI--Q|D|TSTIWKKVWASTL//MEICS-----QEF|E|KYLTFFVSSLVPV//VLNRG--------|N|N---S----AVSN//D-NSKEKYFIILN|K|QSQIDRQEINALE//LVHIDLGVAFEQG|R|ILPTPETVPFRLTRDMV
Metazoa       	-V--VTLPQ-AI--Q|D|TSTIWKKVWASTL//MEICS-----QEF|E|KYLTFFVSSLVPV//VLNRG--------|N|N---S----AVSN//D-NSKEKYFIILN|K|QSQIDRQEINALE//LVHIDLGVAFEQG|R|ILPTPETVPFRLTRDMV
Metazoa       	--------------K|S|FSDFLNFLWTTAM//LCTSA-----ELV|D|YFIDIIYPAIFKI//-------------|-|------------E//N-NEELKSSKIYQ|C|NLDIDKAEIETIC//VIHIDFGISFELG|R|ILPTPETVPFRLTRDIE
Metazoa       	--------------K|E|IQNLWLNIWNTAI//LPHCA-----IVF|N|DLLTHIVPTLVAF//-R-----------|-|------------K//S-VDYIRVTKTYE|V|QVELVNEEMKTLK//VIHIDFGIAFEQA|R|ILPTPETVPFRLTRDIV
Metazoa       	--------------K|E|IQNLWLNIWNTAI//LPHCA-----IVF|N|DLLTHIVPTLVAF//-R-----------|-|------------K//S-VDYIRVTKTYE|V|QVELVNEEMKTLK//VIHIDFGIAFEQA|R|ILPTPETVPFRLTRDIV
Metazoa       	-IVKP---------T|H|TKEHWEEIWSTAL//VPVRS-----NEF|K|DILSFIVTSLTPI//KESLK--------|N|D---P----VIKD//D-ADMRTAVMLSK|K|QSRNDVAELENIQ//VIHIDFGIAFERG|K|LLTTPETIPFRLTRDLE
Vertebrate    	-SHK----------L|E|LQRIWAKIWSLTI//VTCCN-----DAL|D|SHLHVIVGTLIPL//LLEKENENT----|K|R---E----CIKD//A-E-TNRYTVKVQ|R|ELQLDECAMHALK//LVHIDLGVAFEQG|K|ILPTPETVPFRLTRDIV
Vertebrate    	-APK----------S|D|FHKLWTKIWAVTM//ITNCK-----DAL|D|SHLHVIVGSLIPL//MLEINGPN-----|-|Q---N----NLKH//V-Q-TNRYTVKVQ|R|ELELDESEIAALK//LVHIDLGVAFEQG|K|ILPTPETVPFRLTRDIV
Vertebrate    	-IHR----------S|E|LSRLWARVCALAL//LQFCD-----DAV|D|CHLQVIVGTLVVQ//LMTKVEDPD----|S|K---Q----YLSS//F-V-RNRYTTKVQ|K|ELELDEKALSNLQ//LVHIDLGVAFEQG|K|TLPTPETVPFRLSRDIV
Vertebrate    	-AHR----------A|E|LDRLWLRIWALCV//LQFCD-----DAL|D|CHLQVIVGTLTAQ//LLSKVGNSN----|S|T---E----SLSS//V-T-SNRYTIKVQ|R|ELELDEKALSNLR//-------------|-|-----------------
Vertebrate    	-MYR----------T|E|LNRLWCKVWSLSL//LQFCD-----DAL|D|CHLQVIVGTLTAQ//LLSRLEDPD----|S|I---Q----YLNS//V-T-TNRYTIKVQ|R|ELELDQKALSNLQ//LVHIDLGVAFEQG|K|ILPTPETVPFRLSRDIV
Vertebrate    	-IHR----------A|E|LGRLWVRIWPLAL//LQFCD-----DAL|D|CHLQVIVGTLTAQ//LLSRTEDSE----|S|N---H----QLSA//V-T-SNRYTVKVQ|R|ELELDEKALSNLR//-------------|-|-----------------
Vertebrate    	-VYK----------P|E|LDKLWSRVWPLTL//LQFCD-----DAL|D|CHLKVIVGTLTAQ//LMSRTVDPD----|T|T---Q----YLSS//V-I-KNRYTIKVE|R|ELELDEKALSNLQ//LVHIDLGVAFEQG|K|ILPTPETVPFRLSRDIV
Vertebrate    	-IHS----------A|E|LGRLWGRVWALAL//LQFCD-----DAL|D|CHLQVIVGTLTAQ//LMTSVGNVE----|S|R---E----CISS//V-N-SNRYTIKVK|K|ELDLDEKALSNLH//LVHIDLGVAFEQG|K|ILPTPETVPFRLSRDIV
Vertebrate    	-AHK----------A|E|LDRLWARIWALGV//LQFCD-----GAL|D|CHLQVIVGTLTAQ//LLSKLG-NL----|N|S---T----NLSS//V-T-SNRYTIKVQ|R|ELELDEKALSNLR//LVHIDLGVAFEQG|K|ILPTPETVPFRLSRDIV
Vertebrate    	-AHG----------A|E|LARLWVRIWALAL//LEFCD-----DAL|D|CHLQVIVGTLTAQ//LLSTLGNPE----|S|N---P----RLSS//V-S--NRYTEKVK|R|ELKLDEAALSNLQ//LVHIDLGVAFEQG|K|ILPTPETVPFRLSRDIV
Vertebrate    	-AHG----------A|E|LARLWVRIWALAL//LEFCD-----DAL|D|CHLQVIVGTLTAQ//LLSTLGNPE----|S|N---P----RLSS//V-S--NRYTEKVK|R|ELKLDEAALSNLQ//LVHIDLGVAFEQG|K|ILPTPETVPFRLSRDIV
Vertebrate    	-DHG----------A|E|LGRLWVRTWALAV//LQFCD-----DAL|D|CHLQVIVGTLTFQ//LLSRLQTPE----|S|I---Q----DVRL//V-T--NRYTIKVQ|R|ELELDEKALSNLR//LIHIDLGVAFEQG|K|ILPTPETVPFRLSRDIV
Vertebrate    	-VHR----------A|E|LGRIWARIWPLAL//LQFCD-----DAL|D|CHLQVIVGTLSAQ//LLSRTEDAD----|G|N---H----QLSS//V-T--NRYTIKVQ|R|ELQLDERALSNLR//LVHIDLGVAFEQG|K|ILPTPETVPFRLSRDIV
Vertebrate    	-IHR----------A|E|LGRLWVRIWPLAL//LQFCD-----DAL|D|CHLQVIVGTLTAQ//LLSRTEDSE----|S|N---H----QLSA//V-T-SNRYTVKVQ|R|ELELDEKALSNLR//LVHIDLGVAFEQG|K|ILPTPETVPFRLSRDIV
Vertebrate    	-VHG----------A|E|LGRLWVRIWALAV//LQFCD-----DAL|D|CHLQVIVGTLTTQ//LLSKLGNSE----|S|N---Q----DVSS//V-T--NRYTVKVQ|R|ELELDEKALSNLR//LVHIDLGVAFEQG|K|ILPTPETVPFRLSRDIV
 
________________________BAP1_______________________
 
MutationAA      Num. Tumors     Common Polymorphism     
                                                        
p.?             207             1                       
p.0              14             0                       
p.R385*          12             0                       
p.G185R          10             0                       
p.Y173C          10             0                       
p.R60*            9             0                       
p.S460*           9             0                       
p.Q684*           8             0                       
p.M1I             7             0                       
p.Q253*           6             0                       
p.S63C            6             0                       
p.D225N           5             0                       
p.E454fs*15       5             0                       
p.H169Q           5             0                       
p.H169Y           5             0                       
p.Q261*           5             0                       
p.Q277*           5             0                       
p.Q28*            5             0                       
p.Q40*            5             0                       
p.S520fs*51       5             0                       
p.T273T           5             0                       
p.T517M           5             0                       
p.V27fs*45        5             0                       
p.W196*           5             0                       
p.A95D            4             0                       
p.C91F            4             0                       
p.D672G           4             0                       
p.E31delE         4             0                       
p.G13V            4             0                       
p.H141R           4             0                       
 
_____________Driver_M1I_Comp._Ens._L6F|G121K|S126M|V698N_nDriver_7_nCompOnly_94_____________
 
                                                          All Human Sequences

Human         	---------------|M|NKGW|L|ELESDPGLFTLLV//LGPTLSRMKDFTK|G|FSPE|S|KGYAIGNAPELAK//---LVEQN---IS|V|RRR--QGVSIGRL-HKQ
Human         	---------------|M|NKGW|L|ELESDPGLFTLLV//LGPTLSRMKDFTK|G|FSPE|S|KGYAIGNAPELAK//---LVEQN---IS|V|RRR--QGVSIGRL-HKQ
Human         	---------------|M|NKGW|L|ELESDPGLFTLLV//LGPTLSRMKDFTK|G|FSPE|S|KGYAIGNAPELAK//---LVEQN---IS|V|RRR--QGVSIGRL-HKQ
Human         	---------------|M|NKGW|L|ELESDPGLFTLLV//LGPTLSRMKDFTK|G|FSPE|S|KGYAIGNAPELAK//---LVEQN---IS|V|RRR--QGVSIGRL-HKQ
Human         	---------------|M|NKGW|L|ELESDPGLFTLLV//LGPTLSRMKDFTK|G|FSPE|S|KGYAIGNAPELAK//---LVEQN---IS|V|RRR--QGVSIGRL-HKQ
Human         	---------------|M|NKGW|L|ELESDPGLFTLLV//LGPTLSRMKDFTK|G|FSPE|S|KGYAIGNAPELAK//---LVEQN---IS|V|RRR--QGVSIGRL-HKQ

                                                          Reference Sequences

              	                 |1|    |6|    1    6   //   1    6    |1|    |6|    1    6   //   1       6 |8|  1      6     1 
              	                | |    | |    1    1   //   1    1    |2|    |2|    3    3   //   9       9 |9|  0      0     1 
              	               | |    | |             //   1    1    |1|    |1|    1    1   //   6       6 |6|  7      7     7 
Rapeseed      	---------------|-|-MSW|L|PVESDPGVFTEII//IGSELTELKEFAK|D|FPPE|L|KGLAISNNEAIRA//---LIEKA---RR|-|-----------------
Muskmelon     	---------------|-|----|-|-------------//IGPELSKLKDFTK|N|FPPE|L|KGLAINNSEAIRT//---LIEKA---KQ|K|-TG--GP-------R--
CornFungus    	LA-PITKD---ELQ-|E|WEGW|C|EVESEPAFFNAML//LGTNLQEFKDSTS|N|VSTP|L|RGHALASNVFIRS//-------------|-|-----------------
Penicillin    	CQ-PASRL---EKD-|S|WNGF|C|EIESEPALFNVML//LGENLRSFKEFTM|P|FTPA|L|RGDAINNFEFVKR//-------------|-|-----------------
Candida       	--------------M|S|QSGW|N|TIDSDAGVFTELV//LGEELNNFKSFVT|G|FDSE|M|IGETISNSDLIRS//WEDFLQKG---RN|K|TQQ--LI-----A-Q--
Sponge        	----MAAN---SVN-|L|SSEW|L|ELESDPGLFTLLI//LGHTLPLLKEFCH|N|LDPE|A|RGYAIGNMPDLAT//---LLPQR---ML|E|GRR--NN---RRS-HK-
Coral         	------------MA-|V|NSGW|L|ELESDPGLFSLLI//LGETLSRLKEFSS|K|FDPE|N|KGYVIGNLPELAM//---LVEEQ---TS|L|KRR--LAQTRP-P-LKQ
Flatworm      	DLVHGVSLSANVIM-|S|QSEW|R|ELESDPGLFTLLL//LNEFQRATRY---|-|LPPE|A|KGMAIGNMPQLAQ//---G--SSRSVQT|R|SST--RA-----A-S--
Snail         	---------------|-|----|-|-------------//LGETLTRVKDFTR|H|MNPE|D|KGYAIGNMPDLAR//---LVEHN---LM|R|AKP--STATSALT-KTA
Ant           	----MPVD---INR-|L|TEGW|L|ELESDPGLFTLLL//LGTTLSRLKMHTS|G|MCPE|N|KGWAIGNTPELAC//---LVQQH---LA|L|KKH--TSVSVNRV-HRS
Copepod       	-MTGEKKD---LYN-|L|ADGW|L|ELESDPGLFTLLM//LGSTLNTLRNHVQ|G|MNPE|N|KGLSIGNCPELAQ//---LVEHG---LG|Y|RKE--DPALAGRK-D--
Lancet        	---------------|M|NKGW|L|ELESDPGLFTLLV//LGSTLTRLKHFTK|G|MGPE|S|KGWAIGNVPEIAR//---LVDQH---PA|V|VTA--LLCVA-------
Fish          	---------------|M|----|-|LLR----------//LGMTLSRMKTFTK|G|FSPE|S|KGYAIGNAPELAK//---LVEQN---IS|V|RRR--QGVSIGRL-HKQ
Frog          	---------------|M|NKGW|L|ELESDPGLFTLLV//LGPTLSRIKEFTK|G|FSPE|S|KGYAIGNAPELAK//-------------|-|-----------------
Lizard        	---------------|M|NKGW|L|ELESDPGLFTLLV//LGPTLSRMKEFTK|G|FSPE|S|KGYAIGNAPELAK//---LVEQN---IS|V|RRR--QGVSIGRL-HKQ
Bird          	---------------|M|NKGW|L|ELESDPGLFTLLV//LGPTLSRMKDFTK|G|FSPE|S|KGYAIGNAPELAK//---LVEQN---IS|V|RRR--QGVSIGRL-HKQ
Alligator     	---------------|-|----|-|--MALPGLFTLLV//LGPTLSRMKDFTK|G|FSPE|S|KGYAIGNAPELAK//---LVEQN---IS|V|RRR--QGVSIGRL-HKQ
Mouse         	---------------|M|NKGW|L|ELESDPGLFTLLV//LGPTLSRMKDFTK|G|FSPE|S|KGYAIGNAPELAK//---LVEQN---IS|V|RRR--QGVSIGRL-HKQ
Rat           	---------------|M|NKGW|L|ELESDPGLFTLLV//LGPTLSRMKDFTK|G|FSPE|S|KGYAIGNAPELAK//---LVEQN---IS|V|RRR--QGVSIGRL-HKQ
Target[Human] 	---------------|M|NKGW|L|ELESDPGLFTLLV//LGPTLSRMKDFTK|G|FSPE|S|KGYAIGNAPELAK//---LVEQN---IS|V|RRR--QGVSIGRL-HKQ

                                                  Up to 50 Driver-Containing Sequences

Protist       	-------MAGDNEN-|I|LDEW|C|LIESNPCIFYDML//LNDEIKNIKTFSL|N|FDSS|M|KGLTLSNCTFLRN//---AYQKE---KE|K|NKT--HS----------
Protist       	-------MARDNEN-|I|LEEW|C|LIESNPCIFYDML//LNDEIKNIKTFSL|N|FDSS|M|KGLTLSNCTFLRN//---AYQKE---KL|K|NAT--KS----------
Fungi         	--------------M|I|ELCL|R|TVESCQGVFTSLI//IGEKLGEFREFTM|V|LPPE|F|RGEALSNSDLIRE//YEKWVKESLERRK|N|AEQ--AM-----R-G--
Fungi         	-------------L-|I|GSPF|S|VIESDPGVFTTLV//VGQDLIDFKTDTQ|K|MSSV|M|KGLAISNSRFVRD//---LI--------|-|-----------------
Fungi         	-------------L-|I|GEPF|A|VIESDPGVFTAFI//IGPALKEFAADTE|R|MSAV|M|RGLAVSNMTLIRE//---ALPKV---GG|G|KDA--QS-----RPT--
Metazoa       	------------MN-|I|NKGW|L|ELESDPGLFTLLL//LGENLNALKEFSH|K|MNPE|D|KGLAIGNIPALAR//---LVEDH---VN|N|KKR--T--NVGRL-QSK
Vertebrate    	VYGKRPYG---GAG-|I|AHGQ|F|RNQTTPGLFTLLV//LGPTLSRMKDFTK|G|FSPE|S|KGYAIGNAPELAK//---LVEQN---IS|V|RRR--QGVSIGRL-HKQ

                                              Up to 50 Compensation-Only-Containing Sequences

Protist       	-------MQKSNSD-|S|LSEW|C|LIESNPCIFNDML//LNEEIKNIKSFSD|N|FDSS|M|KGLTLSNCNVLRN//---AYEKE---KE|K|KRR--GT-----A-A--
Protist       	-------MQRSSNE-|G|LSEW|C|LIESNPCIFNDML//LNEEIKNIKSFSN|N|FDSS|M|KGLTLSNCNFLRN//---AYQKQ---KQ|K|RRR--AI-----A----
Protist       	--------MQSEND-|S|IGEW|C|LIESNPCIFYEML//LNENIENIKTFSI|N|FDST|M|KGLTLSNCNFLRN//---SYEKE---KQ|K|RNN--------------
Protist       	---------RYSND-|S|LSEW|C|LIESNPCIFNDML//LNEEIKNIKSFSN|N|FDSS|M|KGLTLSNCNFLRN//---AYQKQ---KQ|K|CRR--AA-----V----
Protist       	-------MQRSSND-|S|LTEW|C|LIESNPCIFNDML//LNEEIKNIKSFSS|N|FDSS|M|KGLTLSNCNFLRN//---AYEKQ---KQ|K|HSR--GA-----A----
Protist       	-------MQRSSND-|S|LSEW|C|LIESNPCIFNDML//LNEEIKNIKSFSN|S|FDSS|M|KGLTLSNCNFLRN//---AYEKQ---MQ|K|HSR--GS-----A----
Protist       	-------MERDNEN-|V|LEEW|C|LIESNPCIFYDML//LNDEIKNIKTFSL|N|FDSS|M|KGLTLSNCTFLRN//---AYQKE---KL|K|NAT--NS----------
Protist       	-------MQKSGND-|S|LSEW|C|LIESNPCIFNDML//LNEEIKNIKSFSS|N|FDSS|M|KGLTLSNCNFLRN//---AYQKE---KE|R|HRR--AA-----C-C--
Protist       	--------MQSEND-|S|IGEW|C|LIESNPCIFYEML//LNENIENIKTFST|N|FDST|M|KGLTLSNCNFLRN//---SYEKE---KQ|K|RNI--------------
Protist       	--------MQSEND-|S|IGEW|C|LIESNPCIFYEML//LNENIENIKTFSI|N|FDST|M|KGLTLSNCNFLRN//---SYEKE---KQ|K|RST--------------
Protist       	--------MQSEND-|S|IGEW|C|LIESNPCIFYEML//LNENIENIKTFST|N|FDST|M|KGLTLSNCNFLRN//---SYEKE---KQ|K|RST--------------
Protist       	IEGANSGASARNAD-|G|GNRW|C|LIESDPGVFTELV//VGSTIRALVDFTK|D|LDPQ|M|RGEAIGNSEHIRA//---AVKAA---QQ|S|VSR--RQ-----Q-E--
Protist       	AEDGSSGANARNAD-|G|SNRW|C|LIESDPGVFTELV//VGSTINALVDFTK|D|VDPQ|M|RGEAIGNSELIRA//---SVTAA---QE|T|IAR--RQ-----H-E--
Protist       	AEDGSSGANARNAD-|G|GNRW|C|LIESDPGVFTELV//VGATINALVDFTK|D|VDPQ|M|RGEAIGNSELIRA//---SVTAA---QE|T|IAR--RQ-----H-E--
Plant         	---------------|-|-MEW|T|TIESDPGVFTELA//LGETLSAFKEFTS|E|FDAE|T|KGLAISNSDVIRD//---AFEIA---KK|N|REK--GA-----S-D--
Plant         	---------------|-|---W|T|TIESDPGVFTELL//IGPELSQLREFTR|G|FPPD|M|KGLAIGNSETIRS//---LVQKA---Q-|-|-----------------
Plant         	---------------|-|-MEW|T|TIESDPGVFTELI//LGTELANLREFVS|D|FDPT|M|KGLAISNSDLIRT//---LLERA---RR|P|-----AA-----A-G--
Plant         	---------------|-|-MSW|A|PIENDPGVFTELL//LSEDLKKLKEFAK|D|MPPE|L|KGLAIVNCESIRM//---LIEKA---KQ|N|SHS-----------R--
Plant         	---------------|-|-MSW|F|PVESDPGVFTEII//IGSELSELKKFAK|E|FPPE|L|KGLAINNNEAIRA//---LIDKA---NR|-|-----DP----------
Plant         	---------------|-|-MSW|F|PVESDPGVFTEII//IGSELSELKRFAK|E|FPPE|L|KGLAINNNEAIRA//-------------|-|-----------------
Plant         	---------------|-|-MSW|F|PVESDPGVFTEII//IGSELSELKKFAK|E|FPPE|L|KGLAINNNEAIRA//---LIDKA---NR|-|-----DP----------
Plant         	---------------|-|--MW|T|LL-----------//IGPELSNLKEFTG|A|FAPD|M|KGLAINNSDSIRT//---LVEKA---KQ|Q|KASSTSA-----STR--
Plant         	---------------|-|--MW|T|LL-----------//IGPELSNLKEFTG|A|FAPD|M|KGLAINNSDSIRT//---LVEKA---KQ|Q|KASSTST-----SAR--
Plant         	---------------|-|-MSW|C|TIESDPGVFTELI//IGPELSNLKEFTG|A|FAPD|M|KGLAINNSDSIRA//---LVEKA---RQ|Q|KAPGAGA-----STS--
Plant         	---------------|-|-MSW|C|AIESDPGVFTELI//IGPELSKLKEVTK|N|FPAE|L|KGLAINNNESIRA//---LIDKA---KR|N|NNA--------------
Plant         	---------------|-|-MSW|C|TIESDPGVFTELI//IGPELSNLKEFTG|A|FAPD|M|KGLAINNSDSIRA//---LVEKA---RQ|Q|KTP--SA-----STS--
Plant         	---------------|-|-MSW|C|TIESDPGVFTELI//IGPELSNLKEFTG|A|FAPD|M|KGLAINNSDSIRT//---LVEKA---KQ|Q|KASSTSA-----STR--
Plant         	---------------|-|-MSW|C|TIESDPGVFTELI//IGPELSNLKEFTG|A|FAPD|M|KGLAINNSDSIRT//---LVEKA---KQ|Q|KASSTST-----SAR--
Fungi         	LT-PLTSE---ERD-|S|WNGF|C|EIENEPALFNAIL//MGEELKSFREFTK|D|LSPA|M|RGYAIGNFEFVKK//-------------|-|-----------------
Fungi         	LT-PLTSE---ERD-|S|WNGF|C|EIENEPALFNAIL//MGEELKSFREFTK|D|LSPA|M|RGYAIGNFEFVKK//-------------|-|-----------------
Fungi         	FM-PLTSQ---EKD-|S|WNGF|C|EIENEPAIFNAML//MGEQLKSFRKFTQ|D|FSPA|M|RGYTIGNFEFVKQ//-------------|-|-----------------
Fungi         	---------------|M|SEGW|C|LTESDPAIFTILL//LGQELSQLKEFSV|D|LDSQ|M|TGELLTNSERIRA//---RVNLA---KQ|K|MVD--R------Q-R--
Fungi         	---------------|M|SGGW|N|TIESDAGVFTSLI//IGEQLGDFREFTM|V|LPPE|F|RGEALSNSDLIRE//CDKWVKESLERRK|N|AEQ--AY-----R-G--
Fungi         	---------------|M|SGGW|N|TIESDAGVFTSLI//IGEKLGDFREFTM|V|LPPE|F|RGEALSNSDLIRE//CEKWVKESLERRK|N|AEQ--AM-----R-G--
Fungi         	---------------|M|SGGW|N|TIESDAGVFTSLI//IGEKLGEFREFTM|V|LPPE|F|RGEALSNSDLIRE//CEKWVKESLERRK|N|AEQ--AL-----R-G--
Fungi         	---------------|M|SGGW|N|TIESDAGVFTDLL//IGDKLRDFRDFTI|A|LPAE|I|RGEALSNSELIRD//YDDWVNQG---KK|N|MEK--RA-----A-E--
Fungi         	---------------|M|SGGW|N|TIESDAGVFTSLI//IGEKLGDFREFTM|V|LPPE|F|RGEALSNSDLIRE//CEKWVKESLERRK|N|AEQ--AM-----R-G--
Fungi         	---------------|M|SGGW|N|TIESDAGVFTSLI//IGEKLGEFREFTM|V|LPPE|F|RGEALSNSDLIRE//YEKWVKESLERRK|N|AEQ--AM-----R-G--
Fungi         	---------------|M|SGGW|N|TIESDAGVFTSLI//VGEQLGDFREFTM|V|LPPE|F|RGEALSNSDLIRE//CEKWVKEGLERRK|N|AEQ--AY-----R-G--
Fungi         	---------------|M|SGGW|N|TIESDAGVFTSLI//VGEQLGDFREFTM|V|LPPE|F|RGEALSNSDLIRE//CDKWVKEGLERRK|N|AEQ--AY-----R-G--
Fungi         	--------------M|S|TGQW|N|LIESDPGVFTELI//LGPELSSFKDFIR|S|FDSE|M|KGETMTNSELIRT//WNNKLLEA---SK|R|TQS--RL-----A-N--
Fungi         	--------------M|S|TGQW|N|LIESDPGVFTELI//LGPELSSFKDFIR|S|FDSE|M|KGETMTNSELIRT//WNNKLLEA---SK|R|TQS--RL-----A-N--
Metazoa       	-MTQMP---------|-|IGGW|K|ELESDPGLFTLLV//LGSLISRLKHDTY|N|FNPE|M|KGFAIGNIPELAY//---ILEPI---IQ|P|RKR--TIVQ---P----
Metazoa       	----MPVD---INR-|L|TEGW|L|ELESDPGLFTLLL//LGTTLSRLKMHTS|G|MCPE|N|KGWAIGNTPELAC//---KKLYY---NT|N|XGC--RLFNVQNI-CRS
Metazoa       	------------MA-|A|SSGW|L|ELESDPGLFTLLI//LGETLSRLKEFSS|K|FDPE|N|KGYVIGNLPELAM//---LVEQQ---TS|L|KRR--LVQTKP-H-LKQ
Metazoa       	------------MA-|V|NSGW|L|ELESDPGLFSLLI//LGETLSRLKEFSS|K|FDPE|N|KGYVIGNLPELAM//---LVEEQ---TS|L|KRR--LAQTRP-P-LKQ
Vertebrate    	GSRFPLCS---LQP-|E|VTGW|F|--CSFSGLFTLLV//LGPTLSRMKDFTK|G|FSPE|S|KGYAIGNAPELAK//---LVEQN---IS|V|RRR--QGVSIGRL-HKQ
Vertebrate    	AAFSLHHA---LQP-|K|LTCW|F|--CPFPGLFTLLV//LGPTLSRMKDFTK|G|FSPE|S|KGYAIGNAPELAK//---LVEQN---IS|V|RRR--QGVSIGRL-HKQ
 
_____________Driver_D225N_Comp._Ens._I87V|N89D|I176A_nDriver_9_nCompOnly_277_____________
 
                                                          All Human Sequences

Human         	DDIV--NNMFFAHQL|I|-P|N|SCATHALLSVLLN//-TMEAFHFVSYVP|I|TGRLFELDGLKVY//---G---------|-|-------------IKYE
Human         	DDIV--NNMFFAHQL|I|-P|N|SCATHALLSVLLN//-TMEAFHFVSYVP|I|TGRLFELDGLKVY//---G-E----PYH|D|IRFNLMAVVPDRRIKYE
Human         	DDIV--NNMFFAHQL|I|-P|N|SCATHALLSVLLN//-TMEAFHFVSYVP|I|TGRLFELDGLKVY//---G-E----PYH|D|IRFNLMAVVPDRRIKYE
Human         	DDIV--NNMFFAHQL|I|-P|N|SCATHALLSVLLN//-TMEAFHFVSYVP|I|TGRLFELDGLKVY//---G---------|-|-------------IKYE
Human         	DDIV--NNMFFAHQL|I|-P|N|SCATHALLSVLLN//-TMEAFHFVSYVP|I|TGRLFELDGLKVY//---G-E----PYH|D|IRFNLMAVVPDRRIKYE
Human         	DDIV--NNMFFAHQL|I|-P|N|SCATHALLSVLLN//-TMEAFHFVSYVP|I|TGRLFELDGLKVY//---G-E----PYH|D|IRFNLMAVVPDRRIKYE

                                                          Reference Sequences

              	   5      0    5 |7|  |9|0    5    0  //  5    0    5|6|   0    5    //   0         |5|    0    5    0  
              	  7      8    8 |8|  |8|9    9    0  //  6    7    7|7|   8    8    //   2         |2|    3    3    4  
              	               | |  | |          1  //  1    1    1|1|   1    1    //   2         |2|    2    2    2  
Rapeseed      	TEPN--PNFFFASQI|I|-N|N|ACATQALLSVLMN//-DDDVYHYISYLP|V|DGILYELDGLKEG//---N---------|E|IRFSLLAVVKNRKEMYR
Muskmelon     	KDPN--PNLFFASQV|I|-N|N|ACATQAILSILMN//-DDDVYHFISYLP|I|DGVLYELDGLKDG//---S---------|E|IRFNLMAIIKNRKEMYT
CornFungus    	VVDS--RDLWFANQT|T|-D|N|ACATVAMTNILMN//-SESGYHFIAYIP|A|NGSVWELDGLKTR//E--S---------|A|LSFNLLALCKSPLTIIS
Penicillin    	ATCP--DGLWFANQT|A|-N|N|ACASVALLNIVNN//-SDATFHFIAFMP|V|MGQLWKFDGLERQ//E--E---------|E|IEFSILGLVRDPLPDLI
Candida       	GNYL--DGIFFAHQT|I|-Q|N|ACATQAVLNILFN//-KDGLFHFVGYIF|K|QGKIYELDGLKQY//---N---------|E|LRFSLLAVTNNKLEQAQ
Sponge        	PSVL--RNMFFAHQI|V|-T|N|SCATHALLSILLN//-LSETYHFVSFVP|I|GERLFELDGLKEW//-------------|G|IQFNLMALIPDPLPQLS
Coral         	EEII--RDIFFAQQV|I|-P|N|SCATHSLLSVLLN//-AMEAFHFVSYVP|I|NGRLFELDGLKPY//---GGE----PYH|D|IRYNLMAVVADGMTTCE
Flatworm      	IPMTESNELFFARQT|V|-Q|N|SCATHALLSVLLN//-QTDTFHFVCYVP|F|GGFLYELDGLKSD//---V---------|S|LLFQPMAVVPDRRLHLT
Snail         	DDAV--NSIFFAQQI|I|-P|N|SCATHALLSVLLN//-AMESFHFVSYVP|I|NGHLFELDGLKPY//---SGE----PYH|D|ICFNLMVVVPDKRQLYE
Ant           	EEIV--NNIFFAQQV|V|-P|N|SCATHALLSVLLN//FTGEAFHFVSYVP|I|NGRLFELDGLKPY//---G-E----QLQ|D|IRFNLMAVVPDRRLAIS
Copepod       	EEEV--NKIFFAEQM|I|-P|N|SCATHALVSILLN//-TGEAFHFVSYVP|I|NDRLIELDGLKKY//G--G-V----PYH|D|IRFALMVLVPDTRCLYQ
Lancet        	EDIV--NDMFFAQQL|I|-P|N|SCATHALLSVLLN//-TAEAFHFVSYVT|T|NDRLFELDGLKPY//---G-E----NGH|D|IRFNLMAVVADRRQQYE
Fish          	EEIV--NDMFFAHQL|I|-P|N|SCATHALLSVLLN//-TMEAFHFVSYVP|I|KDRLFELDGLKAY//---G-E----PYH|D|IRFNLMAVVPDRRIKYE
Frog          	DEVV--NNMFFAHQL|I|-P|N|SCATHALLSVLLN//-TMEAFHFVSYVP|I|KGRLFELDGLKVY//---G-E----PYH|D|IRFNLMAVVPDRRLKYE
Lizard        	EDIV--NNMFFAHQL|I|-P|N|SCATHALLSVLLN//-TMEAFHFVSYVP|I|KGRLFELDGLKVY//---G-E----PYH|D|IRFNLMAVVPDRRVKYE
Bird          	DDIV--NNMFFAHQL|I|-P|N|SCATHALLSVLLN//-TMEAFHFVSYVP|I|KGRLFELDGLKVY//---G-E----PYH|D|IRFNLMAVVPDRRMKYE
Alligator     	DDIV--NNMFFAHQL|I|-P|N|SCATHALLSVLLN//-TMEAFHFVSYVP|I|KGRLFELDGLKVY//---G-E----PYH|D|IRFNLMAVVPDRRMKYE
Mouse         	DDIV--NNMFFAHQL|I|-P|N|SCATHALLSVLLN//-TMEAFHFVSYVP|I|TGRLFELDGLKVY//---G-E----PYH|D|IRFNLMAVVPDRRIKYE
Rat           	DDIV--NSMFFAHQL|I|-P|N|SCATHALLSVLLN//-TMEAFHFVSYVP|I|TGRLFELDGLKVY//---G-E----PYH|D|IRFNLMAVVPDRRVKYE
Target[Human] 	DDIV--NNMFFAHQL|I|-P|N|SCATHALLSVLLN//-TMEAFHFVSYVP|I|TGRLFELDGLKVY//---G-E----PYH|D|IRFNLMAVVPDRRIKYE

                                                  Up to 50 Driver-Containing Sequences

Protist       	EQAP--EGMFYAQQI|V|-T|N|ACATQAILSILMN//-DDDVFHFIAYLP|F|KGNLYELDGLKGG//---S---------|N|KNW------------YV
Fungi         	IAIP--QGLWFANQT|S|-T|F|SCATVALMNILSN//-DESGFHFTAYVP|A|HNLLWRMDGLQRQ//E--N---------|N|LEFSLLSLVAAE---DE
Fungi         	PDCP--DNVWFANQT|T|-D|N|ACATVALLNIVMN//-TEAAFHFIAYVP|A|DGKIWELDGLQSD//S--D---------|N|MSFNLLALCRTPLDTLR
Fungi         	VDYP--DELFFARQT|I|-Q|D|ACGTQAILNTLLS//-SRDVYHFTGFIP|Y|NGYIYELDGLHEY//---T---------|N|GKFSVMAMVHDKIDYFS
Fungi         	DPAA--GSVWFANQL|S|-D|D|ACATHAILNVILN//-IEQSYHFIGYVP|A|HGKVWELDGFKSG//-DDS---------|N|IQFSLLAIVDDGYQAAF
Fungi         	DPAA--DRVWFANQL|S|-D|D|ACATHAILNVVLN//----TYHFIGYVP|A|FGKVWELDGLKSG//-DSS---------|N|IRFSLLAIVDGGYEGAS
Fungi         	DPAA--KRVWFANQL|S|-D|D|ACASQAILNVLFN//---ETYHFIGYVP|A|YGKVWELDGLKAG//-ED----------|N|IRFNLLAIVDSVYEAVS
Fungi         	DPAA--EQVWFANQL|S|-D|D|SCASLAILNVLLN//---EVYHFIGYVP|A|HGKVWELDGLKSG//-GEA---------|N|IRFNLLALVDDRYQVAS
Fungi         	DPAA--KDIWFANQL|V|-D|D|ACASLAILNVLFN//-DTETFHFIGYVP|A|HGKVWELDGLKSG//-GAE---------|N|IQFNLLALVQDRYEIKS

                                              Up to 50 Compensation-Only-Containing Sequences

Protist       	EPPP--DTLFFPNQT|V|-E|N|ACATQAILSVLLN//-------------|-|-------------//---E---------|E|LRFNLMAVTTNPLEQIE
Protist       	QEAP--ETLFFANQT|V|-E|N|ACATQAILSVLLN//-KREAFHFVSYVS|H|ANKVYELDGLKRG//---E---------|E|LRFNLIAMTTNPLEDIE
Protist       	TNEY--PDIFFAEQV|V|-Q|N|ACATQAILSTLMN//-EGRAYHFISIIP|Y|NGILLLLDGLSEG//---G---------|S|LEFTLLAVVQDQIKKYQ
Protist       	TKEY--PDLFFAKQV|V|-N|N|ACATQAILSVLLN//-TGKAHHFIGIIP|Y|NGILLMLDGLSED//---G---------|S|LDFTILAVVHNQVNKYK
Protist       	TNEY--PDIFFAEQV|V|-Q|N|ACATQAILSTLMN//-EGRAYHFISIIP|Y|NGILLLLDGLSEG//---G---------|S|LEFTLLAVVQDQIKKYQ
Protist       	TNEY--PDIFFAEQV|V|-Q|N|ACATQAILSTLMN//-EGRAYHFISIIP|Y|NGILLLLDGLSEG//---G---------|S|LEFTLLAVVQDQIKKYQ
Protist       	DA-----PVYFAQQT|V|-T|N|ACATLAIVNTLLN//-TSDVYHYSSFVY|K|NGSIWELDGLQEG//---ADRAGTGQ--|G|ISFSLMAVVDDRVLQLE
Protist       	DA-----PVFFVQQT|V|-N|N|ACATLSIVNILLN//-AGDAYHFVSFVY|K|NSAIWELDGLQEG//---EDTTGAGQ--|G|ISFSLMAVVDDPLVLLE
Protist       	DA-----PVYFARQT|V|-N|N|ACATLAMVNTLLN//-ASDVYHFVSFVY|K|NGAVWELDGLQKG//---ADNTGTGQ--|G|ISFSLMAVVDDRLLQLE
Protist       	DA-----PVFFAKQV|I|-E|D|ACATLAIVNTLCN//-DADVYHFVSFIY|R|QGHIWELDGLQDG//---KDTKGAGQ--|G|ISFSLMAIVDDPVEVLE
Protist       	DA-----PVFFAQQT|V|-N|N|ACATLSIVNILLN//-AGDAYHFVSFVY|K|NSAIWELDGLQEG//---EDTTGAGQ--|G|ISFSLMAVVDDPLVLLE
Protist       	DA-----PVYFARQT|V|-N|N|ACATLAMVNTLLN//-ASDVYHFVSFVY|K|NGAVWELDGLQKG//---ADNTGTGQ--|G|ISFSLMAVVDDRLLQLE
Protist       	DT-P--AGMFYAHQV|V|-N|N|ACATQAVLSILLN//-ENDAFHYICYVP|F|RNAVYEIDGLASG//D--N---------|E|IRFSLMAIVPNALLRAK
Protist       	FEAP--PGLFYAKQM|V|-N|N|ACATQAILSVLLN//-DDDVFHFVAYVP|S|GGKVYELDGLKAG//---S---------|E|IKFNLMAIVRDKR----
Fungi         	NECS--DSVWFANQL|P|AQ|D|SCATLAMINILMN//-ENNAHHYIAFVP|A|GNEVWKLDGFDKY//---G---------|D|DDYGVIALTQSPLIPLR
Fungi         	NECS--DRVWFANQL|P|AQ|D|SCATLAMINILMN//-EDNAHHYIAFVP|V|GNEVWKLDGFDKC//---G---------|D|DDYGVTALTQSPLIPLR
Fungi         	NECS--DGVWFANQL|P|AQ|D|SCATLAMINILMN//-EDNAHHYIAFVP|V|GNEVWKLDGFDKY//---G---------|D|DDYGVIALTQSPLIPLR
Fungi         	NECS--DRVWFANQL|P|AQ|D|SCATLAMINILMN//-EDNAHHYIAFVP|V|GNEVWKLDGFDKY//---G---------|D|DDYGVIALTQSPLIPLR
Fungi         	NECS--DRIWFANQL|P|AQ|D|SCATLAMINILMN//-EDNAHHYIAFVP|V|GNEVWKLDGFDKY//---G---------|D|DDYGVIALTQSPLIPLR
Fungi         	PSCP--EGVWFANQT|V|-G|N|ACASVALLNIVNN//-IDVSYHFIAFVP|I|DGNLWKLDGLERQ//G--E---------|Q|IEFSLLGLARDPMCNLR
Fungi         	ASCP--DGLWFANQT|A|-S|N|SCASVALLNIVNN//-PDSGFHFVAFVP|A|LGRVWKFDGLERQ//E--G---------|R|IEFSILSLSKDPLVDSI
Fungi         	QSCP--ESLWFANQT|V|-E|N|ACATVALLNIIYN//-SEAGFHFIAFVK|A|KERVWKFDGLERQ//E--G---------|D|IEFSILSLSKDPMTGYL
Fungi         	QSCP--ESLWFANQT|V|-E|N|ACATVALLNIIYN//-SEAGFHFIAFVK|A|KERVWKFDGLERQ//E--G---------|D|IEFSILSLSKDPMTGYL
Fungi         	QSCP--EGLWFANQT|V|-N|Y|ACASVALLNIINN//-SEAGFHFIAFVP|A|RGKVWKFDGLERQ//E--G---------|Q|IEFSILSLAKDPMIGLV
Fungi         	QSCP--ESLWFANQT|V|-E|N|ACATVALLNIINN//-SEAGFHFIAFVK|A|KGRVWKFDGLERQ//E--E---------|E|IEFSILSLSKDPMTVYL
Fungi         	QSCP--ESLWFANQT|V|-E|N|ACATVALLNIINN//-SEAGFHFIAFVK|A|KGRVWKFDGLERQ//E--G---------|E|IEFSILSLSKDPMIGYL
Fungi         	SSCP--EGIWFANQT|S|-N|Y|ACASVALLNIINN//-TESVFHFIGFVP|A|RGKLWKFDGLERQ//E--D---------|Q|IEFSILGLVKDPLIDLK
Fungi         	SSCP--EGIWFANQT|S|-N|Y|ACASVALLNIINN//-TESVFHFIGFVP|A|RGKLWKFDGLERQ//E--D---------|Q|IEFSILGLVKDPLIDLK
Fungi         	SSCP--EGIWFANQT|S|-S|Y|ACASVALLNIINN//-SEAGFHFIGFVP|A|KGKLWKFDGLERQ//E--G---------|Q|IEFSILGLVKDPLIDLK
Fungi         	ASCP--DGLWFANQT|A|-D|N|ACASVALLNIVNN//-NEAAYHFIAFVP|A|LGRAWKFDGLERQ//E--D---------|Q|IEFSVLSLVRDPLRDLT
Fungi         	ASCP--EGLWFANQT|A|-S|N|ACATVALLNIVNN//-ADAGFHFIAFVP|A|LGKVWRFDGLERQ//E--G---------|Q|IAFSVLSFGRDPLPNLV
Fungi         	ASCP--EGLWFANQT|A|-S|N|ACATVALLNIVNN//-ADMAFHFIAYVT|A|LGKVWKFDGLERQ//E--G---------|Q|IEFSMLSLGQDPLPGLL
Metazoa       	PGDS--EEIFFAHQV|V|-P|N|SCATHSLLSILMN//-AGDTFHFVCFLP|V|GRFLYELDGLKQE//---L-LFTHRRPL|E|VRYNLMAVVPDRRLALT
Metazoa       	TPTPDKTEIFFAHQV|V|-Q|N|SCATHALLSILLN//-VPDTFHFVCYVP|I|GGFLYELDGLTSE//---Q---------|D|VRYNLLAVVPDRRLALT
Metazoa       	IPIPDKTEIFFAHQV|V|-Q|N|SCATHALLSILLN//-IPDTFHFVCYVP|I|GGFLYELDGLTSE//---Q---------|D|VRYNLLAVVPDRRVALT
Metazoa       	IPMTESNELFFARQT|V|-Q|N|SCATHALLSVLLN//-QTDTFHFVCYVP|F|GGFLYELDGLKSD//---V---------|S|LLFQPMAVVPDRRLHLT
Metazoa       	PSVL--RNMFFAHQI|V|-T|N|SCATHALLSILLN//-LSETYHFVSFVP|I|GERLFELDGLKEW//-------------|G|IQFNLMALIPDPLPQLS
Metazoa       	EEIV--NKMFFAHQL|V|-P|N|SCATHALLSVLLN//-TIEAFHFTSYFP|F|QGRLFELDGLKPF//---G-E----QCH|D|IRYNLMAVVPCQVQHYR
Metazoa       	ENIV--NNMFFAQQM|V|-P|N|SCATHSLVSVLLN//-TNETFHFVSYVP|I|GGSLMELDGLKPY//---G-E----PYH|D|IRFSLMAVVPDKITLHS
Metazoa       	ENIV--NNMFFAHQI|V|-P|N|SCATHSLLSILLN//-TLEAFHFVSFVP|I|KGRLYELDGLKKY//-------------|E|FRFNLMALVPDKRMALS
Metazoa       	ENIV--NSMFFAQQI|V|-P|N|SCATHSLLSILLN//-TVEAFHFVSYVP|V|NGRLYELDGLKGY//-------------|E|IRFNLMALIPDRRKALS
Metazoa       	DNVV--NSMFFAQQM|V|-P|N|SCATHALVSVLLN//FTGEAYHFVSYVP|I|NGRLIELDGLKPY//---G-NSNAPQ--|D|IMFNLMAVVPDKKHPLY
Metazoa       	EEVV--NNIFFAQQM|V|-P|N|SCATHALLSVLLN//YAGEAFHFVSYVP|I|QERLFELDGLKPY//---G-EPC--H--|D|IRFNLMALIPDRRIALS
Metazoa       	EEAI--SSIFFAQQV|V|-P|N|SCATHALLSVLLN//FTGEAFHFVSFVP|I|NGQLFELDGLKPY//---G-E----Q--|D|IRFNLMAVVPDRRIAIT
Metazoa       	EEAI--SSIFFAQQV|V|-P|N|SCATHALLSVLLN//FTGEAFHFVSFVP|I|DGQLFELDGLKPY//---G-E----Q--|D|IRFNLMAVVPDRRIAIT
Metazoa       	DEAV--ANIFFAQQV|V|-P|N|SCATHALLSVLLN//FTGEAFHFVSFVP|I|NGHLFELDGLKPY//---G-E----Q--|D|IRFNLMAVVPDRRIAIT
Metazoa       	EEEV--SRIFFAQQV|V|-P|N|SCATHALLSVLLN//FTGEAFHFVSYVP|I|NGHLFELDGLKPF//---G-E----Q--|D|IRFNLMAVVPDRRIAIT
Metazoa       	EEEV--SSIFFAQQV|V|-P|N|SCATHALLSVLLN//FTGEAFHFVSYVP|I|SGHLFELDGLKPF//---G-E----Q--|D|IRFNLMAVVPDRRIAIT
Metazoa       	EEEV--SSIFFAQQV|V|-P|N|SCATHALLSVLLN//FTGEAFHFVSYVP|I|SGHLFELDGLKPY//---G-E----Q--|D|IRFNLMAVVPDRRIAIT
Metazoa       	EEEV--SSIFFAQQV|V|-P|N|SCATHALLSVLLN//CTGEAFHFVSYVP|I|SGHLFELDGLKPY//---G-E----Q--|D|IRFNLMAVVPDRRIAIT
 
________________________BCOR_______________________
 
MutationAA       Num. Tumors     Common Polymorphism     
                                                         
p.D420D          89              1                       
p.?              60              1                       
p.N1425S         50              0                       
p.A564A          32              0                       
p.R1513*         11              0                       
p.V1667G         11              1                       
p.H597H          10              1                       
p.R1183*         10              0                       
p.K839fs*5        9              0                       
p.Q1174fs*8       8              0                       
p.R1480*          8              0                       
p.R810*           8              0                       
p.K1173fs*31      6              0                       
p.S214*           6              0                       
p.S336fs*45       6              0                       
p.P1587fs*53      5              0                       
p.R1164*          5              0                       
p.R342*           5              0                       
p.S209L           5              0                       
p.T715T           5              0                       
p.K839fs*17       4              0                       
p.L1612fs*6       4              0                       
p.N521K           4              0                       
p.P483L           4              0                       
p.R1131W          4              0                       
p.R498fs*2        4              0                       
p.R540Q           4              0                       
p.S1371L          4              0                       
p.S3L             4              0                       
p.S526S           4              0                       
 
_____________Driver_N521K_Comp._Ens._Q348S_nDriver_6_nCompOnly_12_____________
 
                                                          All Human Sequences

Human         	SPRPSPRVHLPT---|Q|PAADTYSEFHKHY//------------N|N|GKS---MSLKNKALDWA
Human         	SPRPSPRVHLPT---|Q|PAADTYSEFHKHY//------------N|N|GKS---MSLKNKALDWA
Human         	SPRPSPRVHLPT---|Q|PAADTYSEFHKHY//------------N|N|GKS---MSLKNKALDWA
Human         	SPRPSPRVHLPT---|Q|PAADTYSEFHKHY//------------N|N|GKS---MSLKNKALDWA
Human         	SPRPSPRVHLPT---|Q|PAADTYSEFHKHY//------------N|N|GKS---MSLKNKALDWA

                                                          Reference Sequences

              	  6    1    6    |8|  1    6    1//             |1|       6    1    
              	 3    4    4    |4|  5    5    6//             |2|       2    3    
              	3    3    3    |3|  3    3    3//             |5|       5    5    
Fish          	CP----RPPQPAPPL|P|HLVDSTTEFQKPQ//-----------SS|Q|NKG--SSIIKNKNLEHV
Frog          	SQRPSSRLHCPV---|Q|Q--DSFSEFQAQF//------------T|N|GII---MSLKNRTLERV
Lizard        	SPRPSPRVHLQP---|Q|P-GDAYSEFHKHL//------------N|S|AKN---MPLKNKALDWV
Bird          	SPRPSPRLPLP----|A|QVGDAYAEFHKHF//-------------|S|GKS---VTLKNKALDWV
Alligator     	SPRQSSRVPLV----|T|QVGDAYSEFHKHF//------------T|G|GKN---VQLKNKALDWV
Mouse         	SPRPSARVHLPT---|Q|PAAETYSEFHKHY//------------N|N|GKS---LSLKNKALDWA
Rat           	SPRPSTRVHLPT---|Q|PAAESYSEFHKHY//------------N|N|GKS---LSLKNKALDWA
Target[Human] 	SPRPSPRVHLPT---|Q|PAADTYSEFHKHY//------------N|N|GKS---MSLKNKALDWA

                                                  Up to 50 Driver-Containing Sequences

Vertebrate    	SSHLSSRLPQP-PPT|S|ALFDKALDLQRPV//PPSPRPSTDLGST|K|AKGSSPSVVKNKGLERV
Vertebrate    	SSHLSSRLPQP-PPT|S|ALFDKALDLQRPV//PPSPRPSTDLGST|K|AKGSSPSVVKNKGLERV
Vertebrate    	SSHLSSRLPQP-PPT|S|ALFDKALDLQRPV//PLSPRPSADLGST|K|AKGSSPSVVKNKGLERV
Vertebrate    	SSHLSSRLPQP-PPT|S|ALFDKALDLQRPV//PLSPRPSADLGST|K|AKGSSPSVVKNKGLERV
Mammal        	LPQPSSRVHLP----|S|QGGETYPELHKQY//------------K|K|SKD---ILLKNKASDWA
Mammal        	LPQSSSRVHLP----|S|QAADTYCELHKQY//------------K|K|SED---MLLKNRASGWA

                                              Up to 50 Compensation-Only-Containing Sequences

Vertebrate    	-VPAFASVPLPV---|S|TTADSW-EIS---//------------Q|G|AVG---SPS--------
Vertebrate    	-VPAFASVPLPV---|S|TTADSW-EIS---//------------Q|G|AVG---SPS--------
Vertebrate    	-VPAFASVPLPV---|S|TTADSW-EIS---//------------Q|G|AVG---SPS--------
Vertebrate    	-VPAFASVPLPV---|S|TTADSW-EIS---//------------Q|G|AVG---SPS--------
Vertebrate    	SAHVSSRLPQP-PPP|S|ALHDNSLDLQRPV//PPSPRPNADLGLS|Q|AKGSSPSVIKNKSLERV
Vertebrate    	SAHVSSRLPQP-PPP|S|ALHDNSLDLQRPV//PPSPRPNADLGLS|Q|AKGSSPSVIKNKSLERV
Vertebrate    	SSHASSRLPQP-HPP|S|ALIENSLDLQRPL//PPSPRPNTDHGLP|Q|AKGSSPSVIKHKGLERV
Vertebrate    	SSHASSRLPQP-HPP|S|ALIENSLDLQRPL//PPSPRPNTDHGLP|Q|AKGSSPSVIKHKGLERV
Vertebrate    	SSHASSRLPQP-HPP|S|ALIENSLDLQRPL//PPSPRPNTDHGLP|Q|AKGSSPSVIKHKGLERV
Vertebrate    	STPVSSRLHQP-PVS|S|ALLENSLDLQRPV//PSSPKPNTELSLS|Q|NKGSSPSVIKNKSLERV
Vertebrate    	STPVSSRLHQP-PVS|S|ALLENSLDLQRPV//PSSPKPNTELSLS|Q|NKGSSPSVIKNKSLERV
Vertebrate    	TPRTAPHPPQ-TPPP|S|PLIDSTLDIQKSL//-----------AN|H|NKD--PRVIKHKNLENL
 
_____________Driver_S1371L_Comp._Ens._G675T|C1648S_nDriver_34_nCompOnly_32_____________
 
                                                          All Human Sequences

Human         	YPAPEGIAVSPLSLH|G|KGPVYPHPVLLPN//V-RRF-RKRPEPS|S|DYDLSPAKQE-PK//VLKKLKMSSRIFR|C|NFPNVEIVTIAEAEFYR
Human         	YPAPEGIAVSPLSLH|G|KGPVYPHPVLLPN//V-RRF-RKRPEPS|S|DYDLSPAKQE-PK//-------------|-|-----------------
Human         	YPAPEGIAVSPLSLH|G|KGPVYPHPVLLPN//V-RRF-RKRPEPS|S|DYDLSPAKQE-PK//VLKKLKMSSRIFR|C|NFPNVEIVTIAEAEFYR
Human         	YPAPEGIAVSPLSLH|G|KGPVYPHPVLLPN//V-RRF-RKRPEPS|S|DYDLSPAKQE-PK//VLKKLKMSSRIFR|C|NFPNVEIVTIAEAEFYR
Human         	YPAPEGIAVSPLSLH|G|KGPVYPHPVLLPN//V-RRF-RKRPEPS|S|DYDLSPAKQE-PK//VLKKLKMSSRIFR|C|NFPNVEIVTIAEAEFYR

                                                          Reference Sequences

              	    1    6    1   |5|6    1    6  //  1     6    |1|    6    1   // 6    1    6 |8|  1    6    1    
              	   6    6    7   |7|7    8    8  //  6     6    |7|    7    8   // 3    4    4 |4|  5    5    6    
              	  6    6    6   |6|6    6    6  //  3     3    |3|    3    3   // 6    6    6 |6|  6    6    6    
              	               | |             //  1     1    |1|    1    1   // 1    1    1 |1|  1    1    1    
Fish          	YPVPESLSLSHLQMS|G|KGPVYPHPVLLGT//K-RSA-QKQPSSL|S|DYESPLVKPRAPS//VLKRLKMSARTFR|A|TFTHIEVVTIAEAEFYK
Frog          	YQVSETLALSHLHLH|N|KAPMYPHPVLLSN//VLRGH-KKHVEGS|A|D----------DS//VTKRLKMSSQAFT|A|ENPHLEIVSITEAEFYK
Lizard        	YPVPEGLAIGPLSLH|G|KAPVYPHPILLPN//TGS----------|-|-------------//VAKRLKMSPRIFC|C|SFPSVEVVSITEAEFFK
Bird          	YPVPEGLAISPLSLH|T|KGHVYPHPVLLPN//VPKKA-RKRTEPA|L|DCDSSPAKPYEQK//VVKRLKMSSRIFR|C|NFPNLEVVTITEAEFYK
Alligator     	YPVPEGIAISPLSLH|G|KGPVYPHPVLLPN//VTRKF-RKRPEPT|S|DCDSSPAKSHEQK//VVKRLKMSSRIFR|C|NFPKLEVVTITEAEFYK
Mouse         	YAAPEGIALSPLSLH|G|KGPVYPHPVLLPN//V-RRF-RKRPEPS|S|DYDLSPPAKQEPK//VLKKLKMSSRIFR|S|NFPNLEIVTIAEAEFYR
Rat           	YPAPEGIALSPLSLH|G|KGPVYPHPVLLPN//V-RRF-RKRPEPS|T|DYDLSPPAKQEPK//VLKKLKMSSRIFR|C|NFPNMEIVSIAEAEFYR
Target[Human] 	YPAPEGIAVSPLSLH|G|KGPVYPHPVLLPN//V-RRF-RKRPEPS|S|DYDLSPAKQE-PK//VLKKLKMSSRIFR|C|NFPNVEIVTIAEAEFYR

                                                  Up to 50 Driver-Containing Sequences

Vertebrate    	YSVPDSMALHSLPLP|G|KGPTYPHPVLLGS//------EQRPSSP|L|QHTGAPVKPCSP-//VLRRLRMSARSFR|S|SFPRMEIVTMAEAEFYH
Vertebrate    	YSVPDSMALHSLPLP|G|KGPTYPHPVLLGS//------EQRPSSP|L|QHTGAPVKPCSP-//VLRRLRMSARSFR|S|SFPRMEIVTMAEAEFYH
Vertebrate    	YSVPDSMALHSLPLP|G|KGPTYPHPVLLGS//------EQRPSSP|L|QHTGAPVKPCSP-//VLRRLRMSARSFR|S|SFPRMEIVTMAEAEFYH
Vertebrate    	YSVPDSMALHSLPLP|G|KGPTYPHPVLLGS//------EQRPSSP|L|QHTGAPVKPCSP-//VLRRLRMSARSFR|S|SFPRMEIVTMAEAEFYH
Vertebrate    	YSVPDSMALHSLPLP|G|KGPAYPHPVLLGS//E-QCARRKRPSSP|L|HYLSSTVKPCSP-//VLRKLRMTARSFR|S|SFPHMKVVTMAEAEFYR
Vertebrate    	YSVPDSMALHSLPLP|G|KGPAYPHPVLLGS//E-QCARRKRPSSP|L|HYLSSTVKPCSP-//VLRKLRMTARSFR|S|SFPHMKVVTMAEAEFYR
Vertebrate    	YSVPDSMALHSLPLP|G|KGPAYPHPVLLGS//E-QCARRKRPSSP|L|HYLSSPVKPCSP-//VLRKLRMSARSFR|S|SFPHMKVVTMAEAEFYR
Vertebrate    	YSVPDSMALHSLPLP|G|KGPAYPHPVLLGS//E-QCARRKRPSSP|L|HYLSSPVKPCSP-//VLRKLRMSARSFR|S|SFPHMKVVTMAEAEFYR
Vertebrate    	YSVPDSMALHSLPLP|G|KGPAYPHPVLLGS//E-QCARRKRPSSP|L|HYLSSPVKPCSP-//VLRKLRMSARSFR|S|SFPHMKVVTMAEAEFYR
Vertebrate    	YSVPDGMALHSLPLP|G|KGPAYPPPVLLGS//E-QCARRKRPSSP|L|HYLGSPVKPCSR-//VLRRLRMSARSFR|S|SFPHMEVVTMAEAEFYR
Vertebrate    	YSVPDGMALHSLPLP|G|KGPAYPPPVLLGS//E-QCARRKRPSSP|L|HYLGSPVKPCSR-//VLRRLRMSARSFR|S|SFPHMEVVTMAEAEFYR
Vertebrate    	YSVPDGMALHSLPLP|G|KGPAYPPPVLLGS//E-QCARRKRPSSP|L|HYLGSPVKPCSR-//VLRRLRMSARSFR|S|SFPHMEVVTMAEAEFYR
Vertebrate    	YSVPDGMALHSLPLP|G|KGPAYPPPILLGS//E-QCARRKRPSSP|L|HYLGSPVKPCSR-//VLRRLRMSARSFR|S|SFPHMEVVTMAEAEFYR
Vertebrate    	YSVPDSMALHSLPLP|G|KGPAYPHPVLLGS//E-QCARRKRPSSP|L|HYLGSPVKPCSP-//VLRKLRMSARSFR|S|SFPHMKVVTMAEAEFYR
Vertebrate    	YSVPDGMALHSLPLP|G|KSPAYPPPILLGS//E-QCARRKRPSSP|L|HYLGSPVKPCSR-//VLRRLRMSARSFR|S|SFPHMEVVTMAEAEFYR
Vertebrate    	YSVPDSMALHSLPLP|G|KGPAYPHPVLLGS//E-QCARRKRPSSP|L|HYLGSPVKPCSP-//VLRKLRMSAHSFR|S|SFPHMKVVTMSEAEFYR
Vertebrate    	YSVPDSMALHSLPLP|G|KGPAYPHPVLLGS//E-QCARRKRPSSP|L|HYLGSPVKPCSP-//VLRKLRMSAHSFR|S|SFPHMKVVTMSEAEFYR
Vertebrate    	YSVPDSMALHSLPLP|G|KGPAYPHPVLLGS//E-QCARRKRPSSP|L|HYLGSPVKPCSP-//VLRKLRMSAHSFR|S|SFPHMKVVTMSEAEFYR
Vertebrate    	YSVPDSMALHSLPLP|G|KGPAYPHPVLLGS//E-QCARRKRPSSP|L|HYLGSPVKPCSP-//VLRKLRMSAHSFR|S|SFPHMKVVTMSEAEFYR
Vertebrate    	YPVPEGLAISPLSLH|T|KGHVYPHPVLLPN//VPKKA-RKRTEPA|L|DCDSSPAKPYEQK//VVKRLKMSSRIFR|C|NFPNLEVVTITEAEFYK
Vertebrate    	YPVPEGLAISPLSLH|T|KGHVYPHPVLLPN//VPKKA-RKRTEPA|L|DCDSSPAKPYEQK//VVKRLKMSSRIFR|C|NFPNLEVVTITEAEFYK
Vertebrate    	YPVPEGLAISPLSLH|T|KGHVYPHPVLLPN//VPKKA-RKRTEPA|L|DCDSSPAKPYEQK//VVKRLKMSSRIFR|C|NFPNLEVVTITEAEFYK
Vertebrate    	YPVPEGLAISPLSLH|T|KGHVYPHPVLLPN//VPKKA-RKRTEPA|L|DCDSSPAKPYEQK//VVKRLKMSSRIFR|C|NFPNLEVVTITEAEFYK
Vertebrate    	YPVPEGLAISPLSLH|T|KGHVYPHPVLLPN//VPKKA-RKRTEPA|L|DCDSSPAKPYEQK//VVKRLKMSSRIFR|C|NFPNLEVVTITEAEFYK
Vertebrate    	YPVPEGLAISPLSLH|T|KGHVYPHPVLLPN//VPKKA-RKRTEPA|L|DCDSSPAKPYEQK//VVKRLKMSSRIFR|C|NFPNLEVVTITEAEFYK
Vertebrate    	YPVPESIPIGHLPLP|G|KGAVYPHPVLLPN//TARRF-RRLLVPI|L|DSDSSPTKPCDQK//VIKRLKMSTRTFR|S|HFPHLEVVTIAGAEFHR
Vertebrate    	YPVPESIPIGHLPLP|G|KGAVYPHPVLLPN//TARRF-RRLLVPI|L|DSDSSPTKPCDQK//VIKRLKMSTRTFR|S|HFPHLEVVTIAGAEFHR
Vertebrate    	YSVAETLSMQRMT--|T|KGHVFPHPLLLGN//------------Q|L|DASKSPD------//VLGRLRMASRSFR|R|LFPQLNIQSVPEDEFYR
Vertebrate    	YSVAETLSMQRMT--|T|KGHVFPHPLLLGN//------------Q|L|DASKSPD------//VLGRLRMASRSFR|R|LFPQLNIQSVPEDEFYR
Vertebrate    	YSVAETLSMQRMT--|T|KGHVFPHPLLLGN//------------Q|L|DASKSPD------//VLGRLRMASRSFR|R|LFPQLNIQSVPEDEFYR
Vertebrate    	YSVAESLSMQRMT--|T|KGHVFPHPLLLGN//------------Q|L|DASKSPD------//-------------|-|-----------------
Vertebrate    	YSVAETLSMQRMT--|T|KGHVFPHPLLLGN//------------Q|L|DASKSPD------//-------------|-|-----------------
Vertebrate    	YSVAESLSMQRMT--|T|KGHVFPHPLLLGN//------------Q|L|DASKSPD------//-------------|-|-----------------
Vertebrate    	YSVAESLSMQRMT--|T|KGHVFPHPLLLGN//------------Q|L|DASKSPD------//VLGRLRMASRSFR|R|LFPQLNIQSVAEDEFYR

                                              Up to 50 Compensation-Only-Containing Sequences

Vertebrate    	YPVPETLPLTHL---|G|KGPVYPHPIMLGS//K-RSS-RKRSASV|S|D--SPPSKPCSPK//VLKRLKMTPRAFR|S|SFSHIEVATISEAEFYK
Vertebrate    	YSVPESMSLSHLQLP|S|KGPVYPHPVLLSS//K-RSP-SDCI---|-|--GPSPVRPRTSS//VLKRLKMSARTFR|S|TFSHIEVVTIAEAEFYK
Vertebrate    	YSVPESMSLSHLQLP|S|KGPVYPHPVLLSS//K-RSP-SDCI---|-|--GPSPVRPRTSS//VLKRLKMSARTFR|S|TFSHIEVVTIAEAEFYK
Vertebrate    	YTVPESMSLTHLQLP|S|KGPVFPHPVLLNS//K-RSS-QKSD---|-|-------------//VLKRLKMSARTFR|S|MFSHIEVVTIAEAEFYK
Vertebrate    	YTVPESMSLTHLQLP|S|KGPVFPHPVLLNS//K-RSS-QKSD---|-|-------------//VLKRLKMSARTFR|S|MFSHIEVVTIAEAEFYK
Vertebrate    	YSVPESMSLPHLQLP|S|KGPVYPHPVLLNS//I-WYV-FECVVCV|-|-------------//VLKRLKMSARTFR|S|TFSHIEVVTIAEAEFYK
Vertebrate    	YSVPESISLSHLQLP|S|KGPVYPHPVLLSS//K-HFP-SDCL---|-|--GPPPVIQRTPS//VLKRLKMSARTFR|S|TFSHIEVVTIAEAEFYK
Vertebrate    	FSTPEGLPIGTLPL-|-|-------PALLPN//I-RSS-RKRPAIA|I|DFDLTPKKLCEQK//VLRKLKVSARIFH|S|SFPHIENATISEIEFYR
Vertebrate    	FSTPEGLPIGTLPL-|-|-------PALLPN//I-RSS-RKRPAIA|I|DFDLTPKKLCEQK//VLRKLKVSARIFH|S|SFPHIENATISEIEFYR
Vertebrate    	FSTPEGLPIGTLPL-|-|-------PALLPN//I-RSS-RKRPAIA|I|DFDLTPKKLCEQK//VLRKLKVSARIFH|S|SFPHIENATISEIEFYR
Vertebrate    	FSTPEGLPIGTLPL-|-|-------PALLPN//I-RSS-RKRPAIA|I|DFDLTPKKLCEQK//VLRKLKVSARIFH|S|SFPHIENATISEIEFYR
Vertebrate    	FSTPEGLPIGTLPL-|-|-------PALLPN//I-RSS-RKRPAIA|I|DFDLTPKKLCEQK//VLRKLKVSARIFH|S|SFPHIENATISEIEFYR
Vertebrate    	FSTPEGLPIGTLPL-|-|-------PALLPN//I-RSS-RKRPAIA|I|DFDLTPKKLCEQK//VLRKLKVSARIFH|S|SFPHIENATISEIEFYR
Vertebrate    	FSTPEGLPIGTLPL-|-|-------PALLPN//I-RSS-RKRPAIA|I|DFDLTPKKLCEQK//VLRKLKVSARIFH|S|SFPHIENATISEIEFYR
Vertebrate    	YPVPEGLAIGPLSLH|G|KGPVYPHPVLLPN//-------------|-|-------------//TAKRLKMSPRIFR|S|SFPSVEVVSIMEAEFFK
Vertebrate    	YPVPEGLAIGPLSLH|G|KGPVYPHPVLLPN//-------------|-|-------------//TAKRLKMSPRIFR|S|SFPSVEVVSIMEAEFFK
Vertebrate    	YPVPEGLAIGPLSLH|G|KGPVYPHPVLLPN//-------------|-|-------------//TAKRLKMSPRIFR|S|SFPSVEVVSIMEAEFFK
Vertebrate    	YPVPEGLAIGPLSLH|G|KGPVYPHPVLLPN//-------------|-|-------------//TAKRLKMSPRIFR|S|SFPSVEVVSIMEAEFFK
Vertebrate    	YQVSESLALSHLHLH|G|KAPVYPHPVLLPN//I-KGF-RKQIELS|P|E----------NS//VAKRLKTSSESFR|S|EHPHFEVVRITEAEFYK
Vertebrate    	YQVSESLALSHLHLH|G|KAPVYPHPVLLPN//I-KGF-RKQIELS|P|E----------NS//VAKRLKTSSESFR|S|EHPHFEVVRITEAEFYK
Mammal        	YAAPEGIALSPLSLH|G|KGPVYPHPVLLPN//V-RRF-RKRPEPS|S|DYDLSPPAKQEPK//VLKKLKMSSRIFR|S|NFPNLEIVTIAEAEFYR
Mammal        	YAAPEGIALSPLSLH|G|KGPVYPHPVLLPN//V-RRF-RKRPEPS|S|DYDLSPPAKQEPK//VLKKLKMSSRIFR|S|NFPNLEIVTIAEAEFYR
Mammal        	YAAPEGIALSPLSLH|G|KGPVYPHPVLLPN//V-RRF-RKRPEPS|S|DYDLSPPAKQEPK//VLKKLKMSSRIFR|S|NFPNLEIVTIAEAEFYR
Mammal        	YAAPEGIALSPLSLH|G|KGPVYPHPVLLPN//V-RRF-RKRPEPS|S|DYDLSPPAKQEPK//VLKKLKMSSRIFR|S|NFPNLEIVTIAEAEFYR
Mammal        	YAAPEGIALSPLSLH|G|KGPVYPHPVLLPN//V-RRF-RKRPEPS|S|DYDLSPPAKQEPK//VLKKLKMSSRIFR|S|NFPNLEIVTIAEAEFYR
Mammal        	YAAPEGIALSPLSLH|G|KGPVYPHPVLLPN//V-RRF-RKRPEPS|S|DYDLSPPAKQEPK//VLKKLKMSSRIFR|S|NFPNLEIVTIAEAEFYR
Mammal        	YAAPEGIALSPLSLH|G|KGPVYPHPVLLPN//V-RRF-RKRPEPS|S|DYDLSPPAKQEPK//VLKKLKMSSRIFR|S|NFPNLEIVTIAEAEFYR
Mammal        	YAAPEGIALSPLSLH|G|KGPVYPHPVLLPN//V-RRF-RKRPEPS|S|DYDLSPPAKQEPK//VLKKLKMSSRIFR|S|NFPNLEIVTIAEAEFYR
Mammal        	YPAPEGIALSPLSLH|G|KGPVYPHPVLLPN//V-RRF-RKRPEPS|S|DYDLSPPAKQEPK//VLKKLKMSSRIFR|S|NFPNLEIVTIAETEFYR
Mammal        	YPAPEGIALSPLSLH|G|KGPVYPHPVLLPN//V-RRF-RKRPEPS|S|DYDLSPPAKQEPK//VLKKLKMSSRIFR|S|NFPNLEIVTIAETEFYR
Mammal        	YPAPEGIALSPLSLH|G|KGPVYPHPVLLPN//V-RRF-RKRPEPS|S|DYDLSPPAKQEPK//VLKKLKMSSRIFR|S|NFPNLEIVTIAETEFYR
Mammal        	YPAPEGIALSPLSLH|G|KGPVYPHPVLLPN//V-RRF-RKRPEPS|S|DYDLSPPAKQEPK//VLKKLKMSSRIFR|S|NFPNLEIVTIAETEFYR
 
________________________BRAF_______________________
 
MutationAA          Num. Tumors     Common Polymorphism     
                                                            
p.V600E             49634           0                       
p.V600K              1110           0                       
p.V600?               503           0                       
p.K601E               219           0                       
p.?                   200           1                       
p.V600R               160           0                       
p.D594G               127           0                       
p.G469A               113           0                       
p.D594N                73           0                       
p.G643G                62           1                       
p.V600(E^K^D)          58           0                       
p.G466V                47           0                       
p.G469V                46           0                       
p.V600_K601>E          44           0                       
p.V600D                40           0                       
p.G469R                38           0                       
p.N581S                38           0                       
p.V600M                36           0                       
p.G466E                35           0                       
p.L597R                34           0                       
p.K601N                29           0                       
p.L597Q                29           0                       
p.T599_V600insT        29           0                       
p.V600L                29           0                       
p.G469E                28           0                       
p.L597S                26           0                       
p.G464V                19           0                       
p.G464E                17           0                       
p.L597V                17           0                       
p.V600A                16           0                       
 
_____________Driver_K601E_Comp._Ens._F635R_nDriver_4_nCompOnly_16_____________
 
                                                          All Human Sequences

Human         	EDLTVKIGDFGLATV|K|SRWSGSHQFEQLS//PEVIRMQDKNPYS|F|QSDVYAFGIVLYELMTG
Human         	EDLTVKIGDFGLATV|K|SRWSGSHQFEQLS//PEVIRMQDKNPYS|F|QSDVYAFGIVLYELMTG
Human         	EDLTVKIGDFGLATV|K|SRWSGSHQFEQLS//PEVIRMQDKNPYS|F|QSDVYAFGIVLYELMTG
Human         	EDLTVKIGDFGLATV|K|SRWSGSHQFEQLS//PEVIRMQDKNPYS|F|QSDVYAFGIVLYELMTG

                                                          Reference Sequences

              	  6    1    6    |1|    6    1   //    6    1   |5|6    1    6    1 
              	 8    9    9    |0|    0    1   //    2    3   |3|3    4    4    5 
              	5    5    5    |6|    6    6   //    6    6   |6|6    6    6    6 
Rapeseed      	EHDVVKVADFGVARV|Q|T---QSGVMTAET//PEVI---EHKPYD|H|RADVFSYAIVLWELLTG
Muskmelon     	DNMVVKVADFGVARV|Q|T---QSGVMTAET//PEVI---EHKPYD|H|KADVFSFGVALWELLTG
Sponge        	DDMTVKIGDFGLATV|K|TRWDGNEKVRQPT//PEVIRMEEPDPYT|F|YCDVYSFGVVVYELISG
Coral         	EDLTVKIGDFGLATI|K|SRWSGNQNFEQPS//PEVVRMQDPNPYS|F|RSDIYAYGIVLYELQTS
Flatworm      	-DRTVKIGDFGLATV|K|SGWWNSG-FQQPT//PEVIRMQGDTPYT|N|LSDVYAFGIVLYELITG
Snail         	ENMQVKIGDFGLATV|K|TRWSGSHQFQQPS//PEVIRMKEQNPYT|F|QSDVYAFGIVMYELATG
Ant           	DDSTVKIGDFGLATA|K|TRWSGSQQFHQPS//PEVIRMQEENPYS|F|QSDVYAFGVVLFELLTG
Copepod       	DNFTVKIGDFGLATV|K|TRWTGPGSHNQPT//PEVIRMSEESPYT|F|QSDVYAFGIVLYELLTC
Lancet        	EDMTVKIGDFGLATV|K|SRWSGSHNFEQPT//PEVIRMQDPNPYS|F|QSDVYGFGVVLFELVTG
Fish          	EDLTVKIGDFGLATV|K|SRWSGSHQFEQLS//PEVIRLQDKNPYS|F|QSDVYAFGIVLYELMSG
Frog          	EDLTVKIGDFGLATV|K|SRWSGSHQFEQLS//PEVIRMQDNNPYS|F|QSDVYAFGIVLYELMTG
Lizard        	EDLTVKIGDFGLATV|K|SRWSGSHQFEQLS//PEVIRMQDKNPYS|F|QSDVYAFGIVLYELMTG
Bird          	EDLTVKIGDFGLATV|K|SRWSGSHQFEQLS//PEVIRMQDKNPYS|F|QSDVYAFGIVLYELMTG
Alligator     	EDLTVKIGDFGLATV|K|SRWSGSHQFEQLS//PEVIRMQDKNPYS|F|QSDVYAFGIVLYELMTG
Mouse         	EDLTVKIGDFGLATV|K|SRWSGSHQFEQLS//PEVIRMQDKNPYS|F|QSDVYAFGIVLYELMTG
Rat           	EDLTVKIGDFGLATV|K|SRWSGSHQFEQLS//PEVIRMQDKNPYS|F|QSDVYAFGIVLYELMTG
Target[Human] 	EDLTVKIGDFGLATV|K|SRWSGSHQFEQLS//PEVIRMQDKNPYS|F|QSDVYAFGIVLYELMTG

                                                  Up to 50 Driver-Containing Sequences

Plant         	ESEVVKVADFGVARV|E|T---PSGVMTAET//PEVI---EHKPYD|R|KADVFSFGVVLWELLTG
Plant         	ESEVVKVADFGVARV|E|T---PSGVMTAET//PEVI---EHKPYD|R|KADVFSFGVVLWELLTG
Plant         	ENKVVKVADFGVARV|E|D---QSGVMTAET//PEVI---EHKPYG|R|KVDVFSFSIVLWELLTG
Plant         	ENKVVKVADFGVARV|E|D---QSGVMTAET//PEVI---EHKPYG|R|KVDVFSFSIVLWELLTG

                                              Up to 50 Compensation-Only-Containing Sequences

Plant         	ENEVVKVADFGVARV|Q|A---QSGVMTAET//PEVI---EHKPYN|R|KADVFSFGIVLWELLTG
Plant         	ENQLVKVADFGVARV|Q|V---QSGVMTAET//PEVI---GHRPYD|R|KADVFSFGIVLWELLTG
Plant         	ENQLVKVADFGVARV|Q|V---QSGVMTAET//PEVI---GHRPYD|R|KADVFSFGIVLWELLTG
Plant         	ENQLVKVADFGVARV|Q|V---QSGVMTAET//PEVI---GHRPYD|R|KADVFSFGIVLWELLTG
Plant         	ENQLVKVADFGVARV|Q|V---QSGVMTAET//PEVI---GHRPYD|R|KADVFSFGIVLWELLTG
Plant         	ENQLVKVADFGVARV|Q|V---QSGVMTAET//PEVI---GHRPYD|R|KADVFSFGIVLWELLTG
Plant         	ENHVVKVADFGVARV|Q|V---QSGVMTAET//PEVI---GHRPYD|R|KADVFSFGIVLWELLTG
Plant         	ENHVVKVADFGVARV|Q|V---QSGVMTAET//PEVI---GHRPYD|R|KADVFSFGIVLWELLTG
Plant         	ENQVVKVADFGVACV|Q|V---QSGVMTAET//PEVI---GHRPYD|R|KADVFSFGIVLWELLTG
Plant         	ENQLVKVADFGVARV|Q|V---QSGVMTAET//PEVI---GHRPYD|R|KADVFSFGIVLWELLTG
Plant         	ENQLVKVADFGVARV|Q|V---QSGVMTAET//PEVI---GHRPYD|R|KADVFSFGIVLWELLTG
Plant         	ENQLVKVADFGVARV|Q|V---QSGVMTAET//PEVI---GHRPYD|R|KADVFSFGIVLWELLTG
Plant         	ENRVVKVADFGIARI|Q|D---QSGVMTAET//PEVI---EHKPYD|R|KVDVFSFSIVLWELLTG
Plant         	ENQVVKVADFGVACV|Q|V---QSGVMTAET//PEVI---GHRPYD|R|KADVFSFGIVLWELLTG
Plant         	ENQVVKVVDFGVARV|Q|V---QSGVMTAET//PEVI---GHKPYD|R|KADVFSFGIVLWELLTG
Plant         	ENQVVKVVDFGVARV|Q|V---QSGVMTAET//PEVI---GHKPYD|R|KADVFSFGIVLWELLTG
 
_____________Driver_K601E_Comp._Ens._N148V_nDriver_4_nCompOnly_37_____________
 
                                                          All Human Sequences

Human         	----------VARS-|N|PKSPQKPIVRVFL//LTVKIGDFGLATV|K|SRWSGSHQFEQLSGSIL
Human         	----------VARS-|N|PKSPQKPIVRVFL//LTVKIGDFGLATV|K|SRWSGSHQFEQLSGSIL
Human         	----------VARS-|N|PKSPQKPIVRVFL//LTVKIGDFGLATV|K|SRWSGSHQFEQLSGSIL
Human         	----------VARS-|N|PKSPQKPIVRVFL//LTVKIGDFGLATV|K|SRWSGSHQFEQLSGSIL

                                                          Reference Sequences

              	              6  |8|  1    6    1//   1    6    |1|    6    1    6  
              	             4  |4|  5    5    6//   9    9    |0|    0    1    1  
              	            1  |1|  1    1    1//   5    5    |6|    6    6    6  
Rapeseed      	-----------AV-T|K|--EN---------//DVVKVADFGVARV|Q|T---QSGVMTAETGTYR
Muskmelon     	-----------AT-S|H|--VN---------//MVVKVADFGVARV|Q|T---QSGVMTAETGTYR
Sponge        	TVSHSYPLSPETVA-|P|SSPVTAALIRAHL//MTVKIGDFGLATV|K|TRWDGNEKVRQPTGSIL
Coral         	----------SGSD-|H|PFSPPRAHIRVRL//LTVKIGDFGLATI|K|SRWSGNQNFEQPSGSIL
Flatworm      	----------VTSN-|Y|PPHGQQTNLRAHL//RTVKIGDFGLATV|K|SGWWNSG-FQQPTGSIF
Snail         	ASTTQRHPYRQRSP-|Q|AGRPAGSFIKAYL//MQVKIGDFGLATV|K|TRWSGSHQFQQPSGSIL
Ant           	-----------DNS-|V|ARTPVKSILRAYL//STVKIGDFGLATA|K|TRWSGSQQFHQPSGSIL
Copepod       	----------SQNS-|N|PKSPYRSIVRAHL//FTVKIGDFGLATV|K|TRWTGPGSHNQPTGSIL
Lancet        	-----------SRT-|S|PQSPKQATVFAHL//MTVKIGDFGLATV|K|SRWSGSHNFEQPTGSIL
Fish          	----------VTRG-|N|PRSPQKPIVRVFL//LTVKIGDFGLATV|K|SRWSGSHQFEQLSGSIL
Frog          	----------PSRI-|N|PRSPQKPIVRVFL//LTVKIGDFGLATV|K|SRWSGSHQFEQLSGSIL
Lizard        	SLSVYQNPTDLSRN-|N|PKSPQKPTVRVFL//LTVKIGDFGLATV|K|SRWSGSHQFEQLSGSIL
Bird          	SLSVYQNPTDMSRN-|N|PKSPQKPIVRVFL//LTVKIGDFGLATV|K|SRWSGSHQFEQLSGSIL
Alligator     	----------MSRN-|N|PKSPQKPIVRVFL//LTVKIGDFGLATV|K|SRWSGSHQFEQLSGSIL
Mouse         	----------ASRN-|N|PKSPQKPIVRVFL//LTVKIGDFGLATV|K|SRWSGSHQFEQLSGSIL
Rat           	----------VSRN-|N|PKSPQKPIVRVFL//LTVKIGDFGLATV|K|SRWSGSHQFEQLSGSIL
Target[Human] 	----------VARS-|N|PKSPQKPIVRVFL//LTVKIGDFGLATV|K|SRWSGSHQFEQLSGSIL

                                                  Up to 50 Driver-Containing Sequences

Plant         	-----------ASES|V|--P----------//EVVKVADFGVARV|E|T---PSGVMTAETGTYR
Plant         	-----------ASES|V|--P----------//EVVKVADFGVARV|E|T---PSGVMTAETGTYR
Plant         	-----------AVDF|V|--PS---------//KVVKVADFGVARV|E|D---QSGVMTAETGTYR
Plant         	-----------AVDF|V|--PS---------//KVVKVADFGVARV|E|D---QSGVMTAETGTYR

                                              Up to 50 Compensation-Only-Containing Sequences

Plant         	-----------SL-T|V|--GN---------//DVVKVADFGVARV|K|A---QTGVMTAETGTYR
Plant         	-----------VVES|V|--A----------//EVVKVADFGVARV|K|A---QTGVMTAETGTYR
Plant         	-----------SA-T|V|--AN---------//EVVKVADFGVARV|K|T---QTGVMTAETGTYR
Plant         	---------------|V|--QH---------//CVVKVADFGVARV|K|A---QSGVMTAETGTYR
Plant         	-----------VVDS|V|--T----------//EVIKVADFGVARV|K|A---QTGVMTAETGTYR
Plant         	-----------VVDS|V|--T----------//EVIKVADFGVARV|K|A---QTGVMTAETGTYR
Plant         	-----------AVDF|V|--P----------//GVAKVADFGVARV|Q|D---QTGVMTAETGTYR
Plant         	--------------A|V|--HN---------//EVVKVADFGVARV|Q|A---QSGIMTAETGTYR
Plant         	--------------A|V|--HN---------//EVVKVADFGVARV|Q|A---QSGIMTAETGTYR
Plant         	-----------AVDF|V|--PS---------//RVVKVADFGVARV|Q|D---QSGVMTAETGTYR
Plant         	-----------AVDF|V|--PS---------//RVVKVADFGVARV|Q|D---QSGVMTAETGTYR
Plant         	-----------AVDF|V|--PR---------//GVVKLADFGIARV|Q|D---QSGVMTAETGTYR
Plant         	-----------AVDF|V|--PS---------//RVVKVADFGVARV|Q|D---QSGVMTAETGTYR
Plant         	-----------AVDF|V|--P----------//GVVKVADFGVARV|Q|D---QTGVMTAETGTYR
Plant         	-----------AVDF|V|--PS---------//GVVKVADFGVARV|Q|A---QSGVMTAETGTYR
Plant         	-----------AVDF|V|--P----------//GVVKVADFGVARV|Q|D---QTGVMTAETGTYR
Plant         	-----------AVDF|V|--P----------//GVVKVADFGVARV|Q|D---QTGVMTAETGTYR
Plant         	-----------VVES|V|--A----------//EVVKVADFGVARV|K|A---QTGVMTAETGTYR
Plant         	-----------PRA-|V|--GG---------//LVVKVADFGVARI|Q|N---QAGVMTAETGTYR
Plant         	-----------PRS-|V|--GS---------//KVVKVADFGVARF|Q|S---KGGVMTAETGTYR
Plant         	-----------PRS-|V|--GS---------//KVVKVADFGVARF|Q|S---KGGVMTAETGTYR
Plant         	-----------PRS-|V|--GS---------//KVVKVADFGVARF|Q|S---KGGVMTAETGTYR
Plant         	-----------PRDA|V|--PA---------//HVVKVADFGVARF|Q|D---QGGIMTAETGTYR
Plant         	---------------|V|--PA---------//QVVKIADFGVSRQ|R|S---QEGDMTAETGTYR
Plant         	-----------PRT-|V|--PS---------//SVVKVADFGVARF|Q|N---QGGEMTAETGTYR
Plant         	-----------PRT-|V|--PS---------//SVVKVADFGVARF|Q|N---QGGEMTAETGTYR
Plant         	-----------PRT-|V|--PS---------//SVVKVADFGVARF|Q|N---QGGEMTAETGTYR
Plant         	-----------PRS-|V|--SS---------//EVVKIADFGIARY|V|S---EEGVMTAETGTYR
Plant         	-----------PRS-|V|--SS---------//EVVKIADFGIARY|V|S---EEGVMTAETGTYR
Plant         	-----------AVDF|V|--P----------//GVAKVADFGVARV|Q|D---QTGVMTAETGTYR
Plant         	-----------AVDF|V|--P----------//GVAKVADFGVARV|Q|D---HSGVMTAETGTYR
Plant         	-----------AVDF|V|--P----------//GVAKVADFGVARV|Q|D---HSGVMTAETGTYR
Metazoa       	-----------DNS-|V|ARTPVKSILRAYL//STVKIGDFGLATA|K|TRWSGSQQFHQPSGSIL
Metazoa       	----------SPQL-|V|PRSPLKSLVRAHL//LTVKIGDFGLATV|K|TRWSGSQQFQQPTGSIL
Metazoa       	-----------PKL-|V|PRSPLKSLVRAHL//LTVKIGDFGLATV|K|TRWSGSQQFQQPSGSIL
Metazoa       	----------SPKQ-|V|PHSPLKSVVRAFL//LTVKIGDFGLATV|K|TRWSGSQQFLQPSGSIL
 
_____________Driver_K601E_Comp._Ens._W476F_nDriver_4_nCompOnly_122_____________
 
                                                          All Human Sequences

Human         	QRIGSGSFGTVYKGK|W|HG-DVAVKMLNVT//-TVKIGDFGLATV|K|SRWS--GSHQFEQLSGS
Human         	QRIGSGSFGTVYKGK|W|HG-DVAVKMLNVT//-TVKIGDFGLATV|K|SRWS--GSHQFEQLSGS
Human         	QRIGSGSFGTVYKGK|W|HG-DVAVKMLNVT//-TVKIGDFGLATV|K|SRWS--GSHQFEQLSGS
Human         	QRIGSGSFGTVYKGK|W|HG-DVAVKMLNVT//-TVKIGDFGLATV|K|SRWS--GSHQFEQLSGS

                                                          Reference Sequences

              	  1    6    1    |6|     1    6  //   1    6    |1|      6    1    6
              	 6    6    7    |7|     8    8  //   9    9    |0|      0    1    1
              	4    4    4    |4|     4    4  //   5    5    |6|      6    6    6
Rapeseed      	KKVACGSYGELYKGT|Y|CSQEVAIKILKPE//-VVKVADFGVARV|Q|T-----QSGVMTAETGT
Muskmelon     	NKVGSGSFGDLYRGT|Y|CSQEVAIKVLRPE//-VVKVADFGVARV|Q|T-----QSGVMTAETGT
Sponge        	ERIGSGSFGTVYKGK|W|HG-PVAVKKLNVS//-TVKIGDFGLATV|K|TRWD--GNEKVRQPTGS
Coral         	PRIGSGSYGTVYRGT|W|HG-AVAIKTLNVS//-TVKIGDFGLATI|K|SRWS--GNQNFEQPSGS
Flatworm      	PRIGSGSFGTVFKGY|W|HG-NVAIKELNVT//-TVKIGDFGLATV|K|SGWW--NSG-FQQPTGS
Snail         	QRIGSGSFGTVFKAH|W|HG-PVAVKKLNVS//-QVKIGDFGLATV|K|TRWS--GSHQFQQPSGS
Ant           	PRIGSGSFGTVYKAH|W|HG-PVAVKTLNVK//-TVKIGDFGLATA|K|TRWS--GSQQFHQPSGS
Copepod       	ERIGSGSFGTVYKGH|W|HG-TVAIKTLNVK//-TVKIGDFGLATV|K|TRWT--GPGSHNQPTGS
Lancet        	PRIGSGSFGTVFKGQ|W|HG-PVAVKKLNVK//-TVKIGDFGLATV|K|SRWS--GSHNFEQPTGS
Fish          	QRIGSGSFGTVYKGK|W|HG-DVAVKMLNVT//-TVKIGDFGLATV|K|SRWS--GSHQFEQLSGS
Frog          	QRIGSGSFGTVYKGK|W|HG-DVAVKILNVT//-TVKIGDFGLATV|K|SRWS--GSHQFEQLSGS
Lizard        	QRIGSGSFGTVFKGK|W|HG-DVAVKMLNVT//-TVKIGDFGLATV|K|SRWS--GSHQFEQLSGS
Bird          	QRIGSGSFGTVYKGK|W|HG-DVAVKMLNVT//-TVKIGDFGLATV|K|SRWS--GSHQFEQLSGS
Alligator     	QRIGSGSFGTVYKGK|W|HG-DVAVKMLNVT//-TVKIGDFGLATV|K|SRWS--GSHQFEQLSGS
Mouse         	QRIGSGSFGTVYKGK|W|HG-DVAVKMLNVT//-TVKIGDFGLATV|K|SRWS--GSHQFEQLSGS
Rat           	QRIGSGSFGTVYKGK|W|HG-DVAVKMLNVT//-TVKIGDFGLATV|K|SRWS--GSHQFEQLSGS
Target[Human] 	QRIGSGSFGTVYKGK|W|HG-DVAVKMLNVT//-TVKIGDFGLATV|K|SRWS--GSHQFEQLSGS

                                                  Up to 50 Driver-Containing Sequences

Plant         	QKIATGLYGDLYKGT|F|NSQDVAIKVLRAE//-VVKVADFGVARV|E|T-----PSGVMTAETGT
Plant         	QKIATGLYGDLYKGT|F|NSQDVAIKVLRAE//-VVKVADFGVARV|E|T-----PSGVMTAETGT
Plant         	IKIASGSHGDLYKGT|F|YTQDVAIKVLRTE//-VVKVADFGVARV|E|D-----QSGVMTAETGT
Plant         	IKIASGSHGDLYKGT|F|YTQDVAIKVLRTE//-VVKVADFGVARV|E|D-----QSGVMTAETGT

                                              Up to 50 Compensation-Only-Containing Sequences

Plant         	RKI---TCGDVYKGT|F|RSQDVAIKVLRAE//-VVKIADFGIARL|Q|V-----ESGVMTAETGT
Plant         	HKIATGSNGDLYKGI|F|HSQDVAIKVLKAE//-VVKIADFGVARV|Q|V-----QSGVMTAETGT
Plant         	HKIVSGSYCDLYKGA|F|FSQDVAIKVLTNE//-VVKVADFGVARV|Q|A-----QYGVMTAETGT
Plant         	KKIASGSLSDLYKGT|F|CGQDVAIKLLKNE//-VVKVADFGVARV|L|A-----QSGVMTAETGT
Plant         	KKIASGSLSDLYKGT|F|CGQDVAIKLLKNE//-VVKVADFGVARV|L|A-----QSGVMTAETGT
Plant         	KKIASGSLSDLYKGT|F|CGQDVAIKLLKNE//-VVKVADFGVARV|L|A-----QSGVMTAETGT
Plant         	HKIVSGSYCDLYKGA|F|FSQDVAIKVLTNE//-VVKVADFGVARV|Q|A-----QYGVMTAETGT
Plant         	HKIVSGSYCDLYKGA|F|FSQDVAIKVLTNE//-VVKVADFGVARV|Q|A-----QYGVMTAETGT
Plant         	KKIASGSLSDLYKGT|F|CGQDVAIKLLKNE//-VVKVADFGVARV|L|A-----QSGVMTAETGT
Plant         	HKIVSGSYCDLYKGA|F|FSQDVAIKVLTNE//-VVKVADFGVARV|Q|A-----QYGVMTAETGT
Plant         	KKIVSGSFSDLYKGT|F|YGQEVAIKLLKDG//-VVKVADFGVARV|Q|S-----QSGVMTAETGT
Plant         	KKIVSGSFSDLYKGT|F|YGQEVAIKLLKDG//-VVKVADFGVARV|Q|S-----QSGVMTAETGT
Plant         	KKIVSGSFSDLYRGT|F|YGQDVAIKLLKDE//-VVKVADFGVARV|Q|A-----QSGVMTAETGT
Plant         	KKIVSGSFSDLYRGT|F|YGQDVAIKLLKDE//-VVKVADFGVARV|Q|A-----QSGVMTAETGT
Plant         	KKIVSGSFSDLYKGT|F|YGQEVAIKLLKDG//-VVKVADFGVARV|Q|S-----QSGVMTAETGT
Plant         	KKIVSGSFSDLYKGT|F|YGQEVAIKLLKDG//-VVKVADFGVARV|Q|S-----QSGVMTAETGT
Plant         	KKIVSGSFSDLYKGT|F|YGQEVAIKLLKDG//-VVKVADFGVARV|Q|S-----QSGVMTAETGT
Plant         	KKIVSGSFSDLYKGT|F|YGQEVAIKLLKDG//-VVKVADFGVARV|Q|S-----QSGVMTAETGT
Plant         	KKIVSGSFSDLYKGT|F|YGQEVAIKLLKDG//-VVKVADFGVARV|Q|S-----QSGVMTAETGT
Plant         	KKIVSGSFSDLYKGT|F|YGQEVAIKLLKDG//-VVKVADFGVARV|Q|S-----QSGVMTAETGT
Plant         	KKIVSGSFSDLYKGT|F|YGQEVAIKLLKDG//-VVKVADFGVARV|Q|S-----QSGVMTAETGT
Plant         	KKIVSGSFSDLYKGT|F|YGQEVAIKLLKDG//-VVKVADFGVARV|Q|S-----QSGVMTAETGT
Plant         	KKIVSGSFSDLYKGT|F|YGQAVAIKLLKDG//-VVKVADFGVARM|Q|S-----QSGVMTAETGT
Plant         	KKIVSGSFSDLYKGT|F|YGQEVAIKLLKDG//-VVKVADFGVARV|Q|S-----QSGVMTAETGT
Plant         	KKIVSGSFSDLYKGT|F|YGQEVAIKLLKDG//-VVKVADFGVARV|Q|S-----QSGVMTAETGT
Plant         	KKIVSGSFSDLYKGT|F|YGQAVAIKLLKDG//-VVKVADFGVARM|Q|S-----QSGVMTAETGT
Plant         	KKIVSGSFSDLYKGT|F|YGQEVAIKLLKDG//-VVKVADFGVARV|Q|S-----QSGVMTAETGT
Plant         	KKIASGPLSDLYKGS|F|CNQDVAIKVLKHE//-VVKVADFGVARV|H|N-----QSGIMTAETGT
Plant         	NKIASGPFSDLYKGT|F|CNQDVAIKVLKHD//-VVKVADFGVARV|H|N-----QSGIMTAETGT
Plant         	NKIASGSYGDLYKGT|F|CSQDVAIKVLKTQ//-VVKVADFGVARV|Q|A-----QSGVMTAETGT
Plant         	NKIASGSYGDLYKGT|F|CSQDVAIKVLKTQ//-VVKVADFGVARV|Q|A-----QSGVMTAETGT
Plant         	NKIASGSYGDLYKGT|F|CSQDVAIKVLKTQ//-VVKVADFGVARV|Q|A-----QSGVMTAETGT
Plant         	NKIASGSYGDLYKGT|F|CSQDVAIKVLKTQ//-VVKVADFGVARV|Q|A-----QSGVMTAETGT
Plant         	KRIASGSSGDLYKGT|F|CNQDVAIKVLKAG//-VVKVSDFGVARV|R|A-----QSGVMTAETGT
Plant         	KRIASGSSGDLYKGT|F|CNQDVAIKVLKAG//-VVKVSDFGVARV|R|A-----QSGVMTAETGT
Plant         	KRIASGSSGDLYKGT|F|CNQDVAIKVLKAG//-VVKVSDFGVARV|R|A-----QSGVMTAETGT
Plant         	KRIASGSSGDLYKGT|F|CNQDVAIKVLKAG//-VVKVSDFGVARV|R|A-----QSGVMTAETGT
Plant         	KRIASGSSGDLYKGT|F|CNQDVAIKVLKAG//-VVKVSDFGVARV|R|A-----QSGVMTAETGT
Plant         	KKIANGSSGDLYKGT|F|CSQDVAIKVLRGE//-VAKVADFGVARV|Q|D-----QTGVMTAETGT
Plant         	KIIASGPFSDLYKGT|F|CNQDVAIKVLKHE//-VVKVADFGVARV|H|N-----QSGIMTAETGT
Plant         	NKIASGPFSDLYKGT|F|CNQDVAIKVLKHE//-VVKVSDFGVARV|H|D-----QSGIMTAETGT
Metazoa       	YKVGSGSFGTVYRGE|F|FG-TVAIKKLNVV//STVKIGDFGLATV|K|TKWTVNGGQQQQQPTGS
Metazoa       	YKVGSGSFGTVYRGE|F|FG-TVAIKKLNVV//STVKIGDFGLATV|K|TKWTVNGGQQQQQPTGS
Metazoa       	YKVGSGSFGTVYRGE|F|FG-TVAIKKLNVV//STVKIGDFGLATV|K|TKWTVNGGQQQQQPTGS
Metazoa       	YKVGSGSFGTVYRGE|F|FG-TVAIKKLNVV//STVKIGDFGLATV|K|TKWTVNGGQQQQQPTGS
Metazoa       	YKVGSGSFGTVYRGE|F|FG-TVAIKKLNVV//STVKIGDFGLATV|K|TKWTVNGGQQQQQPTGS
Metazoa       	YKVGSGSFGTVYRGE|F|FG-TVAIKKLNVV//STVKIGDFGLATV|K|TKWTVNGGQQQQQPTGS
Metazoa       	YKVGSGSFGTVYRGE|F|FG-TVAIKKLNVV//STVKIGDFGLATV|K|TKWTVNGGQPQQQPTGS
Metazoa       	YKVGSGSFGTVYRGE|F|FG-TVAIKKLNVV//STVKIGDFGLATV|K|TKWTVNGGQQQQQPTGS
Mammal        	---------------|F|RG-DVAVKMLNVT//-TVKIGDFGLATV|K|SRWS--GSHQFEQLSGS
 
_____________Driver_K601E_Comp._Ens._L441N_nDriver_4_nCompOnly_95_____________
 
                                                          All Human Sequences

Human         	S--EDR----NRMKT|L|--GRRDSSDDWEI//-TVKIGDFGLATV|K|SRWSGSHQFEQLSGSIL
Human         	S--EDR----NRMKT|L|--GRRDSSDDWEI//-TVKIGDFGLATV|K|SRWSGSHQFEQLSGSIL
Human         	S--EDR----NRMKT|L|--GRRDSSDDWEI//-TVKIGDFGLATV|K|SRWSGSHQFEQLSGSIL
Human         	S--EDR----NRMKT|L|--GRRDSSDDWEI//-TVKIGDFGLATV|K|SRWSGSHQFEQLSGSIL

                                                          Reference Sequences

              	            6    |1|      6    1 //   1    6    |1|    6    1    6  
              	           3    |4|      4    5 //   9    9    |0|    0    1    1  
              	          4    |4|      4    4 //   5    5    |6|    6    6    6  
Rapeseed      	T--NELLP--ACV--|E|--IPTDGTDEWEI//-VVKVADFGVARV|Q|T---QSGVMTAETGTYR
Muskmelon     	R--VESFP--SCV--|G|--IPTDGTDVWEI//-VVKVADFGVARV|Q|T---QSGVMTAETGTYR
Sponge        	E--DKR----AKV--|-|--KCKDSSDVWEI//-TVKIGDFGLATV|K|TRWDGNEKVRQPTGSIL
Coral         	K--KSV----QRM--|-|--R-TNSTDDWEI//-TVKIGDFGLATI|K|SRWSGNQNFEQPSGSIL
Flatworm      	D--VKQ----QSSKS|R|--ARRDSNEEWEI//-TVKIGDFGLATV|K|SGWWNSG-FQQPTGSIF
Snail         	-----R----QRI--|R|----RDSNEDWEI//-QVKIGDFGLATV|K|TRWSGSHQFQQPSGSIL
Ant           	E--STK----NLL--|-|--APRESIEDWEI//-TVKIGDFGLATA|K|TRWSGSQQFHQPSGSIL
Copepod       	D--SSK----REI--|K|HNKEKKEIEDWEI//-TVKIGDFGLATV|K|TRWTGPGSHNQPTGSIL
Lancet        	A--SDD----GSV--|M|KKHRRDSNDDWEI//-TVKIGDFGLATV|K|SRWSGSHNFEQPTGSIL
Fish          	S--EDR----NKMKT|L|--GRRDSSDDWEI//-TVKIGDFGLATV|K|SRWSGSHQFEQLSGSIL
Frog          	S--EDR----SRMKT|L|--GRRDSSDDWEI//-TVKIGDFGLATV|K|SRWSGSHQFEQLSGSIL
Lizard        	S--DDR----TRM--|K|TLGRRDSSDDWEI//-TVKIGDFGLATV|K|SRWSGSHQFEQLSGSIL
Bird          	S--EDR----NRM--|K|TLGRRDSSDDWEI//-TVKIGDFGLATV|K|SRWSGSHQFEQLSGSIL
Alligator     	S--EDR----NRMKT|L|--GRRDSSDDWEI//-TVKIGDFGLATV|K|SRWSGSHQFEQLSGSIL
Mouse         	SS-EDR----SRMKT|L|--GRRDSSDDWEI//-TVKIGDFGLATV|K|SRWSGSHQFEQLSGSIL
Rat           	SSTEDR----SRMKT|L|--GRRDSSDDWEI//-TVKIGDFGLATV|K|SRWSGSHQFEQLSGSIL
Target[Human] 	S--EDR----NRMKT|L|--GRRDSSDDWEI//-TVKIGDFGLATV|K|SRWSGSHQFEQLSGSIL

                                                  Up to 50 Driver-Containing Sequences

Plant         	G--IELNP--DHV--|N|--IPTDGIDVWEI//-VVKVADFGVARV|E|T---PSGVMTAETGTYR
Plant         	G--IELNP--DHV--|N|--IPTDGIDVWEI//-VVKVADFGVARV|E|T---PSGVMTAETGTYR
Plant         	GINLMC----DHV--|N|--IPADRMDVWEI//-VVKVADFGVARV|E|D---QSGVMTAETGTYR
Plant         	GINLMC----DHV--|N|--IPADRMDVWEI//-VVKVADFGVARV|E|D---QSGVMTAETGTYR

                                              Up to 50 Compensation-Only-Containing Sequences

Plant         	R--MKSES--DQL--|N|--IPNDGTDVWEI//-IVKVADFGVARV|K|A---QSGVMTAETGTYR
Plant         	R--MKSES--DQL--|N|--IPNDGTDVWEI//-IVKVADFGVARV|K|A---QSGVMTAETGTYR
Plant         	R--MKSES--DQL--|N|--IPNDGTDVWEI//-IVKVADFGVARV|K|A---QSGVMTAETGTYR
Plant         	R--MKS--ESDQL--|N|--IPNDGTDVWEI//-IVKVADFGVARV|K|A---QSGVMTAETGTYR
Plant         	R--MKS--ESDQL--|N|--IPNDGTDVWEI//-IVKVADFGVARV|K|A---QSGVMTAETGTYR
Plant         	R--MKSES--DQL--|N|--IPNDGTDVWEI//WIVKVADFGVARV|K|A---QSGVMTAETGTYR
Plant         	R--MKS--ESDQL--|N|--IPNDGTDVWEI//WIVKVADFGVARV|K|A---QSGVMTAETGTYR
Plant         	R--MKS--ESDQL--|N|--IPNDGTDVWEI//CIVKVADFGVARV|K|A---QSGVMTAETGTYR
Plant         	R--MKS--ESDQL--|N|--IPNDGTDVWEI//CIVKVADFGVARV|K|A---QSGVMTAETGTYR
Plant         	R--MKSES--DQL--|N|--IPNDGTDVWEI//CIVKVADFGVARV|K|A---QSGVMTAETGTYR
Plant         	T--FVM----DHL--|N|--ILNDGTDEWEI//-VVKVADFGVARV|K|A---QTGVMTAETGTYR
Plant         	K--IALLP--DEV--|N|--IPIDDSDVWEI//-VVKIADFGVARV|Q|V---QSGVMTAETGTYR
Plant         	V--MDH------L--|N|--ILNDGTDEWEI//-VVKVADFGVARV|K|A---QTGVMTAETGTYR
Plant         	G----I----NHV--|N|--IPAEGIDVWEI//-VVKVADFGVARV|Q|A---QYGVMTAETGTYR
Plant         	G--VKF--TTKYV--|N|--IPRDEVDAWEI//-VVKVADFGVARV|L|A---QSGVMTAETGTYR
Plant         	G--VKF--TTKYV--|N|--IPRDEVDAWEI//-VVKVADFGVARV|L|A---QSGVMTAETGTYR
Plant         	Y-----------V--|N|--IPRDEVDAWEI//-VVKVADFGVARV|L|A---QSGVMTAETGTYR
Plant         	G----I----NHV--|N|--IPAEGIDVWEI//-VVKVADFGVARV|Q|A---QYGVMTAETGTYR
Plant         	G--INH------V--|N|--IPAEGIDVWEI//-VVKVADFGVARV|Q|A---QYGVMTAETGTYR
Plant         	G--VKF--TTKYV--|N|--IPRDEVDAWEI//-VVKVADFGVARV|L|A---QSGVMTAETGTYR
Plant         	G----I----NHV--|N|--IPAEGIDVWEI//-VVKVADFGVARV|Q|A---QYGVMTAETGTYR
Plant         	G--VKF--ITNYV--|N|--IPRHKVGAWEI//-VVKVADFGVARV|Q|S---QSGVMTAETGTYR
Plant         	G--VKF--IANYV--|N|--IPRHKVGAREI//-VVKVADFGVARV|Q|S---QSGVMTAETGTYR
Plant         	G--VKFIT--NCV--|N|--IPKDEVDVWEI//-VVKVADFGVARV|Q|A---QSGVMTAETGTYR
Plant         	G--VKFIT--NCV--|N|--IPKDEVDVWEI//-VVKVADFGVARV|Q|A---QSGVMTAETGTYR
Plant         	G--VKF--ITNYV--|N|--IPRHKVGAWEI//-VVKVADFGVARV|Q|S---QSGVMTAETGTYR
Plant         	G--VKF--ITNYV--|N|--IPRHKVGAWEI//-VVKVADFGVARV|Q|S---QSGVMTAETGTYR
Plant         	G--VKF--ITNYV--|N|--IPRHKVGAWEI//-VVKVADFGVARV|Q|S---QSGVMTAETGTYR
Plant         	G--VKF--IANYV--|N|--IPRHKVGAREI//-VVKVADFGVARV|Q|S---QSGVMTAETGTYR
Plant         	G--VKF--ITNYV--|N|--IPRHKVGAWEI//-VVKVADFGVARV|Q|S---QSGVMTAETGTYR
Plant         	G--VKF--IANYV--|N|--IPRHKVGAREI//-VVKVADFGVARV|Q|S---QSGVMTAETGTYR
Plant         	G--VKF--IANYV--|N|--IPRHKVGAREI//-VVKVADFGVARV|Q|S---QSGVMTAETGTYR
Plant         	G--VKF--IANYV--|N|--IPRHKVGAREI//-VVKVADFGVARV|Q|S---QSGVMTAETGTYR
Plant         	G--VKF--ITNYV--|N|--IPRHKVGAWEI//-VVKVADFGVARM|Q|S---QSGVMTAETGTYR
Plant         	G--VKF--IANYV--|N|--IPRHKVGAREI//-VVKVADFGVARV|Q|S---QSGVMTAETGTYR
Plant         	G--VKF--ITNYV--|N|--IPRHKVGAWEI//-VVKVADFGVARV|Q|S---QSGVMTAETGTYR
Plant         	G--VKF--ITNYV--|N|--IPRHKVGAWEI//-VVKVADFGVARM|Q|S---QSGVMTAETGTYR
Plant         	G--VKF--IANYV--|N|--IPRHKVGAREI//-VVKVADFGVARV|Q|S---QSGVMTAETGTYR
Plant         	E--KQLIP--SHI--|N|--LTIDGADVWEI//-VVKVADFGVARV|Q|A---QSGVMTAETGTYR
Plant         	E--KQLIP--SHI--|N|--LTIDGADVWEI//-VVKVADFGVARV|Q|A---QSGVMTAETGTYR
Plant         	E--KQLIP--SHI--|N|--LTIDGADVWEI//-VVKVADFGVARV|Q|A---QSGVMTAETGTYR
Plant         	E--KQLIP--SHI--|N|--LTIDGADVWEI//-VVKVADFGVARV|Q|A---QSGVMTAETGTYR
Plant         	V--QFIH---NHL--|N|--IPPDENDLWEI//-VVKVSDFGVARV|R|A---QSGVMTAETGTYR
Plant         	V--QFIH---NHL--|N|--IPPDENDLWEI//-VVKVSDFGVARV|R|A---QSGVMTAETGTYR
Plant         	V--QFIH---NHL--|N|--IPPDENDLWEI//-VVKVSDFGVARV|R|A---QSGVMTAETGTYR
Plant         	V--QFIH---NHL--|N|--IPPDENDLWEI//-VVKVSDFGVARV|R|A---QSGVMTAETGTYR
Plant         	V--QFIH---NHL--|N|--IPPDENDLWEI//-VVKVSDFGVARV|R|A---QSGVMTAETGTYR
Plant         	GISLVS----NLM--|N|--VPADSIDVWEI//-VAKVADFGVARV|Q|D---QTGVMTAETGTYR
Plant         	R-----------M--|N|--FI------WRI//-VVKVADFGVARV|H|N---QSGIMTAETGTYR
Metazoa       	E--SAK----KKI--|N|--PARDSMEDWEI//-TVKIGDFGLATV|K|SNWKGTEQCQQPTGSLL
 
_____________Driver_K601E_Comp._Ens._S394A_nDriver_4_nCompOnly_94_____________
 
                                                          All Human Sequences

Human         	-----------VFRG|S|TTGL------SAT//LTVKIGDFGLATV|K|SRWSGSHQFEQLSGSIL
Human         	-----------VFRG|S|TTGL------SAT//LTVKIGDFGLATV|K|SRWSGSHQFEQLSGSIL
Human         	--------------G|S|TTGL------SAT//LTVKIGDFGLATV|K|SRWSGSHQFEQLSGSIL
Human         	--------------G|S|TTGL------SAT//LTVKIGDFGLATV|K|SRWSGSHQFEQLSGSIL

                                                          Reference Sequences

              	                 |4| 6          1//   1    6    |1|    6    1    6  
              	                |9| 9          0//   9    9    |0|    0    1    1  
              	               |3| 3          4//   5    5    |6|    6    6    6  
Rapeseed      	-----------VDGW|S|QEETEGLKDALKK//DVVKVADFGVARV|Q|T---QSGVMTAETGTYR
Muskmelon     	-----------IDGW|P|YEETEELKRVLEK//MVVKVADFGVARV|Q|T---QSGVMTAETGTYR
Sponge        	SALETSHTGMDPDSM|S|PSYS------TGQ//MTVKIGDFGLATV|K|TRWDGNEKVRQPTGSIL
Coral         	-----------PNNE|H|TNRIENPIVKNGT//LTVKIGDFGLATI|K|SRWSGNQNFEQPSGSIL
Flatworm      	--------------Y|M|ASGD------ASS//RTVKIGDFGLATV|K|SGWWNSG-FQQPTGSIF
Snail         	SDSHATIIKNPKDLQ|C|PASN------RLT//MQVKIGDFGLATV|K|TRWSGSHQFQQPSGSIL
Ant           	-----------SDSS|P|TK--------HSQ//STVKIGDFGLATA|K|TRWSGSQQFHQPSGSIL
Copepod       	-----------SPSS|S|PTKK------SSR//FTVKIGDFGLATV|K|TRWTGPGSHNQPTGSIL
Lancet        	-----------PNSQ|S|SPM-------KIN//MTVKIGDFGLATV|K|SRWSGSHNFEQPTGSIL
Fish          	-----------VFRG|T|TTGL------SAT//LTVKIGDFGLATV|K|SRWSGSHQFEQLSGSIL
Frog          	-----------VCRG|S|TPGL------SAT//LTVKIGDFGLATV|K|SRWSGSHQFEQLSGSIL
Lizard        	SEIVFDFEPGPVFRG|S|TTGL------SAT//LTVKIGDFGLATV|K|SRWSGSHQFEQLSGSIL
Bird          	SEIVFDFEPGPVFRG|S|TAGL------SAT//LTVKIGDFGLATV|K|SRWSGSHQFEQLSGSIL
Alligator     	--------------G|S|TTGL------SAT//LTVKIGDFGLATV|K|SRWSGSHQFEQLSGSIL
Mouse         	-----------VFRG|S|TTGL------SAT//LTVKIGDFGLATV|K|SRWSGSHQFEQLSGSIL
Rat           	-----------VFRG|S|TTGL------SAT//LTVKIGDFGLATV|K|SRWSGSHQFEQLSGSIL
Target[Human] 	--------------G|S|TTGL------SAT//LTVKIGDFGLATV|K|SRWSGSHQFEQLSGSIL

                                                  Up to 50 Driver-Containing Sequences

Plant         	-----------VYGW|A|YEGTEQLTNVLVK//EVVKVADFGVARV|E|T---PSGVMTAETGTYR
Plant         	-----------VYGW|A|YEGTEQLTNVLVK//EVVKVADFGVARV|E|T---PSGVMTAETGTYR
Plant         	-----------VDNW|A|HEETERLRTMLLK//KVVKVADFGVARV|E|D---QSGVMTAETGTYR
Plant         	-----------VDNW|A|HEETERLRTMLLK//KVVKVADFGVARV|E|D---QSGVMTAETGTYR

                                              Up to 50 Compensation-Only-Containing Sequences

Plant         	-----------VDGW|A|SEETDQLREALRS//EVVKVADFGVARV|Q|A---QSGVMTAETGTYR
Plant         	-----------VDGW|A|LEETERLRREIEK//EVVKVADFGVARV|Q|A---QSGVMTAETGTYR
Plant         	-----------VDGW|A|REETEELKNALEK//EVVKVADFGVARV|Q|T---QSGVMTAETGTYR
Plant         	-----------VDGW|A|REETEELKSALEK//EVVKVADFGVARV|Q|T---QSGVMTAETGTYR
Plant         	-----------VDGW|A|FEETEELRDAIER//DVVKVADFGVARV|K|A---QTGVMTAETGTYR
Plant         	-----------VDGW|A|FEETEELRDAIER//DVVKVADFGVARV|K|A---QTGVMTAETGTYR
Plant         	-----------VDGW|A|FEESDHLKSVLEK//EVVKVADFGVARV|Q|T---QSGVMTAETGTYR
Plant         	-----------VDGW|A|YEGTDQLVKVLEK//EVVKIADFGVARV|Q|V---QSGVMTAETGTYR
Plant         	-----------VDGW|A|IEDTKQLKDILAE//GVVKVADFGVARV|Q|S---QSGVMTAETGTYR
Plant         	-----------VDGW|A|IEDTKQLKDILAE//GVVKVADFGVARV|Q|S---QSGVMTAETGTYR
Plant         	-----------VDGW|A|IEDTKKLKDVLAE//GVVKVADFGVARV|Q|A---QSGVMTAETGTYR
Plant         	-----------VDGW|A|IEDTKKLKDVLAE//GVVKVADFGVARV|Q|A---QSGVMTAETGTYR
Plant         	-----------VDGW|A|IEDTKQLKDILAE//GVVKVADFGVARV|Q|S---QSGVMTAETGTYR
Plant         	-----------VDGW|A|IEDTKQLKDILAE//GVVKVADFGVARV|Q|S---QSGVMTAETGTYR
Plant         	-----------VDGW|A|IEDTKQLKDILAE//GVVKVADFGVARV|Q|S---QSGVMTAETGTYR
Plant         	-----------VDGW|A|IEDTKQLKDILAE//GVVKVADFGVARV|Q|S---QSGVMTAETGTYR
Plant         	-----------VDGW|A|IEDTKQLKDILAE//GVVKVADFGVARV|Q|S---QSGVMTAETGTYR
Plant         	-----------VDGW|A|IEDTKQLKDILAE//GVVKVADFGVARV|Q|S---QSGVMTAETGTYR
Plant         	-----------VDGW|A|IEDTKQLKDILAE//GVVKVADFGVARV|Q|S---QSGVMTAETGTYR
Plant         	-----------VDGW|A|IEDTKQLKDILAE//GVVKVADFGVARV|Q|S---QSGVMTAETGTYR
Plant         	-----------VDGW|A|IEDTKQLKDILAE//GVVKVADFGVARM|Q|S---QSGVMTAETGTYR
Plant         	-----------VDGW|A|IEDTKQLKDILAE//GVVKVADFGVARV|Q|S---QSGVMTAETGTYR
Plant         	-----------VDGW|A|IEDTKQLKDILAE//GVVKVADFGVARV|Q|S---QSGVMTAETGTYR
Plant         	-----------VDGW|A|IEDTKQLKDILAE//GVVKVADFGVARM|Q|S---QSGVMTAETGTYR
Plant         	-----------VDGW|A|IEDTKQLKDILAE//GVVKVADFGVARV|Q|S---QSGVMTAETGTYR
Plant         	-----------VDGW|A|HEETDGLKDALRR//GVVKVADFGVARV|Q|T---QSGVMTAETGTYR
Plant         	-----------VEGW|A|NEETEELKGVLEK//EVVKVADFGVARV|Q|T---QSGVMTAETGTYR
Plant         	-----------VEGW|A|NEETEELKGVLEK//EVVKVADFGVARV|Q|T---QSGVMTAETGTYR
Plant         	-----------VEGW|A|HEETEQLRNVLLK//KVVKVADFGVARV|Q|A---QSGVMTAETGTYR
Plant         	-----------VEGW|A|HEETEQLRNVLLK//KVVKVADFGVARV|Q|A---QSGVMTAETGTYR
Plant         	-----------VEGW|A|HEETEQLRNVLLK//KVVKVADFGVARV|Q|A---QSGVMTAETGTYR
Plant         	-----------VEGW|A|HEETEQLRNVLLK//KVVKVADFGVARV|Q|A---QSGVMTAETGTYR
Plant         	-----------VDGW|A|LEETEQLRETLAK//GVVKVSDFGVARV|R|A---QSGVMTAETGTYR
Plant         	-----------VDGW|A|LEETEQLRETLAK//GVVKVSDFGVARV|R|A---QSGVMTAETGTYR
Plant         	-----------VDGW|A|LEETEQLRETLAK//GVVKVSDFGVARV|R|A---QSGVMTAETGTYR
Plant         	-----------VDGW|A|LEETEQLRETLAK//GVVKVSDFGVARV|R|A---QSGVMTAETGTYR
Plant         	-----------VDGW|A|LEETEQLRETLAK//GVVKVSDFGVARV|R|A---QSGVMTAETGTYR
Plant         	-----------VDNM|A|LEDTERLRSMVFK//GVAKVADFGVARV|Q|D---QTGVMTAETGTYR
Plant         	-----------VEGW|A|YEETEELKVLLEK//EVVKVADFGVARV|Q|A---QSGVMTAETGTYR
Plant         	-----------VGGW|A|VEETEKLKYELAK//GVVKVSDFGVARV|H|D---QSGIMTAETGTYR
Plant         	-----------VGGW|A|VEETEKLKYELAK//GVVKVSDFGVARV|H|D---QSGIMTAETGTYR
Plant         	-----------VEGW|A|HEETEQLRNVLLK//KVVKVADFGVARV|Q|A---QSGVMTAETGTYR
Plant         	-----------VDNW|A|HQEIEQLGNVLLR//GVVKLADFGIARV|Q|D---QSGVMTAETGTYR
Metazoa       	ATISRAQGLTVPQSP|A|SSPT------KSQ//LTVKIGDFGLATV|K|TRWSGSHQFQQPTGSIL
Metazoa       	-----------PQSP|A|SSPT------KSQ//LTVKIGDFGLATV|K|TRWSGSHQFQQPTGSIL
Metazoa       	-----------PQSP|A|SSPT------KSQ//LTVKIGDFGLATV|K|TRWSGSHQFQQPTGSIL
Metazoa       	-----------DKDK|A|VDQQ------HSQ//WSVKIGDFGLATA|K|VRWSGGVQWQQPTGSIL
Metazoa       	-----------DKDK|A|VDQQ------HSQ//WSVKIGDFGLATA|K|VRWSGGVQWQQPTGSIL
Metazoa       	-----------PQSP|A|SSPT------KSQ//LTVKIGDFGLATV|K|TRWSGSHQFQQPTGSIL
Metazoa       	-----------EHQL|A|QAHS------NLH//LTVKIGDFGLATA|K|VRWSGSQQSNQPTGSIL
 
_____________Driver_K601E_Comp._Ens._N660S_nDriver_4_nCompOnly_103_____________
 
                                                          All Human Sequences

Human         	EDLTVKIGDFGLATV|K|SRWSGSHQFEQLS//YELMTGQLPYSNI|N|NRDQIIFMVGRGYLSPD
Human         	EDLTVKIGDFGLATV|K|SRWSGSHQFEQLS//YELMTGQLPYSNI|N|NRDQIIFMVGRGYLSPD
Human         	EDLTVKIGDFGLATV|K|SRWSGSHQFEQLS//YELMTGQLPYSNI|N|NRDQIIFMVGRGYLSPD
Human         	EDLTVKIGDFGLATV|K|SRWSGSHQFEQLS//YELMTGQLPYSNI|N|NRDQIIFMVGRGYLSPD

                                                          Reference Sequences

              	  6    1    6    |1|    6    1   //    1    6   |0|1    6    1    6 
              	 8    9    9    |0|    0    1   //    5    5   |6|6    6    7    7 
              	5    5    5    |6|    6    6   //    6    6   |6|6    6    6    6 
Rapeseed      	EHDVVKVADFGVARV|Q|T---QSGVMTAET//WELLTGELPYSYL|T|-PLQAAVGVVQKGLRPK
Muskmelon     	DNMVVKVADFGVARV|Q|T---QSGVMTAET//WELLTGEIPYSSM|T|-PLQAAVGVVQKRLRPT
Sponge        	DDMTVKIGDFGLATV|K|TRWDGNEKVRQPT//YELISGQLPYPHV|Q|DRDQILFMVGRGFLRPD
Coral         	EDLTVKIGDFGLATI|K|SRWSGNQNFEQPS//YELQTSMLPYPHV|G|NKDQILYMVGRGFLRPD
Flatworm      	-DRTVKIGDFGLATV|K|SGWWNSG-FQQPT//YELITGQLPYSRF|N|NRDQILFLVGRGLLKPD
Snail         	ENMQVKIGDFGLATV|K|TRWSGSHQFQQPS//YELATGELPYTNI|N|NKDQILFMVGKGYLRPD
Ant           	DDSTVKIGDFGLATA|K|TRWSGSQQFHQPS//FELLTGQLPYSNI|N|NKDQILFMVGRGYLRPD
Copepod       	DNFTVKIGDFGLATV|K|TRWTGPGSHNQPT//YELLTCSLPYSHI|S|NKDQILFMVGRGYLKPD
Lancet        	EDMTVKIGDFGLATV|K|SRWSGSHNFEQPT//FELVTGQLPYAHI|K|HRDQIIFMVGRGYLKPD
Fish          	EDLTVKIGDFGLATV|K|SRWSGSHQFEQLS//YELMSGALPYSNI|N|NRDQIIFMVGRGYLSPD
Frog          	EDLTVKIGDFGLATV|K|SRWSGSHQFEQLS//YELMTGQLPYSNI|N|NRDQIIFMVGRGYLSPD
Lizard        	EDLTVKIGDFGLATV|K|SRWSGSHQFEQLS//YELMTGQLPYSNI|N|NRDQIIFMVGRGYLSPD
Bird          	EDLTVKIGDFGLATV|K|SRWSGSHQFEQLS//YELMTGQLPYSNI|N|NRDQIIFMVGRGYLSPD
Alligator     	EDLTVKIGDFGLATV|K|SRWSGSHQFEQLS//YELMTGQLPYSNI|N|NRDQIIFMVGRGYLSPD
Mouse         	EDLTVKIGDFGLATV|K|SRWSGSHQFEQLS//YELMTGQLPYSNI|N|NRDQIIFMVGRGYLSPD
Rat           	EDLTVKIGDFGLATV|K|SRWSGSHQFEQLS//YELMTGQLPYSNI|N|NRDQIIFMVGRGYLSPD
Target[Human] 	EDLTVKIGDFGLATV|K|SRWSGSHQFEQLS//YELMTGQLPYSNI|N|NRDQIIFMVGRGYLSPD

                                                  Up to 50 Driver-Containing Sequences

Plant         	ESEVVKVADFGVARV|E|T---PSGVMTAET//WELLTGKLPYEHL|S|-PLQAAVGVVQKGLRPV
Plant         	ESEVVKVADFGVARV|E|T---PSGVMTAET//WELLTGKLPYEHL|S|-PLQAAVGVVQKGLRPV
Plant         	ENKVVKVADFGVARV|E|D---QSGVMTAET//WELLTGKLPYEHL|S|-PLQAAISVVQQGLRPS
Plant         	ENKVVKVADFGVARV|E|D---QSGVMTAET//WELLTGKLPYEHL|S|-PLQAAISVVQ-QAYFK

                                              Up to 50 Compensation-Only-Containing Sequences

Protist       	RDWSAKIADFGLSVV|-|V---QGEQMHQRL//WEILTRRQPYKGM|S|-PMVVARKVVQEGLRPE
Protist       	AYGTVKISDFGLSCV|L|EIG-HSSDLTAET//WEMLAKEQPFKGM|S|-PIQAAFAVARQQMRPP
Protist       	AYGTVKISDFGLSCV|L|EIG-HSSDLTAET//WEMIAKEQPFKGM|S|-PIQAAFAVARQQMRPP
Plant         	ENGVVKVADFGVARV|H|N---QSGIMTAET//WELLTGKLPYEHL|S|-PLQAAVGVIQKGLRPK
Plant         	ENGVVKVADFGVARV|H|N---QSGIMTAET//WELLTGKLPYEHL|S|-PLQAAVGVIQKGLRPK
Plant         	ENGVAKVADFGVARV|Q|D---QTGVMTAET//WELLTGKLPYEHL|S|-PLQAAVGVVQQGLRPS
Plant         	ENWVVKVADFGVARV|H|N---QSGIMTAET//WELLTGKLPYEHL|S|-PMQAAIGVMQKGLRPR
Plant         	ENGVVKVSDFGVARV|H|D---QSGIMTAET//WEMLTGKLPYEHL|S|-PLQAAVGVIQKGLRPQ
Plant         	EHGVVKVADFGVARV|Q|T---QTGVMTAET//WELLTGEVPYKCL|S|-PLQAAVGVVQQGLRPP
Plant         	EKGVVKVADFGVARL|Q|N---QSGIMTAET//WELLTRKLPYEDL|S|-PLQAAVGVVHKDLRPE
Plant         	EKGVVKVADFGVARL|Q|N---QSGIMTAET//WELLTRKLPYEDL|S|-PLQAAVGVVHKG----
Plant         	EKGVVKVADFGVARL|Q|N---QSGIMTAET//WELLTRKLPYEDL|S|-PLQAAVGVVHKDLRPE
Plant         	EKGVVKVADFGVARL|Q|N---QSGIMTAET//WELLTRKLPYEDL|S|-PLQAAVGVVHKDLRPE
Plant         	ENGVVKVADFGVARV|Q|D---QTGVMTAET//WELLTGKLPYEHL|S|-PLQAAVGVVQQGLRPS
Plant         	ENGVVKVADFGVARV|Q|D---QTGVMTAET//WELLTGKLPYEHL|S|-PLQAAVGVVQQGLRPS
Plant         	ENGVVKVADFGVARV|Q|D---QTGVMTAET//WELLTGKLPYEQL|S|-PLQAAVGVVQQGLRPS
Plant         	ENGVVKVADFGVARV|H|N---QSGIMTAET//WELLTGKLPYEHL|S|-PLQAAVGVIQKGLRPK
Plant         	GKGVVKIADFGVARL|L|D---PTGIMTAET//WELLTGKLPYEHL|S|-PLQAAVGVVQKGLRPE
Plant         	GKGVVKIADFGVARL|L|D---PTGIMTAET//WELLTGKLPYEHL|S|-PLQAAVGVVQKGLRPE
Plant         	GKGVVKIADFGVARL|L|D---PTGIMTAET//WELLTGKLPYEHL|S|-PLQAAVGVVQKGLRPE
Plant         	GKGVVKIADFGVARL|L|D---PTGIMTAET//WELLTGKLPYEHL|S|-PLQAAVGVVQKGLRPE
Plant         	DKGVVKVADFGVARV|N|N---QSGVMTAET//WELLTGKLPYEHL|S|-PLHAAVGVAQKGLRPE
Plant         	KTGVVKVADFGVARV|R|N---RSGIMTAET//WELLTRKLPYEHL|S|-PLQAAVGVVQKGLRPK
Plant         	NKGVVKVADFGVARV|N|N---QSGVMTAET//WELLTGKLPYEHL|S|-PLHAAVGVAQKGLRPE
Plant         	DKGVVKVADFGVARV|N|N---QSGVMTAET//WELLTGKLPYEHL|S|-PLHAAVGVAQKGLRPE
Plant         	NKGVVKVADFGVARV|N|N---QSGVMTAET//WELLTGKLPYEHL|S|-PLHAAVGVAQKGLRPE
Metazoa       	DDYTVKIGDFGLATV|K|GRWNQSGSGRQPS//FELFSGTLPYANS|S|SKDQILFRVGCGLLRPD
Metazoa       	DDLTVKIGDFGLATV|K|TRWSGSHQFQQPT//YELITGQLPYQNI|S|NKDQILFMVGKGYLKPD
Metazoa       	DDLTVKIGDFGLATV|K|TRWSGSHQFQQPT//YELITGQLPYQNI|S|NKDQILFMVGKGYLKPD
Metazoa       	DDLTVKIGDFGLATV|K|TRWSGSHQFQQPT//YELITGQLPYQNI|S|NKDQILFMVGKGYLKPD
Metazoa       	DDLTVKIGDFGLATV|K|TRWSGSHQFQQPT//YELITGQLPYQNI|S|NKDQILFMVGKGYLKPD
Metazoa       	ENLTVKIGDFGLATM|K|TRWSGSHQFQQPS//YELMTQSLPYSNI|S|NKDQILYMVGKGTLRPD
Metazoa       	ENLTVKIGDFGLATM|K|TRWSGSHQFQQPS//YELMTQSLPYSNI|S|NKDQILYMVGKGTLRPD
Metazoa       	ENLTVKIGDFGLATM|K|TRWSGSHQFQQPS//YELMTQSLPYSNI|S|NKDQILYMVGKGTLRPD
Metazoa       	ENLTVKIGDFGLATM|K|TRWSGSHQFQQPS//YELMTQSLPYSNI|S|NKDQILYMVGKGTLRPD
Metazoa       	ENLTVKIGDFGLATM|K|TRWSGSHQFQQPS//YELMTQSLPYSNI|S|NKDQILYMVGKGTLRPD
Metazoa       	ENLTVKIGDFGLATM|K|TRWSGSHQFQQPS//YELMTQSLPYSNI|S|NKDQILYMVGKGTLRPD
Metazoa       	ENLTVKIGDFGLATM|K|TRWSGSHQFQQPS//YELMTQSLPYSNI|S|NKDQILYMVGKGTLRPD
Metazoa       	ENLTVKIGDFGLATM|K|TRWSGSHQFQQPS//YELMTQSLPYSNI|S|NKDQILYMVGKGTLRPD
Metazoa       	ENLTVKIGDFGLATM|K|TRWSGSHQFQQPS//YELMTQSLPYSNI|S|NKDQILYMVGKGTLRPD
Metazoa       	DDLTVKIGDFGLATA|K|TRYSGSQQFQQPT//YELLAGHLPYSHI|S|NKDQILYRVGRGFLKPD
Metazoa       	DNMTVKIGDFGLATV|K|TRWSGSHQFQQPT//YELMTGELPYSNI|S|NKDQILFMVGKGYLRPD
Metazoa       	DNFTVKIGDFGLATV|K|TRWTGPGSHNQPT//YELLTCSLPYSHI|S|NKDQILFMVGRGYLKPD
Metazoa       	NDFTVKIGDFGLATV|K|SNWKGTEQCQQPT//YELGSSQLPYNHI|S|NRDRILFQVGRGHLKPD
Metazoa       	EDLSVKIGDFGLATA|K|TRWSGEKQANQPT//YELLAECLPYGHI|S|NKDQILFMVGRGLLRPE
Metazoa       	EDLSVKIGDFGLATA|K|TRWSGEKQANQPT//YELLAECLPYGHI|S|NKDQILFMVGRGLLRPE
Metazoa       	EDLSVKIGDFGLATA|K|TRWSGEKQANQPT//YELLAECLPYRNI|S|NKDQILFMVGRGLLRPD
Metazoa       	EDLSVKIGDFGLATA|K|TRWSGEKQANQPT//YELLAECLPYRNI|S|NKDQILFMVGRGLLRPD
Metazoa       	EDLSVKIGDFGLATA|K|TRWSGEKQANQPT//YELLAECLPYRNI|S|NKDQILFMVGRGLLRPD
Vertebrate    	EDLTVKIGDFGLATV|K|SRWSGSHQFEQLS//FFLTVVALPPGGL|S|KQLQ-------------
 
________________________BRCA1_______________________
 
MutationAA       Num. Tumors     Common Polymorphism     
                                                         
p.?              50              1                       
p.K1183R         28              1                       
p.P871L          28              1                       
p.S694S          23              1                       
p.S1613G         10              1                       
p.K654fs*47       9              0                       
p.S1436S          8              1                       
p.S198N           8              0                       
p.E23fs*17        7              0                       
p.L771L           7              1                       
p.E1038G          6              1                       
p.H619N           6              0                       
p.R841W           6              1                       
p.D693N           5              1                       
p.L30F            5              0                       
p.Q1756fs*74      5              0                       
p.Q356R           5              1                       
p.A622V           4              0                       
p.E1258D          4              0                       
p.E597K           4              1                       
p.P1749S          4              0                       
p.R1443*          4              0                       
p.D1733N          3              0                       
p.E962K           3              0                       
p.K893fs*107      3              0                       
p.L1600L          3              0                       
p.L347L           3              0                       
p.M1008I          3              0                       
p.M1652I          3              1                       
p.Q1467*          3              0                       
 
_____________Driver_H619N_Comp._Ens._E203V|S403F_nDriver_27_nCompOnly_3_____________
 
                                                          All Human Sequences

Human         	EDTVNKATYCSVGDQ|E|LLQITPQGTRDEI//DELLGSDDSHDGE|S|ESNAKVADV--LD//N---RLRRKSSTR|H|IHALELVVSRNLSPPNC
Human         	EDTVNKATYCSVGDQ|E|LLQITPQGTRDEI//DELLGSDDSHDGE|S|ESNAKVADV--LD//N---RLRRKSSTR|H|IHALELVVSRNLSPPNC
Human         	EDTVNKATYCSVGDQ|E|LLQITPQGTRDEI//DELLGSDDSHDGE|S|ESNAKVADV--LD//N---RLRRKSSTR|H|IHALELVVSRNLSPPNC

                                                          Reference Sequences

              	   9    4    9   |3|4    9    4  //    4    9   |3|4    9      4//9       4    |9|    4    9    4  
              	  8    9    9   |0|0    0    1  //    9    9   |0|0    0      1//0       1    |1|    2    2    3  
              	 1    1    1   |2|2    2    2  //    3    3   |4|4    4      4//6       6    |6|    6    6    6  
Coral         	NEELLKGDSTSQAMR|R|SQITFGQPTRVAC//GLV----SLFDDP|L|----TSEDG--EK//-SISQRNMENNQR|E|VTALNSVNAESTESPEI
Snail         	G-TNGCPTWSECRTQ|R|SEETSNSNTDKI-//VYKCSPVDNKDKE|S|FGKHEIPLP--CE//RKDTAKRSGKTEK|E|ALSSVTDTDSRDSSVLA
Frog          	DGLLNKENGLR-NDC|E|DTQIPEMEEMVE-//NQDFSTLSAEEDP|I|----LDALA--LQ//-----LSCERSQE|E|KDF-QSGATRSQKPYGH
Lizard        	EDTYKKTTTVKCVDF|I|ETYMGEQCAENQL//KEVIPPGSFKDIH|S|----EQVNQ--DL//KPNSSKKSRQLTR|P|HGQLQFVVGGNPWSPEQ
Bird          	EEHFILASSTGLEDK|-|-------EELEE-//SRILSSSSSQNDH|A|----EATDASGEG//ACSTAKGCRHSTR|T|RCAIHL-VDRNPGSFDL
Alligator     	EDLFKKAGGSRVQDK|E|MFQTPPEKLEEE-//SEVLSCSPQD---|A|----GAVDIE-EE//CSSLMERNRHSAR|T|KHTLQLVVNRNSSYLHQ
Mouse         	EETVTKPGDCSVRDQ|E|LLQTAPQEAGDEG//GEMLTSDSASARR|H|ESNAEAAVV--LE//N---RLRRKSSIR|C|ALPLEPI-SRNPSPPTC
Rat           	EERVNAPDGCSVRDQ|E|LFQIAPGGAGDEG//GEMLTSDNASDRR|P|ASNAEAAVV--LE//N---RLRRK-STR|C|VLPLEPI-SRNPSPPTC
Target[Human] 	EDTVNKATYCSVGDQ|E|LLQITPQGTRDEI//DELLGSDDSHDGE|S|ESNAKVADV--LD//N---RLRRKSSTR|H|IHALELVVSRNLSPPNC

                                                  Up to 50 Driver-Containing Sequences

Vertebrate    	EEFFKQASKTGFEDK|V|AIQISSQERLEE-//NEILSSSSSLDES|A|----ASADVSGEG//RSSAAKRCKHSSR|N|MCALQLVVDRSSVFRDP
Vertebrate    	EEFFKQASKTGFEDK|V|AIQISSQERLEE-//NEILSSSSSLDES|A|----ASADVSGEG//RSSAAKRCKHSSR|N|MCALQLVVDRSSVFRDP
Vertebrate    	EDFFKQASKTGFEDK|V|SVQISSQERLEE-//NEILSSSSSLDES|A|----ASADVSGEG//RSSAAKRCKHSSR|N|MCALQLVVDRSSVFRDP
Vertebrate    	EDFFKQASKTGFEDK|V|SVQISSQERLEE-//NEILSSSSSLDES|A|----ASADVSGEG//RSSAAKRCKHSSR|N|MCALQLVVDRSSVFRDP
Vertebrate    	EEFFKQASKTGFEDK|V|TIQISSQERLEE-//NEILSSSSSLDES|A|----ASADVSGEG//RSSAAKRCKHSSR|N|MCALQLVVDRSSVFRDP
Vertebrate    	EEFFKQASKTGFEDK|V|TIQISSQERLEE-//NEILSSSSSLDES|A|----ASADVSGEG//RSSAAKRCKHSSR|N|MCALQLVVDRSSVFRDP
Mammal        	EDTVNKASYFSVEDH|E|LLEITPQGAKAEA//DEMLTSYDSRDGG|F|ESNTGVARA--VE//N---RLRRKSSTR|N|IHALELVVSRNPSPPNH
Mammal        	EDTVNKASYFSVEDH|E|LLEITPQGAKAEA//DEMLTSYDSRDGG|F|ESNTGVARA--VE//N---RLRRKSSTR|N|IHALELVVSRNPSPPNH
Mammal        	EDTVNKASYFSVEDH|E|LLEITPQGAKAEA//DEMLTSYDSRDGG|F|ESNTGVARA--VE//N---RLRRKSSTR|N|IHALELVVSRNPSPPNH
Mammal        	EDTVNKASYFSVEDH|E|LLEITPQGAKAEA//DEMLTSYDSRDGG|F|ESNTEVARA--VE//N---RLRRKSSTR|N|IHALELVVSRNPSPPNH
Mammal        	EDTVNKASYFSVEDH|E|LLEITPQGAKAEA//DEMLTSYDSRDGG|F|ESNTGVARA--VE//N---RLRRKSSTR|N|IHALELVVSRNPSPPNH
Mammal        	EDTVNKASYFSVEDH|E|LLEITPQGAKAEA//DEMLTSYDSRDGG|F|ESNTEVARA--VE//N---RLRRKSSTR|N|IHALELVVSRNPSPPNH
Mammal        	EDTVNKASYFSVEDH|E|LLEITPQGAKAEA//DEMLTSYDSRDGG|F|ESNTGVARA--VE//N---RLRRKSSTR|N|IHALELVVSRNPSPPNH
Mammal        	EDTVNKASYFSVEDH|E|LLEITPQGAKAEA//DEMLTSYDSRDGG|F|ESNTEVARA--VE//N---RLRRKSSTR|N|IHALELVVSRNPSPPNH
Mammal        	EDTVNKASYFSVEDH|E|LLEITPQGAKAEA//DEMLTSYDSRDGG|F|ESNTEVARA--VE//N---RLRRKSSTR|N|IHALELVVSRNPSPPNH
Mammal        	EDTVNKASYFSVGDH|E|LLEITPQGAKAEA//DEMLTSYDSRDGA|F|ESNTEVARA--VE//N---RLRRKSSTR|N|IHALELAVSRNPSPPNH
Mammal        	EDTVNKASYFSVGDH|E|LLEITPQGAKAEA//DEMLTSYDSRDGA|F|ESNTEVARA--VE//N---RLRRKSSTR|N|IHALELAVSRNPSPPNH
Mammal        	EDTVNKASYFSVGDH|E|LLEITPQGAKAEA//DEMLTSYDSRDGA|F|ESNTEVARA--VE//N---RLRRKSSTR|N|IHALELAVSRNPSPPNH
Mammal        	EDTVNKASYFSVGDH|E|LLEITPQGAKAEA//DEMLTSYDSRDGA|F|ESNTEVARA--VE//N---RLRRKSSTR|N|IHALELAVSRNPSPPHH
Mammal        	EDTVNKASYFSVGDH|E|LLEITPQGAKAEA//DEMLTSYDSRDGA|F|ESNTEVARA--VE//N---RLRRKSSTR|N|IHALELAVSRNPSPPNH
Mammal        	EDTVNKASYFSVGDH|E|LLEITPQGAKAEA//DEMLTSYDSRDGA|F|ESNTEVARA--VE//N---RLRRKSSTR|N|IHALELAVSRNPSPPNH
Mammal        	EDTVNKASYFSVGDH|E|LLEITPQGAKAEA//DEMLTSYDSRDGA|F|ESNTEVARA--VE//N---RLRRKSSTR|N|IHALELAVSRNPSPPNH
Mammal        	EDTVNKASYFSVGDH|E|LLEITPQGAKAEA//DEMLTSYDSRDGA|F|ESNTEVARA--VE//N---RLRRKSSTR|N|IHALELAVSRNPSPPHH
Mammal        	EDTVNKASYFSVGDH|E|LLEITPQGAKAEA//DEMLTSYDSRDGA|F|ESNTEVARA--VE//N---RLRRKSSTR|N|IHALELAVSRNPSPPHH
Mammal        	EDTVNKASYFSVGDH|E|LLEITPQGAKAEA//DEMLTSYDSRDGA|F|ESNTEVARA--VE//N---RLRRKSSTR|N|IHALELAVSRNPSPPNH
Mammal        	EDTVNKASYFSVGDH|E|LLEITPQGAKAEA//DEMLTSYDSRDGA|F|ESNTEVARA--VE//N---RLRRKSSTR|N|IHALELAVSRNPSPPNH
Mammal        	EDTVNKANYYSVKDQ|E|LLQITPQGARAEA//DEILSSDDSHDEG|F|EPNAEVAGA--LE//N---RLKKKSSTR|N|IHALELVVNGNPSPTNH

                                              Up to 50 Compensation-Only-Containing Sequences

Metazoa       	NEELLKAGSTSQAVG|R|RQIASGQPKRAVC//GLV----SLFDDP|F|----MSKDV--EE//-SNSQRNKENDQS|E|VSKHNSVDEKTRESPQI
Mammal        	---------------|-|-------------//DEMLTSYDSRDGG|F|ESNTEVARA--VE//N---RLRRKSSTR|K|IHALELVVSRNPSPPNH
Mammal        	EDTVNKASYFSVGDH|E|LLEITPQGAKAEA//DEMLTSNDLRDGG|F|ESNPEVARA--VE//N---RLGRMSSSR|K|IHALELVVSRNPSPPNH
 
_____________Driver_A622V_Comp._Ens._P698A|H839K_nDriver_10_nCompOnly_11_____________
 
                                                          All Human Sequences

Human         	---RLRRKSSTRHIH|A|LELVVSRNLSPP-//NEQTSKRHDSDTF|P|ELK------LTNA//--------GHEVN|H|-SRETSIEMEESELDA-
Human         	---RLRRKSSTRHIH|A|LELVVSRNLSPP-//NEQTSKRHDSDTF|P|ELK------LTNA//--------GHEVN|H|-SRETSIEMEESELDA-
Human         	---RLRRKSSTRHIH|A|LELVVSRNLSPP-//NEQTSKRHDSDTF|P|ELK------LTNA//--------GHEVN|H|-SRETSIEMEESELDA-

                                                          Reference Sequences

              	       2    7    |2|    7    2   //  7    2    7|8|         2   //           7 |9|   2    7    2   
              	      1    1    |2|    2    3   //  8    9    9|9|         0   //           3 |3|   4    4    5   
              	     6    6    |6|    6    6   //  6    6    6|6|         7   //           8 |8|   8    8    8   
Coral         	SISQRNMENNQREVT|A|LNSVNAESTESP-//HQYQTFYP-----|N|EMT------PTA-//--------FSMGK|T|-E-------EENSLDV-
Snail         	KDTAKRSGKTEKEAL|S|SVTDTDSRDSSVN//A--VGRRN-GGSP|Q|EEKVEFDSLLTE-//FEIEEHKAADSAN|K|-ISEVHVAVFE-----K
Frog          	----LSCERSQEEKD|F|-QSGATRSQKPY-//-------------|-|-------------//--------HVAGD|N|-VQPDYMETEESELET-
Lizard        	PNSSKKSRQLTRPHG|Q|LQFVVGGNPWSP-//DEREKKPMSSQ--|-|---------AGNM//---------DKTA|G|-PMELNPETDDSEPDA-
Bird          	CSTAKGCRHSTRTRC|A|IHL-VDRNPGSF-//---SDSGPEGSVF|G|VER--------NV//--------SPMAK|N|-ASEFTMEAEDSELDM-
Alligator     	SSLMERNRHSARTKH|T|LQLVVNRNSSYL-//---QADKNDSFSS|G|FQR--------TV//--------MTEAK|S|-ILELNTETEDSELDV-
Mouse         	---RLRRKSSIRCAL|P|LEPI-SRNPSPP-//NEHIRKRRASDAF|P|EEK------LMNK//--------RHALN|L|--SQEKVEMEDSELDT-
Rat           	---RLRRK-STRCVL|P|LEPI-SRNPSPP-//NEHIRKRSASDAF|P|EEK------LMNK//--------RHELN|H|--NQETIEMEDSELDT-
Target[Human] 	---RLRRKSSTRHIH|A|LELVVSRNLSPP-//NEQTSKRHDSDTF|P|ELK------LTNA//--------GHEVN|H|-SRETSIEMEESELDA-

                                                  Up to 50 Driver-Containing Sequences

Vertebrate    	GSAAKRCRRSARSMC|V|LQL-VDRNSLSP-//---YDSDHEGSSF|A|VQR--------SV//--------LPMAE|K|-VLELTKEAEDSELDT-
Vertebrate    	GSAAKRCRRSARSMC|V|LQL-VDRNSLSP-//---YDSDHEGSSF|A|VQR--------SV//--------LPMAE|K|-VLELTKEAEDSELDT-
Vertebrate    	GSAAKRCRRSARSMC|V|LQL-VDRNSLSP-//---YDSDHEGSSF|A|VQR--------SV//--------LPMAE|K|-VLELTKEAEDSELDT-
Vertebrate    	GSAAKRCRRSARSMC|V|LQL-VDRNSLSP-//---YDSDHEGSSF|A|VQR--------SV//--------LPMAE|K|-VLELTKEAEDSELDT-
Vertebrate    	GSAAKRCRRSARSMC|V|LQL-VDRNSLSP-//---YDSDHEGSSF|A|VQR--------SV//--------LPMAE|K|-VLELTKEAEDSELDT-
Vertebrate    	GSAAKRCRRSARSMC|V|LQL-VDRNSLSP-//---YDSDHEGSSF|A|VQR--------SV//--------LPMAE|K|-VLELTKEAEDSELDT-
Vertebrate    	GSAAKRCRRSARSMC|V|LQL-VDRNSLSP-//---YDSDHEGSSF|A|VQR--------SV//--------LPMAE|K|-VLELTKEAEDSELDT-
Vertebrate    	SSAAKRCKRSARTMC|V|LQL-VDRNSVSP-//---YDSDHEGSSF|A|VQR--------NV//--------SPMVK|D|-VLELTNEAEDSELDT-
Vertebrate    	GSAAKRCRRSARSMC|V|LQL-VDRNSLSP-//---YDSDHEGSSF|A|VQR--------SV//--------LPMAE|K|-VLELTKEAEDSELDT-
Mammal        	---MTKKDRLRKKPS|V|RIVHALELVVDR-//AHKPVDQAEESCI|S|EVF------PELK//--------GQNAS|K|TTTEMEDSELDTQYLQ-

                                              Up to 50 Compensation-Only-Containing Sequences

Metazoa       	KDTAKRSGKTEKEAL|S|SVTDTDSRDSSVN//A--VGRRN-GGSP|Q|EEKVEFDSLLTE-//FEIEEHKAADSAN|K|-ISEVHVAVFE-----K
Metazoa       	KDTAKRSGKTEKEAL|S|SVTDTDSRDSSVN//A--VGRRN-GGSP|Q|EEKVEFDSLLTE-//FEIEEHKAADSAN|K|-ISEVHVAVFE-----K
Metazoa       	KDTAKRSGKTEKEAL|S|SVTDTDSRDSSVN//A--VGRRN-GGSP|Q|EEKVEFDSLLTE-//FEIEEHKAADSAN|K|-ISEVHVAVFE-----K
Vertebrate    	SSVAKRCRRLTRTMC|A|LQLVVDRNSVSP-//---RDSDSEGSFS|G|VQR--------NV//--------LSMGK|K|-LSDLARETEDSELDT-
Vertebrate    	SSAAKRCRRSTRTMC|A|LQL-VGRNSASP-//---CDSDCEGSFS|G|VQS--------NV//--------LPMAK|K|-VSDLTKEAEDSELDT-
Vertebrate    	GSAAKRCRRSTRTVC|A|LELVVDINSVSP-//---YDSDH-----|G|IQR--------NV//--------VPVTK|K|-VSELTKEAEDSELDT-
Vertebrate    	NSASKKCRHPTRTMC|A|LQLVVDRNTVSP-//---SDSDYEGSVF|G|VQR--------NV//--------LPMAK|K|-VSELTKEAEDSELDT-
Mammal        	---MTRKDRLRKKPS|A|RIVRALELVVDR-//AHKPDDQAEESCI|S|EVF------PELK//--------VKNAS|K|TTTEMEDSELDTQYLQ-
Mammal        	---MTRKDRLRKKPS|A|RIVRALELVVDR-//AHKPDDQAEESCI|S|EVF------PELK//--------VKNAS|K|TTTEMEDSELDTQYLQ-
Mammal        	---ITKKDKPRKQPS|F|KVVCALELGHDG-//AHKPDDQAEESCV|T|EVV------SELK//--------VKNAS|K|TITEMEDSELDTQYLQ-
Mammal        	---ITKKDKPRKQPS|F|KVVCALELGHDG-//AHKPDDQAEESCV|T|EVV------SELK//--------VKNAS|K|TITEMEDSELDTQYLQ-
 
________________________BRD7_______________________
 
MutationAA      Num. Tumors     Common Polymorphism     
                                                        
p.?             14              0                       
p.E277fs*18     10              0                       
p.Y455*          7              0                       
p.R612*          6              0                       
p.N294K          4              1                       
p.P456fs*12      4              0                       
p.Y457fs*11      4              0                       
p.A282A          3              1                       
p.L449fs*19      3              0                       
p.P456L          3              0                       
p.A286T          2              0                       
p.A496V          2              0                       
p.D511Y          2              0                       
p.E235K          2              0                       
p.E293*          2              0                       
p.E339*          2              0                       
p.G470fs*35      2              0                       
p.H44N           2              0                       
p.I321I          2              0                       
p.K469N          2              0                       
p.K64E           2              0                       
p.M615V          2              0                       
p.P116S          2              0                       
p.P213S          2              0                       
p.P570P          2              0                       
p.P620L          2              0                       
p.Q251E          2              0                       
p.Q477K          2              0                       
p.Q543*          2              0                       
p.R92*           2              0                       
 
_____________Driver_P456L_Comp._Ens._S47E|F155I|L225W|L351X_nDriver_8_nCompOnly_10_____________
 
                                                          All Human Sequences

Human         	------H-----D-S|S|L-FE---------//QLMRQLQRKDPSA|F|FSFPVTDFIAPGY//KPETIYYKAAKKL|L|HSGMKILSQERIQ//CEFERRKPDGTTT|L|GLLHPVD------//SIHEFLATCQ-DY|P|YVMADSLLDVLTKGGHS
Human         	------H-----D-S|S|L-FE---------//QLMRQLQRKDPSA|F|FSFPVTDFIAPGY//KPETIYYKAAKKL|L|HSGMKILSQERIQ//CEFERRKPDGTTT|L|GLLHPVD------//SIHEFLATCQ-DY|P|YVMADSLLDVLTKGGHS
Human         	------H-----D-S|S|L-FE---------//QLMRQLQRKDPSA|F|FSFPVTDFIAPGY//KPETIYYKAAKKL|L|HSGMKILSQERIQ//CEFERRKPDGTTT|L|GLLHPVD------//SIHEFLATCQ-DY|P|YVMADSLLDVLTKGGHS
Human         	------H-----D-S|S|L-FE---------//QLMRQLQRKDPSA|F|FSFPVTDFIAPGY//KPETIYYKAAKKL|L|HSGMKILSQERIQ//CEFERRKPDGTTT|L|GLLHPVD------//SIHEFLATCQ-DY|P|YVMADSLLDVLTKGGHS
Human         	------H-----D-S|S|L-FE---------//QLMRQLQRKDPSA|F|FSFPVTDFIAPGY//KPETIYYKAAKKL|L|HSGMKILSQERIQ//CEFERRKPDGTTT|L|GLLHPVD------//SIHEFLATCQ-DY|P|YVMADSLLDVLTKGGHS
Human         	------H-----D-S|S|L-FE---------//QLMRQLQRKDPSA|F|FSFPVTDFIAPGY//KPETIYYKAAKKL|L|HSGMKILSQERIQ//CEFERRKPDGTTT|L|GLLHPVD------//SIHEFLATCQ-DY|P|YVMADSLLDVLTKGGHS
Human         	------H-----D-S|S|L-FE---------//QLMRQLQRKDPSA|F|FSFPVTDFIAPGY//KPETIYYKAAKKL|L|HSGMKILSQERIQ//CEFERRKPDGTTT|L|GLLHPVD------//SIHEFLATCQ-DY|P|YVMADSLLDVLTKGGHS
Human         	------H-----D-S|S|L-FE---------//QLMRQLQRKDPSA|F|FSFPVTDFIAPGY//KPETIYYKAAKKL|L|HSGMKILSQERIQ//CEFERRKPDGTTT|L|GLLHPVD------//SIHEFLATCQ-DY|P|YVMADSLLDVLTKGGHS

                                                          Reference Sequences

              	                6|7|             //    6    1   |5|6    1    6  //    6    1   |5|6    1    6  //   1    6    |1|    6        //  6    1     |6|    1    6    1  
              	               4|4|             //    4    5   |5|5    6    6  //    1    2   |2|2    3    3  //   4    4    |5|    5        //  4    5     |5|    6    6    7  
              	               | |             //    1    1   |1|1    1    1  //    2    2   |2|2    2    2  //   3    3    |3|    3        //  4    4     |4|    4    4    4  
Sponge        	--------------P|G|Y-ES---------//HLHNQLCRNDPEG|V|FGEPVTDEIAPGY//SPETVYYQTAKRL|L|NLGLKMIQKELLV//LSFLNQEEDGEAY|L|HILNPHT------//SLQQF-VKGCGSF|A|LEMGNAILNSLTSGRHG
Coral         	------S-----L--|-|--AS---------//NVHRTLQRKDTQG|F|FAYPVNDTIAPGY//APETIYYKAAKKL|L|QTGVKLLSPEKVR//VGFLRRDKDGTTT|L|AVVNPVD------//SLQAF-VKDASSF|S|HEAVDRLLDVLTEGAHS
Flatworm      	------M-----T-P|S|L-SE---------//ELLFVLRNQDVNG|Y|FLSFTIEARSPKE//-VDTLANSEAQRL|L|NTAS---------//-SAL-DEFSMETA|L|AILNPDN------//EVDDE-VSKS-IR|S|DSLLDEILPGPEV--SE
Snail         	------I--------|-|--GE---------//YLQKILQNKDVNG|F|FAYPVTDAIAPGY//RPETVYYKEAKRL|L|HIGLKQLSKEKLL//LAFLRQNKKGVTT|L|NIINPEN------//SVQSF-VSTAGDY|A|VRMVNNLLDLLTKGQHT
Ant           	------S-----Q-A|T|Y-SV---------//HLLRSMEKRDPQQ|F|FAWPVTDSIAPGY//HPDTIYYKAAKKL|L|HVGLKMVLPEKLR//MGFLRQKKDGTTS|L|QIIVPGD------//SILDF-AKDC-DY|T|LTMVDDLLDILTGGDHR
Copepod       	------A-----L-P|I|FPHH---------//HLLSLLEKKDVSN|F|FSQPVSDTFAPGY//GPDTIYYKSSKKL|L|QQGLRVLAPDRIK//MGYLRQKQDGTTS|L|SIVTPTD------//SIKNF-SKNC-EY|A|TFIVDHLLDILSGNEHK
Lancet        	------P-----V--|-|--A----------//NLHRQLQRKDVNQ|F|FAWPVTDAIAPGY//HPETIYYKAAKKL|L|NIGVKMMSKDKIA//IGFLRRDEEGNTT|L|AVVNPDS------//SILSF-VKDAGAD|A|VHVVDHLLDSLTGGEHS
Fish          	------L-----E-S|V|--YD---------//QLIRQLQRKDPSA|F|FSFPVTDLIAPAY//KPETIYYKAAKKL|L|HSGMKILSTERLD//LEFERRKSDGSTT|L|GIVNPAD------//SIADYLAKSE-EH|M|SRLADNVLDALTSGEHS
Frog          	------L-----L-Q|G|F-HE---------//QLVRQLQRKDPGA|F|FSFPVTDFIAPGY//KPGTIYYRAAKKL|L|NSGIKILSQERIQ//FEFERRKSDGTTT|L|ALLSPGD------//RIQEFLENTL-EK|P|YGMADCILDAFTDGEYS
Lizard        	------H-----D-P|S|L-YE---------//QLVRQLQRKDPNA|F|FSFPVTDFIAPGY//KPETIYYKAAKKL|L|HSGMKILSQERIQ//CEFERRKPDGTTT|L|GLLNPAE------//NMNEFLAKSQ-EY|P|YVMADSLLDVLTQGRHS
Bird          	------L-----D-S|S|L-YE---------//QLMRQLQRKDPSS|F|FSFPVTDFIAPGY//KPDTIYYKAAKKL|L|HSGMKILSQERIQ//CEFERRKPDGTTT|L|GLLNPVD------//SIHEFLMKSQ-DY|P|FLMADSLLDVLTKGGHS
Alligator     	------H-----D-S|S|L-YD---------//QLIRQLQRKDPSS|F|FSFPVTDFIAPGY//KPDTIYYKAAKKL|L|HSGMKILSQERIQ//CEFERRKPDGTTT|L|GLLNPVD------//TIHEFMTKSQ-DY|P|FVMADSLLDVLTKGGHS
Mouse         	------H-----D-S|S|L-FE---------//QLMRQLQRKDPSA|F|FSFPVTDFIAPGY//KPETIYYKAAKKL|L|HSGMKILSQERIQ//CEFERRKPDGTTT|L|GLLHPVD------//SISEFLATCQ-DY|P|YVMADSLLDVLTKGGHS
Rat           	------H-----D-S|S|L-FE---------//QLMRQLQRKDPSA|F|FSFPVTDFIAPGY//KPETIYYKAAKKL|L|HSGMKILSQERIQ//CEFERRKPDGTTT|L|GLLHPVD------//SISEFLATCQ-DY|P|YVMADSLLDVLTKGGHS
Target[Human] 	------H-----D-S|S|L-FE---------//QLMRQLQRKDPSA|F|FSFPVTDFIAPGY//KPETIYYKAAKKL|L|HSGMKILSQERIQ//CEFERRKPDGTTT|L|GLLHPVD------//SIHEFLATCQ-DY|P|YVMADSLLDVLTKGGHS

                                                  Up to 50 Driver-Containing Sequences

Metazoa       	------Q-----Q-S|A|F-FD---------//SLLKRLEMKDPQK|L|FAWPVIDSLTPGY//RHSGMHYCQASRL|W|YFATRIFARDQLA//IIFNRQNEDGTTT|L|PFIIDNR------//EIERI-ANDG-EY|L|MKYVDSLLSIVSNGDYQ
Metazoa       	------H-----S-P|-|-ADV---------//HLIKQLERKDTHE|I|FAWPVNDLIAPEY//KPDTIYYQIAKKV|H|AAGIRIMSRERLL//IGFLRLDKDGKTT|L|NILNPVA------//SMQEF-VSGCDSS|L|MNMVDGLLDSVTNGEHT
Metazoa       	------K-----S-K|R|FSTL---------//NLHRNLQRKDIYG|I|FTNPVTDLIAPGY//GSDTIYYKSAEKM|L|AIGLKMMSKKKLR//YGYLMKDSQGNTS|L|NILNPDT------//SLLEF-CKG-NSF|L|MEYADRLLNTVTDGEHT
Metazoa       	TGGISLRLVTNPDNA|E|C-TVKKVENPLIN//VLLELVRKRDTYE|F|FAWPVNDAIAPGY//QPDTIYYKEARKL|W|RHSQKILSKEHIL//YAFLLQNDDGSAT|L|SILNPDVTLTDKY//SIMHF-AKDC-DY|L|MNMVDNLLDTLTGGQHS
Metazoa       	TGGISLRLVTNPDNA|E|C-TVKKVENPLIN//VLLELVRKRDTYE|F|FAWPVNDAIAPGY//QPDTIYYKEARKL|W|RHSQKILSKEHIL//YAFLLQNDDGSAT|L|SILNPDVTLTDKY//SIMHF-AKDC-DY|L|MNMVDNLLDTLTGGQHS
Metazoa       	TGGISLRLVTNPDNA|E|C-TVKKVENPLIN//VLLELVRKRDTYE|F|FAWPVNDAIAPGY//QPDTIYYKEARKL|W|RHSQKILSKEHIL//YAFLLQNDDGSAT|L|SILNPDVTLTDKY//SIMHF-AKDC-DY|L|MNMVDNLLDTLTGGQHS
Metazoa       	--GISLRLVTNPDNA|E|C-TVKKVENPLIN//VLLELVRKRDTYE|F|FAWPVNDAIAPGY//QPDTIYYKEARKL|W|RHSQKILSKEHIL//YAFLLQNDDGSAT|L|SILNPDVTLTDKY//SIMHF-AKDC-DY|L|MNMVDNLLDTLTGGQHS
Mammal        	------H-----D-S|S|L-FE---------//QLMRQLQRKDPSA|F|FSFPVTDFIAPGY//KPETIYYKAAKKL|L|HSGMKILSQERIQ//CEFERRKPDGTTT|X|GLLHPVD------//SHCCGLANSS-NC|L|FFLLKQ-----------

                                              Up to 50 Compensation-Only-Containing Sequences

Fungi         	------I-----D-P|-|-------------//KLLVVLSSEDEEG|Y|FSRPVNVEADSKY//PANDDIHQLALRL|W|KFGTRLINSQYER//YSLCQRGPDGTFF|F|SSAKPLD------//VILEP-EGDA-NV|A|RIYRGDELE-ATNGDGT
Metazoa       	------K-----K--|-|--TV---------//NLVRTLQRKDVDS|I|FAEPVTDDVAPGY//DSSTIFYKCAKKM|R|DDGLILISKKTFL//YGHFKRKRDGTTV|L|SVVNPSN------//SLQRFVRNCS-SY|M|TDFVDDILNSMTDGEHN
Metazoa       	------L--------|-|--TE---------//YLLKNLQKKDPQQ|F|FAWPVSDIIAPGY//RPDTVYFKSAKKM|W|HVGEKLLSQDQLL//YGFLRQHENGSTT|L|ALLNPSS------//SIMSF-AKDC-DF|V|MNMVDNLLDILTGGEHS
Metazoa       	------L--------|-|--TE---------//YLLKNLQKKDPQQ|F|FAWPVSDIIAPGY//RPDTVYFKSAKKM|W|HVGEKLLSQDQLL//YGFLRQHENGSTT|L|ALLNPSS------//SIMSF-AKDC-DF|V|MNMVDNLLDILTGGEHS
Metazoa       	------L--------|-|--TE---------//YLLKNLQKKDPQQ|F|FAWPVSDIIAPGY//RPDTVYFKSAKKM|W|HVGEKLLSQDQLL//YGFLRQHENGSTT|L|ALLNPSS------//SIMSF-AKDC-DF|V|MNMVDNLLDILTGGEHS
Metazoa       	---------------|-|-------------//YLLKNLQKKDPQQ|F|FAWPVSDIIAPGY//RPDTVYFKSAKKM|W|HVGEKLLSQDQLL//YGFLRQHENGSTT|L|ALLNPSS------//SIMSF-AKDC-DF|V|MNMVDNLLDILTGGEHS
Metazoa       	---------------|-|-------------//YLLKKLQLKDPQE|F|FQWPVTDVIAPGY//RSDTVYFKSAKRM|W|HAAQKLMNRDQLT//FGFLRQNENGTTT|L|SIIHPKA------//SLTSF-ARDS-DY|V|MNMVDNLLDTLTGGEHS
Metazoa       	------F--------|-|--HS---------//YLLKIFQKRDPNQ|F|FAWPVSDVIAPGY//RPDTVYYKAAKKM|W|HAGLKLLTKDQIL//FGFLRQKSDGSTT|L|AILNPDG------//SLRGF-AQDC-DY|V|MTMVDNLLDTLTGGQHS
Metazoa       	------V--------|-|-------------//HLLDNLQKRDPKE|F|FTWPVSDVLAPGY//RSDTVYYKSAKRM|W|HSGNKLMSKEQLL//FSFLRQMPDGSTT|L|AILNPDC------//SLLSF-AKDC-DY|V|MDMVDNLLDILTSGEHS
Metazoa       	NPGISVRLVSDSAIR|A|CPSVRRLENPSVP//VLLNIVQERDRLE|F|FAWPVSDVIAPGY//AADTIYYKEAKKL|W|RKVQKLFTREGVI//IHIVCSPEPGSTS|L|KFINPDVTLTEKY//SLMHF-AKDS-EE|T|KERVDDLLDSLTDGEHR
 
________________________CASP8_______________________
 
MutationAA      Num. Tumors     Common Polymorphism     
                                                        
p.?             25              0                       
p.Q465*         17              0                       
p.R233W         17              0                       
p.V427fs*28     14              0                       
p.R435*         13              0                       
p.K490fs*>7     11              0                       
p.P394L         11              0                       
p.Q465H         11              0                       
p.R68Q          10              0                       
p.R432*          9              0                       
p.R68*           9              0                       
p.F373fs*26      8              0                       
p.R413*          8              0                       
p.Q339*          7              0                       
p.L491fs*6       6              0                       
p.S99F           6              0                       
p.L348F          5              0                       
p.P232H          5              0                       
p.V222fs*13      5              0                       
p.E382*          4              0                       
p.L131L          4              0                       
p.L152P          4              0                       
p.Q358E          4              0                       
p.R233Q          4              0                       
p.R432Q          4              0                       
p.S209S          4              0                       
p.S316F          4              0                       
p.D285H          3              1                       
p.D28G           3              0                       
p.D28fs*41       3              0                       
 
_____________Driver_R68Q_Comp._Ens._C203F|H255C|I281T|E290K_nDriver_19_nCompOnly_210_____________
 
                                                          All Human Sequences

Human         	---------------|-|-------------//----GEE-----L|C|GVM-TI-SDSP--//AK--A-REKVPKL|H|SIRDRNGTHLDAGALTTTF-EELHFE|I|KPHDDCTV|E|QIYEILKIYQLMDH---
Human         	---------------|-|-------------//-------------|-|-------------//AK--A-REKVPKL|H|SIRDRNGTHLDAGALTTTF-EELHFE|I|KPHDDCTV|E|QIYEILKIYQLMDH---
Human         	MLEESNLSFLKELLF|R|INRLDLLITYLNT//----GEE-----L|C|GVM-TI-SDSP--//AK--A-REKVPKL|H|SIRDRNGTHLDAGALTTTF-EELHFE|I|KPHDDCTV|E|QIYEILKIYQLMDH---
Human         	MLEESNLSFLKELLF|R|INRLDLLITYLNT//----GEE-----L|C|GVM-TI-SDSP--//AK--A-REKVPKL|H|SIRDRNGTHLDAGALTTTF-EELHFE|I|KPHDDCTV|E|QIYEILKIYQLMDH---
Human         	MLEESNLSFLKELLF|R|INRLDLLITYLNT//----GEE-----L|C|GVM-TI-SDSP--//AK--A-REKVPKL|H|SIRDRNGTHLDAGALTTTF-EELHFE|I|KPHDDCTV|E|QIYEILKIYQLMDH---
Human         	MLEESNLSFLKELLF|R|INRLDLLITYLNT//----GEE-----L|C|GVM-TI-SDSP--//AK--A-REKVPKL|H|SIRDRNGTHLDAGALTTTF-EELHFE|I|KPHDDCTV|E|QIYEILKIYQLMDH---
Human         	MLEESNLSFLKELLF|R|INRLDLLITYLNT//----GEE-----L|C|GVM-TI-SDSP--//AK--A-REKVPKL|H|SIRDRNGTHLDAGALTTTF-EELHFE|I|KPHDDCTV|E|QIYEILKIYQLMDH---

                                                          Reference Sequences

              	  3    8    3    |8|    3    8   //             |3|     8       //      8    3 |5|  8    3    8    3     8  |1| 3    8 |0|  3    8    3    
              	 5    5    6    |6|    7    7   //             |0|     0       //      4    5 |5|  5    6    6    7     7  |8| 8    8 |9|  9    9    0    
              	               | |             //             |2|     2       //      2    2 |2|  2    2    2    2     2  |2| 2    2 |2|  2    2    3    
Sponge        	---------------|-|-------------//----P-------P|T|------QPPKV--//AG-----------|-|-HEKRVGAENDDDNLVKTF-QLLGYI|C|SHHRNQTA|D|EILALIDGIIKTDH---
Coral         	---------------|-|-------------//----V-------Q|A|----GAEIVAP--//EGN-P-D------|-|-LRDRQGNQKDVNQLRELW-QFLNFD|V|IVESQLES|H|EMYNVIRRISTMDH---
Snail         	---------------|-|-------------//----K-------Q|E|----TPNSYPA--//-------------|-|--IRRQCYQVDSATLCDTF-EQFGFE|V|RMSHEVTW|E|DMVAILEAYTTPGQ---
Lancet        	TQWLYLSQLQTLPLE|R|DLSNNQPEVGLND//----A-------F|R|------RGPSL--//TD----P------|-|-TRNRPGGAKDLDRLGEIC-GKLKLQ|Q|EIKQNLTA|Q|QIEAVTKEVSKRDH---
Fish          	LLD--DGLLVPELLS|T|IGRLDLLGI----//-------GNVQVP|F|PDE-TMPGYQMET//KE-SS-S------|-|-LSNRAGTDKDRDDLSRLF-RRMHFK|V|EVQNDLTA|S|DMKNVMGHFAKRDH---
Frog          	LICYNDLSFLKELLY|R|IGRNDLLRGKLGV//---AQEP-----F|N|GR----TESDY--//KE--ARK------|-|-YTDREGTAKDAEEITRIF-NARGYI|T|EEHRDLTA|A|NIQKTLEMYSKKDH---
Bird          	MIEVGDLFFLKELLY|R|INRIDLLASYLGS//---EDSA-----I|W|LAS-SVAPDSL--//AK--A-REAVPEL|R|RMKDRNGTHVDADALRKVF-SNLHFT|V|AEYKDCTA|E|EIRNIVNNYRCMDH---
Alligator     	LLAEDDLAFLKELLF|R|IHRIDLLSEHLGS//GFSEVED-----R|L|WAS-QIAHDSP--//ER--A-RTEVSKL|K|MMKDRNGTDADAEALRKVF-TKLHFE|V|EEYKDLTA|E|EIRHTVKTYQMMDH---
Mouse         	MLEEGNLSFLKELLF|H|ISRWDLLVNFLDC//----DEM-----S|L|KMA-EL-CDSP--//SK--A-REDITQL|R|KMKDRKGTDCDKEALSKTF-KELHFE|I|VSYDDCTA|N|EIHEILEGYQSADH---
Rat           	MLEEDNLSFLKELLF|H|ISRRDLLSRVLKS//----DEV-----T|I|KMQ-DM-WDSP--//SK--A-REDIPKL|S|NMRDRKGTNYDEEALSKTF-KELHFE|I|VSFSDCTA|S|QIHEVLVSYQSKDH---
Target[Human] 	MLEESNLSFLKELLF|R|INRLDLLITYLNT//----GEE-----L|C|GVM-TI-SDSP--//AK--A-REKVPKL|H|SIRDRNGTHLDAGALTTTF-EELHFE|I|KPHDDCTV|E|QIYEILKIYQLMDH---

                                                  Up to 50 Driver-Containing Sequences

Metazoa       	-------------LR|Q|DLRYNQPEITQIN//----K-------V|F|------QR-----//MD----P------|-|-ETDRQGGNKDLENIWKIC-DKLKLK|A|ENKDDLTG|Q|EIADTLQEVSERDH---
Vertebrate    	MIGVGNLSFLKELLY|Q|ISRIDLLAAYLGS//---REEV-----R|Y|PVSVSGHPEEQ--//KN--P-RD-----|-|---NREGTLQDGEAVKRVF-KWLEFK|T|VEYMNLEG|K|KIYETVKEYSKKDH---
Vertebrate    	MIEVGNLFFLKELLY|Q|INRMDLLAAQLGS//---KEEL-----Y|Y|PVPVSVHPAGQ--//KN--P-RE-----|-|---DREGTMKDGEAVKRVF-KWLQFE|T|VEHMDLEA|E|QMYAKVKEYSKKDH---
Vertebrate    	MIGVGNLSFLKELLY|Q|ISRIDLLTAYLGS//---REEV-----R|Y|PMSVSGHPEEQ--//KN--P-RD-----|-|---NREGTLQDGEAVKRVF-KWLQFK|T|VEYMNLEG|K|KIYETVKEYSKKDH---
Vertebrate    	MIGVGNLSFLKELLY|Q|ISRIDLLTAYLGS//---REEV-----R|Y|PMSVSGHPEEQ--//KN--P-RD-----|-|---NREGTLQDGEAVKRVF-KWLQFK|T|VEYMNLEG|K|KIYETVKEYSKKDH---
Vertebrate    	MIEAGNLAFLRELLY|Q|INRMDLLVAHLGS//---KEKP-----H|Y|PVSVP--PGVQ--//KN--P-CE-----|-|---TREGTLKDGEAVKRVF-EWLQFE|T|VEHMDLEA|K|QMYAKVKEYSKKDH---
Mammal        	MLEESNLSFLKELLF|Q|INRVDLLTRCLNT//----GEG-----P|S|GML-AM-ADSS--//SQ--A-RMEVPKH|Q|SIKDRNGTDVDAEALDKTF-SELHFE|I|VHYKDCTA|K|NICDILKFYQRKNH---
Mammal        	MLEESNLSFLKELLF|Q|INRVDLLTRCLNT//----GEG-----P|S|GML-AM-ADSS--//SQ--A-RMEVPKH|Q|SIKDRNGTDVDAEALDKTF-SELHFE|I|VHYKDCTA|K|NICDILKFYQRKNH---
Mammal        	MLEENNQSFLKELLF|Q|IQSLDLLTRYLGV//----EED-----L|V|GEL-AI-SDSP--//TV--A-RKDVQKL|Y|NIKDRNGTNLDAEALEKTF-KDLHFE|V|VHFKDHTA|K|KICEVLKSYQNEDH---
Mammal        	MLEESNLSFLKELLF|Q|VNRLDLLLNYLDT//QSLPEEG-----S|S|EML-AM-SDSP--//SI--A-REQVPEL|H|SLKDRNGTHLDAEALDKTF-RELHFE|I|VHYRDQTA|K|GICEVLKSYQKKDH---
Mammal        	MLEESNLSFLKELLF|Q|VNRLDLLLNYLDT//QSLPEQG-----S|S|EML-AM-SDSP--//SI--A-REQVPEL|H|SLKDRNGTHLDAEALDKTF-RELHFE|I|VHYRDQTA|K|GICEVLKSYQKKDH---
Mammal        	MLEESNLSFLKELLF|Q|VNRLDLLLNYLDT//QSLPEEG-----S|S|EML-AM-SDSP--//SI--A-REQVPEL|H|SLKDRNGTHLDAEALDKTF-RELHFE|I|VHYRDQTA|K|GICEVLKSYQKKDH---
Mammal        	MLEESNLSFLKELLF|Q|VNRLDLLLNYLDT//QSLPEEG-----S|S|EML-AM-SDSP--//SI--A-REQVPEL|H|SLKDRNGTHLDAEALDKTF-RELHFE|I|VHYRDQTA|K|GICEVLKSYQKKDH---
Mammal        	MLEESNLSFLKELLF|Q|VNRLDLLLNYLDT//QSLPEQG-----S|S|EML-AM-SDSP--//SI--A-REQVPEL|H|SLKDRNGTHLDAEALDKTF-RELHFE|I|VHYRDQTA|K|GICEVLKSYQKKDH---
Mammal        	MLEENNQSFLKELLF|Q|IQSLDLLTRYLGV//---REED-----L|-|-VGELAISDSP--//TV--A-RKDVQKL|Y|NIKDRNGTNLDAEALEKTF-KDLHFE|V|VHFKDHTA|K|KICEVLKSYQNEDH---
Mammal        	LLEEGNLAFLKELLF|Q|INRLDLLGTYMST//----EES-----P|L|EMQ-DT-TGFP--//SE--A-RKNIPKF|D|KLKDRKGTEVDAETLDGTF-TDLHFE|T|VPYWNLTA|Q|EICNKLQYYQRADH---
Mammal        	VLEEGNLSFLKELLF|Q|INRMDLLATYLST//----EEE-----P|M|TVD-TL-DVSE--//SE--A-RKNIPHL|G|KMKDRKGTDFDAETLEGTF-TELHFE|T|VPCQNFTA|Q|AICDMLRHYQGMDH---
Mammal        	LLEEGNLAFLKELLF|Q|INRLDLLGTYMST//----EES-----P|L|EMQ-DT-TGFP--//SE--A-RKNIPKF|D|KLKDRKGTEVDAETLDGTF-TDLHFE|T|VPYWNLTA|Q|EICNKLQYYQRADH---
Mammal        	MLEEDNMFFLKELLF|Q|IKRFDLLIKFLHT//------------S|M|EVL-TI-CDSS--//NV--A-RKNVPKL|C|QMKDRSGTDADAVKLNSTF-SDLHFE|V|VNYRDCTA|E|KICEILKDFQGKDH---

                                              Up to 50 Compensation-Only-Containing Sequences

Metazoa       	---------------|-|-------------//------------S|S|------EREKQ--//KNS-G-R------|-|-THERKGSNIDADRLMKTF-SSLKFE|T|ELCNNLSA|L|ELVRLLSETGNKDH---
Metazoa       	---------------|-|-------------//----V-------P|A|----QTATDIP--//AVE-H--------|-|-LKKRKGTQKDVEALENTFQNNLKFT|T|QVKNDPTK|N|EYKECLQEIRRMDH---
Metazoa       	---------------|-|-------------//----E-------P|A|----QTAAVIP--//TIK-K--------|-|-LRKRLGTQKDVEALLNTFQNRLKFE|T|RVVQDPTK|K|KYVECLQNIGRMDH---
Metazoa       	---------------|-|-------------//----E-------P|A|----QTAAVIP--//TIK-K--------|-|-LRKRLGTQKDVEALLNTFQNRLKFE|T|RVVQDPTK|K|KYVECLQNIGRMDH---
Metazoa       	---------------|-|-------------//----V-------P|A|----QTATDIP--//TTK-D--------|-|-LKKRDGTQKDVEALLNTFQNILKFE|T|QVKNDPTD|E|EYEECLQELAKMDH---
Metazoa       	IINENSLSYLVASFK|T|IKRNDLAIK-VDE//---SSK-------|-|----SI---EA--//NG--I-E------|-|-LNKRNGTDKDVEELKKTF-SWLNFE|I|VLHEDVDA|K|SMLNIIRSQ----G---
Metazoa       	LITRNNLTFLKQSFI|L|IGRNDLERQ-INE//---PSKN-----N|F|D-L-PIQEAIR--//TN--K-E------|-|-LPPRNGTEKDVIELKKVF-LWLNFK|V|EVYLDEDV|K|SILDIIKKPSNENQ---
Metazoa       	IISCNDLSKLGQILA|D|IGRKDLLSK-IKS//----ENT------|-|----SI-------//KN--K-K------|-|-LEQRLGNGADESQLKETF-TWLNFD|V|LVYKNKSS|K|DIVQLLYSN-LKNS---
Metazoa       	---------------|-|-------------//-------------|-|-------------//LN----S------|-|-ENHLPCGGVDQANLKDAF-ESIGFV|V|EVHPNLEA|K|KMEAEVKKYSEKEH---
Metazoa       	---------------|-|-------------//-------------|-|--------YS---//------D------|-|-ETERTGAGREVEKLKSTF-TSDRYD|T|HVMKDVSV|-|HVKDYIENVTKGNL---
Vertebrate    	LICYNDLSFLKELLY|R|IGRNDLLRGKLGV//---AQEP-----F|N|GR----TESDY--//KE--ARK------|-|-YTDREGTAKDAEEITRIF-NARGYI|T|EEHRDLTA|A|NIQKTLEMYSKKDH---
Vertebrate    	CISGDNLSFLKELLY|R|IGRNDLLREKLGV//---VQEA-----S|T|GR----TESDS--//RE--ARK------|-|-YSNREGTMKDAEDITKIF-NERGYI|T|EEHKDLTA|E|NIRKTLEMYSKKDH---
Vertebrate    	LIKEDDLSFLKELLF|R|VNRIDLLAE-KDC//---PFLG------|-|PGE-WG-A-----//KN--P--------|-|-DETRMGTDKDAAALKRVF-ERLQFE|T|IEHQNLEA|K|EIREKIQDYSNMDH---
Vertebrate    	---------------|-|-------------//-------------|-|-------------//KD--K-H------|-|-IDDRNGSNIDAKALARLF-SWLGFC|V|VMCKDKKK|K|EMEEVLNIFSKLNQPEL
Vertebrate    	---------------|-|-------------//-------------|-|-------------//KD--K-H------|-|-IDDRNGSNIDAEALARLF-SWLGFC|V|VMCKDKKK|K|EMEEVLNIFSKLNQPEL
Vertebrate    	---------------|-|-------------//-------------|-|-------------//ED--E-H------|-|-LMNRQGSNIDAVELAKVF-SWLGFK|V|LMSMNNTM|K|KMQDVLKFCSELKKTEL
Vertebrate    	---------------|-|-------------//-------------|-|-------------//ED--E-H------|-|-LMNRQGSNIDAVELAKVF-SWLGFK|V|LMSMNNTM|K|KMQDVLKFCSELKKTEL
Vertebrate    	LLD--EGLLVPELLI|T|IGRLDLLGI----//-------GNVQVS|F|PDE-SMPRYQMET//KE-RS-S------|-|-LSNRTGTDKDKDDLSRVF-RRMHFE|V|EVQDDLTA|S|DMKDVIRHFANRDH---
Vertebrate    	LLD--DGLLVPELLL|T|IGRRDLLGI----//-------GNVPVS|F|PDE-SMPRYQMET//KE-RS-S------|-|-LSNRTGTDKDKDDLSRVF-RRMHFE|V|EVQNDLTA|S|YMKDVIRHFANRDH---
Vertebrate    	LLD--EGLLVPELLI|T|IGRLDLLGI----//-------GNVQVS|F|PDE-SMPRYQMET//KE-RS-S------|-|-LSNRTGTDKDKDDLSRVF-RRMHFE|V|EVQDDLTA|S|GMKDVIRHFANRDH---
Vertebrate    	LLD--DGLLVPELLS|T|IGRLDLLGI----//-------GNVQVP|F|PDE-TMPGYQMET//KE-SS-S------|-|-LSNRAGTDKDRDDLSRLF-RRMHFK|V|EVQNDLTA|S|DMKNVMGHFAKRDH---
Vertebrate    	LLD--EGLLVPELLI|T|IGRLDLLGI----//-------GNVQVS|F|PDE-SMPRYQMET//KE-RS-S------|-|-LSNRTGTDKDKDDLSRVF-RRMHFE|V|EVQDDLTA|S|GMKDVIRHFANRDH---
Vertebrate    	LLD--EGLLVPELLI|T|IGRLDLLGI----//-------GNVQVS|F|PDE-SMPRYQMET//KE-RS-S------|-|-LSNRTGTDKDKDDLSRVF-RRMHFE|V|EVQDDLTA|S|DMKDVIRHFANRDH---
Vertebrate    	LLD--EGLLVPELLI|T|IGRLDLLGI----//-------GNVQVS|F|PDE-SMPRYQMET//KE-RS-S------|-|-LSNRTGTDKDKDDLSRVF-RRMHFE|V|EVQDDLTA|S|-----------------
Vertebrate    	LLD--EGLLVPELLI|T|IGRLDLLGI----//-------GNVQVS|F|PDE-SMPRYQMET//KE-RS-S------|-|-LSNRTGTDKDKDDLSRVF-RRMHFE|V|EVQDDLTA|S|-----------------
Vertebrate    	LFLR-LEEKSLLDNS|F|FLSQLLHTI----//------------Q|Q|PTL-SVPETQP--//SD--T-N------|-|-MRDRAGTEEDEKALCSLF-TKLGFM|T|DVHKNLTA|N|NMRHELHKLSCGEF---
Vertebrate    	LFLK-LEEKDLLSNY|S|FLSQLLETI----//------------T|E|PTW-SIAETQP--//EA--S-G------|-|-LKERRGSHQDESTLRSVF-SRLGFK|M|VVHKNLTA|K|KMRSEIQELGATDF---
Vertebrate    	LLE--DHYFLSQLLS|V|IGRLDLHRL----//------------Q|S|L---SISETRP--//MG--FSG------|-|-LTDRPGTEQDEKVLHNVF-SRLGFK|V|EVCSDLTQ|K|TMLGAVEELGGRSH---
Vertebrate    	LLE--DHYFLSQLLS|V|IGRLDLLRL----//------------Q|S|L---SISETRP--//MG--FSX------|-|-LTDRPGTEQDEKALHNVF-SRLGFK|V|EVCSDLTE|K|TMLXAVEELGGRSH---
Vertebrate    	LLE--DHYFLSQLLS|V|IGRLDLHRL----//------------Q|S|L---SISETRP--//MG--FS-------|-|------------EVLHNVF-SRLGFK|V|EVCSDLTQ|K|TMLGAVEELGGRSH---
Mammal        	LLEESNLSFLKELLF|R|INRLDLLTTELDT//----GEG-----S|L|AGQ-AM-SDSP--//ST--A-RRDVPKL|Q|NIKDRNGTDLDAEALSMTF-SELHFE|V|VPYKNSTA|K|DICDALREYQEMDH---
Mammal        	LLEESNLSFLKELLF|R|INRLDLLTTELDT//----GEG-----S|L|AGQ-AM-SDSP--//SA--A-RRDVPKL|Q|NIKDRNGTDLDAEALSMTF-TELHFE|V|VPYKNSTA|K|DICDALREYQEMDH---
Mammal        	MLEESNLSFLKELLF|R|INRLDLLTTQLDT//----GEG-----S|L|GGQ-EM-SDSP--//SV--A-RKEVPKL|S|SIKDRNGTDLDAEALSTTF-SDLHFQ|I|VRYEDSTA|K|EICETLKSYQSMDH---
Mammal        	MLEENNLSFLKELLF|R|INRLDLLTTILNT//----GEE-----S|L|GML-TL-SDSP--//SM--A-RKDMPKL|H|NIKDRKGSDLDEEALSKTF-KELHFE|I|VCYKDSTA|K|EICEVLKFYQSEDH---
Mammal        	MLEENNLSFLKELLF|R|INRLDLLTTILNT//----GEE-----S|F|GML-TL-SDSP--//SM--A-RKDMPKL|H|NIKDRKGSDLDEEALSKIF-KELHFE|I|VCYKDSTA|K|EICEVLKFYQSEDH---
Mammal        	MLEENNLSFLKELLF|R|INRLDLLTTILNT//----GVE-----S|L|RML-TL-SDSP--//SM--A-RKDMPKL|H|NIKDRKGSDLDEEALSKTF-KELHFE|I|VCYKDSTA|K|EICEVLKFYQSEDH---
Mammal        	MLEESNLSFLKELLF|R|INRLDLLNKYLDT//----GEE-----L|F|GVM-AI-SDSP--//RK--A-REEVPKL|H|SIKDRNGTHLDAEALSKTF-EELHFE|I|RPYNDCTG|E|KIYEILQSYQRMDH---
Mammal        	MLEESNLSFLKELLF|R|INRLDLLNKYLDT//----GEE-----L|F|GVM-AI-SDSP--//CK--A-REEVPKL|H|SIKDRNGTHLDAEALSKTF-KELHFD|I|RPYNDCTA|E|NIFEILQSYQRMDH---
Mammal        	MLEENNLSFLKELLF|R|INRLDLLTTILNT//----GEE-----S|F|GML-TL-SDSP--//SM--A-RKDMPKL|H|NIKDRKGSDLDEEALSKIF-KELHFE|I|VCYKDSTA|K|EICEVLKFYQSEDH---
Mammal        	VLEEGNLSFLKELLF|R|INRLDLLGTYMNT//----EEL-----P|F|EMQ-DA-LDSL--//SE--A-RKNIPKL|S|KMKDRKGTDFDAETLGSTF-SELHFE|T|VLCRDLTA|Q|AIRETLQYYQGVDH---
Mammal        	MLEESNLSFLKELLF|R|INRLDLLNKYLDT//----GEE-----L|F|GVM-AI-SDSP--//CK--A-REEVPKL|H|SIKDRNGTHLDAEALSKTF-KELHFD|I|RPYNDCTA|E|NIFEILQSYQRMDH---
Mammal        	MLEESNLSFLKELLF|R|INRLDLLFNYLNT//----GEE-----S|L|AMM-AL-SDSL--//SR--A-RKDVPKL|Q|NIKDRNGTDFDAEALSKTF-SELHFE|I|VNFKDSTA|K|TICEVLKSYQRMDH---
Mammal        	VLEEDNLSFLKELLF|R|INRLDLLGAYLNT//----EES-----P|L|EMQ-DM-LDFP--//SE--A-RESIPKL|C|KMKDRNGTDFDAATLDGTF-TELHFE|T|VHWRDFTA|Q|QICDKLQYYQRTDH---
Mammal        	MLEESNLSFLKELLF|R|INRLDLLFNYLNT//----GEE-----S|L|AMM-AL-SDSL--//SR--A-RKDVPKL|Q|NIKDRNGTNFDAEALSKTF-SELHFE|I|VNFKDSTA|K|TICEVLKSYQRMDH---
Mammal        	MLEESNLSFLKELLF|R|INRLDLLFNYLNT//----GEE-----S|L|AMM-AL-SDSL--//SR--A-RKDVPKL|Q|NIKDRNGTNFDAEALSKTF-SELHFE|I|VNFKDSTA|K|TICEVLKSYQRMDH---
Mammal        	MLEESNLSFLKELLF|R|INRLDLLITYLGT//----GEE-----T|F|RML-EI-SDSP--//SI--A-RKAVDKL|R|RIKDRNGTHLDKDALSKTF-NELHFE|V|VHFEDSTA|K|EIHDVLKVYQSMDH---
Mammal        	MVEENNLSFLKELLF|R|INRLDLLEKHLHT//REQDGES-----S|-|-------KQDS--//SI--A-RKNVPKL|H|NMKDRKGTDLDAEALHNTF-SMLHFE|T|VQHKDFTA|K|KICETLKVYQSEDH---
Mammal        	MLEENNLSFLKELLF|R|IQSLDLLTRYLGI//----GEE-----L|I|GKL-TM-SDSP--//AV--A-RKNVSKL|Y|KIKDRNGTDLDAEALKNTF-SELHFE|V|IDFKNCTA|K|KICEVLESYQNKDH---
Mammal        	MLEESNLSFLKELLF|R|INRLDLLFNYLNT//----GEE-----S|L|AMM-AL-SDSL--//SR--A-RKDVPKL|Q|NIKDRNGTNFDAEALSKTF-SELHFE|I|VNFKDSTA|K|TICEVLKSYQRMDH---
Mammal        	MLEENNLSFLKELLF|H|IHRLDLLSTYLGT//----GEE-----T|F|RML-EI-SDSP--//SK--A-RKSVDKL|Q|RIRDRNGTHLDKDALSKTF-NELHFE|V|VHFEDSTA|K|EIHEVLKVYQSMDH---
 
________________________CDH1_______________________
 
MutationAA      Num. Tumors     Common Polymorphism     
                                                        
p.?             166             1                       
p.Q23*           29             0                       
p.P126fs*89      15             0                       
p.R732Q          10             0                       
p.A634V           8             0                       
p.P127fs*41       8             0                       
p.Q255*           8             0                       
p.A592T           7             0                       
p.D254Y           7             0                       
p.Q346*           7             0                       
p.R598*           7             0                       
p.R335*           6             0                       
p.S9*             6             0                       
p.T263fs*3        6             0                       
p.?fs             5             0                       
p.E841K           5             0                       
p.I650fs*13       5             0                       
p.Q641*           5             0                       
p.R63*            5             0                       
p.R74*            5             0                       
p.R90Q            5             0                       
p.T115fs*53       5             0                       
p.Y523fs*1        5             0                       
p.A617T           4             0                       
p.D254N           4             0                       
p.D400delD        4             0                       
p.D402H           4             0                       
p.E243K           4             0                       
p.H121fs*94       4             0                       
p.L343fs*13       4             0                       
 
_____________Driver_R732Q_Comp._Ens._L140R|G196Q|E273N|G420L|Q449H|G571E|I600F|N643H|S770A_nDriver_81_nCompOnly_863_____________
 
                                                          All Human Sequences

Human         	PPHQA-SVSGIQAEL|L|---TFPNSSP-GL//--KVFYSIT-G-Q|G|ADTPPVGVFIIER//---TQEVFKGSVM|E|GALPG--TS---V//AWEAVYTILN-DD|G|GQFVVTT-NPVNN//-TAKGLDFEAKQ-|Q|YILHVAVTNV--V//S-TYTALIIATDN|G|SP-VATGTGTLLL//DVNDNAPIPEPRT|I|FFCERNPKPQ---//-------NWTIQY|N|-------------//---LILLLLLF-L|R|RRAVV-KE--PLL//-QD-FDL------|S|QLHRGLDAR--------
Human         	PPHQA-SVSGIQAEL|L|---TFPNSSP-GL//--KVFYSIT-G-Q|G|ADTPPVGVFIIER//---TQEVFKGSVM|E|GALPG--TS---V//-------------|-|-------------//----GLDFEAKQ-|Q|YILHVAVTNV--V//S-TYTALIIATDN|G|SP-VATGTGTLLL//DVNDNAPIPEPRT|I|FFCERNPKPQ---//-------NWTIQY|N|-------------//---LILLLLLF-L|R|RRAVV-KE--PLL//-QD-FDL------|S|QLHRGLDAR--------

                                                          Reference Sequences

              	   7     2    7  |0|    2    7   //  7    2     |6|7    2    7  //       7    2|3|   7         //    2    7   |0| 2    7     2//     2    7  |9|  2    7     //    2    7   |1|2     7    2 //7    2    7  |0| 2    7      //       7    2|3|             //       7     |2|    7       2//    7        |0| 2    7          
              	  2     3    3  |4|    4    4   //  8    9     |9|9    0    0  //       6    7|7|   7         //    1    1   |2| 2    2     3//     4    4  |4|  5    5     //    6    6   |7|7     7    8 //8    9    9  |0| 0    0      //       3    4|4|             //       2     |3|    3       4//    6        |7| 7    7          
              	 1     1    1  |1|    1    1   //  1    1     |1|1    2    2  //       2    2|2|   2         //    4    4   |4| 4    4     4//     4    4  |4|  4    4     //    5    5   |5|5     5    5 //5    5    5  |6| 6    6      //       6    6|6|             //       7     |7|    7       7//    7        |7| 7    7          
Sponge        	-----------NE--|V|---VFL-------//----SVTVH-D-N|-|Q-----APFTY--//ILYTASEYNCSIP|E|SAMIG--SL---V//-GAVSLNLTS--S|E|HSFYLHGSG----//-IDYETI-KQ---|-|YQLLVVCYDK--S//Q-QFQYYVNATDS|G|K--PHSLTATVSF//LTHI-PPISNP--|S|TYHANEDASIGTS//FT-----AIALNV|N|D-MEPGSVLAVLI//-M-----LVQDIN|D|-------N--RPE//-------------|-|-YSSLFQINSSS-----
Coral         	-----------HS--|P|---IFADKIE---//--VQSYEIV-E-R|N|S-----GTFDLIL//---SKDLYVGEVR|E|NSPAG--TF---V//-GRVTVTLQH-DD|L|GLREMFA-G----//-HPLSLDRHDQ--|-|YKIKIVAEDQ--G//--YIGLNIDVRDN|G|RP-FHDKT-ALKI//-------QCSKNM|Y|NFSVTENEPEGVE//-----ENTHNLTL|S|GALFIGATVQRLR//---SILLVAVFIM|K|FRRKDKKE--DDK//YML-AS-------|-|RKQ--------------
Flatworm      	-----------HR--|P|---KFPP--DL--//--QVVYPGD-V-G|-|L-----LYPKN--//---ANIPGVFQVP|E|DIPID--AR---I//-GLVGYSLFG--S|A|DCFSVDQTG----//-ASCELVKRS---|-|IHLTAWAFDR--Q//N-QLSLLVSISDQ|G|TP-PKSCEVRVLV//DVNQ-TPKFIQ--|-|---------LGS-//-------SGEYRI|R|-------------//-------------|-|-------------//-------------|-|-----------------
Snail         	-----------YA--|P|---VWNKN-L---//--TA-YSIQGG-N|T|E-----AAFRM--//---DNMVYIFHVE|E|ENASEIGQKQPTS//-ALFNYTLKT--E|E|SLFAITDLQ----//SNSSALDREIFSL|N|MTVQTKEFRPPQG//--VYYALVEACDS|P|TI-SQRRCVPVSL//SPVFDRSNTRSRC|T|TFTVHENLPAGTY//FNNS---HYRLTV|V|DNETTGHVITVVN//---IIATVFIA--|R|AHKSRKRN--KRM//-------------|G|TINPAFVDDDES-----
Ant           	-----------HA--|P|---SFEWPEY---//--EVEYSIV-C-T|T|A-----AIFRIDP//---TERTYSAAVL|E|DLDYN--PI---V//-ALIRYTIGA-EN|F|PI-TVNT-E----//-TTKQLDREQCS-|K|YQFTIIAADS--G//S-SYLLTVTARDG|G|VP-PLSDTTDVEI//DVNDNAPVFEAPQ|Y|QGSIPEDVLVGTS//FEND---KIVLYI|A|ENSPVGSTVGEIF//---INEAKATMTL|S|VRLTDEML--LN-//----NVHG-----|K|ILNVSFSARKVE-----
Copepod       	-----------NS--|P|---QFEEKVY---//--DILYSIQ-S-Q|S|S-----DVFRIDP//---SQKTYNIEVS|E|GLDWK--PI---V//-SRITYSIVD-DA|V|PF-AIDE-R----//-STELLDREGQS-|S|YQFGVEALDN--G//E-VYVLTVTAHDN|G|IP-KMSDTTDVEI//DVNDNKPSFTQPA|Y|HGAVSEDAIPGTS//FEDE---QLEYFI|K|ENSPVGSLVAEIE//---KNEVRSVVSL|D|VLLTKEMM--HH-//----EVQG-----|D|ILNVTFSVGVPG-----
Lancet        	-----------NT--|P|---RFRSNQV---//--VQTYSLQ-T-T|A|H-----APFDINI//---EEESYSVDIM|E|NTPVG--TL---V//-GRVNVTLDGAKH|F|RLKTVGD-G----//-TSAKLDRETLP-|T|YNVTVIAKDA--G//E-VIQFTMVARDG|G|VP-SRMGSVLVTI//DKNDNAPAFTEPM|Y|PFYITESVAVGTS//ITFPNDRRNVVYV|P|LTAPVGYLATSIQ//---SIVVVVILKC|R|RRNKDERT--YNN//----DYND-----|I|IKE------EPD-----
Fish          	---------------|-|------------M//--RLIYNIT-G-A|G|ADQPPKGLFTVDK//---TQDPFMGEIP|E|RAKEN--EP---I//NSVAKFIIIQGNE|K|GLFNIST-APSGM//-TSKGLDFEQTN-|S|FVLLVVVKNE--V//E-QYTVLVLAYDN|D|DD-PATGTGTLVI//DVNDNAPVLEERR|V|TMCLTEPKPV---//-------NWTIIS|N|-------------//---LFLLLFLL-K|R|RCGRK-VQW-GQF//-QD-FDM------|V|LLC----SG--------
Frog          	-HRQD-LFSGKHSH-|-|----HPKSET-GL//--KVYYSIT-G-Q|G|ADTPPEGVFAIGR//---TQSVFEGSVP|E|GSKPG--TA---V//AWNAVYKIIKGNE|A|NYFSIQT-D-TGN//-TVKGLDYELKK-|Q|YILSVIVTNK--A//N-TYKVIILAADS|G|SP-SATGTGTLVL//DVNDNGPFLEPQQ|E|SFCQKDPGFR---//-------NWTAIV|T|-------------//---LLLLLLLF-V|R|RKKVV-KE--PLL//-QD-FDL------|S|QLHRGLDAR--------
Lizard        	QRHPE-PHMLGHGEV|L|---TFPQSGP-GL//--KVFYSIT-G-K|G|ADSPPVGVFSIIR//---TEKVFQGFVA|E|GATPG--TA---V//AWKAKYTISAGNG|A|GNFAIET-APDGN//-TVKGLDFEFQQ-|K|YILEVTVVNE--E//S-TYVALVLASDS|G|SP-PATGTGTLLV//DINDNGPEPDPRA|F|DICSRSPEPQ---//-------NWSARV|N|-------------//---LLLLLLLF-V|R|RRKVV-KE--PLL//-QD-YDL------|S|QLHRGLDAR--------
Bird          	-HHNH-HLQDTTPAV|L|---TFPKHDP-GL//--KVYYSIT-G-Q|G|ADSPPVGIFIIER//---IKEVFVGYIE|E|NAKPG--TS---V//AWQAVYHIKSGNL|D|GAFSIIT-DPSTN//-TAKGLDYETKS-|R|YDLVVTVENK--V//S-TYKAIILAVDN|G|IP-DTTGTGTLLL//DVNDNGPTPEPRS|F|EICSRQPEKQ---//-------NWTVEI|R|-------------//---LLLLLLLF-A|R|RRKVE-KE--PLL//-QD-YDL------|S|QLHRGLDAR--------
Alligator     	-HHVD-AAPGARADV|L|---TFPKSHP-GL//--TVFYSIV-G-P|G|ADEPPVDTFRIER//---TQKVFTGSVE|E|GAKPG--TS---V//AWRAVYQFQKGNE|N|GDFVITT-DPNNN//-TAKGLDFERQK-|R|MVLYVTVINE--S//S-TYKAIVLAVDN|G|SP-QTTGTGTLIL//DVNDNGPVPDPRE|F|DICNRNPTVQ---//-------NWTVAL|S|-------------//---LLLLLLLF-V|R|RRTVQ-KE--PLL//-QD-YDL------|S|QLHRGLDAR--------
Mouse         	-HHRD-PASESNPEL|L|---MFPSVYP-GL//--KVFYSIT-G-Q|G|ADKPPVGVFIIER//---TQPVFEGFVA|E|GAVPG--TS---V//AWKAVYTVVN-DP|D|QQFVVVT-DPTTN//-TAKGLDFEAKQ-|Q|YILHVRVENE--E//S-TYVALIIATDD|G|SP-IATGTGTLLL//DVNDNAPIPEPRN|M|QFCQRNPQPH---//-------NWTIEY|N|-------------//---LILLLLLF-L|R|RRTVV-KE--PLL//-QD-FDL------|S|QLHRGLDAR--------
Rat           	-HHRD-PVSESNPEL|L|---TFPSFHQ-GL//--TVFYSIT-G-P|G|ADKPPVGVFIIER//---IQEVFEGSVA|E|GALPG--TS---V//AWNAVYTVVN-DP|D|HQFTVIT-DPKTN//-TAKGLDFEAKQ-|Q|YILHVTVENE--E//S-TYTALIIATDD|G|SP-IATGTGTLLL//DVNDNAPIPEPRN|M|QFCQRNPKPH---//-------NWTIEY|N|-------------//---LILLLLLF-L|R|RRTVV-KE--PLL//-QD-FDL------|S|QLHRGLDAR--------
Target[Human] 	PPHQA-SVSGIQAEL|L|---TFPNSSP-GL//--KVFYSIT-G-Q|G|ADTPPVGVFIIER//---TQEVFKGSVM|E|GALPG--TS---V//AWEAVYTILN-DD|G|GQFVVTT-NPVNN//-TAKGLDFEAKQ-|Q|YILHVAVTNV--V//S-TYTALIIATDN|G|SP-VATGTGTLLL//DVNDNAPIPEPRT|I|FFCERNPKPQ---//-------NWTIQY|N|-------------//---LILLLLLF-L|R|RRAVV-KE--PLL//-QD-FDL------|S|QLHRGLDAR--------

                                                  Up to 50 Driver-Containing Sequences

Metazoa       	-----------TT--|P|INEIFPGAPT---//--GVLLELW-G--|-|A-----AQFGLYQ//---TLAPPTTTLS|P|SLLPG--DV---V//-DVVALTLVG--N|N|NTFEIAP-S----//-DPKLLDYEKWH-|S|VQCYIVAREV--G//P-KLSFFVEAADE|E|GK-GQTSTASIIV//DINDEAPQFEKNV|Y|EFILNHDKTAFTT//SHSR---RMVFIV|P|-------------//---AIILILCCIC|Q|GCPLYV-P--PKR//-WS-PEH------|-|-----------------
Metazoa       	-----------RS--|D|VETIFPHIPA---//--SASIELR-G--|-|S-----PELTIGR//---TRLETIVHLH|N|NMSIG--DV---V//-SVYALTLEN--N|N|GTFEVTP-A----//-NNHLLDFESSR-|S|VRFEVLATEL--S//A-EYRLTVEARDM|D|GS-GLATTVPLII//DINDETPVFQDMP|I|QFVLTQDMRNFTE//SGAR---QMTFLI|P|-------------//---ALSLLFCCCY|Q|Q--YLRCIHN-KL//----EIDP-----|R|HKVYILSEKPVTPI---
Metazoa       	-----------RS--|D|VETIFPHIPA---//--SASIELR-G--|-|S-----SELTIGR//---TRFETIVHLH|N|NMSIG--HV---I//-SVYALTLEN--N|N|GTFEVMP-A----//-NNRLLDFESRP-|S|VHFEVVATEL--S//A-EYRLTVEARDM|D|GG-GLATTVPLVI//DINDETPVFQDTP|I|QFVLTQDMRNFTE//SGAR---QMSFLI|P|-------------//---ALSLLFCCCY|Q|Q--YLQFIHH-KL//----EVDT-----|R|QKVYILSEKPVSPL---
Metazoa       	-----------RS--|D|VETIFPHIPA---//--SATIELR-G--|-|S-----PELTIGR//---TRLETIVHLH|N|NMSIG--DV---V//-SVYALTLEN--N|N|GTFEVTP-A----//-NNHLLDFESTR-|S|VRFEVLATEL--S//A-EYRLTVEARDM|D|GS-GLSTTVPLNI//DINDETPVFQDTP|I|QFILTQDMRNFTE//SGAR---QMTFLI|P|-------------//---ALSLLFCCCY|Q|Q--YLRFLHN-KH//----ENEPH----|R|QKVYVLREKPVTPI---
Metazoa       	-----------RS--|D|VETIFPHIPA---//--SASIELR-G--|-|S-----PELTIGR//---TRLETIVHLH|N|NMSIG--DI---V//-SVYALTLEN--N|N|GTFEVTP-A----//-NNHLLDFESTR-|S|VRFEVLATEL--S//A-EYRLTVEARDM|D|GS-GLATTVPLNI//DINDETPVFQDTP|I|QFVLTQDMRNFTE//SGAR---QMTFLI|P|-------------//---VLSLLFCCCY|Q|Q--YLRFLYN-KL//----ENDP-----|R|HKVYILSEKPVTPI---
Metazoa       	-----------RS--|D|VETIFPHIPA---//--SASIELR-G--|-|S-----PELTIGR//---TRLETIVHLH|N|NMSIG--DV---V//-SVYALTLEN--N|N|GTFEVTP-A----//-NNHLLDFESTR-|S|VRFEVCATEL--S//S-EYRLTVEARDM|D|GG-GLATTVPLII//DINDETPVFQDMP|I|QFVLTQDMRNFTE//SGAR---QMTFLI|P|-------------//---ALSLLFCCCY|Q|Q--YRRCIHD-KF//----ENDP-----|R|HKVYILSEKPVTPI---
Metazoa       	-----------RS--|D|VETIFPHIPA---//--SASIELR-G--|-|S-----PELTIGR//---TRLETIVHLH|N|NMSIG--DI---V//-SVYSLTLEN--N|N|GTFEVTP-A----//-NNHLLDYESRR-|S|VRFEMLATEL--S//A-EYRLNVEARDM|D|GR-GLATTVPLII//DINDETPVFQDMP|I|QFVLTQDMRNFTE//SGAR---QMTFLI|P|-------------//---ALSLLFCCCY|Q|Q--YLRYIHN-KL//----ENNP-----|R|QKVYVLSEKPVTPI---
Metazoa       	-----------RS--|D|VETIFPHIPA---//--SASIELR-G--|-|S-----SELTIGR//---TRLETIVHLH|N|NMSIG--DV---V//-SVYALTLEN--N|N|GTFEVTP-A----//-NNHLLDFESTR-|S|VRFEVLASEL--S//A-EYRLTVEARDM|D|GS-GLATTVPLNI//DINDETPVFQDTP|I|QFVLTQDMRNFTE//SGAR---QMTFLI|P|-------------//---ALSLLFCCCY|Q|Q--YLRFIHN-KL//----ENDP-----|Q|HKVYILSEKPVTPI---
Metazoa       	-----------TW--|H|FEDIFPYAPT---//--HSYLELW-G--|-|S-----EKFRIVQ//---NSIPPVTKIS|H|NYQVG--QK---I//-GVFSLTLEN--N|N|GTFEISP-N----//-NNELLDYEQRT-|Y|VVFTVVAREV--T//E-EYRLLVEAKDM|E|GR-GNMATVPLII//DVNDETPQFEKQT|F|EFILQPNLRNFTT//SRAR---NMDFIV|S|-------------//---LLFLLLCCIW|Q|GCPCLDYD--GR-//-WS-GRNGE----|R|TIHYEQNPQKEQIIRHV
Metazoa       	-----------ES--|F|---EFKNSSY---//--TNVFFILTE-N|E|H-----NFFVTG-//---DHDVYYLNIT|E|NDHASINVSLNVT//-ADVDYEILP-PH|N|TTFSV-N-K----//EDPSKLDREAN-G|T|MILIVKAIDSENR//-------------|-|-------------//-------------|-|-------------//-------------|-|-------------//---IILIIYIQ--|Q|TTKKFERV--KRL//NQNSLKER--VV-|A|YTNSVFTSDETS-----
Metazoa       	-----------ES--|F|---EFKNSSY---//--TNVFFILTE-N|E|H-----NFFVTG-//---DHDVYYLNIT|E|NDHASINVSLNVT//-ADVDYEILP-PH|N|TTFSV-N-K----//EDPSKLDREAN-G|T|MILIVKAIDSENR//-------------|-|-------------//-------------|-|-------------//-------------|-|-------------//---IILIIYIQ--|Q|TTKKFERV--KRL//NQNSLKER--VV-|A|YTNSVFTSDETS-----
Metazoa       	-----------KV--|F|---KFKSNSY---//--TNVFFRLNG-N|E|Q-----NFFRTG-//---DHDVYYLNIT|E|NDNASINVSLNVT//-ADVNYEILP-PH|N|TAFSV-N-K----//EDPSKLDREAN-G|T|MILKVKAIDSENR//-------------|-|-------------//-------------|-|-------------//-------------|-|-------------//---IILIIYIH--|Q|TTKKFERV--KRL//NQNSLKER--VV-|A|YTNSVFTADETS-----
Metazoa       	-----------HK--|P|---EFPESQV---//--KITYELS-K-D|V|D-----EPFSLTV//---SQNVYNVSIK|K|SHPRS--IP---V//-GEISCELNH-DK|F|QLQILGS-K----//-AKNPIDREEQD-|H|FEFSIICQDK--G//-------------|-|-------------//-----------DT|F|KFLSYENQAPNFP//FTFPSENPAVMEV|Y|YEPQSSNNITFLK//---ISISLTVCII|Q|WKNQSKAP--ESG//-RS-SE-------|Q|-QSLSNSTLSRR-----
Metazoa       	-----------HR--|P|---EFPNSQV---//--KITYELS-K-D|V|D-----EPFSLTV//---SQNVYNVSIK|K|SHPRS--IP---V//-GEISCELNH-DK|F|QLQILGS-K----//-AKNPIDREEQD-|H|FEFSIICQDK--G//-------------|-|-------------//-----------DT|F|KFLSYENQAPNFP//FTFPSENPAVMEV|Y|YEPQSSNNITFLK//---ISISLTVCII|Q|WKNQSKAP--ESG//-RS-SE-------|Q|-QSLSNSTLSRR-----
Metazoa       	-----------NK--|P|---EFPSEEI---//--QINYQLR-K-Y|A|N-----EPFTLSV//---SQNIYNVSVS|T|KHRRD--TP---I//-GEVSCSLHH-NI|L|LLQSLGR-K----//-VKNRIDREEKS-|N|IDFTITCKDK--A//-------------|-|-------------//-----------DT|F|KFLTYENEKPNFP//FTFPSVNPFNLDI|H|YEPQSNNDVTTLR//---IVVSIIVCIV|Q|RQNQREVQ--YGY//-LK-HP-------|C|SSQSSKVASLRK-----
Metazoa       	-----------NK--|P|---EFPSEEI---//--QINYQLR-K-Y|A|N-----EPFTLSV//---SQNIYNVSVS|T|KHRRD--TP---I//-GEVSCSLHH-NI|L|LLQSLGR-K----//-VKNRIDREEKS-|N|IDFTITCKDK--A//-------------|-|-------------//-----------DT|F|KFLTYENEKPNFP//FTFPSVSPFNLDI|H|YEPQSNNDVTTLR//---IVVSIIVCVV|Q|RQNHSDVQ--YGY//-LK-HP-------|C|SSQSSKVASLRK-----
Metazoa       	-----------NE--|P|---IFPNKMI---//--QITYVLQ-K-D|E|N-----APFELSV//---SQNIYNVSVE|N|ANDIE--SP---I//-GEVSCDLQN-DK|I|QLQELGR-K----//-VKNSVDRETED-|Y|IDFSIICKDE--G//-------------|-|-------------//-----------DT|F|KFLTYENEKENFP//FTFPSVNPFNIDV|H|YHPQSKNDVTTLR//---IVVSIIVCIV|Q|RQNQREVQ--YGY//-ET-NP-------|S|LRNPHTSSVLKR-----
Metazoa       	-----------NE--|P|---IFPNKMI---//--QITYVLQ-K-D|E|N-----APFELSV//---SQNIYNVSVE|N|ANDIE--SP---I//-GEVSCDLQN-DK|I|QLQELGR-K----//-VKNSVDRETEE-|Y|IDFSIICKDE--G//-------------|-|-------------//-----------DT|F|KFLTYENEKENFP//FTFPSVNPFNIDV|H|YHPQSKNDVTTLR//---IVVSIIVCIV|Q|RQNQREVQ--YGY//-ET-NP-------|S|LRNPQTSSVLKR-----
Metazoa       	-----------HR--|P|---EFPEDHV---//--QIVYWMK-N-E|H|G-----QPFSLSV//---AKNVYNVSLN|N|GFRKN--KP---I//-GEVDCFLHH-DK|L|QLQSLGK-M----//-VKSEIDRETES-|H|IEFDITCKDR--G//-------------|-|-------------//-----------DT|F|KFLAYENEKSNFL//FTFPSVNPFSLDV|H|YHPQINKDITVLR//---IVVSIIVCIV|Q|RQNQREVQ--YGY//-VG-DQ-------|V|SNRNCQITVPKR-----
Metazoa       	-----------HR--|P|---EFPEDHV---//--QIVYWMK-N-E|H|G-----QPFSLSV//---AKNVYNVSLN|N|GFRKN--KP---I//-GEVDCFLQH-DK|L|QLQSLGK-M----//-VKSEIDRETES-|H|IEFDITCKDR--G//-------------|-|-------------//-----------DT|F|KFLAYENEKSNFL//FTFPSVNPFSLDV|H|YHPQINKDITVLR//---IVVSIIVCIV|Q|RQNQREVQ--YGY//-VG-DQ-------|V|SNRNCQITVPKR-----
Metazoa       	-----------HR--|P|---EFPEDHV---//--QIVYWMK-N-E|H|G-----QPFSLSV//---AKNVYNVSLN|N|GFRKN--KP---I//-GEVDCFLQH-DK|L|QLQSLGK-M----//-VKSEIDRETES-|H|IEFDITCKDR--G//-------------|-|-------------//-----------DT|F|KFLAYENEKSNFL//FTFPSVNPFSLDV|H|YHPQINKDITVLR//---IVVSIIVCIV|Q|RQNQREVQ--YGY//-VG-DQ-------|V|SNRNCQITVPKR-----
Metazoa       	-----------HR--|P|---EFPEDHV---//--QIVYWMK-N-E|H|G-----QPFSLSV//---AKNVYNVSLN|N|GFRKN--KP---I//-GEVDCFLQH-DK|L|QLQSLGK-M----//-VKSEIDRETES-|H|IEFDITCKDR--G//-------------|-|-------------//-----------DT|F|KFLAYENEKSNFL//FTFPSVNPFSLDV|H|YHPQINKDITVLR//---IVVSIIVCIV|Q|RQNQREVQ--YGY//-VG-DQ-------|V|SNRNCQITVPKR-----
Metazoa       	-----------NR--|P|---EFQENQI---//--EITYKLK-K-N|R|D-----EPFSLSY//---TQSVYNVSIS|E|NHQKS--QA---V//-GEVTCDLRH-NK|L|LLKSLGR-M----//-VKKSVDREKES-|F|IDFTISCQDK--G//-------------|-|-------------//-----------SQ|F|KFLTYENEEPNFP//FTFPSVNPFNLDV|H|YHPQSKSEITVLK//---IVISLAICII|Q|KYTQRNIL--YSD//-VL-DP-------|G|LNKESKTTLLKR-----
Metazoa       	-----------NK--|P|---EFPSEEI---//--QINYQLR-K-Y|A|N-----EPFTLSV//---SQNIYNVSVS|T|KHRRD--TP---I//-GEVSCSLHH-NI|L|LLQSLGR-K----//-VKNRIDREEKS-|N|IDFTITCKDK--A//-------------|-|-------------//-----------DT|F|KFLTYENEKPNFP//FTFPSVSPFNLDI|H|YEPQSNNDVTTLR//---IVVSIIVCVV|Q|RQNHSDVQ--YGY//-LK-HP-------|C|SSQSSKVASLRK-----
Metazoa       	-----------NS--|P|---EFPFRKV---//--KIVYHLK-K-H|M|D-----EPFSLST//---SQNIYNVSVN|K|AHQIG--KP---A//-GEVTCSLRH-DK|L|QLKSLGR-G----//-VKSPVDRETEK-|R|IDINISCRDN--G//-------------|-|-------------//-----------TI|F|RFLTYENEEPNFP//FTFPSVNPFKLSV|Q|YNPESPSDITILK//---IIVSIAMCMV|Q|NNPQRNIY--YNR//-TT-IV-------|P|RNDSYHLMKFRR-----
Metazoa       	-----------NS--|P|---EFPFRKV---//--KIVYHLK-K-H|I|D-----EPFSLST//---SQNIYNVSVN|K|AHQIG--KP---A//-GEVTCNLRH-DK|L|QLKSLGR-G----//-VKSPVDRETEK-|R|IDINISCRDN--G//-------------|-|-------------//-----------TI|F|RFLTYENEEPNFP//FTFPSVNPFKLNV|H|YNPESPSDITILK//---IIVSIAMCMV|Q|NNPQRNIY--YNR//-TT-IV-------|P|RNDSYHLMKFRR-----
Metazoa       	-----------HQ--|P|---EFFSNQV---//--KISYFLS-K-N|K|D-----NLFSLAL//---TQNVYNVSVN|N|QHQIE--KP---V//-GEVTCDLFH-EK|F|QLQNLGK-K----//-VKNPVDREKKN-|H|IDFTITCKDN--G//-------------|-|-------------//-----------DT|F|KFLTYENEKSNFP//FIFPSVNPSNLDV|H|YHPKSKNDITVLR//---LVVSITVCIV|Q|RHNQRNIR--CSS//-L----AR-----|L|QNEKTSTLGPRE-----
Metazoa       	-----------HQ--|P|---EFFSNQV---//--KITYFLS-K-N|K|D-----NLFSLAL//---TQNVYNVSVN|N|QHQIE--KP---V//-GEVTCDLFH-EK|F|QLQNLGK-K----//-VKNPVDREKKN-|H|IDFTITCKDN--G//-------------|-|-------------//-----------DT|F|KFLTYENEKSNFP//FIFPSVNPSNLDV|H|YHPKSKNDITVLR//---LVVSITVCIV|Q|RHNQRNIR--CSS//-L----AR-----|L|QNEKTSTLGPRE-----
Metazoa       	-----------HQ--|P|---EFFSNQV---//--KITYFLS-K-N|K|D-----NLFSLAL//---TQNVYNVSVN|N|QHQIE--KP---V//-GEVTCDLFH-EK|F|QLQNLGK-K----//-VKNPVDREKKN-|H|IDFTITCKDN--G//-------------|-|-------------//-----------DT|F|KFLTYENEKSNFP//FIFPSVNPSNLDV|H|YHPKSKNDITVLR//---LVVSITVCIV|Q|RHNQRNIR--CSS//-L----AR-----|L|QNEKTSTLGPRE-----
Metazoa       	-----------HQ--|P|---EFFSNQV---//--KISYFLS-K-N|K|D-----NLFSLAL//---TQNVYNVSVN|N|QHQIE--KP---V//-GEVTCDLFH-EK|F|QLQNLGK-K----//-VKNPVDREKKN-|H|IDFTITCKDN--G//-------------|-|-------------//-----------DT|F|KFLTYENEKSNFP//FIFPSVNPSNLDV|H|YHPKSKNDITVLR//---LVVSITVCIV|Q|RHNQRNIR--CSS//-L----AR-----|L|QNEKTSTLGPRE-----
Metazoa       	-----------FE--|P|---EFSVDQF---//--KITYQLK-S-N|I|N-----EPFRLSV//---SRSIYNVTVN|S|RHRQS--VP---I//-GEISCRLQH-DN|L|QLKSLSK-N----//-IKKPVDREKQK-|Q|IEFTIICEDK--G//-------------|-|-------------//-----------DT|F|KFLTYENEKPHFP//FSFPSVNPFSLDV|H|YHPQSKNDITVLR//---IVVSIAICII|Q|RNNQKEIQ--YNE//-AT---DL-----|A|KSRNSPATIPRR-----
Metazoa       	-----------FQ--|P|---EFSVDQF---//--KVTYQLK-S-N|I|D-----EPFRLSV//---SRSIYNVTVN|S|RHRQS--VP---I//-GEVSCRLQH-DN|L|QLKSLSK-N----//-IKKPVDREKQK-|Q|IEFTIVCEDE--G//-------------|-|-------------//-----------DT|F|KFLTYENEKPHFP//FSFPSVNPFSLDV|H|YHPQSKNDITVLR//---IVVSIAICII|Q|RNNQKEIQ--YNE//-AA---DL-----|A|KSRNSPATIPRR-----
Metazoa       	-----------FE--|P|---EFSVDQF---//--KITYQLK-S-N|I|N-----EPFRLSV//---SRSIYNVTVN|S|RHRQS--VP---I//-GEISCRLQH-DN|L|QLKSLSK-N----//-IKKPVDREKQK-|Q|IEFTIICEDK--G//-------------|-|-------------//-----------DT|F|KFLTYENEKPHFP//FSFPSVNPFSLDV|H|YHPQSKNDITVLR//---IVVSIAICII|Q|RNNQKEIQ--YNE//-AT---DL-----|A|KSRNSPATIPRR-----
Metazoa       	-----------FQ--|P|---EFSVDQF---//--KVTYQLK-S-N|I|D-----EPFRLSV//---SRSIYNVTVN|S|RHRQS--VP---I//-GEVSCRLQH-DN|L|QLKSLSK-N----//-IKKPVDREKQK-|Q|IEFTIVCEDE--G//-------------|-|-------------//-----------DT|F|KFLTYENEKPHFP//FSFPSVNPFSLDV|H|YHPQSKNDITVLR//---IVVSIAICII|Q|RNNQKEIQ--YNE//-AA---DL-----|A|KSRNSPATIPRR-----
Metazoa       	-----------FE--|P|---EFSVDQF---//--KITYQLK-S-N|I|N-----EPFRLSV//---SRSIYNVTVN|S|RHRQS--VP---I//-GEISCRLQH-DN|L|QLKSLSK-N----//-IKKPVDREKQK-|Q|IEFTIICEDK--G//-------------|-|-------------//-----------DT|F|KFLTYENEKPHFP//FSFPSVNPFSLDV|H|YHPQSKNDITVLR//---IVVSIAICII|Q|RNNQKEIQ--YNE//-AT---DL-----|A|KSRNSPATIPRR-----
Metazoa       	-----------NE--|P|---IFPNKMI---//--QITYVLQ-K-D|E|N-----APFELSV//---SQNIYNVSVE|N|ANDIE--SP---I//-GEVSCDLQN-DK|I|QLQELGR-K----//-VKNSVDRETED-|Y|IDFSIICKDE--G//-------------|-|-------------//-----------DT|F|KFLTYENEKENFP//FTFPSVNPFNIDV|H|YHPQSKNDVTTLR//---IVVSIIVCIV|Q|RQNQREVQ--YGY//-ET-NPSL-----|S|RNPHTSSV-LKR-----
Metazoa       	-----------NE--|P|---IFPNKMI---//--QITYVLQ-K-D|E|N-----APFELSV//---SQNIYNVSVE|N|ANDIE--SP---I//-GEVSCDLQN-DK|I|QLQELGR-K----//-VKNSVDRETEE-|Y|IDFSIICKDE--G//-------------|-|-------------//-----------DT|F|KFLTYENEKENFP//FTFPSVNPFNIDV|H|YHPQSKNDVTTLR//---IVVSIIVCIV|Q|RQNQREVQ--YGY//-ET-NPSL-----|S|RNPQTSSV-LKR-----
Metazoa       	-----------FE--|P|---EFSVDQF---//--KITYQLK-S-N|I|N-----EPFRLSV//---SRSIYNVTVN|S|RHRQS--VP---I//-GEISCRLQH-DN|L|QLKSLSK-N----//-IKKPVDREKQK-|Q|IEFTIICEDK--G//-------------|-|-------------//-----------DT|F|KFLTYENEKPHFP//FSFPSVNPFSLDV|H|YHPQSKNDITVLR//---IVVSIAICII|Q|RNNQKEIQ--YNE//-AT---DL-----|A|KSRNSPATIPRR-----
Metazoa       	-----------HP--|P|---EFTVDEV---//--LITYVLK-K-S|K|D-----EPFDLSV//---TESVYNVSLR|N|THPKN--LS---I//-GEVTCELQH-DK|L|QLQNLGK-K----//-VKNLIDRETEN-|H|LDFRISCKDK--G//-------------|-|-------------//-----------NT|F|KFLTYENEEPNFP//FTFPSVNPFSLDV|H|YQPHRKNDVAVLR//---TAISVIICIV|Q|RHNQKNVP--YGS//-VT---KQ-----|E|HNQVYQATLLKK-----
Metazoa       	-----------HP--|P|---EFTVDEV---//--LITYVLK-K-S|K|D-----EPFDLSV//---TESVYNVSLR|N|THPKN--LS---I//-GEVTCELQH-DK|L|QLQNLGK-K----//-VKNLIDRETEN-|H|LDFRISCKDK--G//-------------|-|-------------//-----------NT|F|KFLTYENEEPNFP//FTFPSVNPFSLDV|H|YQPHRKNDVAVLR//---TAISVIICIV|Q|RHNQKNVP--YGS//-VT---KQ-----|E|HNQVYQATLLKK-----
Metazoa       	-----------HP--|P|---EFTVDEV---//--LITYVLK-K-S|K|N-----EPFDLSV//---TESVYNVSLR|N|THPKN--LS---I//-GEVTCELQH-NK|L|QLQNLGK-K----//-VKNLIDRETEN-|H|LDFRISCQDK--G//-------------|-|-------------//-----------NT|F|KFLTYENEEPNFP//FTFPSVNPFSLDV|H|YQPHRKNDVAVLR//---TAISVIICIV|Q|RHNQKNVP--YGS//-VT---KQ-----|E|HNQVYQATLLKK-----
Metazoa       	-----------HP--|P|---EFTVDEV---//--LITYVLK-K-S|K|D-----EPFDLSV//---TESVYNVSLR|N|THPKN--LS---I//-GEVTCELQH-DK|L|QLQNLGK-K----//-VKNLIDRETEN-|H|LDFRISCKDK--G//-------------|-|-------------//-----------NT|F|KFLTYENEEPNFP//FTFPSVNPFSLDV|H|YQPHRKNDVAVLR//---TAISVIICIV|Q|RHNQKNVP--YGS//-VT---KQ-----|E|HNQVYQATLLKK-----
Metazoa       	-----------NA--|P|---EFSSKQI---//--QINYQLY-K-N|L|D-----EPFSLSV//---SQDIYNVSIN|N|GFRKD--IP---V//-GEVSCQLEH-DK|L|ELRSLGT-N----//-IKNTVNRESQS-|Q|LNFAVECEDK--G//-------------|-|-------------//-----------DV|F|KFLTYENEKPNFP//FTFPSVSPFTLDV|H|YHPQSNSDITTLR//---IVVSIAICII|Q|KNNQRKFL--YTN//-VS---DN-----|S|MKRNTQTATLKK-----
Metazoa       	-----------NA--|P|---EFSSKQI---//--QINYQLY-K-N|L|D-----EPFSLSV//---SQDIYNVSIN|N|GFRKD--IP---V//-GEVSCQLEH-DK|L|ELRSLGT-N----//-IKNTVNRESQS-|Q|LNFAVECEDK--G//-------------|-|-------------//-----------DV|F|KFLTYENEKPNFP//FTFPSVSPFTLDV|H|YHPQSNSDITTLR//---IVVSIAICII|Q|KNNQRKFL--YTN//-VS---DN-----|S|MKRNTQTATLKK-----
Metazoa       	-----------NA--|P|---EFSSKQI---//--QINYQLY-K-N|L|D-----EPFSLSV//---SQDIYNVSIN|N|GFRKD--IP---V//-GEVSCQLEH-DK|L|ELRSLGT-N----//-IKNTVNRESQS-|Q|LNFAVVCEDK--G//-------------|-|-------------//-----------DV|F|KFLTYENEKPNFP//FTFPSVSPFTLDV|H|YHPQSNSDITTLR//---IVVSIAICII|Q|KNNQRKFL--YTN//-VS---DN-----|S|MKRNTQTATLKK-----
Metazoa       	-----------NA--|P|---EFSSKQI---//--QINYQLY-K-N|L|D-----EPFSLSV//---SQDIYNVSIN|N|GFRKD--IP---V//-GEVSCQLEH-DK|L|ELRSLGT-N----//-IKNTVNRESQS-|Q|LNFAVECEDK--G//-------------|-|-------------//-----------DV|F|KFLTYENEKPNFP//FTFPSVSPFTLDV|H|YHPQSNSDITTLR//---IVVSIAICII|Q|KNNQRKFL--YTN//-VS---DN-----|S|MKRNTQTATLKK-----
Metazoa       	-----------NA--|P|---EFSSKQI---//--QINYQLY-K-N|L|D-----EPFSLSV//---SQDIYNVSIN|N|GFRKD--IP---V//-GEVSCQLEH-DK|L|ELRSLGT-N----//-IKNTVNRESQS-|Q|LNFAVECEDK--G//-------------|-|-------------//-----------DV|F|KFLTYENEKPNFP//FTFPSVSPFTLDV|H|YHPQSNSDITTLR//---IVVSIAICII|Q|KNNQRKFL--YTN//-VS---DN-----|S|MKRNTQTATLKK-----
Vertebrate    	--------------M|L|---TFPEHGH-GL//--KVFYSIT-G-Q|G|ADTIPVGVFIIER//---TQQVFVGYIE|E|NAKPG--TS---V//AWHAVYRIQSGDP|Q|GDFEIST-DPKTN//-TAKGLDYETQN-|Q|YKLVVSVENE--V//S-TYKAIVLAVDN|G|SPQAATGMGTLLL//DVNDNWPVFTQAV|F|HLEGAKPGTS---//-------MFTIDS|S|-------------//---AVRLAQLL-A|Q|RYTDA-DQ--PLL//-LH-FET------|A|EYWRGLGHT--------
Vertebrate    	----G-FENNTEVPS|R|---PFRKSGE-GP//--KFQYSIT-G-P|G|ADQSPVGLFTMDT//---GKDTYVGEVS|E|SSTKG--SE---V//FYSITGPGADQSP|V|NLFTVDR-V----//-VTSTLDREKQD-|R|YMLQVHAVTE--G//P-RYTLTVQAADY|E|GE-GLSALATVIL//DSNSNAPAIS---|-|--LPASGSKI---//-------DGVKKI|H|-------------//---TSPNGLEV-I|Q|VEASD-AD--ER-//-PSMFFI------|N|PVTGVIDIR--------
Mammal        	-RQHD-SISGPQTEV|R|---MFPNFHHGGL//--EVFYSIT-G-E|G|ADKPPVGVFIIER//---TQQVFEGSVV|E|GAVPG--TS---V//AWEAKYYVVN-DQ|E|KQFVVIT-DPVTN//-TAKGLDFEAKQ-|Q|YILYVAVENV--S//S-TYTALIIAFDD|G|SP-VATGTGTLLL//DVNDNGPIPDSRN|M|DFCQRDPQPH---//-------NWSIEY|K|-------------//---LLLLLLLF-V|Q|RKRVV-KE--PLL//-QD-FDL------|S|QLHRGLDAR--------

                                              Up to 50 Compensation-Only-Containing Sequences

Bacteria      	-----------ER--|P|---TAQD--G---//TLKLTYSLA-D-V|-|N-----TNFTVDN//VTLTLKDQNFAVD|E|NSKKG--DS---V//-GTLYYSLLS---|-|KFNIDNT-G----//-ENAGLNYEQDS-|V|FYVKVRVTDS--T//PSAFHVVIDYFDK|N|DT-TIKMTKDVPI//DVNE-KPKITT--|D|SVDVKENVEKGTV//IP-----DQTITV|S|EDAKIGTEVGEIE//DFPGYDTLVVYVS|K|-------A--TPI//-------------|A|QADTAFYVNERK-----
Bacteria      	-----------ER--|P|---TAQD--G---//TLHLEYSVI-T-P|-|D-----MPFYMDS//VVLTVKDVGVKQP|E|NFPKD--SV---I//-GTLYYSLLS---|-|KFNIDNT-G----//-ENAGLNYEQDS-|V|FYVKVRVTDS--T//PSAFHVVIDYFDK|N|DT-TIKMTKDVPI//DVNE-KPKITT--|D|SVDVKENVEKGTV//IP-----DQAITV|S|EDAKIGTEVGEIE//DFPGYDTLVVYVS|K|-------A--TPI//-------------|A|QADTAFYVNERK-----
Bacteria      	-----------EK--|P|---TAKD--G---//TLKLAYSLA-D-V|-|N-----TTFTVDS//VTLTLKDQNFAVD|E|NSKKG--DS---V//-GTLYYSLLS---|-|KFNIDNT-G----//-ENAGLNYEQDS-|V|FYVKVRVTDS--T//PSAFHVVIDYFDK|N|DT-TIKMTRDVPI//DVNE-KPKITT--|D|SVDVKENVEKGTV//IP-----DQTITV|S|EDAKIGTEVGEIE//DFPGYDTLVVYVS|K|-------A--TPV//-------------|A|QADTAFYVNERK-----
Bacteria      	-----------DG--|P|---KFDA--Y---//-------------|-|-------------//-------------|-|-------------//-------------|-|-------------//-------------|-|------------V//PKTYELTVIIQDA|E|RA-DLVATGTITV//NVYE----FTE--|L|VYTVPESDSVGTS//VV-----VDTIYV|S|EDQVIKDPFSTVK//NDPGADTVEVCYS|T|-------A--API//-------------|T|KNDSAVYVNEKK-----
Bacteria      	-----------DG--|P|---KFDA--Y---//-------------|-|-------------//-------------|-|-------------//-------------|-|-------------//-------------|-|------------V//SKTYELTVIIQDA|E|RA-DLVATGTITV//NVYE----FTE--|L|VYTVPESDSVGTS//VV-----VDTIYV|S|EDQVIKEPFSTVK//NDPGADTVEVCYS|T|-------A--API//-------------|T|KNDSAVYVNEKK-----
Metazoa       	-----------TL--|S|N--PFVDTPS---//--PVVFEVR-G--|-|S-----SKFWMKY//---IGIPPLIPVN|A|NTLAN--TV---I//-STFKLDLED--D|L|EAFEVVP-R----//-DASKLRFDKDP-|H|LTMKILATET--E//P-EYLLAVDARDE|D|GN-GHKALAQLRI//DANDNAPVFLQPR|Y|DAVLNSDRSNFTQ//YLSR---GVSVVV|P|-------------//---LLACLLCCCW|R|N---------FFR//-LA-YNTNS--LQ|-|---------RDQ-----
Metazoa       	-----------TT--|P|RDKIFPHIPS---//--PVYIELW-QP-|-|K-----DLFTIRQ//---TLAPPLTRVN|N|SVQPG--DV---I//-GVFALKLIN--N|N|GTFEITP-T----//-DNTLIDYETYK-|N|LQFKIVAQEV--G//P-RLQLSVEARDE|D|GR-GLRNTVPLII//DVNDNVPIFEKDT|Y|TFMLNTDLSNFTM//VGAR---TVMFVM|P|-------------//---ALALILCCIC|P|GCPFYMAP--RKR//-WS-ADP-----T|R|R-NWQFNRRNI---RNR
Metazoa       	-----------TT--|S|RDKIFPHIPS---//--PVYIELW-QP-|-|K-----ELFTIRQ//---TLAPPLTKLN|N|SVQIG--DV---I//-GVFALKLQN--N|N|GTFEINP-T----//-DNTLIDYEMHE-|S|LSFKIIAQEV--G//A-QLQLTVIARDE|N|GK-GNTGEVPLIV//DVNDNAPIFEKNA|Y|EFTLNSDLTNFST//MEAR---IMMFVI|S|-------------//---IAALIICCIC|P|GCPFYMAP--RKR//-WS-ADP-----T|R|R-NWQFNRQNT---KND
Metazoa       	-----------TT--|S|RDKIFPHIPS---//--PVYIELW-QP-|-|K-----ELFTIRQ//---TLAPPLTRLN|N|SVQIG--DV---I//-GVFALKLQN--N|N|GTFEINP-T----//-DNTLIDYEMHE-|S|LSFKIIAQEV--G//A-QLQLTIIARDE|N|GK-GNTGEVPLIV//DVNDNAPIFEKNT|Y|EFTLNSDLTNFST//MEAR---IMMFVV|L|-------------//---IAALIICCIC|P|GCPFYMAP--RKR//-WS-ADP-----T|R|R-NWQFNRQNT---KND
Metazoa       	-----------TT--|S|RDKIFPHIPS---//--PVYIELW-QP-|-|K-----ELFTIRQ//---TLAPPLTRLN|N|SVQIG--DV---I//-GVFALKLQN--N|N|GTFEINP-T----//-DNTLIDYEMHE-|S|LSFKIIAQEV--G//A-QLQLTVIARDE|N|GK-GNTGEVPLIV//DVNDNAPIFEKNT|Y|EFTLNSDLTNFST//MEAR---IMMFVV|S|-------------//---IAALIICCIC|P|GCPFYMAP--RKR//-WS-ADP-----T|R|R-NWQFNRQNT---KND
Metazoa       	-----------TT--|S|RDKIFPHIPS---//--PVYIELW-QP-|-|K-----ELFTIRQ//---TLAPPLTRLN|N|SVQTG--DV---I//-GVFALKLKN--N|N|GTFEINP-T----//-DNTLIDYEMYE-|S|LSFKIIAQEV--G//A-QLQLTVNARDE|N|GK-GNLGVVPLIV//DVNDNAPIFEKSA|Y|EFTLNSDLTNFST//MEAR---IMMFVV|P|-------------//---IAALIICCIC|P|GCPFYMAP--RKR//-WS-ADP-----T|R|R-NWQFNRRNT---KNG
Metazoa       	-----------TT--|S|RDKIFPHIPS---//--PVYIELW-RP-|-|T-----ELFTIRQ//---TLAPPLTRLN|N|SVQTG--DI---I//-GVFALKLRN--N|N|GTFEINP-T----//-DNTLIDYETYK-|S|LSFKIIAQEV--G//A-QLQLTVNACDE|N|GK-GNTGTVSLIV//DVNDNAPVFEMDV|Y|EFTLNSDLTNFTT//MEAR---IMMFVV|P|-------------//---IAALIICCIC|P|GCPFYMAP--RKR//-WS-ADP-----T|R|R-NWQFNRRNT---KNG
Metazoa       	-----------ST--|P|IDTIFPHLPL---//--HVGLELR-G--|-|S-----PNFAMRQ//---TSVPPVTVLN|N|TLQEG--DV---V//-AVFSISLGN--N|N|GTFEVAP-T----//-NNSLLDYEKRH-|F|VVFTIHAREV--G//K-EFQLYVVAADR|N|GK-GNSATATLII//DVNDHTPSFIRSD|Y|EFVLAKDLMSLNS//PNAR---NMTFIL|N|-------------//---IILLLLCCIC|P|GCPLYAKP--KKG//-WS-AEQ---REP|R|YHSFRFNRRNIPAKEHE
Metazoa       	-----------ST--|P|MDTIFPHLPS---//--HAGLELR-G--|-|S-----SNFAIRQ//---TSVPPVTVLN|N|TIQKG--DV---F//-GVFSISLRN--N|N|GTFEVSP-T----//-NNSLLDYEQRH-|F|LVFTIEAREV--G//K-EFQLYVVAADR|N|GQ-GNSATATLLI//DVNDHTPMFMRSD|Y|EFVLGKDLRSLTS//PNAR---NMTFIL|N|-------------//---ILLLLLCCIC|P|GCPLYAKP--KKG//-WS-ADQ---RQQ|R|HQSWRFNRRNVHNKEHE
Metazoa       	-----------TT--|P|RDMIFPHVPS---//--PVYIELW-Q--|-|PK----ELFTIRQ//---TIAPPLTRVN|N|SVKPG--DV---I//-GVFALKLGN--N|N|GTFEVSP-T----//-DNTMMDYEARK-|T|LEFTVIAQEV--G//A-SLQLFIEARDE|E|GK-GLLSTVPLTI//DVNDNAPVFDKSV|Y|EFVLNSEQTNFTR//PMAL---TLMLVV|P|-------------//---LLALILCCIC|P|FCPFYMAP--RKR//-WS-------ADP|M|RQNWKF-----------
Metazoa       	-----------ST--|P|HDLIFPHKTG---//--PVYLELW-G--|-|S-----PLFAIRQ//---TVAPPVTRLP|P|GLIPG--DK---V//-GVFSLTLIG--N|N|GTFEISP-N----//-DNSLLDYETAE-|Y|VHFQILAQEL--G//P-EYHLYVEARDD|E|GI-GNRAQVLLVI//DVNDETPTFEKSL|Y|EFILSPNLRNFTV//SRTR---TMTFIV|P|-------------//---ILTLLLCCIC|P|WCPLYAAT--RKR//-WS-ADRSSDSRT|K|PTRWEFRGRRHANKALA
Metazoa       	-----------TT--|P|RDTIFPHQPS---//--PLELELW-G--|-|S-----PLFAIRQ//---TSAPPITHLP|R|QVVPG--DM---I//-GVFSLSLVG--N|N|GTFEIAP-T----//-DNTMLDFEARK-|S|VIFQILAQEL--G//P-DLHFLVEARDN|E|GV-GLRVTVPLVI//DVNDNPPEFERTL|Y|EFVLSPSLNNFTS//SKTR---TTSFIV|P|-------------//---LLLLICCCIC|E|GCPLYMPP--RKR//-WS-AEQ-ADIRT|K|PTQWKFNKRNYRSKDAV
Metazoa       	-----------TT--|P|RDTIFPHQPS---//--PLELELW-G--|-|S-----PLFAIRQ//---TSAPPITHLP|R|QVAPG--DM---I//-GVFSLSLVG--N|N|GTFEIAP-T----//-DNTMLDFEARK-|S|VIFQILAQEL--G//P-DLHFLVEARDN|E|GV-GLRVTVPLVI//DVNDNPPEFERSL|Y|EFVLSPSLNNFTS//SKTR---TMSFIV|P|-------------//---LLLLICCCIC|E|GCPLYMPP--RKR//-WS-AEQ-ADIRT|K|PTQWKFNKRSYRSKEAI
Metazoa       	-----------TT--|P|RDTIFPHQPS---//--PLELELW-G--|-|S-----PLFAIRQ//---TSAPPITHLP|R|QVAPG--DM---I//-GVFSLSLVG--N|N|GTFEIAP-T----//-DNTMLDFEARK-|S|VIFQILAQEL--G//P-DLHFLVEARDN|E|GV-GLRVTVPLVI//DVNDNPPEFERSL|Y|EFVLSPSLNNFTS//SKTR---TMSFIV|P|-------------//---LLLLICCCIC|E|GCPLYMPP--RKR//-WS-AEQ-ADIRT|K|PTQWKFNKKNYRSREAI
Metazoa       	-----------RT--|D|VTAIFPHIPG---//--PAMLELW-G--|-|T-----TEFSFRQ//---QHQNPVTKLR|S|SLKEG--DF---V//-GVFSLSLEG--Q|N|GTFEITP-G----//-NSALLDYEQRR-|S|IQFMIVAKEL--G//P-EFHFFIEARDM|E|GV-GLRTTVPFIL//DINDETPTFEKNP|T|QFILTPDLQNFSE//SGAR---TMSFIL|P|-------------//---LLSFLLCGLC|P|CCPLYAFFTRRKV//-WY-YSRG-----|R|R-KYAAGTRPGSAG---
Metazoa       	-----------RT--|D|VTAIFPHIPG---//--PAMLELW-G--|-|T-----TEFSFRQ//---QHQNPVTKLR|S|SLKEG--DF---V//-GVFSLSLEG--Q|N|GTFEITP-G----//-NSALLDYEQRR-|S|IQFMIVAKEL--G//P-EFHFFIEARDM|E|GV-GLRTTVPFIL//DINDETPTFEKNP|T|QFILTPDLQNFSE//SGAR---TMSFIL|P|-------------//---LLSFLLCGLC|P|CCPLYAFFTRRKV//-WY-YSRG-----|R|R-KYAAGTRPGSAG---
Metazoa       	---------------|-|---------M---//--LTELELW-G--|-|S-----SAFEMRT//---INIQPVIQLA|P|NLTMN--DV---L//-GIFSLTLEN--N|N|GTFEIWP-S----//-NNKNLDYERTR-|T|LSFVIVAKEI--S//S-EYKFQVEARDM|Q|GL-GLRTVVPLQL//DVNDNAPIFVQTP|F|EFVLASDSRNFSE//SAVR---NIKFLV|P|-------------//---LLTALCCLLC|P|CCPYFAYC--YRR//-YV-N----DQQQ|Q|PEVYYLHP-----EGNV
Metazoa       	-----------NP--|P|---LFLQ--QQ--//--QVFYSLS-G-N|-|D-----STFGLVA//QLQ--VNFSISVT|D|GVHIS--AE---S//-SKLQYTIIS--D|-|GFLNINSYG----//-LNMSLIAYT---|-|VQVTVEARDL--P//D-NYIVYVMALEE|E|SC-QSVVIAIVNI//DDNN-SPVFYH--|T|TYQGTVQENTTVP//FE-----FYQFNV|S|EDQEVDTIIGQVL//D--NTSAVIKDIN|D|-------N--PPK//-------------|-|-SYPCFDI-SNT-----
Metazoa       	-----------QT--|P|---VFTPDIF---//--EVTYSIA----|-|---SIHPNSKK-L//---QSPNITIDVV|E|NS-VN--GT---V//-TTIFCHVSE-ET|F|ELHSISQ------//-LAKSLDYETKR-|H|LQIKISCEDS--G//S-VYKGEVVAQDT|T|---PLTTRKNLTF//ENNLNAPIIRIFN|Q|IFYIPQQSPSNSM//---PKI-------|-|--------LPSY-//---VVLMVL---L|K|KSGLNKKA--KSS//-ET-VKQCD----|T|CPHS----SES------
Metazoa       	-----------SY--|P|---VYEWKDY---//DYNRTYFLHYGAK|-|------KYGY---//---DKDIYKIKVP|N|TLKPG--ID---I//-DRKRYFIKS-SS|D|GVFKIDT-Q----//-TAELTK---F--|E|YKLEIVAKYG--Q//K-AYTFAVRVSGG|-|----STTTV--NV//DVNDHRPVFKH--|Y|ERNIDVGKVKGKQ//HG-----------|-|-------PALHGD//---D---------|-|------------L//-------------|-|-----------------
Metazoa       	-----------TQ--|P|---VIAAT-F---//--QTSYRITDA-T|E|K-----GKF--RI//---VNETITVNSN|-|-------SPNSII//-GPVTYILRR-GD|M|SLFSIDQ-R----//STLVSLDAEKQKY|T|LIVGTEENLS-EE//D-KFQLSVEAKDK|G|NP-PRSSFVAVHV//PSSSAVHLFVNSV|F|NTTVYELVPSPHF//FQFD---EFIGIV|D|EKAAEFTPILKIK//---LVGVLDPT--|D|TDSKSQ-A--KRE//-------------|-|-----------------
Vertebrate    	-------STAHQTTP|D|---QTRGTGNKGM//--PIRYRLV-G-P|G|ADQPPQGLFTIHQ//---TRDLFWGNVS|E|VAPIG--QP---V//ASATTYTIVRGNE|R|GLFSIST-GPGKM//-TAKGLDFEQKR-|Q|HTLLVAVENE--V//R-TYTALVIAYDN|E|LS-PASGTGTLVI//DVNDNAPLVKETH|L|QFCSLDPVPV---//-------NWTIIT|N|-------------//---LLLLLIVL-I|K|RRRRE-KQE-VLL//-QE-YDL------|S|QLHHGL-SG--------
Vertebrate    	-HHNQ-MQQDTAPDV|L|---TFPEHRH-SL//--RVFYSIT-G-Q|G|ADTIPVGVFIIER//---TQQVFVGYIE|E|NAKPG--TS---V//AWKAVYRIQSGDP|M|GDFNITT-DPKTN//-TAKGLDYETQQ-|Q|YHLVVVVENE--V//S-TYKAIVLAMDS|G|SP-QETGTGTLLL//DVNDNGPVPEPRN|F|DICNRQPEEQ---//-------NWTLKV|T|-------------//---LLLLLLLF-A|R|RRKVV-KE--PLL//-QD-YDL------|S|QLHRGLDAR--------
Vertebrate    	-HHHQ--QLDAAPDV|L|---TFPKPGH-GL//--KVFYSIT-G-Q|G|ADSYPVGVFTIER//---TKQVFIGYIE|E|NAKPG--TS---V//AWQAVYRIKSGDQ|D|GAFNITT-DPKTN//-TAKGLDYETKS-|R|YNLLVTVENS--V//S-TYKAIILAVDN|G|SP-GATGTGTLLL//DVNDNGPMPEPRI|F|DICNRQPEEQ---//-------NWTVKV|T|-------------//---LLLLLLLF-A|R|RRTV---------//-QD-YDL------|S|QLHRGLDAR--------
Vertebrate    	-HHER-VQQDTVPDT|L|---IFPEHGH-GL//--KVFYSIT-G-Q|G|ADTIPAGVFIIER//---TQQVFVGYIE|E|NAKPG--TS---V//AWRAVYRIQSGDP|Q|GDFEITT-DPKTN//-TAKGLDYETQN-|R|YKLVVSVENE--A//S-TYKAIILAIDN|G|SPNYATGTGTLIL//DVNDNGPVPDPRS|F|DICNQQPEEQ---//-------NWTASV|V|-------------//---LLLLLLLF-A|R|RRKVV-KE--PLL//-QD-YDL------|S|QLHRGLDAR--------
Vertebrate    	-HHER-MQQGIVPDM|L|---IFPEHGH-GL//--KVFYSIT-G-Q|G|ADTIPVGVFIIER//---TQQVFVGYIE|E|NAKPG--TS---V//AWRAVYHIRSGDP|Q|GNFEITT-DPKTN//-TAKGLDYETQN-|R|YKLVVSVENE--V//S-TYKAIILAVDN|G|SPTYATGTGTLLL//DANDNGPVPEPRS|F|DICNRQPEEQ---//-------NWTASM|M|-------------//---LLLLLLLF-V|R|RRKVV-KE--PLL//-QV-GWL------|C|LLD--------------
Vertebrate    	-HHER-MQQVTVPDV|L|---IFPEHGH-SL//--KVFYSIT-G-Q|G|ADTIPVGVFIIER//---TQQVFVGYIE|E|NAKPG--TS---V//AWNAVYRIQSGDP|Q|GNFEITT-DPKTN//-TAKGLDYETQN-|R|YKLVVSVQNE--V//S-TYKAIVLAVDN|G|SPQAATGTGTLLL//DVNDNGPVPEPRS|F|DICNRQPEEQ---//-------NWTVKV|M|-------------//---LLLLLLLF-V|K|RRKVV-KE--PLL//-QD-YDL------|S|QLHRGLDAR--------
Vertebrate    	-RHER-MQQDTVPDV|L|---IFPEHGH-GL//--KVFYSIT-G-Q|G|ADTIPAGVFIIER//---TQQVFVGYIE|E|NAKPG--TS---V//AWHAVYRIQSGDP|Q|GDFEIST-DPKTN//-TAKGLDYETQN-|Q|YKLVVSVENE--V//S-TYKAIILAVDN|G|SPQAATGMGTLLL//DVNDNGPVPEPRS|F|DICNRQPEEQ---//-------NWTARV|V|-------------//---LLLLLLLF-A|R|RRKVV-KE--PLL//-QD-YDL------|S|QLHRGLDAR--------
Vertebrate    	-PHER-MQQDTVPDV|L|---TFPEHGH-GL//--KVFYSIT-G-Q|G|ADTIPVGVFIIER//---TQQVFVGYIE|E|NAKPG--TS---V//AWHAVYRIQSGDP|Q|GDFEIST-DPKTN//-TAKGLDYETQN-|Q|YKLVVSVENE--V//S-TYKAIVLAVDN|G|SPQAATGMGTLLL//DVNDNWPVPEPRS|F|DICNRQPEEQ---//-------NWTARV|V|-------------//---LLLLLLLF-A|R|RRKVV-KE--PLL//-QD-YDL------|S|QLHRGLDAR--------
Vertebrate    	-HHER-MQQDTVPDM|L|---IFPEHGH-GL//--KVFYSIT-G-Q|G|ADTIPVGVFIIER//---TQQVFVGYIE|E|NAKPG--TS---V//AWHAVYRIQSGDP|Q|GDFEITT-DPKTN//-TAKGLDYETQN-|R|YKLVVSVENE--V//S-TYKAIVLAVDN|G|SPHDATGTGTLLL//DVNDNGPVPEPRS|F|DICNQQPEEQ---//-------NWTARV|T|-------------//---LLLLLLLF-A|R|RRKVV-KE--PLL//-QD-YDL------|S|QLHRGLDAR--------
Vertebrate    	------LQQDTEPDV|L|---TFPEPGH-GL//--KVFYGIT-G-Q|G|ADTPPVGVFTIER//---TKQVFIGYIE|E|NAKPG--TS---V//AWQAVYRIKSGDQ|D|GDFSITT-DPKTN//-TAKGLDYETRS-|Q|YNLLVTVENA--V//S-TYKAIVLAVDS|G|SP-DATGTGTLLL//DVNDNGPMPEPRF|F|DICSRQPEQQ---//-------NWTVKV|T|-------------//---LLLLLLLF-A|R|RRKVV-KE--PLL//-QD-YDL------|S|QLHRGLDAR--------
Vertebrate    	------LLQDTEPDV|L|---TFPEPGH-GL//--KVFYGIT-G-Q|G|ADTPPVGVFTIER//---TKQVFIGYIE|E|NAKPG--TS---V//AWQAVYRIKSGDQ|D|GDFSITT-DPKTN//-TAKGLDYETRS-|Q|YNLLVTVENA--V//S-TYKAIVLAVDS|G|SP-DATGTGTLLL//DVNDNGPMPEPRF|F|DICSRQPEQQ---//-------NWTVKV|T|-------------//---LLLLLLLF-A|R|RRKVV-KE--PLL//-QD-YDL------|S|QLHRGLDAR--------
Vertebrate    	--------QDTVPDM|L|---IFPEHGH-GL//--KVFYSIT-G-Q|G|ADTIPVGVFIIER//---TQQVFVGYIE|E|NAKPG--TS---V//AWHAVYRIQSGDP|Q|GDFEITT-DPKTN//-TAKGLDYETQN-|R|YKLVVSVENE--V//S-TYKAIVLAVDN|G|SPHDATGTGTLLL//DVNDNGPVPEPRS|F|DICNQQPEEQ---//-------NWTARV|T|-------------//---LLLLLLLF-T|R|RRKVV-KE--PLL//-QD-YDL------|S|QLHRGLDAR--------
Vertebrate    	-HQHPKRRPSPAPRL|L|---AFPEPGH-GL//--KVFYSIT-G-Q|G|ADSPPVGVFTIER//---TQQVFVGYIE|E|GAKPG--TS---V//AWRAVYYIKSGDQ|D|YDFSITT-DPKTN//-TAKGLDYEVKN-|R|YELVVGVSNE--V//S-TYKAIVLAVDN|G|AP-DATGTGTLLL//DVNDNGPTPEPRF|F|DICNRQPEEQ---//-------NWTVSP|V|-------------//---LLLLLLLF-V|K|RRKVV-KE--PLL//-QD-YDL------|S|QLHRGLDAR--------
Vertebrate    	-HHVD-AAPGARADV|L|---TFPESRP-GL//--TVFYSIV-G-P|G|ADEPPVDTFRIER//---TQNVFTGSIE|E|GAKPG--TS---V//AWRAVYQFQKGNE|N|GDFVITT-DPKNN//-TAKGLDFENQK-|R|IVLYVTVVNE--S//S-TYKAIVLAVDN|G|SP-QSTGTGTLIL//DVNDNAPVPDPRE|F|DICNQNPTVQ---//-------NWTVTL|S|-------------//---LLLLLLLF-V|R|RRSVV-KE--PLL//-QD-YDL------|S|QLHRGLDAR--------
Vertebrate    	-HHVD-AAPGARADV|L|---TFPKSHP-GL//--TVFYSIV-G-P|G|ADEPPVDTFRIER//---TQKVFTGSVE|E|GAKPG--TS---V//AWRAVYQFQKGNE|N|GDFVITT-DPNNN//-TAKGLDFERQK-|R|MVLYVTVINE--S//S-TYKAIVLAVDN|G|SP-QTTGTGTLIL//DVNDNGPVPDPRE|F|DICNRNPTVQ---//-------NWTVAL|S|-------------//---LLLLLLLF-V|R|RRTVQ-KE--PLL//-QD-YDL------|S|QLHRGLDAR--------
Vertebrate    	-HHVD-AAPGARADV|L|---TFPKSHP-GL//--TVFYSIV-G-P|G|ADEPPVDTFRIER//---TQKVFTGSVE|E|GAKPG--TS---V//AWRAVYQFQKGNE|N|GDFVITT-DPNNN//-TAKGLDFERQK-|R|MVLYVTVINE--S//S-TYKAIVLAVDN|G|SP-QTTGTGTLIL//DVNDNGPVPDPRE|F|DICNRNPTVQ---//-------NWTVAL|S|-------------//---LLLLLLLF-V|R|RRTVQ-KE--PLL//-QD-YDL------|S|QLHRGLDAR--------
Vertebrate    	-RHVD-AALGTRADV|L|---TFPESHP-GL//--TVFYSIV-G-P|G|ADEPPVDTFRIER//---TQNVFTGSVE|E|GAKPG--TS---V//AWRAVYQFQKGNE|N|GDFVITT-DPKNN//-TAKGLDFENQK-|R|MVLYVTVINK--S//S-TYKAIVLAVDN|G|SP-RTTGTGTLIL//DVNDNGPVPDPRE|F|DICNQNPVVQ---//-------NWTVTL|S|-------------//---LLLLLLLF-V|R|RRSVV-KE--PLL//-QD-YDL------|S|QLHRGLDAR--------
Vertebrate    	-HLHQ--HQDAAPDV|L|---IFPKHGH-GL//-------------|-|-------------//---TKQVFVGYIE|E|NAKPG--TS---V//AWQAVYRIKSGDQ|D|GDFSITT-DPKTN//-TAKGLDYETRS-|R|YNLVVTVENA--V//S-TYKAIVLAVDS|G|SP-DATGTGTLLL//DVNDNGPMPEPRI|F|DICNRQPEEQ---//-------NWTVRV|I|-------------//---LLLLLLLF-A|R|RRRVV-KE--PLL//-QD-YDL------|S|QLHRGLDAR--------
Vertebrate    	---------------|-|-------------//-------------|-|-------------//---TKQVFIGYIE|E|NAKPG--TS---V//AWQAVYRIKSGDQ|D|GDFSITT-DPKTN//-TAKGLDYETKS-|R|YDLVVTVENA--V//S-TYKAFVLAVDS|G|SP-DATGTGTLLL//DVNDNGPMPEPRL|F|DICNRQPEEQ---//-------NWTVKV|T|-------------//---LLLLLLLF-A|R|RRKVV-KE--PLL//-QD-YDL------|S|QLHRGLEAR--------
Vertebrate    	DQHHQ-HHQEKVHDV|L|---TFPEPNH-GL//--KVFYSIT-G-Q|G|ADTPPVGIFTIER//---TQQVFIGYIE|E|NAKPG--TS---V//AWKAVYRIKSGDQ|D|GDFSITT-DPQTN//-TAKGLDYETRS-|R|YNLVVTVENA--V//S-TYQALVLAVDS|G|SP-DKTGTGTLLL//DVNDNGPMPEPRA|F|DICSRQPEQQ---//-------NWSVEV|T|-------------//---LLLLLLLF-A|R|RSKVV-KE--PLL//-QD-YDL------|S|QLHRGLDAR--------
Vertebrate    	-HHQQPQDTHTQPDV|L|---TFPEPGH-GL//--KVFYSIT-G-Q|G|ADTPPVGVFIIER//---TKQVFIGYIE|E|NAKPG--TS---V//AWQAVYRIKSGDQ|N|GDFSITT-DPKTN//-TAKGLDYETRS-|R|YNLLVTVENA--V//S-TYKAIVLAVDS|G|SP-DATGTGTLLL//DVNDNGPMPEPRF|F|DICSRQPEEQ---//-------NWTVKV|T|-------------//---LLLLLLLF-A|R|RRKVV-KE--PLL//-QD-YDL------|S|QLHRGLDAR--------
Mammal        	-HHHHESLREEQREV|L|---MFPSPGS-GL//--TVFYSIT-G-Q|G|ADEPPQGVFIIER//---IQEVFKGSVM|E|GAHPG--TS---V//AWTAVYSVLN-DE|Q|GLFAVIT-NPETN//-TAKGLDFETKQ-|Q|YILHVTVVNE--V//S-TYTALIVAVDD|G|SP-AATGTGTLQL//DINDNGPVPEPRN|F|DICQRNPEPQ---//-------NWTIEY|N|-------------//---LLLLLLLF-I|R|RRPAV-KE--PLL//-QD-FDL------|S|QLHRGLDAR--------
Mammal        	-HHGEESFPAEEREV|L|---IFPATHS-GL//--KVFYSIT-G-Q|G|ADRPPQGVFIIER//---TQEVFNGFVM|E|GAHPG--TS---V//EWNAVYSVLN-DE|Q|GLFAVIT-DPKTN//-TAKGLDFETKQ-|Q|YILHVTAVNE--V//S-TYTALIVAVDD|G|SP-PATGTGTLQL//DVNDNGPVPEPRN|F|DICQRNPEPQ---//-------NWTIEF|N|-------------//---LLLLLLLF-I|R|RRPAV-KE--PLL//-QD-FDL------|S|QLHRGLDAR--------
 
________________________CTCF_______________________
 
MutationAA      Num. Tumors     Common Polymorphism     
                                                        
p.T204fs*26     67              0                       
p.?             40              1                       
p.K206fs*24     35              0                       
p.T204fs*18     29              0                       
p.R448*         15              0                       
p.R377C         13              0                       
p.R377H         13              0                       
p.R457*         12              0                       
p.S354F         12              0                       
p.E691fs*30     11              0                       
p.H284Y          8              0                       
p.R342C          6              0                       
p.T317fs*91      6              0                       
p.E14K           5              0                       
p.E112*          4              0                       
p.G318fs*16      4              0                       
p.K365T          4              0                       
p.M1I            4              0                       
p.R339Q          4              0                       
p.R339W          4              0                       
p.Y226C          4              0                       
p.A137fs*17      3              0                       
p.A387V          3              0                       
p.E291G          3              0                       
p.E631*          3              0                       
p.E691fs*5       3              0                       
p.E7K            3              1                       
p.F351L          3              0                       
p.F416L          3              0                       
p.H373L          3              0                       
 
_____________Driver_S354F_Comp._Ens._L366I|K367Y|I511S_nDriver_11_nCompOnly_93_____________
 
                                                          All Human Sequences

Human         	--------K--PFKC|S|M--CD----YASVEVSK|L||K|RHIRSHTGERP--//--CDYACRQERHM|I|MHKR-THTGEKPYAC--
Human         	--------K--PFKC|S|M--CD----YASVEVSK|L||K|RHIRSHTGERP--//--CDYACRQERHM|I|MHKR-THTGEKPYAC--

                                                          Reference Sequences

              	          9      |4|          9    4 |6||7| 9    4      //      4    9 |1|  4     9    4   
              	         4      |5|          5    6 |6||6| 6    7      //      0    0 |1|  1     1    2   
              	        3      |3|          3    3 |3||3| 3    3      //      5    5 |5|  5     5    5   
Rapeseed      	HSESSTGQK--KLVC|K|EKGCG----KAFKYPSQ|L||Q|KHQDSHVKLDSIE//--CSSTFSKASNL|R|KHLKAVHEDIRPFVCG-
Muskmelon     	-APPEECQK--QFVC|P|EDGCG----KVFRYASR|L||Q|KHEGSHVKLDSIE//--CSKVFSTASNL|Q|QHTKVVHLGQKPFACC-
CornFungus    	--------E--RFRC|R|FPPCN----QSFRKHNT|L||Q|RHIRSHLGAHA--//--CEKKFTKKYNL|T|VHIRTAHEGF-RFVCG-
Penicillin    	--------D--KYRC|T|YPPCE----ETFRKHST|L||Q|QHVMLHLNQKP--//--CDRSFTKQGNL|N|VHKRTVHEGQRQFVCG-
Candida       	--------K--VHEC|T|FEGCD----KSFAKISD|Y||K|RHYRIHTGERP--//-------------|-|-----------------
Snail         	--------K--PHKC|P|D--CD----YASVELSK|L||K|RHMRSHTGERP--//--CDYAACSQRHL|E|SHIL-THSGEKPFEC--
Ant           	--------K--PHKC|H|E--CD----YASVELSK|L||K|RHIRCHTGERP--//--CPYASISARHL|E|SHIL-IHTDQKPYQC--
Copepod       	--------K--PHRC|T|E--CE----YECVEYSK|L||K|RHMRCHTGERP--//--CPYSSISQRHL|E|SHML-IHTDQKPYRC--
Lancet        	--------K--PHKC|T|M--CD----YASVEISK|L||K|RHMRSHTGERP--//--CNYCCTQERHL|I|NHKR-CHTGEKPFVC--
Fish          	--------K--PFKC|S|M--CD----YASVEVSK|L||K|RHIRSHTGERP--//--CDYACRQERHM|V|MHKR-THTGEKPYAC--
Frog          	--------K--PFKC|S|M--CD----YASVEVSK|L||K|RHIRSHTGERP--//--CEYACRQERHM|I|MHKR-THTGEKPYAC--
Lizard        	--------K--PFKC|S|M--CD----YASVEVSK|L||K|RHIRSHTGERP--//--CDYACRQERHM|I|MHKR-THTGEKPYAC--
Bird          	--------K--PFKC|S|M--CD----YASVEVSK|L||K|RHIRSHTGERP--//--CDYACRQERHM|V|MHKR-THTGEKPYAC--
Alligator     	--------K--PFKC|S|M--CD----YASVEVSK|L||K|RHIRSHTGERP--//--CDYACRQERHM|I|MHKR-THTGEKPYAC--
Mouse         	--------K--PFKC|S|M--CD----YASVEVSK|L||K|RHIRSHTGERP--//--CDYACRQERHM|I|MHKR-THTGEKPYAC--
Rat           	--------K--PFKC|S|M--CD----YASVEVSK|L||K|RHIRSHTGERP--//--CDYACRQERHM|I|MHKR-THTGEKPYAC--
Target[Human] 	--------K--PFKC|S|M--CD----YASVEVSK|L||K|RHIRSHTGERP--//--CDYACRQERHM|I|MHKR-THTGEKPYAC--

                                                  Up to 50 Driver-Containing Sequences

Fungi         	--------GKGRYDC|F|WGECGRSGEQGFTSKQK|I||M|RHLQAHTGHRP--//--CDRAFAESSNL|S|KHLR-THTGDRPYRCNE
Fungi         	--------GKAHYEC|F|WNDCPRNG-KGFSSKQK|I||C|RHIQTHTGHRP--//--CDRAFSESSNL|S|KHLR-THTGVRPYSCAE
Fungi         	--------GKAHYEC|F|WEGCNRNGEQGFSSKQK|I||C|RHLQSHTGHRP--//--CDKAFSESSNL|S|KHLR-VHTGARPYSCTE
Fungi         	--------GKPHYDC|F|WEGCTRHGENGFTSKQK|I||S|RHLQSHTGHRP--//--CERAFAESSNL|S|KHLR-THTGARPYTCTA
Fungi         	--------GKTQYEC|F|WEGCQRHGEHGFSSKQK|I||C|RHVQSHTGHRP--//--CERAFAESSNL|S|KHLR-THTGARPYTCAE
Fungi         	--------GKARYEC|F|WQGCNRGENEGFGSKQK|I||M|RHIQSHTGHRP--//--CDKAFAESSNL|A|KHLR-THTGARPYVCAE
Fungi         	--------GKAEYAC|F|WKGCDRCNGRVFSSRQK|I||M|RHLQSHTGHRP--//--CDRAFSESSNL|K|KHLR-THTGDRPFECPH
Fungi         	--------GRAHYDC|F|WEGCNRNGDNGFASKQK|I||S|RHMQSHTGHRP--//--CDRAFSESSNL|S|KHLR-THTGARPYPCTE
Fungi         	--------GKSKYTC|F|WHGCN----KEFSQRQK|I||V|RHLKVHSGFKP--//--CGRRFNESSNL|S|KHMK-TH--EHNFKC--
Fungi         	-----------TDSS|F|QFP-N----FTLDDPKL|Q||Y|GDYEY--------//--EIVVFDSIGQL|I|SHYDAAHH-HVPESL--
Fungi         	--------E--DPSC|F|A--CE----THFSSMRI|L||Y|RHLANRS--SH--//--CHRTFRTLKGL|H|SHLESLAHDRRDLRC--

                                              Up to 50 Compensation-Only-Containing Sequences

Protist       	---TGWGKP--AFCC|P|YDGCP----MAFEYPSF|L||Y|KHCAQHQKSE---//-------DEDGNL|V|-----VDKDKQWFKV--
Protist       	--------K--PRVC|S|E--CG----KGFSGLSN|L||T|AHMRTHTGERP--//--KTANDERNGKG|S|G--------DQGQSK--
Protist       	--------R--KYVC|P|Y--CG----KSYIARSG|L||T|AHLLTHTGDRP--//---------TFAG|S|AAAV-QHSPQPLDAQ--
Protist       	--------R--PYKC|D|YFECD----QAFTQVSN|L||K|RHQKIHLNDKP--//--QAQDKGTCQPL|S|THEQK-QEQNNLICC--
Plant         	PSADCGVQK--QHVC|Q|EIGCG----KAFRYASR|L||Q|KHEESHVKLDTVE//--CRRMFTTKSNL|S|KHVRAVHLKHKPFVCS-
Plant         	PSADCGVQK--QHVC|Q|EIGCG----KAFRYASR|L||Q|KHEESHVKLDTVE//--CRRTFTTKSNL|S|KHVRAVHLEHKPFVCS-
Plant         	PSADCGVQK--QHVC|Q|EIGCG----KAFRYASR|L||Q|KHEESHVKLDTVE//--CRRTFTTKSNL|S|KHVRAVHLEHKPFVCS-
Plant         	PSADCGVQK--QHVC|Q|EIGCG----KAFRYASR|L||Q|KHEESHVKLDTVE//--CRRMFTTKSNL|S|KHVRAVHLKHKPFVCS-
Plant         	SDLDAGSQK--QYVC|Q|EVGCG----KVFEFKSK|L||K|KHEDSHVKLDSVE//--CLHTFSNKSNL|S|LHVKAVHEELKPFACS-
Plant         	PASSVGGQK--QHVC|Q|EVGCG----KVFKFASQ|L||Q|KHADSHVKPDSIE//--CHQTFSTKSNL|S|QHVKAVHLELKPFICS-
Plant         	PASSVGGQK--QHVC|Q|EVGCG----KVFKFASQ|L||Q|KHADSHVKPDSIE//--CHQTFSTKSNL|S|QHVKAVHLELKPFICS-
Plant         	SDLDAGSQK--QYVC|Q|EVGCG----KVFEFKSK|L||K|KHEDSH-------//--CLHTFSNKSNL|S|LHVKAVHEELKPFACS-
Plant         	SDLDAGSQK--QYVC|Q|EVGCG----KVFEFKSK|L||K|KHEDSHVKLDSVE//--CLHTFSNKSNL|S|LHVKAVHEELKPFACS-
Plant         	--------K--PYEC|D|V--CD----KAFTQSGA|L||K|THMRIHTNERP--//--SELAECFRNTL|S|TDAS-VREAAERSVK--
Plant         	--------K--PYEC|H|V--CE----KRFRQSGS|L||K|IYKRIHTNEKP--//--KKRNYHLDNDS|S|LRSS-PTSTIETTTN--
Plant         	--------N--YHMC|P|YPECG----RRFTQESK|L||R|AHFRAQHEK----//---------NLTT|S|MPLAKISKVPSPAVS--
Plant         	--------N--YHMC|P|YPECG----RRFTQESK|L||R|AHFRAQHEK----//---------NLTT|S|MPLAKISKVPSPAVS--
Plant         	--------N--YHIC|P|YPECG----KN-THMMQ|I||K|SHIKAHHEKVI--//---------HLVQ|K|MPPAKVPKNLAPANV--
Fungi         	--------GKSSYTC|L|WKGCQRGQGKTFQQRQK|I||L|RHLQTHTGDRP--//PGCNRAFAESSNL|T|KHRR-VHSGERPFAC--
Fungi         	--------GKRLYSC|Q|WMGCDRN-NRPFTQRQK|I||M|RHIQKHTGDKP--//SGCNKRFSDSSNL|T|KHNR-VHTGERPFKCPV
Fungi         	--------GAREYRC|R|WAGCGDGAGRVFATRQK|L||I|RHLRMHTQDRP--//--CGRGFKEASNL|S|KHRR-THTGEKPFACVY
Fungi         	--------GRARYEC|L|WAGCDRHSARGFTSKQK|V||L|RHVQSHTGHRP--//--CDRAFSESSNL|S|KHLR-THTGARPYKCAE
Fungi         	--------GKARYTC|E|WDGCERSTDGVFRQRQK|V||M|RHLQMHTGDRP--//PGCTAAFSESSNL|S|KHVR-THGSERRYTCAE
Fungi         	--------GKAHYDC|Y|WEGCARNG-KGFSSKQK|I||C|RHVQSHTGHRP--//--CDRAFSESSNL|S|KHLR-THTGVRPYVCSE
Fungi         	--------GKAHYDC|H|WEACSRHGEHGFASKQK|I||L|RHLQSHTGHRP--//--CERAFAESSNL|S|KHLR-THTGARPYQCTE
Fungi         	--------GRAHYDC|Y|WEGCARNGDNGFASKQK|I||S|RHMQSHTGHRP--//--CDRAFSESSNL|S|KHLR-THTGARPYPCTD
Fungi         	--------GKAHYDC|Y|WEGCSRHGDSGFASKQK|I||C|RHLQSHTGHRP--//--CERAFTESSNL|S|KHLR-THTGHRPYPCAE
Fungi         	--------GRAHYDC|Y|WEGCARHGDNGFSSKQK|I||L|RHLQSHTGHRP--//--CERAFAESSNL|S|KHLR-THTGARPYSCTE
Fungi         	--------GKSHYDC|Y|WESCTRHGENGFTSKQK|I||C|RHLQSHTGHRP--//--CGKAFAESSNL|S|KHLR-THTGARPYPCPE
Fungi         	--------GKAEYSC|M|WRGCEKTRGRVFSSRQK|I||M|RHLQSHTGHRP--//--CDKAFSESSNL|K|KHLR-THTGDRPFECPH
Fungi         	--------GKPRYDC|L|WEGCMRNGDKGFSSKQK|I||C|RHLQSHTGYRP--//--CGRGFAESSNL|S|KHLR-THTGERPYVCPE
Fungi         	--------GKPRYDC|L|WEGCMRNGDKGFSSKQK|I||C|RHLQSHTGYRP--//--CGRGFAESSNL|S|KHLR-THTGERPYVCPE
Fungi         	--------G------|-|-----------------|-||-|-------------//--CDRAFAESSNL|S|KHLR-THTGVRPYLCME
Fungi         	--------KSLSLTC|K|WDNCD----VTTAKRDH|I||T|SHIRIHIPLKP--//PMYGNYGYGNDTL|S|GMVR-ST--QPYEEG--
Fungi         	--------KCLSLNC|K|WDGCD----VSTVKRDH|I||T|SHLRVHVPLKP--//PMYNSDIAKLNSL|G|NMIP-TN--QPFQQQ--
Fungi         	--------GKSKYSC|N|WIGCERHNGKIFNQRQK|L||Y|RHIHVHTNYKP--//PGCNKSFSESSNL|T|KHMK-IH--EREFSC--
Fungi         	--------GKSSYKC|C|WIGCERHNGKIFTQRQK|L||Y|RHIHTHTNYKP--//PGCNKSFSESSNL|T|KHMK-TH--TKNIIV--
Fungi         	--------GKSQYQC|R|WAGCSRH-GRTFAQKQK|A||V|RHILVHSKDKP--//PGCTKSFNDSSNL|S|KHYK-TH--SRKFIR--
Fungi         	--------GRSVYHC|C|WVGCERHQGKPFIQRQK|L||Y|RHIHIHTHYKP--//PGCKKRFSESSNL|A|KHLR-LH--MKKFTC--
Fungi         	--------GKLIYHC|C|WHGCERNNGKPFTQRQK|I||F|RHIHVHTGHRP--//PGCGKRFRESTNL|T|KHMR-TH--TRTFTC--
Fungi         	--------GKSEYTC|L|WENCSRNH-RIFNQRQK|I||I|RHLHVHTRYKP--//PGCGKRFSESSNL|T|KHIK-TH--EKFFKC--
Fungi         	--------GKSEYTC|N|WHNCSRNH-RIFNQRQK|I||I|RHLHVHTHYKP--//PGCGKRFSESSNL|T|KHIK-TH--EKFFKC--
Fungi         	--------GKSEYTC|L|WKGCDRNH-RNFNQRQK|I||I|RHLHVHTRYKP--//PGCGKRFSESSNL|T|KHIK-TH--EKTYKC--
Fungi         	--------GVSSYTC|H|WDGCSRCE-RPFSQRQK|I||L|RHIHVHTKYKP--//PNCGKKFSESSNL|A|KHMK-TH--SKCFRC--
Fungi         	--------GKSEYQC|L|WHDCH----RTFPQRQK|L||I|RHLKVHSKYKP--//--CGKRFNESSNL|S|KHIK-TH--QKKYKC--
Metazoa       	--------K--PHKC|T|E--CS----YASVELTK|L||R|RHMTCHTGERP--//--CSYASVTHRHL|S|SHML-IHLDEKPFRC--
Metazoa       	--------K--PHKC|P|L--CD----YYSVEASK|I||K|RHMRSHTGEKP--//--CDYSAPQKRHL|V|VHMR-VHTGERPFQC--
Metazoa       	--------K--PHKC|P|L--CD----YISVESSK|I||K|RHMRSHTGEKP--//--CGYSCPQKRHL|L|THMR-VHTGERPYAC--
Metazoa       	--------K--PHKC|P|L--CD----YLSVEASK|I||K|RHMRSHTGEKP--//--CGYSAPQKRHL|V|IHMR-VHTGERPYEC--
Mammal        	--------K--PFKC|S|M--CD----YASVEVSQ|I||K|RHIRSHTGERP--//--CDYACRQERHM|I|MHKR-THTGEKPYAC--
 
_____________Driver_R377C_Comp._Ens._E291G|N311E|R342S|Q380A|L394A_nDriver_10_nCompOnly_248_____________
 
                                                          All Human Sequences

Human         	RRSNLDRHM-KSHTD|E|-------------//------RTVTLLR|N|HL-N-TH-T---G//-AFVTSGELVRHR|R|YKHTH-----EK-//LKRHIRSHTGE--|R|P------------------F|Q|C------------//-------SRDTYK|L|KRH---MR--THSGEKP
Human         	RRSNLDRHM-KSHTD|E|-------------//------RTVTLLR|N|HL-N-TH-T---G//-AFVTSGELVRHR|R|YKHTH-----EK-//LKRHIRSHTGE--|R|P------------------F|Q|C------------//-------SRDTYK|L|KRH---MR--THSGEKP

                                                          Reference Sequences

              	  7    2     7   |1|             //         7   |1|2       7    //   2    7    |2|    7        // 7    2      |7|                    |0|             //           2 |4|  7         2    
              	 7    8     8   |9|             //         0   |1|1       1    //   3    3    |4|    4        // 6    7      |7|                    |8|             //           9 |9|  9         0    
              	2    2     2   |2|             //         3   |3|3       3    //   3    3    |3|    3        // 3    3      |3|                    |3|             //           3 |3|  3         4    
Rapeseed      	KPAHLKQHM-QSHSL|E|-------------//------RRKDHLN|R|HL-L-TH-K---G//-EFSVHGNISRHV|K|KFHSK-----DK-//LQKHQDSHVKL--|D|SIE----------------A|F|CS----E------//-------FTNEE-|-|-----------------
Muskmelon     	KPAYLKQHM-QSHSL|E|-------------//------RRKDHLT|R|HL-L-HH-Q---G//-EFAYLSCVTRHL|K|ECHEG-----EK-//LQKHEGSHVKL--|D|SIE----------------A|C|CT----E------//-------FTNKQ-|-|-----------------
CornFungus    	RPARLAAHL-RSHTD|D|-------------//------REEKHLR|Q|HV-K-GH-T---Q//-SFLTATRLRRHQ|D|-VHAG-----QE-//LQRHIRSHLGA--|H|A------------------Y|P|CT----V------//-------FDSQGA|L|RNH---TR--REHSEPQ
Penicillin    	RPARLQEHI-RSHNN|E|-------------//------LRASHLQ|H|HI-K-SH-T---G//-SFVNGSRLRRHT|A|-THDG-----DD-//LQQHVMLHLNQ--|K|P------------------F|P|CK----Y------//-------FDKPGN|L|RTH---RS--RVHSEKR
Candida       	NVIDKRNHR-RTHSQ|P|-------------//------SQKANLE|I|HK-T-HVHK---D//-GFISHDKLMDHI|A|TEHPL-----PK-//YKRHYRIHTGE--|R|P------------------Y|I|C------------//-------FNQRYR|L|TTH---TR--IHTGEKP
Snail         	KPYLLKRHL-KSHSE|D|-------------//------KTCASLT|N|HV-N-TH-T---G//-AFTTSGELVRHV|R|YRHTF-----EK-//LKRHMRSHTGE--|R|P------------------Y|Q|C------------//-------SPDTYK|L|KRH---MR--IHTGEKP
Ant           	KRYLLSRHM-KSHSE|E|-------------//------KTLASLQ|N|HV-N-TH-T---G//-AFTTSGELVRHV|R|YRHTH-----EK-//LKRHIRCHTGE--|R|P------------------Y|Q|C------------//-------SPDTFK|L|KRH---LR--IHTGEKP
Copepod       	KRYLLSRHL-KCHSD|E|-------------//------KTLASLQ|N|HV-N-TH-T---G//-TFTTSGELVRHV|R|YKHTH-----EK-//LKRHMRCHTGE--|R|P------------------Y|Q|C------------//-------SPDTFK|L|KRH---LR--IHTGEKP
Lancet        	RMAFLERHM-KVHTD|E|-------------//------RTMQSLQ|N|HI-N-SH-N---G//-SFVTSGELMRHR|R|YKHTH-----EK-//LKRHMRSHTGE--|R|P------------------F|Q|C------------//-------SPDSYK|L|KRH---MR--THTGEKP
Fish          	RRSNLDRHM-KSHTD|E|-------------//------RTVTLLR|N|HL-N-TH-T---G//-AFVTSGELVRHR|R|YKHTH-----EK-//LKRHIRSHTGE--|R|P------------------F|Q|C------------//-------SRDTYK|L|KRH---MR--THSGEKP
Frog          	RRSNLDRHM-KSHTD|E|-------------//------RTVTLLR|N|HL-N-TH-T---G//-AFVTSGELVRHR|R|YKHTH-----EK-//LKRHIRSHTGE--|R|P------------------F|Q|C------------//-------SRDTYK|L|KRH---MR--THSGEKP
Lizard        	RRSNLDRHM-KSHTD|E|-------------//------RTVTLLR|N|HL-N-TH-T---G//-AFVTSGELVRHR|R|YKHTH-----EK-//LKRHIRSHTGE--|R|P------------------F|Q|C------------//-------SRDTYK|L|KRH---MR--THSGEKP
Bird          	RRSNLDRHM-KSHTD|E|-------------//------RTVTLLR|N|HL-N-TH-T---G//-AFVTSGELVRHR|R|YKHTH-----EK-//LKRHIRSHTGE--|R|P------------------F|Q|C------------//-------SRDTYK|L|KRH---MR--THSGEKP
Alligator     	RRSNLDRHM-KSHTD|E|-------------//------RTVTLLR|N|HL-N-TH-T---G//-AFVTSGELVRHR|R|YKHTH-----EK-//LKRHIRSHTGE--|R|P------------------F|Q|C------------//-------SRDTYK|L|KRH---MR--THSGEKP
Mouse         	RRSNLDRHM-KSHTD|E|-------------//------RTVTLLR|N|HL-N-TH-T---G//-AFVTSGELVRHR|R|YKHTH-----EK-//LKRHIRSHTGE--|R|P------------------F|Q|C------------//-------SRDTYK|L|KRH---MR--THSGEKP
Rat           	RRSNLDRHM-KSHTD|E|-------------//------RTVTLLR|N|HL-N-TH-T---G//-AFVTSGELVRHR|R|YKHTH-----EK-//LKRHIRSHTGE--|R|P------------------F|Q|C------------//-------SRDTYK|L|KRH---MR--THSGEKP
Target[Human] 	RRSNLDRHM-KSHTD|E|-------------//------RTVTLLR|N|HL-N-TH-T---G//-AFVTSGELVRHR|R|YKHTH-----EK-//LKRHIRSHTGE--|R|P------------------F|Q|C------------//-------SRDTYK|L|KRH---MR--THSGEKP

                                                  Up to 50 Driver-Containing Sequences

Protist       	DSAHLRDHT-VVHTG|E|-------------//------ARVSTLQ|E|HI-R-TH-T---G//-RYSSRAALRFHR|S|-THNLQPRVQSM-//LMAHMKVHSVH--|C|APTAVTLLPSVSTPRTENCK|S|LNDKERN------//YDTIRAQQKQIEQ|L|KAE---VL--RLRGISD
Protist       	NSLSVRAIG-STSAT|V|-------------//------ASAANLK|V|HM-R-VH-T---G//-EFTTKGNLNSHK|R|-VHTG-----ER-//LKCHKRVHTGE--|C|P------------------Y|A|C------------//-------FAQSNS|L|RRH---KR--VHTGERP
Protist       	CVKAVIGHA-QAHTG|E|-------------//--------SDNLL|T|HM-T-TH-C---G//-CYADKDALTQHQ|S|-THRR--------//LIRHMRVHTGE--|C|P------------------Y|V|C------------//-------FAKRKR|L|AKH---LR--LHTEL--
Plant         	EIRGLLKVVARGI-D|G|DG-----------//------VE-SHLP|S|HV-AKQH-T---G//-YFADERAMRRHV|V|-LIHE-----Q--//QERHEDSAHKTIP|C|P------------------V|D|G------------//-------FSNVGS|I|SDHMKRAH----SNAKP
Plant         	EMRRLLTVVISAH-G|G|-GT----------//------VA-HYLA|A|HI-ATKH-T---G//-CFVTTKDLDRHV|A|-LVHE-----H--//KEKHEAFGH-SVA|C|P------------------V|A|G------------//-------FKHADS|M|RAHVMQFH--DDSERRM
Fungi         	DYAKYHKHNKRHKNH|K|-------------//------YLIAGLR|E|HF-R-AKHT----//-EF-------IHE|I|L--PP-----PY-//FN-----SLHD--|C|K------------------F|A|C------------//-------FLS-KG|L|--------------KKS
Fungi         	THPVLRRHT-HR---|-|-------------//------SCEKDLD|E|HL-Q-KH-TSKLG//-TFKHRGKLNRHI|S|-GAHK-----YH-//LKNHETTHTGEYK|C|R------------------F|C|D----H-------//-------QH----|-|NTH---ER--IHTKEKP
Fungi         	QMRSLNDHIAKKH-K|G|-G-----------//------TQSHNLA|K|HV-KDIH-E---K//-TFTRERSAKDHY|Q|-RVHV-----NP-//KNGHEKSH-TEYV|C|P------------------R|N|S------------//-------FNSIED|A|LEHAKDPQ--HRSDQQL
Fungi         	---SLKAHLDRLH-K|Y|-G-----------//------FTQPEL-|-|----DLH------//------------C|V|-THHA-----EN-//RNKHEFRYIHSIK|C|P------------------V|H|F------------//-------FKTAKE|A|LVHAKDIN--HCSNLAL
Fungi         	LHSSLYDHIQTKH-S|G|-------------//------KSRTGLR|D|HI-NNEH-E---G//-KSSDKSNARSHY|R|-DVHL-----KV-//LTKHLKYHEKEFL|C|P------------------D|S|A------------//-------LDTSEE|A|LLHVTDPS--HQPNVSM

                                              Up to 50 Compensation-Only-Containing Sequences

Archaea       	PI---SEH--MIQH-|-|-------------//------LDEEEYN|E|HL---LEHQCEYN//-YFHPIEHMKQHS|-|----I-----IE-//LRNHMDS------|T|H-------------------|K|C------------//-------FK---D|V|RLH---IR--E----HP
Archaea       	SV---TRHN-KQQH-|-|-------------//------LDKTALN|E|HL---TEHQCEYK//-YHYPIEHLKQHS|-|----L-----TE-//LISHIDS------|V|H-------------------|K|C------------//-------FI---N|V|RLH---MK--E----HI
Protist       	RLDALKSHE-LVHTQ|V|-------------//------GTSSALS|V|HL-R-TH-T---G//-AFRQSGHLEKHM|S|-VHGT-----DR-//LSSHRQVHENN--|R|SFIC-TWTPPD-------DP|-|-------------//-------FNQPGG|L|KKH---MC--VHTSDRP
Protist       	DNAHLRDHT-FVHTG|E|-------------//------ARVASLR|S|HR-R-VH-T---G//-RYASRAALRMHV|S|-IHAKSAPPPLP-//L------------|-|-VKPMPQLPHPHTASPAVS-|-|-------------//TEKINEQRKVILH|L|QAQ---LA--TTTSSRD
Protist       	DNAHLKDHM-FVHTG|E|-------------//------ARVASLR|S|HR-R-VH-T---G//-QYASRAALRMHA|S|-LHAAAAKKKQV-//S------------|-|-TIKLQKIPASTTTTHGHDA|N|C------------//ADKIKEQRQVILD|L|QAQ---LQ--SQAGSSP
Protist       	DNAHLKDHM-FVHTG|E|-------------//------ARVASLR|S|HR-R-VH-T---G//-QYASRAALRMHA|S|-LHAAAAKKKL--//S------------|-|-TIK-PQKTPTSTHTTGHDA|N|C------------//ADKIKEQRQVILD|L|QAQ---LQ--SQAGSSP
Protist       	DSAHLRDHT-VVHTG|E|-------------//------ARASTLQ|E|HI-R-VH-T---G//-RYSSRAAMRFHR|S|-THVPQIGTQAT-//LMAHLKVHAAH--|R|AAAALTSLSPSGTVRTVIDR|S|LNAEEPN------//QATIRAQQDQIEQ|L|KAE---VL--RLRGQAS
Protist       	DSAHLRDHT-VVHTG|E|-------------//------ARASTLQ|E|HI-R-VH-T---G//-RYASRAAMRFHR|S|-THVLS--APLT-//LMAHLKVHTAH--|R|TAAALTSLSPRGLARPSING|-|-------------//HDTIRAQQDEIER|L|QAE---VS--RLRDEAS
Protist       	DSAHLRDHT-VVHTG|E|-------------//------ARASTLQ|E|HI-R-VH-T---G//-CYSSRAAMRFHR|S|-THT----APAT-//LMAHLKVHAAH--|R|AAAVLTSLSPSGTARTVM--|-|-------------//QDTIRAQQDQIEQ|L|KAE---VL--RLRGQTS
Protist       	SSASLAE---VSASG|Q|T------------//------FRQTHLL|R|HQ-R-TH-S---G//-AYVNNYHLKRHM|Q|-THNR-----EL-//LRTHMFVHTNV--|L|P------------------F|A|CP----E------//-------FLKACE|L|RKH---A---RRHS-TS
Protist       	-----------KKTE|G|-------------//------KTNFYLK|M|HL-S-VH-D---G//-MCTSKDALEAHL|R|-THTG-----ER-//LKSHSYIHTGE--|K|K------------------Y|P|C------------//-------FVESSQ|L|KVH---MR--THTGEKP
Protist       	QSRYLADHR-RTHSQ|I|-------------//------KRSGALT|E|HK-R-IH-T---G//-AFAQAGHLARHK|R|-THLK-----RD-//LHKRARVGLGR--|R|V------------------Y|E|C------------//-------FLNPAA|L|ATH---MR--VHDTVRE
Protist       	IVQQYLRHL-QTHTR|E|-------------//------TQANCLA|A|HT-R-LH-T---G//-RFAYANCLLAHT|R|-SHTG-----EK-//LTAHMRTHTGE--|R|P------------------Y|A|CKH----------//-------FATSSD|L|VRH---AR--IHSGIKP
Protist       	TSCSL-KTM-RTHTG|D|-------------//------TQSQQLK|S|HM-R-TH-T---G//-RFSLSQHLKNHM|R|-THTG-----EQ-//LKRHMRTHTGE--|Q|P------------------Y|A|C------------//-------FSLSHN|L|KSH---MH--THTGDKP
Protist       	-SLSALLHL-CSHSG|E|-------------//------TKKSWLR|E|HA-L-SH-A---D//-AFNRRSALVIHK|R|-THTG-----ER-//LIKHKRIHTGE--|K|P------------------Y|N|C------------//-------FIQSSD|L|KVH---KR--VHMTEKP
Protist       	HLSSLRTFG-TKPTD|G|-------------//------AFPSALR|V|HM-R-VH-T---G//-KFKISSQLKEHL|R|-VHTG-----ER-//LRVHMRGHTGE--|R|P------------------Y|S|C------------//-------FTTHSV|L|RVH---MR--VHTGERP
Protist       	NSLSVRTIR-STYAA|V|-------------//------ASVHNLK|V|HM-R-VH-T---G//-KFAQSSSLNAHK|R|-VHTG-----ER-//LKIHKRVHSGE--|R|P------------------Y|A|C------------//-------FTQSGA|L|NAH---KW--VHSGERP
Plant         	DVAALRKHA-HVH-N|E|-------------//------VDSSKLK|R|HH-L-IH-T---G//-AFSLDFNLRSHL|K|-THAL-----EN-//LKSHVKGHEKTGT|-|P------------------I|T|AQY--V-------//-------QSSSKP|A|TPA---TTPTSF-AERP
Plant         	DVSALRKHA-SVH-N|E|-------------//------VDSSKLK|R|HY-L-TH-T---G//-AFSLDFNLRSHL|K|-THAL-----EN-//LGAHVKSHEKTGT|-|P------------------I|A|VQHAPA-------//-------RVAPKP|P|TPA---TT--SY-ADRP
Plant         	DVSALRKHA-HVH-N|E|-------------//------VDSSKLK|R|HY-L-TH-T---G//-AFSLDFNLRSHL|K|-THAL-----EN-//LAAHVKSHEKIGT|-|P------------------I|A|VQHAPA-------//-------RVAPKP|S|TPA---TT--SY-TDRP
Plant         	DVSALRKHA-HVH-N|E|-------------//------VDSSKLK|R|HY-L-TH-T---G//-AFSLDFNLRSHL|K|-THAL-----EN-//LRVHVKSHEKTGT|-|P------------------V|A|VQH--T-------//-------HSAPKP|S|TPA---TT--SY-ADRP
Plant         	DVAALRKHA-HVH-G|E|-------------//------VDSSKLK|R|HN-L-TH-T---G//-AFSLDFNLRAHL|K|-THAL-----EN-//LKCHVKAHEKTGS|-|P------------------V|A|VQH--T-------//-------QNTIKP|S|TQA---APPATFSADRP
Plant         	DVAALRKHA-HVH-G|E|-------------//------VDSSKLK|R|HH-L-TH-T---G//-AFSLDFNLRAHL|K|-THAV-----EN-//LKCHIKTHEKTGS|-|P------------------I|A|VQH--T-------//-------QSTIKP|S|IQA---TPPPSFSSERP
Plant         	DAGALRKHA-HVH-G|E|-------------//------LDSSKLK|R|HF-L-IH-T---G//-AFSLDFNLKAHM|K|-THSA-----DN-//LRAHIRAQHEKAV|-|C------------------L|A|MNH----------//-------HQPPKP|A|KVS---ATPPAPSAERP
Plant         	DVGALKKHA-HVH-G|E|-------------//------LDSSKLK|R|HF-L-IH-T---G//-AFSLDFNLKAHM|K|-THSA-----DN-//LRAHIRAQHEKAV|-|--------------------|-|-------NPGASS//-------HQPPRP|A|KVS---AAPPAPSAERP
Plant         	DVGALKKHA-HVH-G|E|-------------//------LDSSKLK|R|HF-L-IH-T---G//-AFSLDFNLKAHM|K|-THSA-----DN-//LRAHIRAQHEK--|-|--------------------|-|-------NPGASS//-------HQPPRP|A|KVS---AAPPAPSAERP
Plant         	DAGALRKHA-HVH-G|E|-------------//------LDSSKLK|R|HF-L-IH-T---G//-AFSLDFNLKAHM|K|-THSA-----DN-//LRAHIRAQHEK--|-|--------------------|-|-------NPGASA//-------HQPPKP|A|KVS---ATPPAPSAERP
Plant         	DAGALRKHA-HVH-G|E|-------------//------LDSSKLK|R|HF-L-IH-T---G//-AFSLDFNLKAHM|K|-THSA-----DN-//LRAHIRQQHEKAV|-|--------------------|-|-------NPGAST//-------HQPPKP|A|KVS---ATPPAPSAERP
Plant         	DAGALRKHA-HVH-G|E|-------------//------LDSSKLK|R|HF-L-IH-T---G//-AFSLDFNLKAHM|K|-THSA-----DN-//LRAHIRQQHEK--|-|--------------------|-|-------NPGAST//-------HQPPKP|A|KVS---ATPPAPSAERP
Plant         	DAGALRKHA-HVH-G|E|-------------//------LDSSKLK|R|HF-L-IH-T---G//-AFSLDFNLKAHM|K|-THFA-----DN-//LRAHFRAQHEKS-|-|--------------------|-|-------NPGGPV//-------PHN--T|A|KSL---VTPPVPSADRP
Plant         	DAGALRKHA-HVH-G|E|-------------//------LDSSKLK|R|HF-L-IH-T---G//-AFSLDFNLKAHM|K|-THFA-----DN-//LRAHFRAQHEK--|-|--------------------|-|-------NPGGPV//-------PHN--T|A|KSL---VTPPVPSADRP
Plant         	DAGALRKHS-HIH-G|E|-------------//------LDSSKLK|R|HF-L-IH-T---G//-AFSLDFNLRSHM|K|-THSQ-----EN-//LKNHISSHHEK-M|M|D------------------A|A|PKY--T-------//-------VKTPKS|S|TGP---SG--PASSERP
Fungi         	TIIGLQHHQ-IMY--|-|-------------//------NDRSLFQ|L|HI-Q-LM-H----//-TYKSWEERGEHQ|R|LTGH---------//YAKHPSLHKS---|T|K------------------F|A|C------------//-------FATEES|R|NMH---QS--ATKH---
Fungi         	TLIGLQHHQ-IMY--|-|-------------//------NDRSLFE|H|HI-Q-LV-H----//-TYKTWEEKAEHQ|R|QTGH---------//HAKHLSLHKS---|T|K------------------F|A|C------------//-------FGTEQS|R|VMH---QT--ATKH---
Fungi         	SMQELSLHM-HKTHV|P|D-MD-V--QS---//PSP-TDTGTGVAL|E|-------------//-SFDTHAELTAHI|A|EVHVG-----SGK//VLRHIQTHTGD--|R|P------------------Y|V|C------------//-------FSETST|L|TQH---MR--THTNERP
Fungi         	TLSDPAAAQ-GHNHA|-|--HA-H--PH---//NGEVKPHDAHHAH|P|HPHT-HN-C----//-PFTSSAELMEHL|S|EVHVG-----RGQ//VLRHLQSHIGH--|R|P------------------F|V|C------------//-------FSEAAP|L|AAH---MR--RHTDDEP
Fungi         	SVSALAEHV-NRAHL|V|A-HA-STTED---//GSSHGVDPADLVL|R|HILD-SH-LGVAA//-SFGTHDALTAHI|S|TVHIG-----RGR//VMRHVQTHTGD--|R|P------------------F|R|C------------//-------FSEGNT|L|AQH---MR--THTREKP
Fungi         	DDQIDHIIR-CLWTG|C|T-AESQDDLL---//--ETEQHDGSQLL|Q|HLRA-DH-H----//-VFSNFDSLTTHL|S|EDHVG-----TGK//AMRHIQTHTGD--|K|P------------------Y|Q|C------------//-------FSEANI|M|AQH---MR--THTGEKP
Fungi         	SDNAEADTK-CKWAT|C|T-AETVDELL---//--RPRPDRASPAL|S|TVGS-DM-A----//-RFETFDELTDHV|S|EDHIG-----SGQ//VMRHIQTHTGD--|K|P------------------Y|Q|C------------//-------FSESGI|M|TQH---MR--THTGERP
Fungi         	----------CKWAT|C|T-ARSNDQLL---//YDTPDSAKFPSML|S|VLYS-DS-A---A//-RFGAFEYLTEHI|S|MAHIG-----NGK//IMRHIQKHTGD--|K|P------------------Y|E|C------------//-------FSEHAV|M|IQH---QR--IHTGEKP
Fungi         	SMPDLLAHV-AADHL|S|A-WGAG---SGP-//-GEPF--SPGTML|R|HVLE-EH-L---G//HVFQDSASLMDHL|S|EVHIP-----KGK//VLRHLQSHTGH--|K|P------------------F|V|C------------//-------FSEAAP|L|SAH---MR--RHAQQKP
Fungi         	SMPDLLAHV-AADHL|S|A-WSSG---SGP-//-GEPF--SPGTML|R|HVLE-EH-L---G//HVFQDSASLMDHL|S|EVHIP-----KGK//VLRHLQSHTGH--|K|P------------------F|V|C------------//-------FSEAAP|L|SAH---MR--RHAQQKP
Fungi         	SMPDLLAHV-AADHL|S|A-WGSG---TGA-//-GEPF--SPGTML|R|HVLE-EH-L---G//HVFSDSASLMDHL|S|EVHIP-----KGK//VLRHLQSHTGH--|K|P------------------F|V|C------------//-------FSEAAP|L|SAH---MR--RHAQQKP
Fungi         	SMPDLLAHV-AADHL|N|A-AGTA---HQSD//-GEPF--SPGTML|R|HVLE-EH-L---G//TPFASTASLMDHL|S|EMHIP-----KGK//VLRHLQSHIGH--|K|P------------------F|V|C------------//-------FSEAAP|L|TAH---MR--RHAQEKP
Fungi         	SMPDLLAHV-AADHL|N|A-AGTA---HQSD//-GEPF--SPGTML|R|HVLE-EH-L---G//TPFADTASLMDHL|S|EVHIP-----KGK//VLRHLQSHIGH--|K|P------------------F|I|C------------//-------FSEAAP|L|TAH---MR--RHAQEKP
Fungi         	SMPDLLAHV-AADHL|S|A-WNSA---QRPD//-GEPF--SPGTIL|R|HVLE-EH-L---G//HSFPDTSSLMDHL|S|EEHIP-----KGR//VLRHLQSHIGH--|K|P------------------F|V|C------------//-------FSEAAP|L|TAH---MR--RHAQEKP
Fungi         	SMPDLLAHV-AADHL|S|A-WNSA---QRPD//-GEPF--SPGTIL|R|HVLE-EH-L---G//QSFPDTSSLMDHL|S|EEHIP-----KGR//VLRHLQSHIGH--|K|P------------------F|V|C------------//-------FSEAAP|L|TAH---MR--RHAQEKP
Metazoa       	TIASLQNHI-NTHTG|V|-------------//------TTSGELV|R|HVRY-KH-T---H//-ASVELSKMRNHM|R|-SHTG-----ER-//LRIH----TGE--|K|P------------------Y|A|C------------//-------FTQSNS|L|KSH---RL--IHTGEPV
Vertebrate    	SSLMLSTRH-LRRH-|-|-------------//------PNARELR|L|HV-S-AH-M---G//-TYRTASDLLRHT|S|AHT-L-----EK-//MKIHIRSHT----|R|P------------------F|M|C------------//-------TTDAFK|L|RRH---MR--THTGEKP
 
_____________Driver_R377H_Comp._Ens._V361P|S372E|P406Q|D443M|A524I_nDriver_17_nCompOnly_123_____________
 
                                                          All Human Sequences

Human         	CS-M--CD----YAS|V|EVSKLKRHIR|S|--H---T--G---//-----------E-|R|P--FQC-------//---THSGE-K---|P|YEC--YI----C-//VAKFHCP--H--C|D|-TVIARKS-----//-T------GEKPY|A|C----------------
Human         	CS-M--CD----YAS|V|EVSKLKRHIR|S|--H---T--G---//-----------E-|R|P--FQC-------//---THSGE-K---|P|YEC--YI----C-//VAKFHCP--H--C|D|-TVIARKS-----//-T------GEKPY|A|C----------------

                                                          Reference Sequences

              	         7       |1|2    7    |2|             //             |7|             //     2       |6|7          2 //   7        2|3|    7        //           2 |4|                 
              	        5       |6|6    6    |7|             //             |7|             //     0       |0|0          1 //   3        4|4|    4        //           2 |2|                 
              	       3       |3|3    3    |3|             //             |3|             //     4       |4|4          4 //   4        4|4|    4        //           5 |5|                 
Rapeseed      	CK-EKGCG----KAF|K|YPSQLQKHQD|S|--H---V--K---//-----------L-|D|SIEAFCSE-----//-------------|-|-------------//-QHINCE--I--C|G|--SKHLKK-----//-E------DIRPF|V|CG-F-------------
Muskmelon     	CP-EDGCG----KVF|R|YASRLQKHEG|S|--H---V--K---//-----------L-|D|SIEACCTE-----//-------------|-|-------------//-QYVKCE--I--C|G|--EKKLRK-----//-L------GQKPF|A|CC-F-------------
CornFungus    	CRDFPPCN----QSF|R|KHNTLQRHIR|S|E-H---L--G---//-----------A-|H|A--YPCTV-----//---REHSE-P---|Q|FWC--EE----C-//--L-NCI--F--C|E|-FKCTGQW-----//-E------GF-RF|V|CG-EVDVKGSPDLESWS
Penicillin    	CTEYPPCE----ETF|R|KHSTLQQHVM|L|V-H---L--N---//-----------Q-|K|P--FPCKYVDPKT//---RVHSE-K---|R|FTC--AE----CA//--PPACP--E--C|P|-LVCSTAR-----//-E------GQRQF|V|CG-ETDLSSNDKVKGWD
Candida       	CT-FEGCD----KSF|A|KISDYKRHYR|I|--H---T--G---//-----------E-|R|P--YIC-------//---IHTGE-K---|P|FQC--KY----C-//AK-----------|G|-EAF---------//-------------|-|-----------------
Snail         	CP-D--CD----YAS|V|ELSKLKRHMR|S|--H---T--G---//-----------E-|R|P--YQC-------//---IHTGE-K---|P|YEC--NI----C-//KPVFQCQ--F--C|P|-TTCGRKT-----//-S------GEKPF|E|C----------------
[truncated: 1,391,299 more chars]
