# Supplementary material for: Deep phylogeny of cancer drivers and compensatory mutations
Source: Commun Biol. 2020 Oct 2;3:551. doi: 10.1038/s42003-020-01276-7 (PMC7532533; doi:10.1038/s42003-020-01276-7)
Supplement: Supplementary file 16 — Supplementary Data 14 [file 42003_2020_1276_MOESM16_ESM.txt]

Name	Newick
ACVR2A|NP_001607.1|P125S|L31V_F32Y_V92I_C205K_Y236F_E271D_I318V_V440C_T490A	((((((((((((((((((((((((((((((((((((((((((((((((((Metazoa_Actinopterygii_Astatotilapia_calliptera_|_t1.1.1_|_t1.2.FALSE_|_t1.9.1_|XP_026000646.1:0.00000098,Metazoa_Actinopterygii_Astatotilapia_calliptera_|_t1.1.1_|_t1.2.FALSE_|_t1.9.1_|XP_026000647.1:0.00000050)0.0000:0.00012000,Metazoa_Actinopterygii_Pundamilia_nyererei_|_t1.1.1_|_t1.2.FALSE_|_t1.9.1_|XP_013763439.1:0.00551000)0.8730:0.00275000,…
ARHGAP35|NP_004482.4|R1147H|P1097C	(((Metazoa_Chondrichthyes_Callorhinchus_milii_|XP_007909359.1:0.09610000,Metazoa_Chondrichthyes_Rhincodon_typus_|XP_020390974.1:0.10368000)1.0000:0.14026000,((Metazoa_Coelacanthidae_Latimeria_chalumnae_|XP_005996091.1:0.00014000,Metazoa_Coelacanthidae_Latimeria_chalumnae_|XP_014343897.1:0.01018000)1.0000:0.11988000,((Metazoa_Actinopterygii_Erpetoichthys_calabaricus_|XP_028651492.1:0.14104000,(Met…
ARHGAP35|NP_004482.4|R1147H|P1213T	(((Metazoa_Chondrichthyes_Callorhinchus_milii_|XP_007909359.1:0.09610000,Metazoa_Chondrichthyes_Rhincodon_typus_|XP_020390974.1:0.10368000)1.0000:0.14026000,((Metazoa_Coelacanthidae_Latimeria_chalumnae_|XP_005996091.1:0.00014000,Metazoa_Coelacanthidae_Latimeria_chalumnae_|XP_014343897.1:0.01018000)1.0000:0.11988000,((Metazoa_Actinopterygii_Erpetoichthys_calabaricus_|XP_028651492.1:0.14104000,(Met…
ARHGAP35|NP_004482.4|R1147H|G739A	(((Metazoa_Chondrichthyes_Callorhinchus_milii_|XP_007909359.1:0.09610000,Metazoa_Chondrichthyes_Rhincodon_typus_|XP_020390974.1:0.10368000)1.0000:0.14026000,((Metazoa_Coelacanthidae_Latimeria_chalumnae_|XP_005996091.1:0.00014000,Metazoa_Coelacanthidae_Latimeria_chalumnae_|XP_014343897.1:0.01018000)1.0000:0.11988000,((Metazoa_Actinopterygii_Erpetoichthys_calabaricus_|XP_028651492.1:0.14104000,(Met…
ARHGAP35|NP_004482.4|R1147H|N956D	(((Metazoa_Chondrichthyes_Callorhinchus_milii_|XP_007909359.1:0.09610000,Metazoa_Chondrichthyes_Rhincodon_typus_|XP_020390974.1:0.10368000)1.0000:0.14026000,((Metazoa_Coelacanthidae_Latimeria_chalumnae_|XP_005996091.1:0.00014000,Metazoa_Coelacanthidae_Latimeria_chalumnae_|XP_014343897.1:0.01018000)1.0000:0.11988000,((Metazoa_Actinopterygii_Erpetoichthys_calabaricus_|XP_028651492.1:0.14104000,(Met…
ARHGAP35|NP_004482.4|R1147H|S1236Q	(((Metazoa_Chondrichthyes_Callorhinchus_milii_|XP_007909359.1:0.09610000,Metazoa_Chondrichthyes_Rhincodon_typus_|XP_020390974.1:0.10368000)1.0000:0.14026000,((Metazoa_Coelacanthidae_Latimeria_chalumnae_|XP_005996091.1:0.00014000,Metazoa_Coelacanthidae_Latimeria_chalumnae_|XP_014343897.1:0.01018000)1.0000:0.11988000,((Metazoa_Actinopterygii_Erpetoichthys_calabaricus_|XP_028651492.1:0.14104000,(Met…
ARHGAP35|NP_004482.4|R1147H|Q300A	(((Metazoa_Chondrichthyes_Callorhinchus_milii_|XP_007909359.1:0.09610000,Metazoa_Chondrichthyes_Rhincodon_typus_|XP_020390974.1:0.10368000)1.0000:0.14026000,((Metazoa_Coelacanthidae_Latimeria_chalumnae_|XP_005996091.1:0.00014000,Metazoa_Coelacanthidae_Latimeria_chalumnae_|XP_014343897.1:0.01018000)1.0000:0.11988000,((Metazoa_Actinopterygii_Erpetoichthys_calabaricus_|XP_028651492.1:0.14104000,(Met…
ARHGAP35|NP_004482.4|R1147H|N1386C	(((Metazoa_Chondrichthyes_Callorhinchus_milii_|XP_007909359.1:0.09610000,Metazoa_Chondrichthyes_Rhincodon_typus_|XP_020390974.1:0.10368000)1.0000:0.14026000,((Metazoa_Coelacanthidae_Latimeria_chalumnae_|XP_005996091.1:0.00014000,Metazoa_Coelacanthidae_Latimeria_chalumnae_|XP_014343897.1:0.01018000)1.0000:0.11988000,((Metazoa_Actinopterygii_Erpetoichthys_calabaricus_|XP_028651492.1:0.14104000,(Met…
ARHGAP35|NP_004482.4|R1147H|S849E	(((Metazoa_Chondrichthyes_Callorhinchus_milii_|XP_007909359.1:0.09610000,Metazoa_Chondrichthyes_Rhincodon_typus_|XP_020390974.1:0.10368000)1.0000:0.14026000,((Metazoa_Coelacanthidae_Latimeria_chalumnae_|XP_005996091.1:0.00014000,Metazoa_Coelacanthidae_Latimeria_chalumnae_|XP_014343897.1:0.01018000)1.0000:0.11988000,((Metazoa_Actinopterygii_Erpetoichthys_calabaricus_|XP_028651492.1:0.14104000,(Met…
ARHGAP35|NP_004482.4|R1147H|Q586N	(((Metazoa_Chondrichthyes_Callorhinchus_milii_|XP_007909359.1:0.09610000,Metazoa_Chondrichthyes_Rhincodon_typus_|XP_020390974.1:0.10368000)1.0000:0.14026000,((Metazoa_Coelacanthidae_Latimeria_chalumnae_|XP_005996091.1:0.00014000,Metazoa_Coelacanthidae_Latimeria_chalumnae_|XP_014343897.1:0.01018000)1.0000:0.11988000,((Metazoa_Actinopterygii_Erpetoichthys_calabaricus_|XP_028651492.1:0.14104000,(Met…
ARHGAP35|NP_004482.4|R1147H|R902H	(((Metazoa_Chondrichthyes_Callorhinchus_milii_|XP_007909359.1:0.09610000,Metazoa_Chondrichthyes_Rhincodon_typus_|XP_020390974.1:0.10368000)1.0000:0.14026000,((Metazoa_Coelacanthidae_Latimeria_chalumnae_|XP_005996091.1:0.00014000,Metazoa_Coelacanthidae_Latimeria_chalumnae_|XP_014343897.1:0.01018000)1.0000:0.11988000,((Metazoa_Actinopterygii_Erpetoichthys_calabaricus_|XP_028651492.1:0.14104000,(Met…
ARHGAP35|NP_004482.4|R1147H|T215R	(((Metazoa_Chondrichthyes_Callorhinchus_milii_|XP_007909359.1:0.09610000,Metazoa_Chondrichthyes_Rhincodon_typus_|XP_020390974.1:0.10368000)1.0000:0.14026000,((Metazoa_Coelacanthidae_Latimeria_chalumnae_|XP_005996091.1:0.00014000,Metazoa_Coelacanthidae_Latimeria_chalumnae_|XP_014343897.1:0.01018000)1.0000:0.11988000,((Metazoa_Actinopterygii_Erpetoichthys_calabaricus_|XP_028651492.1:0.14104000,(Met…
ARHGAP35|NP_004482.4|R1147H|E634T	(((Metazoa_Chondrichthyes_Callorhinchus_milii_|XP_007909359.1:0.09610000,Metazoa_Chondrichthyes_Rhincodon_typus_|XP_020390974.1:0.10368000)1.0000:0.14026000,((Metazoa_Coelacanthidae_Latimeria_chalumnae_|XP_005996091.1:0.00014000,Metazoa_Coelacanthidae_Latimeria_chalumnae_|XP_014343897.1:0.01018000)1.0000:0.11988000,((Metazoa_Actinopterygii_Erpetoichthys_calabaricus_|XP_028651492.1:0.14104000,(Met…
ARHGAP35|NP_004482.4|R1147H|K249R	(((Metazoa_Chondrichthyes_Callorhinchus_milii_|XP_007909359.1:0.09610000,Metazoa_Chondrichthyes_Rhincodon_typus_|XP_020390974.1:0.10368000)1.0000:0.14026000,((Metazoa_Coelacanthidae_Latimeria_chalumnae_|XP_005996091.1:0.00014000,Metazoa_Coelacanthidae_Latimeria_chalumnae_|XP_014343897.1:0.01018000)1.0000:0.11988000,((Metazoa_Actinopterygii_Erpetoichthys_calabaricus_|XP_028651492.1:0.14104000,(Met…
ATM|NP_000042.3|R337H|Q1825L_E2600P	((((((((((((((((((((((((((((((Metazoa_Laurasiatheria_Ovis_aries_musimon_|XP_012021801.1:0.00000085,Metazoa_Laurasiatheria_Ovis_aries_|XP_011950790.1:0.00000091,Metazoa_Laurasiatheria_Ovis_aries_musimon_|XP_014945948.1:0.00000053)0.0000:0.00014000,Metazoa_Laurasiatheria_Ovis_aries_|XP_004016048.1:0.00077000)0.9020:0.00017000,(Metazoa_Laurasiatheria_Ovis_aries_musimon_|XP_012021806.1:0.00000071,Met…
ATM|NP_000042.3|R2443Q|D479H_E1514D_Q2243M_K2898R	((((((((((((((((((((((((((((((Metazoa_Laurasiatheria_Ovis_aries_musimon_|XP_012021801.1:0.00000085,Metazoa_Laurasiatheria_Ovis_aries_|XP_011950790.1:0.00000091,Metazoa_Laurasiatheria_Ovis_aries_musimon_|XP_014945948.1:0.00000053)0.0000:0.00014000,Metazoa_Laurasiatheria_Ovis_aries_|XP_004016048.1:0.00077000)0.9020:0.00017000,(Metazoa_Laurasiatheria_Ovis_aries_musimon_|XP_012021806.1:0.00000071,Met…
BAP1|NP_004647.1|M1I|L6F_G121K_S126M_V698N	(((((((((((((((((((((((((((((((((((((((((((((((((((((Metazoa_Glires_Meriones_unguiculatus_|XP_021490913.1:0.00000066,Metazoa_Primates_other_Carlito_syrichta_|XP_008053149.1:0.00000082,Metazoa_Laurasiatheria_Desmodus_rotundus_|XP_024412474.1:0.00000092)0.0000:0.00014000,Metazoa_Laurasiatheria_Miniopterus_natalensis_|XP_016065339.1:0.00658000)0.1520:0.00063000,(Metazoa_Laurasiatheria_Myotis_davidii…
BAP1|NP_004647.1|D225N|I87V_N89D_I176A	(((((((((((((((((((((((((((((((((((((((((((((((((((((Metazoa_Glires_Meriones_unguiculatus_|XP_021490913.1:0.00000066,Metazoa_Primates_other_Carlito_syrichta_|XP_008053149.1:0.00000082,Metazoa_Laurasiatheria_Desmodus_rotundus_|XP_024412474.1:0.00000092)0.0000:0.00014000,Metazoa_Laurasiatheria_Miniopterus_natalensis_|XP_016065339.1:0.00658000)0.1520:0.00063000,(Metazoa_Laurasiatheria_Myotis_davidii…
BCOR|NP_001116855.1|N521K|Q348S	(((Metazoa_Chondrichthyes_Callorhinchus_milii_|XP_007899699.1:0.00014000,((Metazoa_Chondrichthyes_Callorhinchus_milii_|XP_007899643.1:0.00000053,Metazoa_Chondrichthyes_Callorhinchus_milii_|XP_007899671.1:0.00000077,Metazoa_Chondrichthyes_Callorhinchus_milii_|XP_007899680.1:0.00000067,Metazoa_Chondrichthyes_Callorhinchus_milii_|XP_007899688.1:0.00000082,Metazoa_Chondrichthyes_Callorhinchus_milii_|…
BCOR|NP_001116855.1|S1371L|G675T_C1648S	(((Metazoa_Chondrichthyes_Callorhinchus_milii_|XP_007899699.1:0.00014000,((Metazoa_Chondrichthyes_Callorhinchus_milii_|XP_007899643.1:0.00000053,Metazoa_Chondrichthyes_Callorhinchus_milii_|XP_007899671.1:0.00000077,Metazoa_Chondrichthyes_Callorhinchus_milii_|XP_007899680.1:0.00000067,Metazoa_Chondrichthyes_Callorhinchus_milii_|XP_007899688.1:0.00000082,Metazoa_Chondrichthyes_Callorhinchus_milii_|…
BRAF|NP_004324.2|K601E|F635R	(((((((((((((((((((((((((((((((((((((((((Metazoa_Laurasiatheria_Condylura_cristata_|XP_012576233.1:0.00014000,((Metazoa_Glires_Peromyscus_maniculatus_bairdii_|XP_015864203.1:0.00000079,Metazoa_Glires_Peromyscus_maniculatus_bairdii_|XP_015864205.1:0.00000056,Metazoa_Glires_Peromyscus_maniculatus_bairdii_|XP_015864204.1:0.00000083)0.0000:0.00014000,(((Metazoa_Glires_Meriones_unguiculatus_|XP_021487…
BRAF|NP_004324.2|K601E|N148V	(((((((((((((((((((((((((((((((((((((((((Metazoa_Laurasiatheria_Condylura_cristata_|XP_012576233.1:0.00014000,((Metazoa_Glires_Peromyscus_maniculatus_bairdii_|XP_015864203.1:0.00000079,Metazoa_Glires_Peromyscus_maniculatus_bairdii_|XP_015864205.1:0.00000056,Metazoa_Glires_Peromyscus_maniculatus_bairdii_|XP_015864204.1:0.00000083)0.0000:0.00014000,(((Metazoa_Glires_Meriones_unguiculatus_|XP_021487…
BRAF|NP_004324.2|K601E|W476F	(((((((((((((((((((((((((((((((((((((((((Metazoa_Laurasiatheria_Condylura_cristata_|XP_012576233.1:0.00014000,((Metazoa_Glires_Peromyscus_maniculatus_bairdii_|XP_015864203.1:0.00000079,Metazoa_Glires_Peromyscus_maniculatus_bairdii_|XP_015864205.1:0.00000056,Metazoa_Glires_Peromyscus_maniculatus_bairdii_|XP_015864204.1:0.00000083)0.0000:0.00014000,(((Metazoa_Glires_Meriones_unguiculatus_|XP_021487…
BRAF|NP_004324.2|K601E|L441N	(((((((((((((((((((((((((((((((((((((((((Metazoa_Laurasiatheria_Condylura_cristata_|XP_012576233.1:0.00014000,((Metazoa_Glires_Peromyscus_maniculatus_bairdii_|XP_015864203.1:0.00000079,Metazoa_Glires_Peromyscus_maniculatus_bairdii_|XP_015864205.1:0.00000056,Metazoa_Glires_Peromyscus_maniculatus_bairdii_|XP_015864204.1:0.00000083)0.0000:0.00014000,(((Metazoa_Glires_Meriones_unguiculatus_|XP_021487…
BRAF|NP_004324.2|K601E|S394A	(((((((((((((((((((((((((((((((((((((((((Metazoa_Laurasiatheria_Condylura_cristata_|XP_012576233.1:0.00014000,((Metazoa_Glires_Peromyscus_maniculatus_bairdii_|XP_015864203.1:0.00000079,Metazoa_Glires_Peromyscus_maniculatus_bairdii_|XP_015864205.1:0.00000056,Metazoa_Glires_Peromyscus_maniculatus_bairdii_|XP_015864204.1:0.00000083)0.0000:0.00014000,(((Metazoa_Glires_Meriones_unguiculatus_|XP_021487…
BRAF|NP_004324.2|K601E|N660S	(((((((((((((((((((((((((((((((((((((((((Metazoa_Laurasiatheria_Condylura_cristata_|XP_012576233.1:0.00014000,((Metazoa_Glires_Peromyscus_maniculatus_bairdii_|XP_015864203.1:0.00000079,Metazoa_Glires_Peromyscus_maniculatus_bairdii_|XP_015864205.1:0.00000056,Metazoa_Glires_Peromyscus_maniculatus_bairdii_|XP_015864204.1:0.00000083)0.0000:0.00014000,(((Metazoa_Glires_Meriones_unguiculatus_|XP_021487…
BRCA1|NP_009225.1|H619N|E203V_S403F	(((((((((((((((((((((Metazoa_Primates_other_Macaca_mulatta_|XP_014975230.1:0.00014000,Metazoa_Primates_other_Macaca_mulatta_|XP_014975234.1:0.00014000)0.0000:0.00014000,Metazoa_Primates_other_Macaca_mulatta_|XP_014975232.1:0.00054000)0.0000:0.00014000,Metazoa_Primates_other_Macaca_mulatta_|XP_014975233.1:0.00108000)0.0000:0.00011000,Metazoa_Primates_other_Macaca_mulatta_|NP_001108421.1:0.00054000…
BRCA1|NP_009225.1|A622V|P698A_H839K	(((((((((((((((((((((Metazoa_Primates_other_Macaca_mulatta_|XP_014975230.1:0.00014000,Metazoa_Primates_other_Macaca_mulatta_|XP_014975234.1:0.00014000)0.0000:0.00014000,Metazoa_Primates_other_Macaca_mulatta_|XP_014975232.1:0.00054000)0.0000:0.00014000,Metazoa_Primates_other_Macaca_mulatta_|XP_014975233.1:0.00108000)0.0000:0.00011000,Metazoa_Primates_other_Macaca_mulatta_|NP_001108421.1:0.00054000…
BRD7|NP_037395.2|P456L|S47E_F155I_L225W_L351X	(((((((((((((((((((((Metazoa_Hominidae_Homo_sapiens_|XP_016878668.1:0.00000080,Metazoa_Hominidae_Homo_sapiens_|XP_016878669.1:0.00000062,Metazoa_Hominidae_Homo_sapiens_|XP_011521350.1:0.00000057,Metazoa_Hominidae_Homo_sapiens_|XP_011521351.1:0.00000089)0.0000:0.00014000,((Metazoa_Hominidae_Gorilla_gorilla_gorilla_|XP_004065333.2:0.00000088,Metazoa_Hominidae_Gorilla_gorilla_gorilla_|XP_018868102.1…
CASP8|NP_203519.1|R68Q|C203F_H255C_I281T_E290K	((((((((((((((((((((((((((Metazoa_Laurasiatheria_Enhydra_lutris_kenyoni_|_t1.4.1_|XP_022349077.1:0.00000079,Metazoa_Laurasiatheria_Enhydra_lutris_kenyoni_|_t1.4.1_|XP_022349064.1:0.00000090)0.0000:0.00491000,Metazoa_Laurasiatheria_Enhydra_lutris_kenyoni_|_t1.4.1_|XP_022349081.1:0.00014000)0.7290:0.00014000,Metazoa_Laurasiatheria_Enhydra_lutris_kenyoni_|_t1.4.1_|XP_022349089.1:0.00502000)0.5150:0.…
CDH1|NP_004351.1|R732Q|L140R_G196Q_E273N_G420L_Q449H_G571E_I600F_N643H_S770A	((((Metazoa_Tunicata_Ciona_intestinalis_|XP_009859529.1:0.00217000,Metazoa_Tunicata_Ciona_intestinalis_|NP_001121583.1:0.01156000)1.0000:0.91480000,(((Metazoa_Actinopterygii_Boleophthalmus_pectinirostris_|XP_020787794.1:0.38148000,(Metazoa_Actinopterygii_Gouania_willdenowi_|XP_028305189.1:0.25294000,(((Metazoa_Actinopterygii_Stegastes_partitus_|XP_008294717.1:0.13719000,(Metazoa_Actinopterygii_Am…
CTCF|NP_006556.1|S354F|L366I_K367Y_I511S	(((((((((((((((((((Metazoa_Laurasiatheria_Bubalus_bubalis_|XP_025124041.1:0.00000084,Metazoa_Afrotheria_Loxodonta_africana_|XP_023412334.1:0.00000078,Metazoa_Laurasiatheria_Odobenus_rosmarus_divergens_|XP_012421292.1:0.00000052,Metazoa_Glires_Mus_musculus_|XP_006530707.1:0.00000079,Metazoa_Glires_Mus_musculus_|XP_006530708.1:0.00000078,Metazoa_Glires_Mus_musculus_|XP_006530709.1:0.00000066,Metazo…
CTCF|NP_006556.1|R377C|E291G_N311E_R342S_Q380A_L394A	(((((((((((((((((((Metazoa_Laurasiatheria_Bubalus_bubalis_|XP_025124041.1:0.00000084,Metazoa_Afrotheria_Loxodonta_africana_|XP_023412334.1:0.00000078,Metazoa_Laurasiatheria_Odobenus_rosmarus_divergens_|XP_012421292.1:0.00000052,Metazoa_Glires_Mus_musculus_|XP_006530707.1:0.00000079,Metazoa_Glires_Mus_musculus_|XP_006530708.1:0.00000078,Metazoa_Glires_Mus_musculus_|XP_006530709.1:0.00000066,Metazo…
CTCF|NP_006556.1|R377H|V361P_S372E_P406Q_D443M_A524I	(((((((((((((((((((Metazoa_Laurasiatheria_Bubalus_bubalis_|XP_025124041.1:0.00000084,Metazoa_Afrotheria_Loxodonta_africana_|XP_023412334.1:0.00000078,Metazoa_Laurasiatheria_Odobenus_rosmarus_divergens_|XP_012421292.1:0.00000052,Metazoa_Glires_Mus_musculus_|XP_006530707.1:0.00000079,Metazoa_Glires_Mus_musculus_|XP_006530708.1:0.00000078,Metazoa_Glires_Mus_musculus_|XP_006530709.1:0.00000066,Metazo…
CUL3|NP_003581.1|K12N|E137D_T410S_G499N_D698Y	((((((((((((((((((((((((((((((((((Metazoa_Amphibia_Xenopus_laevis_|_t1.1.FALSE_|_t1.2.1_|XP_018117426.1:0.00000059,Metazoa_Amphibia_Xenopus_laevis_|_t1.1.FALSE_|_t1.2.1_|NP_001086652.1:0.00000076)0.0000:0.00129000,Metazoa_Amphibia_Xenopus_tropicalis_|_t1.1.FALSE_|_t1.2.1_|NP_001015975.2:0.00014000)0.0000:0.00014000,Metazoa_Amphibia_Xenopus_laevis_|_t1.1.FALSE_|_t1.2.1_|NP_001085677.1:0.00259000)0…
DNMT3A|NP_072046.2|R882P|D668A_F751L_A782G_F827T_Q886L	((((((((((((((((((((Metazoa_Afrotheria_Orycteropus_afer_afer_|XP_007937474.1:0.00368000,Metazoa_Afrotheria_Chrysochloris_asiatica_|XP_006835291.1:0.00185000)0.0000:0.00013000,(Metazoa_Laurasiatheria_Sorex_araneus_|XP_004609379.1:0.00367000,(Metazoa_Xenarthra_Dasypus_novemcinctus_|XP_012378404.1:0.00000077,Metazoa_Laurasiatheria_Camelus_bactrianus_|XP_010946863.1:0.00000079,Metazoa_Laurasiatheria_…
EGFR|NP_005219.2|G719A|D830T_W905S	((((Protists_Saprolegnia_parasitica_CBS_223_65_|XP_012204849.1:1.96078000,(Protists_Cyanidioschyzon_merolae_strain_10D_|XP_005537571.1:2.57020000,(Viridiplantae_Bathycoccus_prasinos_|XP_007510443.1:1.00630000,(Viridiplantae_Ostreococcus_lucimarinus_CCE9901_|XP_001419495.1:0.89024000,Viridiplantae_Ostreococcus_tauri_|XP_003081076.2:0.53072000)0.8660:0.30085000)0.9690:0.56137000)0.9230:0.51373000)0…
EGFR|NP_005219.2|G719A|K728L_G911H	((((Protists_Saprolegnia_parasitica_CBS_223_65_|XP_012204849.1:1.96078000,(Protists_Cyanidioschyzon_merolae_strain_10D_|XP_005537571.1:2.57020000,(Viridiplantae_Bathycoccus_prasinos_|XP_007510443.1:1.00630000,(Viridiplantae_Ostreococcus_lucimarinus_CCE9901_|XP_001419495.1:0.89024000,Viridiplantae_Ostreococcus_tauri_|XP_003081076.2:0.53072000)0.8660:0.30085000)0.9690:0.56137000)0.9230:0.51373000)0…
EGFR|NP_005219.2|S768I|T751G_N756H	((((Protists_Saprolegnia_parasitica_CBS_223_65_|XP_012204849.1:1.96078000,(Protists_Cyanidioschyzon_merolae_strain_10D_|XP_005537571.1:2.57020000,(Viridiplantae_Bathycoccus_prasinos_|XP_007510443.1:1.00630000,(Viridiplantae_Ostreococcus_lucimarinus_CCE9901_|XP_001419495.1:0.89024000,Viridiplantae_Ostreococcus_tauri_|XP_003081076.2:0.53072000)0.8660:0.30085000)0.9690:0.56137000)0.9230:0.51373000)0…
EGFR|NP_005219.2|T790M|K708P_Y764Q_L799K_K879R_H893S	((((Protists_Saprolegnia_parasitica_CBS_223_65_|XP_012204849.1:1.96078000,(Protists_Cyanidioschyzon_merolae_strain_10D_|XP_005537571.1:2.57020000,(Viridiplantae_Bathycoccus_prasinos_|XP_007510443.1:1.00630000,(Viridiplantae_Ostreococcus_lucimarinus_CCE9901_|XP_001419495.1:0.89024000,Viridiplantae_Ostreococcus_tauri_|XP_003081076.2:0.53072000)0.8660:0.30085000)0.9690:0.56137000)0.9230:0.51373000)0…
EGFR|NP_005219.2|L861Q|T678S_Y727S_V943L_E963Q	((((Protists_Saprolegnia_parasitica_CBS_223_65_|XP_012204849.1:1.96078000,(Protists_Cyanidioschyzon_merolae_strain_10D_|XP_005537571.1:2.57020000,(Viridiplantae_Bathycoccus_prasinos_|XP_007510443.1:1.00630000,(Viridiplantae_Ostreococcus_lucimarinus_CCE9901_|XP_001419495.1:0.89024000,Viridiplantae_Ostreococcus_tauri_|XP_003081076.2:0.53072000)0.8660:0.30085000)0.9690:0.56137000)0.9230:0.51373000)0…
EIF1AX|NP_001403.1|R13H|I61S_R82Q	(((((((((((((((((((((((((((((((((((Fungi_Aspergillus_neoniger_CBS_115656_|XP_025479588.1:0.00015000,Fungi_Aspergillus_japonicus_CBS_114_51_|XP_025522560.1:0.02366000)0.3920:0.01992000,Fungi_Aspergillus_brunneoviolaceus_CBS_621_78_|XP_025439189.1:0.01938000)0.1380:0.01238000,Fungi_Aspergillus_homomorphus_CBS_101889_|XP_025550177.1:0.00015000)0.9940:0.00515000,Fungi_Aspergillus_oryzae_RIB40_|XP_001…
EPHA2|NP_004422.2|A112T|G239Q_L421F_D701R	(((Protists_Acanthamoeba_castellanii_str_Neff_|XP_004340974.1:1.32333000,((Protists_Acanthamoeba_castellanii_str_Neff_|XP_004349733.1:1.04817000,(Protists_Acanthamoeba_castellanii_str_Neff_|XP_004356679.1:0.49002000,Protists_Acanthamoeba_castellanii_str_Neff_|XP_004336280.1:0.54570000)0.9540:0.24641000)0.9340:0.25014000,(Protists_Acanthamoeba_castellanii_str_Neff_|XP_004355053.1:1.33935000,((Prot…
EPHA2|NP_004422.2|R244H|M73E	(((Protists_Acanthamoeba_castellanii_str_Neff_|XP_004340974.1:1.32333000,((Protists_Acanthamoeba_castellanii_str_Neff_|XP_004349733.1:1.04817000,(Protists_Acanthamoeba_castellanii_str_Neff_|XP_004356679.1:0.49002000,Protists_Acanthamoeba_castellanii_str_Neff_|XP_004336280.1:0.54570000)0.9540:0.24641000)0.9340:0.25014000,(Protists_Acanthamoeba_castellanii_str_Neff_|XP_004355053.1:1.33935000,((Prot…
EPHA2|NP_004422.2|R244H|T229K	(((Protists_Acanthamoeba_castellanii_str_Neff_|XP_004340974.1:1.32333000,((Protists_Acanthamoeba_castellanii_str_Neff_|XP_004349733.1:1.04817000,(Protists_Acanthamoeba_castellanii_str_Neff_|XP_004356679.1:0.49002000,Protists_Acanthamoeba_castellanii_str_Neff_|XP_004336280.1:0.54570000)0.9540:0.24641000)0.9340:0.25014000,(Protists_Acanthamoeba_castellanii_str_Neff_|XP_004355053.1:1.33935000,((Prot…
EPHA2|NP_004422.2|R244H|R486K	(((Protists_Acanthamoeba_castellanii_str_Neff_|XP_004340974.1:1.32333000,((Protists_Acanthamoeba_castellanii_str_Neff_|XP_004349733.1:1.04817000,(Protists_Acanthamoeba_castellanii_str_Neff_|XP_004356679.1:0.49002000,Protists_Acanthamoeba_castellanii_str_Neff_|XP_004336280.1:0.54570000)0.9540:0.24641000)0.9340:0.25014000,(Protists_Acanthamoeba_castellanii_str_Neff_|XP_004355053.1:1.33935000,((Prot…
EPHA2|NP_004422.2|R244H|Q318T	(((Protists_Acanthamoeba_castellanii_str_Neff_|XP_004340974.1:1.32333000,((Protists_Acanthamoeba_castellanii_str_Neff_|XP_004349733.1:1.04817000,(Protists_Acanthamoeba_castellanii_str_Neff_|XP_004356679.1:0.49002000,Protists_Acanthamoeba_castellanii_str_Neff_|XP_004336280.1:0.54570000)0.9540:0.24641000)0.9340:0.25014000,(Protists_Acanthamoeba_castellanii_str_Neff_|XP_004355053.1:1.33935000,((Prot…
EPHA2|NP_004422.2|R244H|E302S	(((Protists_Acanthamoeba_castellanii_str_Neff_|XP_004340974.1:1.32333000,((Protists_Acanthamoeba_castellanii_str_Neff_|XP_004349733.1:1.04817000,(Protists_Acanthamoeba_castellanii_str_Neff_|XP_004356679.1:0.49002000,Protists_Acanthamoeba_castellanii_str_Neff_|XP_004336280.1:0.54570000)0.9540:0.24641000)0.9340:0.25014000,(Protists_Acanthamoeba_castellanii_str_Neff_|XP_004355053.1:1.33935000,((Prot…
EPHA2|NP_004422.2|R244H|E934D	(((Protists_Acanthamoeba_castellanii_str_Neff_|XP_004340974.1:1.32333000,((Protists_Acanthamoeba_castellanii_str_Neff_|XP_004349733.1:1.04817000,(Protists_Acanthamoeba_castellanii_str_Neff_|XP_004356679.1:0.49002000,Protists_Acanthamoeba_castellanii_str_Neff_|XP_004336280.1:0.54570000)0.9540:0.24641000)0.9340:0.25014000,(Protists_Acanthamoeba_castellanii_str_Neff_|XP_004355053.1:1.33935000,((Prot…
EPHA2|NP_004422.2|R244H|E403D	(((Protists_Acanthamoeba_castellanii_str_Neff_|XP_004340974.1:1.32333000,((Protists_Acanthamoeba_castellanii_str_Neff_|XP_004349733.1:1.04817000,(Protists_Acanthamoeba_castellanii_str_Neff_|XP_004356679.1:0.49002000,Protists_Acanthamoeba_castellanii_str_Neff_|XP_004336280.1:0.54570000)0.9540:0.24641000)0.9340:0.25014000,(Protists_Acanthamoeba_castellanii_str_Neff_|XP_004355053.1:1.33935000,((Prot…
EPHA2|NP_004422.2|R244H|M926T	(((Protists_Acanthamoeba_castellanii_str_Neff_|XP_004340974.1:1.32333000,((Protists_Acanthamoeba_castellanii_str_Neff_|XP_004349733.1:1.04817000,(Protists_Acanthamoeba_castellanii_str_Neff_|XP_004356679.1:0.49002000,Protists_Acanthamoeba_castellanii_str_Neff_|XP_004336280.1:0.54570000)0.9540:0.24641000)0.9340:0.25014000,(Protists_Acanthamoeba_castellanii_str_Neff_|XP_004355053.1:1.33935000,((Prot…
EPHA2|NP_004422.2|R244H|M55T	(((Protists_Acanthamoeba_castellanii_str_Neff_|XP_004340974.1:1.32333000,((Protists_Acanthamoeba_castellanii_str_Neff_|XP_004349733.1:1.04817000,(Protists_Acanthamoeba_castellanii_str_Neff_|XP_004356679.1:0.49002000,Protists_Acanthamoeba_castellanii_str_Neff_|XP_004336280.1:0.54570000)0.9540:0.24641000)0.9340:0.25014000,(Protists_Acanthamoeba_castellanii_str_Neff_|XP_004355053.1:1.33935000,((Prot…
EPHA2|NP_004422.2|R244H|T225K	(((Protists_Acanthamoeba_castellanii_str_Neff_|XP_004340974.1:1.32333000,((Protists_Acanthamoeba_castellanii_str_Neff_|XP_004349733.1:1.04817000,(Protists_Acanthamoeba_castellanii_str_Neff_|XP_004356679.1:0.49002000,Protists_Acanthamoeba_castellanii_str_Neff_|XP_004336280.1:0.54570000)0.9540:0.24641000)0.9340:0.25014000,(Protists_Acanthamoeba_castellanii_str_Neff_|XP_004355053.1:1.33935000,((Prot…
EPHA2|NP_004422.2|R244H|G239L	(((Protists_Acanthamoeba_castellanii_str_Neff_|XP_004340974.1:1.32333000,((Protists_Acanthamoeba_castellanii_str_Neff_|XP_004349733.1:1.04817000,(Protists_Acanthamoeba_castellanii_str_Neff_|XP_004356679.1:0.49002000,Protists_Acanthamoeba_castellanii_str_Neff_|XP_004336280.1:0.54570000)0.9540:0.24641000)0.9340:0.25014000,(Protists_Acanthamoeba_castellanii_str_Neff_|XP_004355053.1:1.33935000,((Prot…
EPHA2|NP_004422.2|R244H|Q599V	(((Protists_Acanthamoeba_castellanii_str_Neff_|XP_004340974.1:1.32333000,((Protists_Acanthamoeba_castellanii_str_Neff_|XP_004349733.1:1.04817000,(Protists_Acanthamoeba_castellanii_str_Neff_|XP_004356679.1:0.49002000,Protists_Acanthamoeba_castellanii_str_Neff_|XP_004336280.1:0.54570000)0.9540:0.24641000)0.9340:0.25014000,(Protists_Acanthamoeba_castellanii_str_Neff_|XP_004355053.1:1.33935000,((Prot…
EPHA2|NP_004422.2|R244H|V383I	(((Protists_Acanthamoeba_castellanii_str_Neff_|XP_004340974.1:1.32333000,((Protists_Acanthamoeba_castellanii_str_Neff_|XP_004349733.1:1.04817000,(Protists_Acanthamoeba_castellanii_str_Neff_|XP_004356679.1:0.49002000,Protists_Acanthamoeba_castellanii_str_Neff_|XP_004336280.1:0.54570000)0.9540:0.24641000)0.9340:0.25014000,(Protists_Acanthamoeba_castellanii_str_Neff_|XP_004355053.1:1.33935000,((Prot…
EPHA2|NP_004422.2|R244H|E345L	(((Protists_Acanthamoeba_castellanii_str_Neff_|XP_004340974.1:1.32333000,((Protists_Acanthamoeba_castellanii_str_Neff_|XP_004349733.1:1.04817000,(Protists_Acanthamoeba_castellanii_str_Neff_|XP_004356679.1:0.49002000,Protists_Acanthamoeba_castellanii_str_Neff_|XP_004336280.1:0.54570000)0.9540:0.24641000)0.9340:0.25014000,(Protists_Acanthamoeba_castellanii_str_Neff_|XP_004355053.1:1.33935000,((Prot…
EPHA2|NP_004422.2|R244H|G540A	(((Protists_Acanthamoeba_castellanii_str_Neff_|XP_004340974.1:1.32333000,((Protists_Acanthamoeba_castellanii_str_Neff_|XP_004349733.1:1.04817000,(Protists_Acanthamoeba_castellanii_str_Neff_|XP_004356679.1:0.49002000,Protists_Acanthamoeba_castellanii_str_Neff_|XP_004336280.1:0.54570000)0.9540:0.24641000)0.9340:0.25014000,(Protists_Acanthamoeba_castellanii_str_Neff_|XP_004355053.1:1.33935000,((Prot…
EPHA2|NP_004422.2|E470K|I96V_K162R_H824Y_K863R	(((Protists_Acanthamoeba_castellanii_str_Neff_|XP_004340974.1:1.32333000,((Protists_Acanthamoeba_castellanii_str_Neff_|XP_004349733.1:1.04817000,(Protists_Acanthamoeba_castellanii_str_Neff_|XP_004356679.1:0.49002000,Protists_Acanthamoeba_castellanii_str_Neff_|XP_004336280.1:0.54570000)0.9540:0.24641000)0.9340:0.25014000,(Protists_Acanthamoeba_castellanii_str_Neff_|XP_004355053.1:1.33935000,((Prot…
EPHA2|NP_004422.2|S790F|E626K_I682F_I830L	(((Protists_Acanthamoeba_castellanii_str_Neff_|XP_004340974.1:1.32333000,((Protists_Acanthamoeba_castellanii_str_Neff_|XP_004349733.1:1.04817000,(Protists_Acanthamoeba_castellanii_str_Neff_|XP_004356679.1:0.49002000,Protists_Acanthamoeba_castellanii_str_Neff_|XP_004336280.1:0.54570000)0.9540:0.24641000)0.9340:0.25014000,(Protists_Acanthamoeba_castellanii_str_Neff_|XP_004355053.1:1.33935000,((Prot…
EPHA2|NP_004422.2|D942N|Q656N_L821W_D866T	(((Protists_Acanthamoeba_castellanii_str_Neff_|XP_004340974.1:1.32333000,((Protists_Acanthamoeba_castellanii_str_Neff_|XP_004349733.1:1.04817000,(Protists_Acanthamoeba_castellanii_str_Neff_|XP_004356679.1:0.49002000,Protists_Acanthamoeba_castellanii_str_Neff_|XP_004336280.1:0.54570000)0.9540:0.24641000)0.9340:0.25014000,(Protists_Acanthamoeba_castellanii_str_Neff_|XP_004355053.1:1.33935000,((Prot…
EPHA2|NP_004422.2|D942N|F178V_N407S_A621Q	(((Protists_Acanthamoeba_castellanii_str_Neff_|XP_004340974.1:1.32333000,((Protists_Acanthamoeba_castellanii_str_Neff_|XP_004349733.1:1.04817000,(Protists_Acanthamoeba_castellanii_str_Neff_|XP_004356679.1:0.49002000,Protists_Acanthamoeba_castellanii_str_Neff_|XP_004336280.1:0.54570000)0.9540:0.24641000)0.9340:0.25014000,(Protists_Acanthamoeba_castellanii_str_Neff_|XP_004355053.1:1.33935000,((Prot…
ERBB2|NP_004439.2|V842I|T900S	(((Metazoa_Chondrichthyes_Callorhinchus_milii_|XP_007899632.1:0.22030000,Metazoa_Chondrichthyes_Rhincodon_typus_|XP_020385543.1:0.33188000)0.9980:0.16236000,((Metazoa_Actinopterygii_Erpetoichthys_calabaricus_|XP_028675724.1:0.39037000,(Metazoa_Actinopterygii_Lepisosteus_oculatus_|XP_006638316.2:0.16397000,(((Metazoa_Actinopterygii_Scleropages_formosus_|XP_018582536.1:0.15030000,Metazoa_Actinopter…
ERBB3|NP_001973.2|V104L|P100S_Q298D_H770Y	(((((((((((((((((((((((((((Metazoa_Primates_other_Chlorocebus_sabaeus_|_t1.3.FALSE_|XP_008001796.1:0.00109000,((Metazoa_Primates_other_Macaca_fascicularis_|_t1.3.FALSE_|XP_005571238.1:0.00000098,Metazoa_Primates_other_Macaca_nemestrina_|_t1.3.FALSE_|XP_011726930.1:0.00000057)0.0000:0.00015000,(((Metazoa_Primates_other_Cercocebus_atys_|_t1.3.FALSE_|XP_011918886.1:0.00000055,Metazoa_Primates_other_…
ERBB3|NP_001973.2|V104M|L436M_S1315T	(((((((((((((((((((((((((((Metazoa_Primates_other_Chlorocebus_sabaeus_|XP_008001796.1:0.00109000,((Metazoa_Primates_other_Macaca_fascicularis_|XP_005571238.1:0.00000098,Metazoa_Primates_other_Macaca_nemestrina_|XP_011726930.1:0.00000057)0.0000:0.00015000,(((Metazoa_Primates_other_Cercocebus_atys_|XP_011918886.1:0.00000055,Metazoa_Primates_other_Mandrillus_leucophaeus_|XP_011825401.1:0.00000093)0.…
ERBB3|NP_001973.2|G284R|K154R_L806A_V901C_T966S	(((((((((((((((((((((((((((Metazoa_Primates_other_Chlorocebus_sabaeus_|XP_008001796.1:0.00109000,((Metazoa_Primates_other_Macaca_fascicularis_|XP_005571238.1:0.00000098,Metazoa_Primates_other_Macaca_nemestrina_|XP_011726930.1:0.00000057)0.0000:0.00015000,(((Metazoa_Primates_other_Cercocebus_atys_|XP_011918886.1:0.00000055,Metazoa_Primates_other_Mandrillus_leucophaeus_|XP_011825401.1:0.00000093)0.…
FAT1|NP_005236.2|S1310L|S666L_T4225A	((((Metazoa_Actinopterygii_Lepisosteus_oculatus_|XP_015201126.1:0.00274000,(Metazoa_Actinopterygii_Lepisosteus_oculatus_|XP_015201120.1:0.00135000,(Metazoa_Actinopterygii_Lepisosteus_oculatus_|XP_015201122.1:0.00000073,Metazoa_Actinopterygii_Lepisosteus_oculatus_|XP_015201123.1:0.00000059,Metazoa_Actinopterygii_Lepisosteus_oculatus_|XP_015201125.1:0.00000091,Metazoa_Actinopterygii_Lepisosteus_ocu…
FAT1|NP_005236.2|R1627Q|K242R	((((Metazoa_Actinopterygii_Lepisosteus_oculatus_|_Driver.1_|_t1.1.1_|XP_015201126.1:0.00274000,(Metazoa_Actinopterygii_Lepisosteus_oculatus_|_Driver.1_|_t1.1.1_|XP_015201120.1:0.00135000,(Metazoa_Actinopterygii_Lepisosteus_oculatus_|_Driver.1_|_t1.1.1_|XP_015201122.1:0.00000073,Metazoa_Actinopterygii_Lepisosteus_oculatus_|_Driver.1_|_t1.1.1_|XP_015201123.1:0.00000059,Metazoa_Actinopterygii_Lepiso…
FBXW7|NP_001336727.1|R465C|A503N_I605F	(((((((((((((((((((((((((((((((((((((Metazoa_Laurasiatheria_Erinaceus_europaeus_|XP_007528099.1:0.00619000,Metazoa_Glires_Ictidomys_tridecemlineatus_|XP_013219387.1:0.00204000)0.0000:0.00015000,((Metazoa_Laurasiatheria_Ailuropoda_melanoleuca_|XP_011233906.1:0.00208000,Metazoa_Laurasiatheria_Ovis_aries_musimon_|XP_011979306.1:0.00205000)0.0000:0.00015000,(Metazoa_Laurasiatheria_Acinonyx_jubatus_|X…
FBXW7|NP_001336727.1|S582L|H470L_K604M	(((((((((((((((((((((((((((((((((((((Metazoa_Laurasiatheria_Erinaceus_europaeus_|XP_007528099.1:0.00619000,Metazoa_Glires_Ictidomys_tridecemlineatus_|XP_013219387.1:0.00204000)0.0000:0.00015000,((Metazoa_Laurasiatheria_Ailuropoda_melanoleuca_|XP_011233906.1:0.00208000,Metazoa_Laurasiatheria_Ovis_aries_musimon_|XP_011979306.1:0.00205000)0.0000:0.00015000,(Metazoa_Laurasiatheria_Acinonyx_jubatus_|X…
GNAS|NP_536350.2|R844H|K794Q_S848P	((((((((((((((((((((((((((((((((((((((Fungi_Aspergillus_lacticoffeatus_CBS_101883_|XP_025449281.1:0.00000063,Fungi_Aspergillus_niger_CBS_513_88_|XP_001399933.1:0.00000095)0.0000:0.00016000,(Fungi_Aspergillus_neoniger_CBS_115656_|XP_025478924.1:0.00282000,Fungi_Aspergillus_eucalypticola_CBS_122712_|XP_025383974.1:0.00014000)0.8520:0.00284000)0.8580:0.00989000,(Fungi_Aspergillus_ibericus_CBS_121593…
HIST1H1E|NP_005312.1|K75N|D72G_A128N_P147S_P185I	((((((((((((((((((((((((((Metazoa_Dinosauria_Ficedula_albicollis_|XP_005039644.1:0.00491000,Metazoa_Dinosauria_Lonchura_striata_domestica_|XP_021408518.1:0.00489000)0.0000:0.00014000,((Metazoa_Dinosauria_Sturnus_vulgaris_|XP_014747910.1:0.00000073,Metazoa_Dinosauria_Pseudopodoces_humilis_|XP_005519553.1:0.00000061,Metazoa_Dinosauria_Taeniopygia_guttata_|NP_001232807.1:0.00000087)0.0000:0.00014000…
KIAA1267|NP_056258.1|T166A|T814A	(((((Metazoa_Actinopterygii_Lepisosteus_oculatus_|XP_015212644.1:0.00000061,Metazoa_Actinopterygii_Lepisosteus_oculatus_|XP_015212645.1:0.00000067)0.0000:0.48915000,((Metazoa_Actinopterygii_Electrophorus_electricus_|XP_026870768.1:0.00015000,Metazoa_Actinopterygii_Electrophorus_electricus_|XP_026870769.1:0.00014000)1.0000:0.29910000,((Metazoa_Actinopterygii_Danio_rerio_|XP_009292461.1:0.00016000,…
KIAA1267|NP_056258.1|A292T|I44L_L552V	(((((Metazoa_Actinopterygii_Lepisosteus_oculatus_|XP_015212644.1:0.00000061,Metazoa_Actinopterygii_Lepisosteus_oculatus_|XP_015212645.1:0.00000067)0.0000:0.48915000,((Metazoa_Actinopterygii_Electrophorus_electricus_|XP_026870768.1:0.00015000,Metazoa_Actinopterygii_Electrophorus_electricus_|XP_026870769.1:0.00014000)1.0000:0.29910000,((Metazoa_Actinopterygii_Danio_rerio_|XP_009292461.1:0.00016000,…
KDM6A|NP_001278344.1|T846P|V602M_T807M_V925I_E947D_E1097D_R1359K	((((((((((((((((((((((((((((((((((((((((((((((((Metazoa_Primates_other_Macaca_fascicularis_|_t1.3.FALSE_|_t1.4.FALSE_|XP_005593426.1:0.00000087,Metazoa_Hominidae_Pan_paniscus_|_t1.3.FALSE_|_t1.4.FALSE_|XP_008958713.1:0.00000085,Metazoa_Primates_other_Macaca_nemestrina_|_t1.3.FALSE_|_t1.4.FALSE_|XP_024643038.1:0.00000077)0.0000:0.00015000,Metazoa_Hominidae_Pongo_abelii_|_t1.3.FALSE_|_t1.4.FALSE_|X…
KDM6A|NP_001278344.1|A858T|K2Q_M918I_V925I	((((((((((((((((((((((((((((((((((((((((((((((((Metazoa_Primates_other_Macaca_fascicularis_|_t1.3.FALSE_|XP_005593426.1:0.00000087,Metazoa_Hominidae_Pan_paniscus_|_t1.3.FALSE_|XP_008958713.1:0.00000085,Metazoa_Primates_other_Macaca_nemestrina_|_t1.3.FALSE_|XP_024643038.1:0.00000077)0.0000:0.00015000,Metazoa_Hominidae_Pongo_abelii_|_t1.3.FALSE_|XP_024096272.1:0.00168000)0.8400:0.00084000,(Metazoa_…
KEAP1|NP_036421.2|G333C|S508P_R554K_E611C	(((((((((Viridiplantae_Selaginella_moellendorffii_|XP_024516319.1:0.00114000,Viridiplantae_Selaginella_moellendorffii_|XP_002973471.2:0.01272000)1.0000:0.73367000,(Viridiplantae_Selaginella_moellendorffii_|XP_024534342.1:0.01521000,Viridiplantae_Selaginella_moellendorffii_|XP_024536232.1:0.02341000)1.0000:0.39931000)0.9710:0.21322000,((((((((Viridiplantae_Phalaenopsis_equestris_|XP_020576458.1:0.…
KEAP1|NP_036421.2|G364C|L231M_A331S_T351V_A521S_H552G_L569F	(((((((((Viridiplantae_Selaginella_moellendorffii_|_Driver.1_|_t1.5.5_|XP_024516319.1:0.00114000,Viridiplantae_Selaginella_moellendorffii_|_Driver.1_|_t1.5.5_|XP_002973471.2:0.01272000)1.0000:0.73367000,(Viridiplantae_Selaginella_moellendorffii_|_t1.5.FALSE_|XP_024534342.1:0.01521000,Viridiplantae_Selaginella_moellendorffii_|_t1.5.FALSE_|XP_024536232.1:0.02341000)1.0000:0.39931000)0.9710:0.213220…
KEAP1|NP_036421.2|G480W|V253W_L267N_G417M_E535K	(((((((((Viridiplantae_Selaginella_moellendorffii_|XP_024516319.1:0.00114000,Viridiplantae_Selaginella_moellendorffii_|XP_002973471.2:0.01272000)1.0000:0.73367000,(Viridiplantae_Selaginella_moellendorffii_|XP_024534342.1:0.01521000,Viridiplantae_Selaginella_moellendorffii_|XP_024536232.1:0.02341000)1.0000:0.39931000)0.9710:0.21322000,((((((((Viridiplantae_Phalaenopsis_equestris_|XP_020576458.1:0.…
KLF5|NP_001721.2|T88P|Q99R_E188H_P235N_C284Q	((((((((((((((((((((((((((Metazoa_Laurasiatheria_Neomonachus_schauinslandi_|XP_021553532.1:0.00016000,Metazoa_Laurasiatheria_Leptonychotes_weddellii_|XP_006740809.1:0.00015000)0.8530:0.00312000,((Metazoa_Laurasiatheria_Callorhinus_ursinus_|XP_025730538.1:0.00015000,Metazoa_Laurasiatheria_Callorhinus_ursinus_|XP_025730539.1:0.00015000)0.9270:0.00313000,(Metazoa_Laurasiatheria_Odobenus_rosmarus_div…
KLF5|NP_001721.2|P301S|E93K_M281Q_S303M_R371K_P378T	((((((((((((((((((((((((((Metazoa_Laurasiatheria_Neomonachus_schauinslandi_|XP_021553532.1:0.00016000,Metazoa_Laurasiatheria_Leptonychotes_weddellii_|XP_006740809.1:0.00015000)0.8530:0.00312000,((Metazoa_Laurasiatheria_Callorhinus_ursinus_|XP_025730538.1:0.00015000,Metazoa_Laurasiatheria_Callorhinus_ursinus_|XP_025730539.1:0.00015000)0.9270:0.00313000,(Metazoa_Laurasiatheria_Odobenus_rosmarus_div…
LZTR1|NP_006758.2|L255I|W54N_F83W_R97S	(((((((((((((((((((((((((((((((((((Metazoa_Dinosauria_Corvus_cornix_cornix_|XP_020440480.1:0.02125000,Metazoa_Dinosauria_Acanthisitta_chloris_|XP_009070876.1:0.00167000)0.0000:0.00016000,Metazoa_Dinosauria_Manacus_vitellinus_|XP_017935265.1:0.00014000)0.3070:0.00010000,Metazoa_Dinosauria_Chaetura_pelagica_|XP_009992677.1:0.00679000)0.1090:0.00015000,Metazoa_Dinosauria_Leptosomus_discolor_|XP_0099…
MAPK1|NP_002736.3|E81K|N123Q_G136A_Y233S	(((Fungi_Ascoidea_rubescens_DSM_1968_|XP_020050170.1:0.85664000,(((((((Fungi_Lachancea_thermotolerans_CBS_6340_|XP_002556241.1:0.12912000,Fungi_Lachancea_lanzarotensis_|XP_022629315.1:0.08544000)1.0000:0.23873000,((Fungi_Kluyveromyces_lactis_|XP_454426.1:0.04035000,Fungi_Kluyveromyces_marxianus_DMKU3_1042_|XP_022674381.1:0.07396000)1.0000:0.19640000,((Fungi_Eremothecium_cymbalariae_DBVPG_7215_|XP…
MAPK1|NP_002736.3|E81K|E12F_T68A_N262K	(((Fungi_Ascoidea_rubescens_DSM_1968_|XP_020050170.1:0.85664000,(((((((Fungi_Lachancea_thermotolerans_CBS_6340_|XP_002556241.1:0.12912000,Fungi_Lachancea_lanzarotensis_|XP_022629315.1:0.08544000)1.0000:0.23873000,((Fungi_Kluyveromyces_lactis_|XP_454426.1:0.04035000,Fungi_Kluyveromyces_marxianus_DMKU3_1042_|XP_022674381.1:0.07396000)1.0000:0.19640000,((Fungi_Eremothecium_cymbalariae_DBVPG_7215_|XP…
MAPK1|NP_002736.3|D321N|V14M_G16D_L157I_V173P_A174S_D175G_N201C_Q236E_R277V_E303S	(((Fungi_Ascoidea_rubescens_DSM_1968_|XP_020050170.1:0.85664000,(((((((Fungi_Lachancea_thermotolerans_CBS_6340_|XP_002556241.1:0.12912000,Fungi_Lachancea_lanzarotensis_|XP_022629315.1:0.08544000)1.0000:0.23873000,((Fungi_Kluyveromyces_lactis_|XP_454426.1:0.04035000,Fungi_Kluyveromyces_marxianus_DMKU3_1042_|XP_022674381.1:0.07396000)1.0000:0.19640000,((Fungi_Eremothecium_cymbalariae_DBVPG_7215_|XP…
MAX|NP_002373.3|R75Q|D3N_P16G_A21V_A22R_K24R_S42M_S49C_V50M_N78I_T80K	((((((((((((((((((((((((((Metazoa_Actinopterygii_Maylandia_zebra_|XP_004550580.1:0.00000092,Metazoa_Actinopterygii_Maylandia_zebra_|XP_004550583.1:0.00000064,Metazoa_Actinopterygii_Maylandia_zebra_|XP_004550579.1:0.00000098,Metazoa_Actinopterygii_Oreochromis_niloticus_|XP_013127482.1:0.00000078,Metazoa_Actinopterygii_Oreochromis_niloticus_|XP_005475096.1:0.00000091,Metazoa_Actinopterygii_Oreochro…
MAX|NP_002373.3|L94F|V9I_P116R	((((((((((((((((((((((((((Metazoa_Actinopterygii_Maylandia_zebra_|XP_004550580.1:0.00000092,Metazoa_Actinopterygii_Maylandia_zebra_|XP_004550583.1:0.00000064,Metazoa_Actinopterygii_Maylandia_zebra_|XP_004550579.1:0.00000098,Metazoa_Actinopterygii_Oreochromis_niloticus_|XP_013127482.1:0.00000078,Metazoa_Actinopterygii_Oreochromis_niloticus_|XP_005475096.1:0.00000091,Metazoa_Actinopterygii_Oreochro…
MAX|NP_002373.3|L94F|S49A_H79L	((((((((((((((((((((((((((Metazoa_Actinopterygii_Maylandia_zebra_|XP_004550580.1:0.00000092,Metazoa_Actinopterygii_Maylandia_zebra_|XP_004550583.1:0.00000064,Metazoa_Actinopterygii_Maylandia_zebra_|XP_004550579.1:0.00000098,Metazoa_Actinopterygii_Oreochromis_niloticus_|XP_013127482.1:0.00000078,Metazoa_Actinopterygii_Oreochromis_niloticus_|XP_005475096.1:0.00000091,Metazoa_Actinopterygii_Oreochro…
MET|NP_001120972.1|Y1248C|S773Q	((((Protists_Saprolegnia_diclina_VS20_|XP_008611199.1:0.01963000,(Protists_Saprolegnia_parasitica_CBS_223_65_|XP_012200352.1:0.00296000,Protists_Saprolegnia_parasitica_CBS_223_65_|XP_012204436.1:0.00960000)0.7540:0.04849000)1.0000:1.15617000,(Protists_Saprolegnia_diclina_VS20_|XP_008615305.1:0.05365000,Protists_Saprolegnia_parasitica_CBS_223_65_|XP_012196246.1:0.03546000)0.9990:1.31889000)1.0000:…
MET|NP_001120972.1|Y1248C|S1058N	((((Protists_Saprolegnia_diclina_VS20_|XP_008611199.1:0.01963000,(Protists_Saprolegnia_parasitica_CBS_223_65_|XP_012200352.1:0.00296000,Protists_Saprolegnia_parasitica_CBS_223_65_|XP_012204436.1:0.00960000)0.7540:0.04849000)1.0000:1.15617000,(Protists_Saprolegnia_diclina_VS20_|XP_008615305.1:0.05365000,Protists_Saprolegnia_parasitica_CBS_223_65_|XP_012196246.1:0.03546000)0.9990:1.31889000)1.0000:…
MET|NP_001120972.1|Y1248C|Y1313Q	((((Protists_Saprolegnia_diclina_VS20_|XP_008611199.1:0.01963000,(Protists_Saprolegnia_parasitica_CBS_223_65_|XP_012200352.1:0.00296000,Protists_Saprolegnia_parasitica_CBS_223_65_|XP_012204436.1:0.00960000)0.7540:0.04849000)1.0000:1.15617000,(Protists_Saprolegnia_diclina_VS20_|XP_008615305.1:0.05365000,Protists_Saprolegnia_parasitica_CBS_223_65_|XP_012196246.1:0.03546000)0.9990:1.31889000)1.0000:…
MET|NP_001120972.1|Y1248C|G1317N	((((Protists_Saprolegnia_diclina_VS20_|XP_008611199.1:0.01963000,(Protists_Saprolegnia_parasitica_CBS_223_65_|XP_012200352.1:0.00296000,Protists_Saprolegnia_parasitica_CBS_223_65_|XP_012204436.1:0.00960000)0.7540:0.04849000)1.0000:1.15617000,(Protists_Saprolegnia_diclina_VS20_|XP_008615305.1:0.05365000,Protists_Saprolegnia_parasitica_CBS_223_65_|XP_012196246.1:0.03546000)0.9990:1.31889000)1.0000:…
MET|NP_001120972.1|Y1253D|I903A_Y1252V	((((Protists_Saprolegnia_diclina_VS20_|XP_008611199.1:0.01963000,(Protists_Saprolegnia_parasitica_CBS_223_65_|XP_012200352.1:0.00296000,Protists_Saprolegnia_parasitica_CBS_223_65_|XP_012204436.1:0.00960000)0.7540:0.04849000)1.0000:1.15617000,(Protists_Saprolegnia_diclina_VS20_|XP_008615305.1:0.05365000,Protists_Saprolegnia_parasitica_CBS_223_65_|XP_012196246.1:0.03546000)0.9990:1.31889000)1.0000:…
MET|NP_001120972.1|M1268T|Q1205D_A1342F	((((Protists_Saprolegnia_diclina_VS20_|_Driver.1_|_t1.1.2_|XP_008611199.1:0.01963000,(Protists_Saprolegnia_parasitica_CBS_223_65_|_Driver.1_|_t1.1.2_|XP_012200352.1:0.00296000,Protists_Saprolegnia_parasitica_CBS_223_65_|_Driver.1_|_t1.1.2_|XP_012204436.1:0.00960000)0.7540:0.04849000)1.0000:1.15617000,(Protists_Saprolegnia_diclina_VS20_|_Driver.FALSE_|_t1.1.2_|XP_008615305.1:0.05365000,Protists_Sa…
NF1|NP_001035957.1|D176E|K195L_C383Y_E1181Q_M1342A_V1393I_I1755V	((((((((((((((((((((((((((((((((((Metazoa_Primates_other_Cebus_capucinus_imitator_|XP_017397535.1:0.00000081,Metazoa_Primates_other_Cebus_capucinus_imitator_|XP_017397538.1:0.00000092,Metazoa_Primates_other_Cebus_capucinus_imitator_|XP_017397539.1:0.00000097,Metazoa_Primates_other_Cebus_capucinus_imitator_|XP_017397532.1:0.00000079,Metazoa_Primates_other_Cebus_capucinus_imitator_|XP_017397534.1:0…
NF1|NP_001035957.1|Y489C|M294V_N401L	((((((((((((((((((((((((((((((((((Metazoa_Primates_other_Cebus_capucinus_imitator_|XP_017397535.1:0.00000081,Metazoa_Primates_other_Cebus_capucinus_imitator_|XP_017397538.1:0.00000092,Metazoa_Primates_other_Cebus_capucinus_imitator_|XP_017397539.1:0.00000097,Metazoa_Primates_other_Cebus_capucinus_imitator_|XP_017397532.1:0.00000079,Metazoa_Primates_other_Cebus_capucinus_imitator_|XP_017397534.1:0…
NF2|NP_000259.1|V219M|S265A_D268Y_D305R	(((((((((((((((((((((((((((((((((((((Metazoa_Hominidae_Homo_sapiens_|NP_057502.2:0.00024000,Metazoa_Primates_other_Colobus_angolensis_palliatus_|XP_011813061.1:0.00422000)0.0000:0.00013000,Metazoa_Hominidae_Pan_troglodytes_|XP_016794417.1:0.00205000)0.0000:0.00014000,Metazoa_Primates_other_Mandrillus_leucophaeus_|XP_011851096.1:0.00014000)0.0580:0.00025000,(Metazoa_Primates_other_Colobus_angolens…
NFE2L2|NP_006155.2|R34G|F37T	(((((((((((((((((((((((Metazoa_Hominidae_Homo_sapiens_|NP_001138885.1:0.00014000,Metazoa_Hominidae_Gorilla_gorilla_gorilla_|XP_004032896.2:0.00183000)0.0000:0.00014000,Metazoa_Hominidae_Homo_sapiens_|NP_001138884.1:0.00014000)0.9370:0.00014000,Metazoa_Hominidae_Homo_sapiens_|NP_001300831.1:0.00376000)0.2490:0.00014000,(Metazoa_Hominidae_Homo_sapiens_|NP_006155.2:0.00014000,(Metazoa_Primates_other…
NFE2L2|NP_006155.2|R34G|C119T	(((((((((((((((((((((((Metazoa_Hominidae_Homo_sapiens_|NP_001138885.1:0.00014000,Metazoa_Hominidae_Gorilla_gorilla_gorilla_|XP_004032896.2:0.00183000)0.0000:0.00014000,Metazoa_Hominidae_Homo_sapiens_|NP_001138884.1:0.00014000)0.9370:0.00014000,Metazoa_Hominidae_Homo_sapiens_|NP_001300831.1:0.00376000)0.2490:0.00014000,(Metazoa_Hominidae_Homo_sapiens_|NP_006155.2:0.00014000,(Metazoa_Primates_other…
NFE2L2|NP_006155.2|R34G|N248G	(((((((((((((((((((((((Metazoa_Hominidae_Homo_sapiens_|NP_001138885.1:0.00014000,Metazoa_Hominidae_Gorilla_gorilla_gorilla_|XP_004032896.2:0.00183000)0.0000:0.00014000,Metazoa_Hominidae_Homo_sapiens_|NP_001138884.1:0.00014000)0.9370:0.00014000,Metazoa_Hominidae_Homo_sapiens_|NP_001300831.1:0.00376000)0.2490:0.00014000,(Metazoa_Hominidae_Homo_sapiens_|NP_006155.2:0.00014000,(Metazoa_Primates_other…
NFE2L2|NP_006155.2|R34G|V130D	(((((((((((((((((((((((Metazoa_Hominidae_Homo_sapiens_|NP_001138885.1:0.00014000,Metazoa_Hominidae_Gorilla_gorilla_gorilla_|XP_004032896.2:0.00183000)0.0000:0.00014000,Metazoa_Hominidae_Homo_sapiens_|NP_001138884.1:0.00014000)0.9370:0.00014000,Metazoa_Hominidae_Homo_sapiens_|NP_001300831.1:0.00376000)0.2490:0.00014000,(Metazoa_Hominidae_Homo_sapiens_|NP_006155.2:0.00014000,(Metazoa_Primates_other…
NOTCH1|NP_060087.3|L1600P|V868F_I1002S	(((((((((((((((((((((((Metazoa_Primates_other_Macaca_mulatta_|XP_014971839.1:0.00000067,Metazoa_Primates_other_Macaca_nemestrina_|XP_011723094.1:0.00000067)0.0000:0.00014000,Metazoa_Primates_other_Cercocebus_atys_|XP_011904350.1:0.03437000)0.4170:0.00083000,(Metazoa_Primates_other_Theropithecus_gelada_|XP_025215082.1:0.00014000,(Metazoa_Primates_other_Papio_anubis_|XP_021782731.1:0.00168000,Metaz…
NRAS|NP_002515.1|G12D|E132D_R164P	((((((((((((((((((((((((((((((((((((Metazoa_Actinopterygii_Oryzias_melastigma_|_t1.1.FALSE_|XP_024136632.1:0.01841000,Metazoa_Actinopterygii_Oryzias_latipes_|_t1.1.FALSE_|XP_023811965.1:0.00015000)0.8750:0.00594000,Metazoa_Actinopterygii_Boleophthalmus_pectinirostris_|_t1.1.FALSE_|XP_020790476.1:0.00015000)0.8180:0.00595000,Metazoa_Actinopterygii_Electrophorus_electricus_|_t1.1.FALSE_|XP_02687216…
NRAS|NP_002515.1|G13D|T20Y_Q22R_G77D	((((((((((((((((((((((((((((((((((((Metazoa_Actinopterygii_Oryzias_melastigma_|XP_024136632.1:0.01841000,Metazoa_Actinopterygii_Oryzias_latipes_|XP_023811965.1:0.00015000)0.8750:0.00594000,Metazoa_Actinopterygii_Boleophthalmus_pectinirostris_|XP_020790476.1:0.00015000)0.8180:0.00595000,Metazoa_Actinopterygii_Electrophorus_electricus_|XP_026872160.1:0.00597000)0.9050:0.00593000,(Metazoa_Actinopter…
NRAS|NP_002515.1|Q61L|N26Y_G180H	((((((((((((((((((((((((((((((((((((Metazoa_Actinopterygii_Oryzias_melastigma_|XP_024136632.1:0.01841000,Metazoa_Actinopterygii_Oryzias_latipes_|XP_023811965.1:0.00015000)0.8750:0.00594000,Metazoa_Actinopterygii_Boleophthalmus_pectinirostris_|XP_020790476.1:0.00015000)0.8180:0.00595000,Metazoa_Actinopterygii_Electrophorus_electricus_|XP_026872160.1:0.00597000)0.9050:0.00593000,(Metazoa_Actinopter…
NRAS|NP_002515.1|Q61R|E37D_T148K_V160E	((((((((((((((((((((((((((((((((((((Metazoa_Actinopterygii_Oryzias_melastigma_|XP_024136632.1:0.01841000,Metazoa_Actinopterygii_Oryzias_latipes_|XP_023811965.1:0.00015000)0.8750:0.00594000,Metazoa_Actinopterygii_Boleophthalmus_pectinirostris_|XP_020790476.1:0.00015000)0.8180:0.00595000,Metazoa_Actinopterygii_Electrophorus_electricus_|XP_026872160.1:0.00597000)0.9050:0.00593000,(Metazoa_Actinopter…
PBRM1|NP_001337004.1|A180G|Y409F_H447Q_R519K_K1019R_C1047Q_I1080G_Y1192F	((((((((((((((((((((((((((((((((((((((((((((((Metazoa_Hominidae_Homo_sapiens_|_t1.1.FALSE_|_t1.2.FALSE_|_t1.3.FALSE_|_t1.5.FALSE_|_t1.6.FALSE_|_t1.7.FALSE_|NP_001353003.1:0.00000064,Metazoa_Hominidae_Homo_sapiens_|_t1.1.FALSE_|_t1.2.FALSE_|_t1.3.FALSE_|_t1.5.FALSE_|_t1.6.FALSE_|_t1.7.FALSE_|NP_001353002.1:0.00000075,Metazoa_Hominidae_Homo_sapiens_|_t1.1.FALSE_|_t1.2.FALSE_|_t1.3.FALSE_|_t1.5.FALS…
PIK3CA|NP_006209.2|E542K|M282S_N803V_A1027L	(((((((((((((((((((((((((((((Metazoa_Hominidae_Homo_sapiens_|NP_006209.2:0.00000059,Metazoa_Primates_other_Macaca_mulatta_|NP_001247597.1:0.00000087)0.0000:0.00014000,(Metazoa_Primates_other_Nomascus_leucogenys_|XP_012366253.1:0.00014000,Metazoa_Hominidae_Pongo_abelii_|XP_024100632.1:0.00102000)0.0000:0.00014000)0.0000:0.00014000,(Metazoa_Hominidae_Pan_paniscus_|XP_014199940.1:0.02523000,(Metazoa…
PIK3CA|NP_006209.2|E545A|I143F_P175K_S541V	(((((((((((((((((((((((((((((Metazoa_Hominidae_Homo_sapiens_|NP_006209.2:0.00000059,Metazoa_Primates_other_Macaca_mulatta_|NP_001247597.1:0.00000087)0.0000:0.00014000,(Metazoa_Primates_other_Nomascus_leucogenys_|XP_012366253.1:0.00014000,Metazoa_Hominidae_Pongo_abelii_|XP_024100632.1:0.00102000)0.0000:0.00014000)0.0000:0.00014000,(Metazoa_Hominidae_Pan_paniscus_|XP_014199940.1:0.02523000,(Metazoa…
PIK3CA|NP_006209.2|E545K|C255M_R651L_R740G_L896M	(((((((((((((((((((((((((((((Metazoa_Hominidae_Homo_sapiens_|NP_006209.2:0.00000059,Metazoa_Primates_other_Macaca_mulatta_|NP_001247597.1:0.00000087)0.0000:0.00014000,(Metazoa_Primates_other_Nomascus_leucogenys_|XP_012366253.1:0.00014000,Metazoa_Hominidae_Pongo_abelii_|XP_024100632.1:0.00102000)0.0000:0.00014000)0.0000:0.00014000,(Metazoa_Hominidae_Pan_paniscus_|XP_014199940.1:0.02523000,(Metazoa…
PIK3CA|NP_006209.2|H1047R|G460L_W498A_E1032G	(((((((((((((((((((((((((((((Metazoa_Hominidae_Homo_sapiens_|NP_006209.2:0.00000059,Metazoa_Primates_other_Macaca_mulatta_|NP_001247597.1:0.00000087)0.0000:0.00014000,(Metazoa_Primates_other_Nomascus_leucogenys_|XP_012366253.1:0.00014000,Metazoa_Hominidae_Pongo_abelii_|XP_024100632.1:0.00102000)0.0000:0.00014000)0.0000:0.00014000,(Metazoa_Hominidae_Pan_paniscus_|XP_014199940.1:0.02523000,(Metazoa…
PPP2R1A|NP_055040.2|R183Q|F209V_A346L	(((((((((((((((((((((Viridiplantae_Herrania_umbratica_|XP_021299827.1:0.00514000,Viridiplantae_Theobroma_cacao_|XP_017971926.1:0.00853000)0.9200:0.00508000,(Viridiplantae_Durio_zibethinus_|XP_022733404.1:0.03340000,((Viridiplantae_Gossypium_raimondii_|XP_012464319.1:0.00166000,(Viridiplantae_Gossypium_arboreum_|XP_017620097.1:0.00171000,Viridiplantae_Gossypium_hirsutum_|XP_016719858.1:0.00521000)…
PTPN11|NP_002825.3|D61V|G183C_G183N_E204Q_K358L_D437A	(((((((((((((((((((((((((((((((((((((((Fungi_Aspergillus_lacticoffeatus_CBS_101883_|_t1.5.FALSE_|XP_025458956.1:0.00015000,Fungi_Aspergillus_niger_CBS_513_88_|_t1.5.FALSE_|XP_001400642.2:0.00320000)1.0000:0.06795000,(Fungi_Aspergillus_eucalypticola_CBS_122712_|_t1.5.FALSE_|XP_025390375.1:0.01602000,Fungi_Aspergillus_piperis_CBS_112811_|_t1.5.1_|XP_025510806.1:0.01584000)0.8020:0.00940000)0.4520:0…
PTPN11|NP_002825.3|A72T|D155G_N410G_Q446M_V456C_K492R	(((((((((((((((((((((((((((((((((((((((Fungi_Aspergillus_lacticoffeatus_CBS_101883_|XP_025458956.1:0.00015000,Fungi_Aspergillus_niger_CBS_513_88_|XP_001400642.2:0.00320000)1.0000:0.06795000,(Fungi_Aspergillus_eucalypticola_CBS_122712_|XP_025390375.1:0.01602000,Fungi_Aspergillus_piperis_CBS_112811_|XP_025510806.1:0.01584000)0.8020:0.00940000)0.4520:0.01134000,Fungi_Aspergillus_vadensis_CBS_113365_…
RAC1|NP_008839.2|D11E|V8Q_I21L_T24R	(((Protists_Cyanidioschyzon_merolae_strain_10D_|XP_005536130.1:0.47078000,Protists_Galdieria_sulphuraria_|XP_005706525.1:0.25985000)0.9710:0.24865000,(((((Protists_Aureococcus_anophagefferens_|XP_009039406.1:1.03434000,Metazoa_Insecta_Nicrophorus_vespilloides_|XP_017777323.1:0.98999000)0.9130:0.31607000,(Protists_Paramecium_tetraurelia_strain_d4_2_|XP_001441031.1:0.54929000,(Protists_Paramecium_t…
RASA1|NP_002881.1|R398Q|R391V_K517V_E641S_I851C	(((((((((((((((((((((((((((Metazoa_Laurasiatheria_Enhydra_lutris_kenyoni_|XP_022360475.1:0.00000093,Metazoa_Laurasiatheria_Mustela_putorius_furo_|XP_004759176.1:0.00000087)0.0000:0.00124000,((((((Metazoa_Laurasiatheria_Canis_lupus_dingo_|XP_025293022.1:0.00014000,(Metazoa_Laurasiatheria_Canis_lupus_familiaris_|XP_536302.3:0.00000098,Metazoa_Laurasiatheria_Vulpes_vulpes_|XP_025848796.1:0.00000097)…
RASA1|NP_002881.1|R427Q|Y480A_L606R	(((((((((((((((((((((((((((Metazoa_Laurasiatheria_Enhydra_lutris_kenyoni_|XP_022360475.1:0.00000093,Metazoa_Laurasiatheria_Mustela_putorius_furo_|XP_004759176.1:0.00000087)0.0000:0.00124000,((((((Metazoa_Laurasiatheria_Canis_lupus_dingo_|XP_025293022.1:0.00014000,(Metazoa_Laurasiatheria_Canis_lupus_familiaris_|XP_536302.3:0.00000098,Metazoa_Laurasiatheria_Vulpes_vulpes_|XP_025848796.1:0.00000097)…
RASA1|NP_002881.1|R427Q|S824M_A941S	(((((((((((((((((((((((((((Metazoa_Laurasiatheria_Enhydra_lutris_kenyoni_|XP_022360475.1:0.00000093,Metazoa_Laurasiatheria_Mustela_putorius_furo_|XP_004759176.1:0.00000087)0.0000:0.00124000,((((((Metazoa_Laurasiatheria_Canis_lupus_dingo_|XP_025293022.1:0.00014000,(Metazoa_Laurasiatheria_Canis_lupus_familiaris_|XP_536302.3:0.00000098,Metazoa_Laurasiatheria_Vulpes_vulpes_|XP_025848796.1:0.00000097)…
RBM10|NP_005667.2|E119D|S398N	((((((((((((((((((((((((((Metazoa_Laurasiatheria_Vulpes_vulpes_|_t1.1.1_|XP_025838244.1:0.00000095,Metazoa_Laurasiatheria_Canis_lupus_dingo_|_t1.1.1_|XP_025324656.1:0.00000062)0.0000:0.00014000,(Metazoa_Laurasiatheria_Vulpes_vulpes_|_t1.1.1_|XP_025838245.1:0.00000056,Metazoa_Laurasiatheria_Canis_lupus_dingo_|_t1.1.1_|XP_025324657.1:0.00000068)0.0000:0.00014000)0.5340:0.00014000,(Metazoa_Laurasiat…
RHOA|NP_001655.1|R5Q|L8S_Y66F_T77N_E97H_A178T	(((((((((((((((((((((((((((((Metazoa_Dinosauria_Meleagris_gallopavo_|NP_001290139.1:0.00538000,((Metazoa_Dinosauria_Tinamus_guttatus_|XP_010222410.1:0.00529000,(Metazoa_Testudines_Pelodiscus_sinensis_|XP_006117685.1:0.00000055,Metazoa_Testudines_Pelodiscus_sinensis_|XP_025037718.1:0.00000065)0.0000:0.00539000)0.7140:0.00014000,(Metazoa_Dinosauria_Falco_peregrinus_|XP_005230876.1:0.01079000,((Meta…
RNF43|NP_060233.3|R519Q|R552H_P580T_A604V_A649T	(((Metazoa_Chondrichthyes_Callorhinchus_milii_|XP_007894578.1:0.35472000,Metazoa_Chondrichthyes_Rhincodon_typus_|XP_020373257.1:0.40702000)0.9980:0.36968000,((Metazoa_Coelacanthidae_Latimeria_chalumnae_|XP_014341747.1:0.34570000,(Metazoa_Actinopterygii_Lepisosteus_oculatus_|XP_006641053.1:0.20501000,(Metazoa_Actinopterygii_Electrophorus_electricus_|XP_026866098.1:1.04667000,((Metazoa_Actinopteryg…
RNF43|NP_060233.3|S607L|N297T_P576S_L735P	(((Metazoa_Chondrichthyes_Callorhinchus_milii_|XP_007894578.1:0.35472000,Metazoa_Chondrichthyes_Rhincodon_typus_|XP_020373257.1:0.40702000)0.9980:0.36968000,((Metazoa_Coelacanthidae_Latimeria_chalumnae_|XP_014341747.1:0.34570000,(Metazoa_Actinopterygii_Lepisosteus_oculatus_|XP_006641053.1:0.20501000,(Metazoa_Actinopterygii_Electrophorus_electricus_|XP_026866098.1:1.04667000,((Metazoa_Actinopteryg…
SETD2|NP_054878.5|V775G|N94S_E2402R	(((Protists_Thecamonas_trahens_ATCC_50062_|XP_013761088.1:2.11500000,Protists_Capsaspora_owczarzaki_ATCC_30864_|XP_004363634.2:1.06851000)0.9990:0.85664000,((Protists_Fonticula_alba_|XP_009494004.1:2.12533000,Protists_Sphaeroforma_arctica_JP610_|XP_014160904.1:1.98570000)0.1260:0.14330000,(Metazoa_Nematoda_Caenorhabditis_briggsae_|XP_002639833.1:5.26534000,((((Metazoa_Insecta_Sipha_flava_|XP_0254…
SETD2|NP_054878.5|S1792N|S914Q_E1254D_R1773C_P1810S	(((Protists_Thecamonas_trahens_ATCC_50062_|XP_013761088.1:2.11500000,Protists_Capsaspora_owczarzaki_ATCC_30864_|XP_004363634.2:1.06851000)0.9990:0.85664000,((Protists_Fonticula_alba_|XP_009494004.1:2.12533000,Protists_Sphaeroforma_arctica_JP610_|XP_014160904.1:1.98570000)0.1260:0.14330000,(Metazoa_Nematoda_Caenorhabditis_briggsae_|XP_002639833.1:5.26534000,((((Metazoa_Insecta_Sipha_flava_|XP_0254…
SMC1A|NP_006297.2|R586Q|K240S_K267S_G590L_G590Y_E738S_K806L_L817T_I819M	(((((XP_018588000.1:0.00000059,XP_018588001.1:0.00000077)0.0000:0.60973000,XP_019707956.1:0.64468000)1.0000:0.83593000,((((Fungi_Ordospora_colligata_OC4_|_t1.1.FALSE_|XP_014563982.1:0.48652000,((Fungi_Encephalitozoon_romaleae_SJ_2008_|_Driver.1_|_t1.1.FALSE_|_t1.5.5_|XP_009264353.1:0.11961000,Fungi_Encephalitozoon_hellem_ATCC_50504_|_t1.1.6_|XP_003887116.1:0.10042000)0.9850:0.06768000,(Fungi_Ence…
SPOP|NP_001007227.1|Y87C|G148W_T156I_E183T_N196T_A216I_I243R_E247H_C256A_N265H_R284D_D291N_C294G_E300K_I305V_E351D	((Protists_Guillardia_theta_CCMP2712_|XP_005827206.1:1.27086000,(((((Metazoa_Nematoda_Strongyloides_ratti_|XP_024504404.1:0.62034000,(Metazoa_Nematoda_Loa_loa_|XP_003138690.1:0.02752000,Metazoa_Nematoda_Brugia_malayi_|XP_001900740.1:0.03369000)1.0000:0.41133000)0.8040:0.13900000,(Metazoa_Nematoda_Necator_americanus_|XP_013300189.1:0.71578000,(Metazoa_Nematoda_Caenorhabditis_elegans_|NP_498473.1:0…
SPOP|NP_001007227.1|R121Q|N40E_E112F_V161L_C205T_D291T_S295L_V332F	((Protists_Guillardia_theta_CCMP2712_|XP_005827206.1:1.27086000,(((((Metazoa_Nematoda_Strongyloides_ratti_|XP_024504404.1:0.62034000,(Metazoa_Nematoda_Loa_loa_|XP_003138690.1:0.02752000,Metazoa_Nematoda_Brugia_malayi_|XP_001900740.1:0.03369000)1.0000:0.41133000)0.8040:0.13900000,(Metazoa_Nematoda_Necator_americanus_|XP_013300189.1:0.71578000,(Metazoa_Nematoda_Caenorhabditis_elegans_|NP_498473.1:0…
SPOP|NP_001007227.1|W131G|F41V_L69V_M117L_A122S_L150F_N296G_G337D	((Protists_Guillardia_theta_CCMP2712_|XP_005827206.1:1.27086000,(((((Metazoa_Nematoda_Strongyloides_ratti_|_Driver.1_|_t1.3.1_|XP_024504404.1:0.62034000,(Metazoa_Nematoda_Loa_loa_|_Driver.1_|_t1.3.1_|XP_003138690.1:0.02752000,Metazoa_Nematoda_Brugia_malayi_|_Driver.1_|_t1.3.1_|XP_001900740.1:0.03369000)1.0000:0.41133000)0.8040:0.13900000,(Metazoa_Nematoda_Necator_americanus_|_Driver.1_|_t1.3.1_|X…
SPOP|NP_001007227.1|F133S|V71Y_R139M_L142S_D153N_K154R_V246T_E247Q_E253W_A276V_L308A_A329T_D331G	((Protists_Guillardia_theta_CCMP2712_|XP_005827206.1:1.27086000,(((((Metazoa_Nematoda_Strongyloides_ratti_|XP_024504404.1:0.62034000,(Metazoa_Nematoda_Loa_loa_|XP_003138690.1:0.02752000,Metazoa_Nematoda_Brugia_malayi_|XP_001900740.1:0.03369000)1.0000:0.41133000)0.8040:0.13900000,(Metazoa_Nematoda_Necator_americanus_|XP_013300189.1:0.71578000,(Metazoa_Nematoda_Caenorhabditis_elegans_|NP_498473.1:0…
SPOP|NP_001007227.1|F133V|G111A_K154A_D166P_N169G_V179P_G191F_A220M_S226D_E249T_L274F_L333A_S340D	((Protists_Guillardia_theta_CCMP2712_|XP_005827206.1:1.27086000,(((((Metazoa_Nematoda_Strongyloides_ratti_|XP_024504404.1:0.62034000,(Metazoa_Nematoda_Loa_loa_|XP_003138690.1:0.02752000,Metazoa_Nematoda_Brugia_malayi_|XP_001900740.1:0.03369000)1.0000:0.41133000)0.8040:0.13900000,(Metazoa_Nematoda_Necator_americanus_|XP_013300189.1:0.71578000,(Metazoa_Nematoda_Caenorhabditis_elegans_|NP_498473.1:0…
STAG2|NP_001036214.1|M224I|E194F_H295T_Y328C_L513I	((((((((((((((((((((((((((((((((Metazoa_Laurasiatheria_Orcinus_orca_|XP_004284903.1:0.00000051,Metazoa_Laurasiatheria_Vicugna_pacos_|XP_006204043.1:0.00000093,Metazoa_Laurasiatheria_Condylura_cristata_|XP_004685832.1:0.00000092,Metazoa_Laurasiatheria_Canis_lupus_familiaris_|XP_005641835.1:0.00000063,Metazoa_Glires_Castor_canadensis_|XP_020040893.1:0.00000100)0.0000:0.00014000,(Metazoa_Laurasiathe…
STAG2|NP_001036214.1|R1045Q|T601V_V877F	((((((((((((((((((((((((((((((((Metazoa_Laurasiatheria_Orcinus_orca_|XP_004284903.1:0.00000051,Metazoa_Laurasiatheria_Vicugna_pacos_|XP_006204043.1:0.00000093,Metazoa_Laurasiatheria_Condylura_cristata_|XP_004685832.1:0.00000092,Metazoa_Laurasiatheria_Canis_lupus_familiaris_|XP_005641835.1:0.00000063,Metazoa_Glires_Castor_canadensis_|XP_020040893.1:0.00000100)0.0000:0.00014000,(Metazoa_Laurasiathe…
STAG2|NP_001036214.1|R1045Q|D409E_N459V	((((((((((((((((((((((((((((((((Metazoa_Laurasiatheria_Orcinus_orca_|XP_004284903.1:0.00000051,Metazoa_Laurasiatheria_Vicugna_pacos_|XP_006204043.1:0.00000093,Metazoa_Laurasiatheria_Condylura_cristata_|XP_004685832.1:0.00000092,Metazoa_Laurasiatheria_Canis_lupus_familiaris_|XP_005641835.1:0.00000063,Metazoa_Glires_Castor_canadensis_|XP_020040893.1:0.00000100)0.0000:0.00014000,(Metazoa_Laurasiathe…
STK11|NP_000446.1|P281L|V34I_V66M_C151W_T230S_V320A_K329G_D348A	((((Viridiplantae_Ostreococcus_tauri_|XP_022840177.1:0.08170000,Viridiplantae_Ostreococcus_lucimarinus_CCE9901_|XP_001420913.1:0.25058000)1.0000:1.13419000,(Protists_Paramecium_tetraurelia_strain_d4_2_|XP_001451568.1:0.53411000,Protists_Tetrahymena_thermophila_SB210_|XP_001032765.2:0.51392000)1.0000:0.62071000)0.6980:0.12720000,((Protists_Thecamonas_trahens_ATCC_50062_|XP_013758744.1:0.92573000,(…
STK11|NP_000446.1|F354L|V34I_D348A_D365E	((((Viridiplantae_Ostreococcus_tauri_|XP_022840177.1:0.08170000,Viridiplantae_Ostreococcus_lucimarinus_CCE9901_|XP_001420913.1:0.25058000)1.0000:1.13419000,(Protists_Paramecium_tetraurelia_strain_d4_2_|XP_001451568.1:0.53411000,Protists_Tetrahymena_thermophila_SB210_|XP_001032765.2:0.51392000)1.0000:0.62071000)0.6980:0.12720000,((Protists_Thecamonas_trahens_ATCC_50062_|XP_013758744.1:0.92573000,(…
TCF12|CO_000001.1|R439Q|D273E	(((((((Metazoa_Actinopterygii_Paramormyrops_kingsleyae_|_Driver.1_|_t1.1.3_|XP_023669890.1:0.00272000,(((Metazoa_Actinopterygii_Paramormyrops_kingsleyae_|_Driver.1_|_t1.1.3_|XP_023669886.1:0.00014000,(Metazoa_Actinopterygii_Paramormyrops_kingsleyae_|_Driver.1_|_t1.1.3_|XP_023669883.1:0.00535000,Metazoa_Actinopterygii_Paramormyrops_kingsleyae_|_Driver.1_|_t1.1.3_|XP_023669885.1:0.00014000)0.0000:0…
TGFBR2|NP_001020018.1|L197R|S206Q_T228C_Y449W_H548T	((((Metazoa_Nematoda_Strongyloides_ratti_|XP_024498915.1:0.88924000,(Metazoa_Demospongiae_Amphimedon_queenslandica_|XP_019860622.1:0.90226000,XP_020904469.1:0.82524000)0.1170:0.13875000)0.8670:0.17949000,((Metazoa_Demospongiae_Amphimedon_queenslandica_|XP_019848862.1:1.11243000,(Metazoa_Nematoda_Caenorhabditis_briggsae_|XP_002634099.1:0.51744000,(Metazoa_Nematoda_Caenorhabditis_remanei_|XP_003108…
U2AF1|NP_006749.1|R156H|I8L_F22H_T164L_E184Q_R209I	((((((((Protists_Hammondia_hammondi_|XP_008885455.1:0.00548000,Protists_Toxoplasma_gondii_ME49_|XP_002369044.1:0.00014000)0.9890:0.10087000,(Protists_Cyclospora_cayetanensis_|XP_022588756.1:0.00015000,(Protists_Eimeria_tenella_|XP_013228220.1:0.00015000,(Protists_Eimeria_acervulina_|XP_013253180.1:0.12238000,Protists_Eimeria_maxima_|XP_013334246.1:0.00017000)0.8560:0.01075000)0.5990:0.01091000)0.…
U2AF1|NP_006749.1|Q157P|M99P_M160R_R179G	((((((((Protists_Hammondia_hammondi_|XP_008885455.1:0.00548000,Protists_Toxoplasma_gondii_ME49_|XP_002369044.1:0.00014000)0.9890:0.10087000,(Protists_Cyclospora_cayetanensis_|XP_022588756.1:0.00015000,(Protists_Eimeria_tenella_|XP_013228220.1:0.00015000,(Protists_Eimeria_acervulina_|XP_013253180.1:0.12238000,Protists_Eimeria_maxima_|XP_013334246.1:0.00017000)0.8560:0.01075000)0.5990:0.01091000)0.…
ZNF750|NP_078978.2|S503C|T587P	((((Metazoa_Chondrichthyes_Rhincodon_typus_|XP_020367533.1:0.47305000,Metazoa_Chondrichthyes_Callorhinchus_milii_|XP_007886631.1:0.39330000)1.0000:0.52591000,Metazoa_Coelacanthidae_Latimeria_chalumnae_|XP_006004312.1:0.61850000)0.3900:0.04637000,((Metazoa_Amphibia_Nanorana_parkeri_|XP_018409146.1:0.46190000,(Metazoa_Amphibia_Xenopus_tropicalis_|NP_001004995.1:0.06355000,(Metazoa_Amphibia_Xenopus_…
ZNF750|NP_078978.2|E529K|G148I_S363F_S440A	((((Metazoa_Chondrichthyes_Rhincodon_typus_|XP_020367533.1:0.47305000,Metazoa_Chondrichthyes_Callorhinchus_milii_|XP_007886631.1:0.39330000)1.0000:0.52591000,Metazoa_Coelacanthidae_Latimeria_chalumnae_|XP_006004312.1:0.61850000)0.3900:0.04637000,((Metazoa_Amphibia_Nanorana_parkeri_|XP_018409146.1:0.46190000,(Metazoa_Amphibia_Xenopus_tropicalis_|NP_001004995.1:0.06355000,(Metazoa_Amphibia_Xenopus_…
