# Supplementary material for: Deep phylogeny of cancer drivers and compensatory mutations
Source: Commun Biol. 2020 Oct 2;3:551. doi: 10.1038/s42003-020-01276-7 (PMC7532533; doi:10.1038/s42003-020-01276-7)
Supplement: Supplementary file 17 — Supplementary Data 15 [file 42003_2020_1276_MOESM17_ESM.txt]

EIF1AX	eukaryotic translation initiation factor 1A, X-chromosomal [Homo sapiens]	NP_001403.1
GNA11	guanine nucleotide-binding protein subunit alpha-11 [Homo sapiens]	NP_002058.2
SF3B1	splicing factor 3B subunit 1 isoform 1 [Homo sapiens]	NP_036565.2
BAP1	ubiquitin carboxyl-terminal hydrolase BAP1 [Homo sapiens]	NP_004647.1
PBRM1	protein polybromo-1 isoform 6 [Homo sapiens]	NP_001337004.1
ATM	serine-protein kinase ATM isoform a [Homo sapiens]	NP_000042.3
SETD2	histone-lysine N-methyltransferase SETD2 isoform 1 [Homo sapiens]	NP_054878.5
NF2	merlin isoform 1 [Homo sapiens]	NP_000259.1
KDM6A	lysine-specific demethylase 6A isoform 1 [Homo sapiens]	NP_001278344.1
CUL3	cullin-3 isoform 1 [Homo sapiens]	NP_003581.1
MET	hepatocyte growth factor receptor isoform a preproprotein [Homo sapiens]	NP_001120972.1
SMARCA4	transcription activator BRG1 isoform A [Homo sapiens]	NP_001122321.1
U2AF1	splicing factor U2AF 35 kDa subunit isoform a [Homo sapiens]	NP_006749.1
RBM10	RNA-binding protein 10 isoform 1 [Homo sapiens]	NP_005667.2
STK11	serine/threonine-protein kinase STK11 [Homo sapiens]	NP_000446.1
NF1	neurofibromin isoform 1 [Homo sapiens]	NP_001035957.1
IDH1	isocitrate dehydrogenase [NADP] cytoplasmic [Homo sapiens]	NP_005887.2
IDH2	isocitrate dehydrogenase [NADP], mitochondrial isoform 1 precursor [Homo sapiens]	NP_002159.2
PTPN11	tyrosine-protein phosphatase non-receptor type 11 isoform 1 [Homo sapiens]	NP_002825.3
MAX	protein max isoform a [Homo sapiens]	NP_002373.3
ATRX	transcriptional regulator ATRX isoform 1 [Homo sapiens]	NP_000480.3
EGFR	epidermal growth factor receptor isoform a precursor [Homo sapiens]	NP_005219.2
TCF12	transcription factor 12 isoform b [Homo sapiens]	NP_003196.1
HIST1H1E	histone H1.4 [Homo sapiens]	NP_005312.1
LZTR1	leucine-zipper-like transcriptional regulator 1 [Homo sapiens]	NP_006758.2
KIT	mast/stem cell growth factor receptor Kit isoform 1 precursor [Homo sapiens]	NP_000213.1
RAC1	ras-related C3 botulinum toxin substrate 1 isoform Rac1 [Homo sapiens]	NP_008839.2
ARID2	AT-rich interactive domain-containing protein 2 isoform 1 [Homo sapiens]	NP_689854.2
BRD7	bromodomain-containing protein 7 isoform 2 [Homo sapiens]	NP_037395.2
BRAF	serine/threonine-protein kinase B-raf isoform 1 [Homo sapiens]	NP_004324.2
NRAS	GTPase NRas [Homo sapiens]	NP_002515.1
RNF43	E3 ubiquitin-protein ligase RNF43 isoform 1 precursor [Homo sapiens]	NP_060233.3
SMAD4	mothers against decapentaplegic homolog 4 [Homo sapiens]	NP_005350.1
ARID1A	AT-rich interactive domain-containing protein 1A isoform a [Homo sapiens]	NP_006006.3
KRAS	GTPase KRas isoform b [Homo sapiens]	NP_004976.2
APC	adenomatous polyposis coli protein isoform b [Homo sapiens]	NP_000029.2
SMAD2	mothers against decapentaplegic homolog 2 isoform 1 [Homo sapiens]	NP_005892.1
ACVR2A	activin receptor type-2A isoform 1 precursor [Homo sapiens]	NP_001265508.1
GNAS	protein GNAS isoform XLas [Homo sapiens]	NP_536350.2
HRAS	GTPase HRas isoform 1 [Homo sapiens]	NP_005334.1
STAG2	cohesin subunit SA-2 isoform a [Homo sapiens]	NP_001036215.1
FGFR3	fibroblast growth factor receptor 3 isoform 1 precursor [Homo sapiens]	NP_000133.1
RHOA	transforming protein RhoA isoform 1 precursor [Homo sapiens]	NP_001655.1
CDKN1A	cyclin-dependent kinase inhibitor 1 isoform 1 [Homo sapiens]	NP_000380.1
ERBB3	receptor tyrosine-protein kinase erbB-3 isoform 1 precursor [Homo sapiens]	NP_001973.2
KANSL1	KAT8 regulatory NSL complex subunit 1 isoform 1 [Homo sapiens]	NP_001180395.1
RB1	retinoblastoma-associated protein [Homo sapiens]	NP_000312.2
TP53	cellular tumor antigen p53 isoform a [Homo sapiens]	NP_000537.3
CDKN2A	cyclin-dependent kinase inhibitor 2A isoform p16INK4a [Homo sapiens]	NP_000068.1
KEAP1	kelch-like ECH-associated protein 1 [Homo sapiens]	NP_987096.1
CASP8	caspase-8 isoform B precursor [Homo sapiens]	NP_203519.1
TGFBR2	TGF-beta receptor type-2 isoform A precursor [Homo sapiens]	NP_001020018.1
HLA-B	major histocompatibility complex, class I, B precursor [Homo sapiens]	NP_005505.2
MAPK1	mitogen-activated protein kinase 1 [Homo sapiens]	NP_002736.3
NOTCH1	neurogenic locus notch homolog protein 1 preproprotein [Homo sapiens]	NP_060087.3
HLA-A	HLA class I histocompatibility antigen, A-1 alpha chain A*03:01:0:01 precursor [Homo sapiens]	NP_002107.3
RASA1	ras GTPase-activating protein 1 isoform 1 [Homo sapiens]	NP_002881.1
EPHA2	ephrin type-A receptor 2 isoform 1 precursor [Homo sapiens]	NP_004422.2
NSD1	histone-lysine N-methyltransferase, H3 lysine-36 and H4 lysine-20 specific isoform b [Homo sapiens]	NP_071900.2
ZNF750	zinc finger protein 750 [Homo sapiens]	NP_078978.2
KMT2D	histone-lysine N-methyltransferase 2D [Homo sapiens]	NP_003473.3
NFE2L2	nuclear factor erythroid 2-related factor 2 isoform 1 [Homo sapiens]	NP_006155.2
KLF5	Krueppel-like factor 5 isoform 1 [Homo sapiens]	NP_001721.2
EP300	histone acetyltransferase p300 isoform 1 [Homo sapiens]	NP_001420.2
FAT1	protocadherin Fat 1 precursor [Homo sapiens]	NP_005236.2
PTEN	phosphatidylinositol 3,4,5-trisphosphate 3-phosphatase and dual-specificity protein phosphatase PTEN isoform PTEN [Homo sapiens]	NP_000305.3
FBXW7	F-box/WD repeat-containing protein 7 isoform 1 [Homo sapiens]	NP_001336727.1
PIK3CA	phosphatidylinositol 4,5-bisphosphate 3-kinase catalytic subunit alpha isoform [Homo sapiens]	NP_006209.2
RUNX1	runt-related transcription factor 1 isoform AML1c [Homo sapiens]	NP_001745.2
DNMT3A	DNA (cytosine-5)-methyltransferase 3A isoform a [Homo sapiens]	NP_072046.2
SMC1A	structural maintenance of chromosomes protein 1A isoform 1 [Homo sapiens]	NP_006297.2
ERBB2	receptor tyrosine-protein kinase erbB-2 isoform a precursor [Homo sapiens]	NP_004439.2
KMT2C	histone-lysine N-methyltransferase 2C [Homo sapiens]	NP_733751.2
AKT1	RAC-alpha serine/threonine-protein kinase [Homo sapiens]	NP_001014432.1
MAP3K1	mitogen-activated protein kinase kinase kinase 1 [Homo sapiens]	NP_005912.1
FOXA1	hepatocyte nuclear factor 3-alpha [Homo sapiens]	NP_004487.2
BRCA1	breast cancer type 1 susceptibility protein isoform 1 [Homo sapiens]	NP_009225.1
CDH1	cadherin-1 isoform 1 preproprotein [Homo sapiens]	NP_004351.1
PIK3R1	phosphatidylinositol 3-kinase regulatory subunit alpha isoform 1 [Homo sapiens]	NP_852664.1
PPP2R1A	serine/threonine-protein phosphatase 2A 65 kDa regulatory subunit A alpha isoform isoform 1 [Homo sapiens]	NP_055040.2
BCOR	BCL-6 corepressor isoform a [Homo sapiens]	NP_001116855.1
ARHGAP35	rho GTPase-activating protein 35 [Homo sapiens]	NP_004482.4
FGFR2	fibroblast growth factor receptor 2 isoform 1 precursor [Homo sapiens]	NP_000132.3
CHD4	chromodomain-helicase-DNA-binding protein 4 isoform 1 [Homo sapiens]	NP_001264.2
CTCF	transcriptional repressor CTCF isoform 1 [Homo sapiens]	NP_006556.1
CTNNB1	catenin beta-1 isoform 1 [Homo sapiens]	NP_001895.1
SPOP	speckle-type POZ protein [Homo sapiens]	NP_001007231.1
